# Supplementary material for: Integrating Dynamic 3D Chromatin Architecture and Gene Expression Alterations Reveal Heterosis in Brassica rapa
Source: Int J Mol Sci. 2024 Feb 22;25(5):2568. doi: 10.3390/ijms25052568 (PMC10931744; doi:10.3390/ijms25052568)
Supplement: Supplementary file 1 [file ijms-25-02568-s001.zip]

Archive with 20 entries (19 files):
- Supplementary Figure. S1-S10.pdf
- Supplmentary file 1.xlsx
- Supplmentary file 10.xlsx
- Supplmentary file 11.xlsx
- Supplmentary file 12.xlsx
- Supplmentary file 13.xlsx
- Supplmentary file 14.xlsx
- Supplmentary file 15ú║The genuine 3D model in the F1 and its parents/
- Supplmentary file 15ú║The genuine 3D model in the F1 and its parents/PM2.082.R.pos
- Supplmentary file 15ú║The genuine 3D model in the F1 and its parents/PM2.082_w30.R.pos
- Supplmentary file 15ú║The genuine 3D model in the F1 and its parents/PM2.w30.R.pos
- Supplmentary file 15ú║The genuine 3D model in the F1 and its parents/readme
- Supplmentary file 2 .xlsx
- Supplmentary file 3.xlsx
- Supplmentary file 4.xlsx
- Supplmentary file 5.xlsx
- Supplmentary file 6.xlsx
- Supplmentary file 7 .xlsx
- Supplmentary file 8.xlsx
- Supplmentary file 9.xlsx
