# Supplementary material for: Integrating Dynamic 3D Chromatin Architecture and Gene Expression Alterations Reveal Heterosis in Brassica rapa
Source: Int J Mol Sci. 2024 Feb 22;25(5):2568. doi: 10.3390/ijms25052568 (PMC10931744; doi:10.3390/ijms25052568)
Supplement: Supplementary file 1 [file ijms-25-02568-s001.zip › Supplmentary file 1.xlsx]

## Sheet: Table S1
Table S1 Output summary and quality control of RNA-Seq
Sample name	Raw reads	Clean reads	Clean bases	Error rate(%)	Q20(%)	Q30(%)	GC content(%)
P1_1	46385204	43866654	6.58G	0.02	98.26	94.83	45.38
P1_2	50274830	49333226	7.4G	0.03	97.87	93.82	47.04
P1_3	50174640	48143128	7.22G	0.02	98.04	94.34	44.89
P2_1	49082292	48336854	7.25G	0.03	97.59	93.24	47.44
P2_2	48365636	46661888	7G	0.03	98	94.18	47.2
P2_3	52660096	51574518	7.74G	0.02	98.3	94.89	47.13
F1_1	42759154	41933568	6.29G	0.02	98.25	94.77	47.46
F1_2	49767134	48825120	7.32G	0.03	97.81	93.73	47.83
F1_3	58417458	57430640	8.61G	0.02	98.05	94.29	47.46

## Sheet: Table S2
Table S2 The summary of aligning results for P1 (082),P2 (w30) and F1
Sample name	Total mapped	Multiple mapped	Uniquely mapped
P1-1	38625108(88.05%)	3028874 (6.9%)	35596234(81.15%)
P1-2	43722221(88.63%)	3713345(7.53%)	40008876(81.1%)
P1-3	42224825(87.71%)	3270013(6.79%)	38954812(80.91%)
P2-1	44186137(91.41%)	4001545(8.28%)	40184592(83.13%)
P2-2	42375491 (90.81%)	3716761(7.97%)	38658730(82.85%)
P2-3	46912169 (90.96%)	4106680(7.96%)	42805489(83%)
F1-1	38348323 (91.45%)	3498207(8.34%)	34850116(83.11%)
F1-2	44490963 (91.12%)	4067233(8.33%)	40423730(82.79%)
F1-3	52141008 (90.79%)	4650738 (8.1%)	47490270(82.69%)
