# Supplementary material for: Integrating Dynamic 3D Chromatin Architecture and Gene Expression Alterations Reveal Heterosis in Brassica rapa
Source: Int J Mol Sci. 2024 Feb 22;25(5):2568. doi: 10.3390/ijms25052568 (PMC10931744; doi:10.3390/ijms25052568)
Supplement: Supplementary file 1 [file ijms-25-02568-s001.zip › Supplmentary file 10.xlsx]

## Sheet: Table S17
Table S17 Output summary and quality control of Hi-C sequencing
Sample	Raw bases(bp)	Clean bases(bp)	Effective rate(%)	Error rate(%)	Q20(%)	Q30(%)	GC content(%)	Total_reads_processed	Reads_too_short_to_map	%Reads_too_short_to_map	Unique_alignments	%Unique_alignments	Multiple_alignments	%Multiple_alignments	Failed_to_align	%failed_to_align	Paired	%Paired
82	117841467600	117231515100	99.48	0.05	95.11	88.02	39.98	781543434	10913396	0.014	489682384	62,.65%	145924596	0.1867	135023058	0.1727	282193018	0.361
082_w30	141115686600	140243948400	99.38	0.04	96.62	90.88	39.81	934959656	13591854	0.015	601151763	0.6429	182162959	0.1948	138053080	0.1476	362520042	38,77%
w30	133003305600	132403641300	99.55	0.04	96.81	91.28	39.48	882690942	12551933	0.014	587911957	0.666	164000920	0.1857	118226132	0.1339	370028526	0.4192

## Sheet: Table S18
Table S18 Classification of filtered high-quality HI-C data
Sample	Valid_pairs	Invalid_pairs	Same_circularised	Same_dangling_ends	Same_internal	Re-ligation	Contiguous_sequence	Wrong_size
82	130340250	10756259	299879	2730884	2912483	2066050	2617887	129076
082_w30	158195009	23065012	313817	2550039	2917500	2126666	651370	14505620
w30	172724754	12289509	349938	2559245	3051338	2407831	3787852	133305

## Sheet: Table S19
Table S19 Cis and trans number statistics
Sample	All Di-Tags	Unique_di-tags	Cis_<10kbp_of_uniques	Cis_>10kbp_of_uniques	Trans_of_uniques	effect_rate
82	130340250	107336192	5102134	48939378	53294680	0.2747
082_w30	158195009	128241056	6706924	56604148	64929984	0.2743
w30	172724754	138875618	7272027	66274344	65329247	0.3147
