# Supplementary material for: Integrating Dynamic 3D Chromatin Architecture and Gene Expression Alterations Reveal Heterosis in Brassica rapa
Source: Int J Mol Sci. 2024 Feb 22;25(5):2568. doi: 10.3390/ijms25052568 (PMC10931744; doi:10.3390/ijms25052568)
Supplement: Supplementary file 1 [file ijms-25-02568-s001.zip › Supplmentary file 11.xlsx]

## Sheet: Table S20
Table S20. The compartment type of genes in F1 and parents.
Gene id	Type	Sample	Fpkm	F1/P1/P2 type
BraA01000001	compartmentA	F1	0.206092	F1.compartmentA				Group	Compartment switching	Total genes	DEGs	Compatible DEGs
BraA01000002	compartmentA	F1	6.76836	F1.compartmentA				P1 VS F1	A to B	473	15	2
BraA01000003	compartmentA	F1	40.4346	F1.compartmentA					B to A	950	20	16
BraA01000004	compartmentA	F1	7.21516	F1.compartmentA				P2 VS F1	A to B	281	7	1
BraA01000005	compartmentA	F1	0	F1.compartmentA					B to A	115	68	48
BraA01000006	compartmentA	F1	9.22285	F1.compartmentA
BraA01000007	compartmentA	F1	58.9531	F1.compartmentA
BraA01000008	compartmentA	F1	15.2534	F1.compartmentA
BraA01000009	compartmentA	F1	58.3748	F1.compartmentA
BraA01000010	compartmentA	F1	18.9181	F1.compartmentA
BraA01000011	compartmentA	F1	0	F1.compartmentA
BraA01000012	compartmentA	F1	0.88681	F1.compartmentA
BraA01000013	compartmentA	F1	0	F1.compartmentA
BraA01000014	compartmentA	F1	0	F1.compartmentA
BraA01000015	compartmentA	F1	1.81583	F1.compartmentA
BraA01000016	compartmentA	F1	166.139	F1.compartmentA
BraA01000017	compartmentA	F1	0	F1.compartmentA
BraA01000018	compartmentA	F1	114.984	F1.compartmentA
BraA01000019	compartmentA	F1	0.0424823	F1.compartmentA
BraA01000021	compartmentA	F1	16.5422	F1.compartmentA
BraA01000022	compartmentA	F1	4.58605	F1.compartmentA
BraA01000023	compartmentA	F1	756.927	F1.compartmentA
BraA01000024	compartmentA	F1	0.572284	F1.compartmentA
BraA01000025	compartmentA	F1	0	F1.compartmentA
BraA01000026	compartmentA	F1	1.85816	F1.compartmentA
BraA01000027	compartmentA	F1	2.32839	F1.compartmentA
BraA01000028	compartmentA	F1	2.77834	F1.compartmentA
BraA01000029	compartmentA	F1	2.28465	F1.compartmentA
BraA01000030	compartmentA	F1	52.7629	F1.compartmentA
BraA01000031	compartmentA	F1	764.262	F1.compartmentA
BraA01000032	compartmentA	F1	0	F1.compartmentA
BraA01000033	compartmentA	F1	0.0208963	F1.compartmentA
BraA01000034	compartmentA	F1	0	F1.compartmentA
BraA01000035	compartmentA	F1	4.82725	F1.compartmentA
BraA01000036	compartmentA	F1	51.7302	F1.compartmentA
BraA01000037	compartmentA	F1	0.19158	F1.compartmentA
BraA01000038	compartmentA	F1	1370.5	F1.compartmentA
BraA01000039	compartmentA	F1	7.43672	F1.compartmentA
BraA01000040	compartmentA	F1	0.110861	F1.compartmentA
BraA01000041	compartmentA	F1	0	F1.compartmentA
BraA01000042	compartmentA	F1	4.19657	F1.compartmentA
BraA01000043	compartmentA	F1	0	F1.compartmentA
BraA01000044	compartmentA	F1	6.9273	F1.compartmentA
BraA01000045	compartmentA	F1	11.9735	F1.compartmentA
BraA01000046	compartmentA	F1	0.581656	F1.compartmentA
BraA01000047	compartmentA	F1	4.34463	F1.compartmentA
BraA01000048	compartmentA	F1	23.7029	F1.compartmentA
BraA01000049	compartmentA	F1	0.126087	F1.compartmentA
BraA01000050	compartmentA	F1	0	F1.compartmentA
BraA01000051	compartmentA	F1	0.0338945	F1.compartmentA
BraA01000052	compartmentA	F1	0	F1.compartmentA
BraA01000053	compartmentA	F1	16.3437	F1.compartmentA
BraA01000054	compartmentA	F1	3.0972	F1.compartmentA
BraA01000055	compartmentA	F1	0	F1.compartmentA
BraA01000056	compartmentA	F1	0.0996223	F1.compartmentA
BraA01000057	compartmentA	F1	0	F1.compartmentA
BraA01000058	compartmentA	F1	0	F1.compartmentA
BraA01000059	compartmentA	F1	0	F1.compartmentA
BraA01000060	compartmentA	F1	0	F1.compartmentA
BraA01000061	compartmentA	F1	19.0895	F1.compartmentA
BraA01000062	compartmentA	F1	20.116	F1.compartmentA
BraA01000063	compartmentA	F1	0	F1.compartmentA
BraA01000064	compartmentA	F1	0	F1.compartmentA
BraA01000065	compartmentA	F1	22.2546	F1.compartmentA
BraA01000066	compartmentA	F1	0	F1.compartmentA
BraA01000067	compartmentA	F1	48.4342	F1.compartmentA
BraA01000068	compartmentA	F1	0	F1.compartmentA
BraA01000069	compartmentA	F1	24.0367	F1.compartmentA
BraA01000070	compartmentA	F1	0	F1.compartmentA
BraA01000071	compartmentA	F1	0.16713	F1.compartmentA
BraA01000072	compartmentA	F1	2.56669	F1.compartmentA
BraA01000073	compartmentA	F1	2.38814	F1.compartmentA
BraA01000074	compartmentA	F1	0	F1.compartmentA
BraA01000075	compartmentA	F1	237.133	F1.compartmentA
BraA01000076	compartmentA	F1	0.631212	F1.compartmentA
BraA01000077	compartmentA	F1	0	F1.compartmentA
BraA01000078	compartmentA	F1	4.37388	F1.compartmentA
BraA01000079	compartmentA	F1	2.25145	F1.compartmentA
BraA01000080	compartmentA	F1	0.830163	F1.compartmentA
BraA01000081	compartmentA	F1	2.61221	F1.compartmentA
BraA01000082	compartmentA	F1	0.613965	F1.compartmentA
BraA01000083	compartmentA	F1	0	F1.compartmentA
BraA01000084	compartmentA	F1	1.98053	F1.compartmentA
BraA01000085	compartmentA	F1	11.6896	F1.compartmentA
BraA01000086	compartmentA	F1	6.11591	F1.compartmentA
BraA01000087	compartmentA	F1	73.14	F1.compartmentA
BraA01000088	compartmentA	F1	28.2414	F1.compartmentA
BraA01000089	compartmentA	F1	51.962	F1.compartmentA
BraA01000090	compartmentA	F1	28.6785	F1.compartmentA
BraA01000091	compartmentA	F1	0.975059	F1.compartmentA
BraA01000092	compartmentA	F1	2.5126	F1.compartmentA
BraA01000093	compartmentA	F1	23.5571	F1.compartmentA
BraA01000094	compartmentA	F1	193.496	F1.compartmentA
BraA01000095	compartmentA	F1	28.0344	F1.compartmentA
BraA01000096	compartmentA	F1	0	F1.compartmentA
BraA01000097	compartmentA	F1	3.70589	F1.compartmentA
BraA01000098	compartmentA	F1	0.00803863	F1.compartmentA
BraA01000099	compartmentA	F1	1401.73	F1.compartmentA
BraA01000100	compartmentA	F1	410.965	F1.compartmentA
BraA01000101	compartmentA	F1	36.4651	F1.compartmentA
BraA01000102	compartmentA	F1	24.9471	F1.compartmentA
BraA01000103	compartmentA	F1	0	F1.compartmentA
BraA01000104	compartmentA	F1	49.7556	F1.compartmentA
BraA01000105	compartmentA	F1	2.28506	F1.compartmentA
BraA01000106	compartmentA	F1	3.25323	F1.compartmentA
BraA01000107	compartmentA	F1	0.0382764	F1.compartmentA
BraA01000109	compartmentA	F1	0	F1.compartmentA
BraA01000110	compartmentA	F1	12.0864	F1.compartmentA
BraA01000111	compartmentA	F1	0.0991891	F1.compartmentA
BraA01000112	compartmentA	F1	27.5152	F1.compartmentA
BraA01000113	compartmentA	F1	0	F1.compartmentA
BraA01000114	compartmentA	F1	11.2749	F1.compartmentA
BraA01000115	compartmentA	F1	2.3788	F1.compartmentA
BraA01000116	compartmentA	F1	1.51764	F1.compartmentA
BraA01000117	compartmentA	F1	0.268177	F1.compartmentA
BraA01000118	compartmentA	F1	0.508222	F1.compartmentA
BraA01000119	compartmentA	F1	540.218	F1.compartmentA
BraA01000120	compartmentA	F1	33.3288	F1.compartmentA
BraA01000121	compartmentA	F1	30.4823	F1.compartmentA
BraA01000122	compartmentA	F1	25.7419	F1.compartmentA
BraA01000123	compartmentA	F1	227.958	F1.compartmentA
BraA01000124	compartmentA	F1	0	F1.compartmentA
BraA01000125	compartmentA	F1	0.0191097	F1.compartmentA
BraA01000127	compartmentA	F1	0.0523574	F1.compartmentA
BraA01000128	compartmentA	F1	35.7613	F1.compartmentA
BraA01000129	compartmentA	F1	0	F1.compartmentA
BraA01000130	compartmentA	F1	0.340903	F1.compartmentA
BraA01000131	compartmentA	F1	22.3016	F1.compartmentA
BraA01000132	compartmentA	F1	0.0377521	F1.compartmentA
BraA01000133	compartmentA	F1	1.16215	F1.compartmentA
BraA01000134	compartmentA	F1	0.415147	F1.compartmentA
BraA01000135	compartmentA	F1	1.67592	F1.compartmentA
BraA01000136	compartmentA	F1	3.00268	F1.compartmentA
BraA01000137	compartmentA	F1	12.0693	F1.compartmentA
BraA01000138	compartmentA	F1	0.867659	F1.compartmentA
BraA01000139	compartmentA	F1	0	F1.compartmentA
BraA01000140	compartmentA	F1	0	F1.compartmentA
BraA01000141	compartmentA	F1	0.485113	F1.compartmentA
BraA01000142	compartmentA	F1	0	F1.compartmentA
BraA01000143	compartmentA	F1	8.2175	F1.compartmentA
BraA01000144	compartmentA	F1	0.88036	F1.compartmentA
BraA01000145	compartmentA	F1	42.3675	F1.compartmentA
BraA01000146	compartmentA	F1	64.9705	F1.compartmentA
BraA01000147	compartmentA	F1	216.301	F1.compartmentA
BraA01000148	compartmentA	F1	0.242406	F1.compartmentA
BraA01000149	compartmentA	F1	19.517	F1.compartmentA
BraA01000150	compartmentA	F1	66.51	F1.compartmentA
BraA01000151	compartmentA	F1	0.508482	F1.compartmentA
BraA01000152	compartmentA	F1	0	F1.compartmentA
BraA01000153	compartmentA	F1	17.4977	F1.compartmentA
BraA01000154	compartmentA	F1	9.6943	F1.compartmentA
BraA01000155	compartmentA	F1	1.36314	F1.compartmentA
BraA01000156	compartmentA	F1	0.0489111	F1.compartmentA
BraA01000158	compartmentA	F1	0	F1.compartmentA
BraA01000159	compartmentA	F1	0.070976	F1.compartmentA
BraA01000160	compartmentA	F1	0	F1.compartmentA
BraA01000161	compartmentA	F1	0	F1.compartmentA
BraA01000162	compartmentA	F1	0	F1.compartmentA
BraA01000163	compartmentA	F1	0.989806	F1.compartmentA
BraA01000164	compartmentA	F1	0.645795	F1.compartmentA
BraA01000165	compartmentA	F1	0.317506	F1.compartmentA
BraA01000166	compartmentA	F1	4.37597	F1.compartmentA
BraA01000167	compartmentA	F1	0	F1.compartmentA
BraA01000168	compartmentA	F1	0	F1.compartmentA
BraA01000169	compartmentA	F1	0	F1.compartmentA
BraA01000170	compartmentA	F1	1.19834	F1.compartmentA
BraA01000171	compartmentA	F1	246.864	F1.compartmentA
BraA01000172	compartmentA	F1	0.360848	F1.compartmentA
BraA01000173	compartmentA	F1	0.613904	F1.compartmentA
BraA01000174	compartmentA	F1	29.3752	F1.compartmentA
BraA01000175	compartmentA	F1	0	F1.compartmentA
BraA01000176	compartmentA	F1	38.9376	F1.compartmentA
BraA01000178	compartmentA	F1	21.7858	F1.compartmentA
BraA01000179	compartmentA	F1	0	F1.compartmentA
BraA01000180	compartmentA	F1	14.042	F1.compartmentA
BraA01000181	compartmentA	F1	10.0624	F1.compartmentA
BraA01000182	compartmentA	F1	0	F1.compartmentA
BraA01000183	compartmentA	F1	0	F1.compartmentA
BraA01000184	compartmentA	F1	0	F1.compartmentA
BraA01000185	compartmentA	F1	5.10089	F1.compartmentA
BraA01000186	compartmentA	F1	0.336283	F1.compartmentA
BraA01000187	compartmentA	F1	2.13696	F1.compartmentA
BraA01000188	compartmentA	F1	0.444325	F1.compartmentA
BraA01000189	compartmentA	F1	58.653	F1.compartmentA
BraA01000190	compartmentA	F1	53.3065	F1.compartmentA
BraA01000191	compartmentA	F1	66.0628	F1.compartmentA
BraA01000192	compartmentA	F1	0	F1.compartmentA
BraA01000193	compartmentA	F1	0	F1.compartmentA
BraA01000194	compartmentA	F1	0	F1.compartmentA
BraA01000196	compartmentA	F1	38.7857	F1.compartmentA
BraA01000197	compartmentA	F1	23.6705	F1.compartmentA
BraA01000198	compartmentA	F1	0	F1.compartmentA
BraA01000199	compartmentA	F1	1.83065	F1.compartmentA
BraA01000200	compartmentA	F1	11.4314	F1.compartmentA
BraA01000201	compartmentA	F1	0.319454	F1.compartmentA
BraA01000202	compartmentA	F1	13.8855	F1.compartmentA
BraA01000203	compartmentA	F1	3.911	F1.compartmentA
BraA01000204	compartmentA	F1	0	F1.compartmentA
BraA01000205	compartmentA	F1	2.08565	F1.compartmentA
BraA01000206	compartmentA	F1	61.2554	F1.compartmentA
BraA01000207	compartmentA	F1	108.513	F1.compartmentA
BraA01000208	compartmentA	F1	0.270371	F1.compartmentA
BraA01000209	compartmentA	F1	0	F1.compartmentA
BraA01000210	compartmentA	F1	11.7065	F1.compartmentA
BraA01000211	compartmentA	F1	12.196	F1.compartmentA
BraA01000212	compartmentA	F1	28.2592	F1.compartmentA
BraA01000213	compartmentA	F1	11.1756	F1.compartmentA
BraA01000214	compartmentA	F1	0.560714	F1.compartmentA
BraA01000215	compartmentA	F1	92.3595	F1.compartmentA
BraA01000216	compartmentA	F1	9.09659	F1.compartmentA
BraA01000217	compartmentA	F1	5.23708	F1.compartmentA
BraA01000218	compartmentA	F1	75.1488	F1.compartmentA
BraA01000219	compartmentA	F1	0	F1.compartmentA
BraA01000220	compartmentA	F1	0	F1.compartmentA
BraA01000221	compartmentA	F1	0.998162	F1.compartmentA
BraA01000222	compartmentA	F1	0.876118	F1.compartmentA
BraA01000223	compartmentA	F1	34.9915	F1.compartmentA
BraA01000224	compartmentA	F1	1.33237	F1.compartmentA
BraA01000225	compartmentA	F1	4.76854	F1.compartmentA
BraA01000226	compartmentA	F1	0	F1.compartmentA
BraA01000227	compartmentA	F1	21.2982	F1.compartmentA
BraA01000228	compartmentA	F1	0.278439	F1.compartmentA
BraA01000229	compartmentA	F1	15.6792	F1.compartmentA
BraA01000230	compartmentA	F1	6.19034	F1.compartmentA
BraA01000231	compartmentA	F1	0.0862494	F1.compartmentA
BraA01000232	compartmentA	F1	0.783488	F1.compartmentA
BraA01000233	compartmentA	F1	0.0221304	F1.compartmentA
BraA01000234	compartmentA	F1	1.34917	F1.compartmentA
BraA01000235	compartmentA	F1	0	F1.compartmentA
BraA01000236	compartmentA	F1	1.82084	F1.compartmentA
BraA01000237	compartmentA	F1	64.2366	F1.compartmentA
BraA01000238	compartmentA	F1	15.3368	F1.compartmentA
BraA01000239	compartmentA	F1	18.7952	F1.compartmentA
BraA01000240	compartmentA	F1	1.64508	F1.compartmentA
BraA01000241	compartmentA	F1	7.03385	F1.compartmentA
BraA01000242	compartmentA	F1	5.50558	F1.compartmentA
BraA01000243	compartmentA	F1	2.4051	F1.compartmentA
BraA01000244	compartmentA	F1	0	F1.compartmentA
BraA01000245	compartmentA	F1	0.084033	F1.compartmentA
BraA01000246	compartmentA	F1	0.0294749	F1.compartmentA
BraA01000247	compartmentA	F1	10.5093	F1.compartmentA
BraA01000248	compartmentA	F1	0.111726	F1.compartmentA
BraA01000249	compartmentA	F1	0.13279	F1.compartmentA
BraA01000250	compartmentA	F1	30.235	F1.compartmentA
BraA01000251	compartmentA	F1	87.7213	F1.compartmentA
BraA01000252	compartmentA	F1	0.853006	F1.compartmentA
BraA01000253	compartmentA	F1	18.5765	F1.compartmentA
BraA01000254	compartmentA	F1	4.48447	F1.compartmentA
BraA01000255	compartmentA	F1	0.0401195	F1.compartmentA
BraA01000256	compartmentA	F1	16.0727	F1.compartmentA
BraA01000257	compartmentA	F1	4.29443	F1.compartmentA
BraA01000258	compartmentA	F1	10.9226	F1.compartmentA
BraA01000259	compartmentA	F1	6.68184	F1.compartmentA
BraA01000260	compartmentA	F1	12.2665	F1.compartmentA
BraA01000261	compartmentA	F1	0.918097	F1.compartmentA
BraA01000262	compartmentA	F1	0.951773	F1.compartmentA
BraA01000263	compartmentA	F1	3.8773	F1.compartmentA
BraA01000264	compartmentA	F1	4.43459	F1.compartmentA
BraA01000265	compartmentA	F1	200.857	F1.compartmentA
BraA01000266	compartmentA	F1	1.00411	F1.compartmentA
BraA01000267	compartmentA	F1	0.407412	F1.compartmentA
BraA01000268	compartmentA	F1	0	F1.compartmentA
BraA01000269	compartmentA	F1	5.56788	F1.compartmentA
BraA01000270	compartmentA	F1	3.20796	F1.compartmentA
BraA01000272	compartmentA	F1	0	F1.compartmentA
BraA01000273	compartmentA	F1	0.424245	F1.compartmentA
BraA01000274	compartmentA	F1	0.043061	F1.compartmentA
BraA01000275	compartmentA	F1	2.30455	F1.compartmentA
BraA01000276	compartmentA	F1	254.467	F1.compartmentA
BraA01000277	compartmentA	F1	21.5783	F1.compartmentA
BraA01000278	compartmentA	F1	3.75288	F1.compartmentA
BraA01000279	compartmentA	F1	15.8068	F1.compartmentA
BraA01000280	compartmentA	F1	0.0376606	F1.compartmentA
BraA01000281	compartmentA	F1	5.90891	F1.compartmentA
BraA01000282	compartmentA	F1	17.5068	F1.compartmentA
BraA01000283	compartmentA	F1	1.89147	F1.compartmentA
BraA01000284	compartmentA	F1	15.7689	F1.compartmentA
BraA01000285	compartmentA	F1	7.87256	F1.compartmentA
BraA01000286	compartmentA	F1	101.965	F1.compartmentA
BraA01000287	compartmentA	F1	17.6483	F1.compartmentA
BraA01000288	compartmentA	F1	17.2651	F1.compartmentA
BraA01000289	compartmentA	F1	71.4527	F1.compartmentA
BraA01000290	compartmentA	F1	0	F1.compartmentA
BraA01000291	compartmentA	F1	0	F1.compartmentA
BraA01000292	compartmentA	F1	0.0322094	F1.compartmentA
BraA01000293	compartmentA	F1	0	F1.compartmentA
BraA01000295	compartmentA	F1	9.10292	F1.compartmentA
BraA01000296	compartmentA	F1	147.237	F1.compartmentA
BraA01000297	compartmentA	F1	58.0965	F1.compartmentA
BraA01000298	compartmentA	F1	5.76928	F1.compartmentA
BraA01000299	compartmentA	F1	0.173037	F1.compartmentA
BraA01000300	compartmentA	F1	75.9351	F1.compartmentA
BraA01000301	compartmentA	F1	6.45209	F1.compartmentA
BraA01000302	compartmentA	F1	0	F1.compartmentA
BraA01000303	compartmentA	F1	0	F1.compartmentA
BraA01000304	compartmentA	F1	0.425187	F1.compartmentA
BraA01000305	compartmentA	F1	0.0158345	F1.compartmentA
BraA01000306	compartmentA	F1	0	F1.compartmentA
BraA01000307	compartmentA	F1	4.98448	F1.compartmentA
BraA01000308	compartmentA	F1	1.29596	F1.compartmentA
BraA01000309	compartmentA	F1	1.50022	F1.compartmentA
BraA01000310	compartmentA	F1	58.0848	F1.compartmentA
BraA01000311	compartmentA	F1	8.12712	F1.compartmentA
BraA01000312	compartmentA	F1	5.32988	F1.compartmentA
BraA01000313	compartmentA	F1	4.00161	F1.compartmentA
BraA01000314	compartmentA	F1	1.09749	F1.compartmentA
BraA01000315	compartmentA	F1	3.37498	F1.compartmentA
BraA01000316	compartmentA	F1	18.0992	F1.compartmentA
BraA01000317	compartmentA	F1	25.0979	F1.compartmentA
BraA01000318	compartmentA	F1	55.552	F1.compartmentA
BraA01000319	compartmentA	F1	0.604517	F1.compartmentA
BraA01000320	compartmentA	F1	0.236355	F1.compartmentA
BraA01000321	compartmentA	F1	3.35122	F1.compartmentA
BraA01000322	compartmentA	F1	0	F1.compartmentA
BraA01000323	compartmentA	F1	0.057196	F1.compartmentA
BraA01000324	compartmentA	F1	1.99855	F1.compartmentA
BraA01000325	compartmentA	F1	1.75901	F1.compartmentA
BraA01000326	compartmentA	F1	0.358058	F1.compartmentA
BraA01000327	compartmentA	F1	0.512067	F1.compartmentA
BraA01000328	compartmentA	F1	0	F1.compartmentA
BraA01000329	compartmentA	F1	36.342	F1.compartmentA
BraA01000330	compartmentA	F1	3.347	F1.compartmentA
BraA01000331	compartmentA	F1	4.41865	F1.compartmentA
BraA01000332	compartmentA	F1	15.714	F1.compartmentA
BraA01000333	compartmentA	F1	102.296	F1.compartmentA
BraA01000334	compartmentA	F1	22.6212	F1.compartmentA
BraA01000335	compartmentA	F1	17.006	F1.compartmentA
BraA01000336	compartmentA	F1	2.6971	F1.compartmentA
BraA01000337	compartmentA	F1	0	F1.compartmentA
BraA01000338	compartmentA	F1	4.6776	F1.compartmentA
BraA01000339	compartmentA	F1	56.8514	F1.compartmentA
BraA01000340	compartmentA	F1	17.8534	F1.compartmentA
BraA01000341	compartmentA	F1	19.1556	F1.compartmentA
BraA01000342	compartmentA	F1	39.9581	F1.compartmentA
BraA01000343	compartmentA	F1	0	F1.compartmentA
BraA01000344	compartmentA	F1	0.570785	F1.compartmentA
BraA01000345	compartmentA	F1	0.781523	F1.compartmentA
BraA01000346	compartmentA	F1	0.219804	F1.compartmentA
BraA01000347	compartmentA	F1	0.120123	F1.compartmentA
BraA01000348	compartmentA	F1	21.3767	F1.compartmentA
BraA01000349	compartmentA	F1	0	F1.compartmentA
BraA01000350	compartmentA	F1	0	F1.compartmentA
BraA01000351	compartmentA	F1	0.221779	F1.compartmentA
BraA01000352	compartmentA	F1	14.3983	F1.compartmentA
BraA01000353	compartmentA	F1	2.98178	F1.compartmentA
BraA01000354	compartmentA	F1	0	F1.compartmentA
BraA01000355	compartmentA	F1	85.0818	F1.compartmentA
BraA01000356	compartmentA	F1	43.3555	F1.compartmentA
BraA01000357	compartmentA	F1	2.1876	F1.compartmentA
BraA01000358	compartmentA	F1	2.55014	F1.compartmentA
BraA01000359	compartmentA	F1	5.20084	F1.compartmentA
BraA01000360	compartmentA	F1	0	F1.compartmentA
BraA01000361	compartmentA	F1	0.0196203	F1.compartmentA
BraA01000362	compartmentA	F1	21.1547	F1.compartmentA
BraA01000363	compartmentA	F1	0.0967596	F1.compartmentA
BraA01000364	compartmentA	F1	0	F1.compartmentA
BraA01000365	compartmentA	F1	0.487267	F1.compartmentA
BraA01000366	compartmentA	F1	27.4962	F1.compartmentA
BraA01000367	compartmentA	F1	89.981	F1.compartmentA
BraA01000368	compartmentA	F1	0	F1.compartmentA
BraA01000369	compartmentA	F1	8.21517	F1.compartmentA
BraA01000370	compartmentA	F1	7.35904	F1.compartmentA
BraA01000371	compartmentA	F1	0	F1.compartmentA
BraA01000372	compartmentA	F1	153.82	F1.compartmentA
BraA01000374	compartmentA	F1	0	F1.compartmentA
BraA01000375	compartmentA	F1	69.6305	F1.compartmentA
BraA01000376	compartmentA	F1	5.65916	F1.compartmentA
BraA01000377	compartmentA	F1	10.6711	F1.compartmentA
BraA01000378	compartmentA	F1	10.9467	F1.compartmentA
BraA01000379	compartmentA	F1	7.00449	F1.compartmentA
BraA01000380	compartmentA	F1	34.7852	F1.compartmentA
BraA01000381	compartmentA	F1	3.1202	F1.compartmentA
BraA01000382	compartmentA	F1	0	F1.compartmentA
BraA01000383	compartmentA	F1	3.57135	F1.compartmentA
BraA01000384	compartmentA	F1	39.6108	F1.compartmentA
BraA01000385	compartmentA	F1	281.341	F1.compartmentA
BraA01000386	compartmentA	F1	0.806857	F1.compartmentA
BraA01000387	compartmentA	F1	31.2484	F1.compartmentA
BraA01000388	compartmentA	F1	20.2287	F1.compartmentA
BraA01000389	compartmentA	F1	4.906	F1.compartmentA
BraA01000390	compartmentA	F1	84.2748	F1.compartmentA
BraA01000391	compartmentA	F1	23.9536	F1.compartmentA
BraA01000392	compartmentA	F1	0.857889	F1.compartmentA
BraA01000393	compartmentA	F1	4.40534	F1.compartmentA
BraA01000394	compartmentA	F1	12.8777	F1.compartmentA
BraA01000396	compartmentA	F1	6.98928	F1.compartmentA
BraA01000397	compartmentA	F1	0	F1.compartmentA
BraA01000398	compartmentA	F1	10.545	F1.compartmentA
BraA01000399	compartmentA	F1	4.12088	F1.compartmentA
BraA01000400	compartmentA	F1	10.2965	F1.compartmentA
BraA01000401	compartmentA	F1	46.1242	F1.compartmentA
BraA01000402	compartmentA	F1	0	F1.compartmentA
BraA01000403	compartmentA	F1	49.23	F1.compartmentA
BraA01000404	compartmentA	F1	29.6737	F1.compartmentA
BraA01000405	compartmentA	F1	36.9166	F1.compartmentA
BraA01000406	compartmentA	F1	0	F1.compartmentA
BraA01000407	compartmentA	F1	4.95566	F1.compartmentA
BraA01000408	compartmentA	F1	0.0297398	F1.compartmentA
BraA01000409	compartmentA	F1	0	F1.compartmentA
BraA01000410	compartmentA	F1	17.8688	F1.compartmentA
BraA01000411	compartmentA	F1	1.71619	F1.compartmentA
BraA01000412	compartmentA	F1	11.5845	F1.compartmentA
BraA01000414	compartmentA	F1	0	F1.compartmentA
BraA01000415	compartmentA	F1	11.8768	F1.compartmentA
BraA01000416	compartmentA	F1	6.29008	F1.compartmentA
BraA01000417	compartmentA	F1	13.0655	F1.compartmentA
BraA01000418	compartmentA	F1	4.55135	F1.compartmentA
BraA01000419	compartmentA	F1	3.36563	F1.compartmentA
BraA01000420	compartmentA	F1	251.5	F1.compartmentA
BraA01000421	compartmentA	F1	0	F1.compartmentA
BraA01000422	compartmentA	F1	6.04412	F1.compartmentA
BraA01000423	compartmentA	F1	34.2255	F1.compartmentA
BraA01000424	compartmentA	F1	19.5536	F1.compartmentA
BraA01000425	compartmentA	F1	71.8909	F1.compartmentA
BraA01000426	compartmentA	F1	48.9776	F1.compartmentA
BraA01000427	compartmentA	F1	0.125378	F1.compartmentA
BraA01000428	compartmentA	F1	0.0909155	F1.compartmentA
BraA01000429	compartmentA	F1	3.71118	F1.compartmentA
BraA01000430	compartmentA	F1	8.0398	F1.compartmentA
BraA01000431	compartmentA	F1	15.9237	F1.compartmentA
BraA01000432	compartmentA	F1	6.53355	F1.compartmentA
BraA01000433	compartmentA	F1	1064.61	F1.compartmentA
BraA01000434	compartmentA	F1	44.1605	F1.compartmentA
BraA01000435	compartmentA	F1	0	F1.compartmentA
BraA01000436	compartmentA	F1	0	F1.compartmentA
BraA01000437	compartmentA	F1	0	F1.compartmentA
BraA01000438	compartmentA	F1	3.76344	F1.compartmentA
BraA01000439	compartmentA	F1	10.5271	F1.compartmentA
BraA01000440	compartmentA	F1	29.8854	F1.compartmentA
BraA01000441	compartmentA	F1	0.141277	F1.compartmentA
BraA01000442	compartmentA	F1	0.0199521	F1.compartmentA
BraA01000443	compartmentA	F1	0	F1.compartmentA
BraA01000444	compartmentA	F1	72.1364	F1.compartmentA
BraA01000445	compartmentA	F1	23.7142	F1.compartmentA
BraA01000446	compartmentA	F1	5.37584	F1.compartmentA
BraA01000447	compartmentA	F1	0.0414189	F1.compartmentA
BraA01000448	compartmentA	F1	10.1118	F1.compartmentA
BraA01000449	compartmentA	F1	36.4352	F1.compartmentA
BraA01000450	compartmentA	F1	49.5563	F1.compartmentA
BraA01000451	compartmentA	F1	0.706809	F1.compartmentA
BraA01000452	compartmentA	F1	251.866	F1.compartmentA
BraA01000453	compartmentA	F1	2.75975	F1.compartmentA
BraA01000454	compartmentA	F1	10.1495	F1.compartmentA
BraA01000455	compartmentA	F1	8.58954	F1.compartmentA
BraA01000456	compartmentA	F1	8.44671	F1.compartmentA
BraA01000457	compartmentA	F1	0.474315	F1.compartmentA
BraA01000458	compartmentA	F1	0	F1.compartmentA
BraA01000459	compartmentA	F1	0.418727	F1.compartmentA
BraA01000460	compartmentA	F1	0.022756	F1.compartmentA
BraA01000461	compartmentA	F1	2.14877	F1.compartmentA
BraA01000462	compartmentA	F1	16.6267	F1.compartmentA
BraA01000463	compartmentA	F1	8.43398	F1.compartmentA
BraA01000464	compartmentA	F1	0.121682	F1.compartmentA
BraA01000465	compartmentA	F1	0.0278966	F1.compartmentA
BraA01000466	compartmentA	F1	18.2992	F1.compartmentA
BraA01000467	compartmentA	F1	23.6325	F1.compartmentA
BraA01000468	compartmentA	F1	0	F1.compartmentA
BraA01000469	compartmentA	F1	0	F1.compartmentA
BraA01000470	compartmentA	F1	0.04916	F1.compartmentA
BraA01000471	compartmentA	F1	31.4289	F1.compartmentA
BraA01000472	compartmentA	F1	9.61355	F1.compartmentA
BraA01000473	compartmentA	F1	0.380889	F1.compartmentA
BraA01000474	compartmentA	F1	337.759	F1.compartmentA
BraA01000475	compartmentA	F1	101.182	F1.compartmentA
BraA01000476	compartmentA	F1	14.9278	F1.compartmentA
BraA01000477	compartmentA	F1	188.213	F1.compartmentA
BraA01000478	compartmentA	F1	30.5307	F1.compartmentA
BraA01000479	compartmentA	F1	1.6363	F1.compartmentA
BraA01000480	compartmentA	F1	0	F1.compartmentA
BraA01000481	compartmentA	F1	5.15961	F1.compartmentA
BraA01000482	compartmentA	F1	0	F1.compartmentA
BraA01000483	compartmentA	F1	0	F1.compartmentA
BraA01000484	compartmentA	F1	1.7722	F1.compartmentA
BraA01000485	compartmentA	F1	0	F1.compartmentA
BraA01000486	compartmentA	F1	0.0522924	F1.compartmentA
BraA01000487	compartmentA	F1	3.85737	F1.compartmentA
BraA01000488	compartmentA	F1	14.4687	F1.compartmentA
BraA01000489	compartmentA	F1	11.3324	F1.compartmentA
BraA01000490	compartmentA	F1	109.382	F1.compartmentA
BraA01000491	compartmentA	F1	20.2214	F1.compartmentA
BraA01000492	compartmentA	F1	61.4129	F1.compartmentA
BraA01000493	compartmentA	F1	10.8422	F1.compartmentA
BraA01000494	compartmentA	F1	19.6349	F1.compartmentA
BraA01000495	compartmentA	F1	1.94122	F1.compartmentA
BraA01000496	compartmentA	F1	0.689793	F1.compartmentA
BraA01000497	compartmentA	F1	0	F1.compartmentA
BraA01000498	compartmentA	F1	0.393458	F1.compartmentA
BraA01000499	compartmentA	F1	18.2048	F1.compartmentA
BraA01000500	compartmentA	F1	0.407767	F1.compartmentA
BraA01000501	compartmentA	F1	10.2018	F1.compartmentA
BraA01000502	compartmentA	F1	0.441154	F1.compartmentA
BraA01000503	compartmentA	F1	0.104902	F1.compartmentA
BraA01000504	compartmentA	F1	16.4379	F1.compartmentA
BraA01000505	compartmentA	F1	23.9562	F1.compartmentA
BraA01000506	compartmentA	F1	0.246485	F1.compartmentA
BraA01000507	compartmentA	F1	1.72742	F1.compartmentA
BraA01000508	compartmentA	F1	3.32611	F1.compartmentA
BraA01000509	compartmentA	F1	93.1005	F1.compartmentA
BraA01000510	compartmentA	F1	4.26919	F1.compartmentA
BraA01000511	compartmentA	F1	4.80269	F1.compartmentA
BraA01000512	compartmentA	F1	0.102926	F1.compartmentA
BraA01000513	compartmentA	F1	11.6905	F1.compartmentA
BraA01000514	compartmentA	F1	0.473729	F1.compartmentA
BraA01000515	compartmentA	F1	5.96599	F1.compartmentA
BraA01000516	compartmentA	F1	11.2467	F1.compartmentA
BraA01000517	compartmentA	F1	0.906242	F1.compartmentA
BraA01000518	compartmentA	F1	1.87718	F1.compartmentA
BraA01000519	compartmentA	F1	4.12003	F1.compartmentA
BraA01000520	compartmentA	F1	0	F1.compartmentA
BraA01000521	compartmentA	F1	0	F1.compartmentA
BraA01000522	compartmentA	F1	0	F1.compartmentA
BraA01000523	compartmentA	F1	0	F1.compartmentA
BraA01000524	compartmentA	F1	7.18142	F1.compartmentA
BraA01000525	compartmentA	F1	1.54962	F1.compartmentA
BraA01000526	compartmentA	F1	0.0310793	F1.compartmentA
BraA01000527	compartmentA	F1	0.0439691	F1.compartmentA
BraA01000529	compartmentA	F1	7.26453	F1.compartmentA
BraA01000530	compartmentA	F1	15.6506	F1.compartmentA
BraA01000531	compartmentA	F1	30.3586	F1.compartmentA
BraA01000532	compartmentA	F1	14.5651	F1.compartmentA
BraA01000533	compartmentA	F1	1.39913	F1.compartmentA
BraA01000534	compartmentA	F1	4.70021	F1.compartmentA
BraA01000535	compartmentA	F1	50.6266	F1.compartmentA
BraA01000536	compartmentA	F1	0.0366736	F1.compartmentA
BraA01000537	compartmentA	F1	502.978	F1.compartmentA
BraA01000538	compartmentA	F1	65.2881	F1.compartmentA
BraA01000539	compartmentA	F1	0.109078	F1.compartmentA
BraA01000540	compartmentA	F1	9.31391	F1.compartmentA
BraA01000541	compartmentA	F1	0.113646	F1.compartmentA
BraA01000542	compartmentA	F1	0	F1.compartmentA
BraA01000543	compartmentA	F1	0	F1.compartmentA
BraA01000544	compartmentA	F1	0	F1.compartmentA
BraA01000545	compartmentA	F1	58.6568	F1.compartmentA
BraA01000546	compartmentA	F1	55.0205	F1.compartmentA
BraA01000547	compartmentA	F1	1.44487	F1.compartmentA
BraA01000548	compartmentA	F1	22.8195	F1.compartmentA
BraA01000549	compartmentA	F1	20.8851	F1.compartmentA
BraA01000550	compartmentA	F1	0.242633	F1.compartmentA
BraA01000551	compartmentA	F1	3.8773	F1.compartmentA
BraA01000552	compartmentA	F1	0.849746	F1.compartmentA
BraA01000553	compartmentA	F1	0	F1.compartmentA
BraA01000554	compartmentA	F1	0	F1.compartmentA
BraA01000555	compartmentA	F1	1.83015	F1.compartmentA
BraA01000556	compartmentA	F1	0.324182	F1.compartmentA
BraA01000557	compartmentA	F1	35.8228	F1.compartmentA
BraA01000558	compartmentA	F1	1.51304	F1.compartmentA
BraA01000559	compartmentA	F1	1.87255	F1.compartmentA
BraA01000560	compartmentA	F1	6.36711	F1.compartmentA
BraA01000561	compartmentA	F1	0.00968683	F1.compartmentA
BraA01000562	compartmentA	F1	0	F1.compartmentA
BraA01000563	compartmentA	F1	3.07635	F1.compartmentA
BraA01000564	compartmentA	F1	0.691606	F1.compartmentA
BraA01000565	compartmentA	F1	1.70767	F1.compartmentA
BraA01000566	compartmentA	F1	0.920472	F1.compartmentA
BraA01000567	compartmentA	F1	0	F1.compartmentA
BraA01000568	compartmentA	F1	0	F1.compartmentA
BraA01000569	compartmentA	F1	0	F1.compartmentA
BraA01000571	compartmentA	F1	25.5001	F1.compartmentA
BraA01000572	compartmentA	F1	1.10911	F1.compartmentA
BraA01000573	compartmentA	F1	0.662744	F1.compartmentA
BraA01000574	compartmentA	F1	0.655965	F1.compartmentA
BraA01000575	compartmentA	F1	22.0044	F1.compartmentA
BraA01000576	compartmentA	F1	1.73664	F1.compartmentA
BraA01000577	compartmentA	F1	1.58651	F1.compartmentA
BraA01000578	compartmentA	F1	0.0162625	F1.compartmentA
BraA01000579	compartmentA	F1	0.467783	F1.compartmentA
BraA01000580	compartmentA	F1	20.8503	F1.compartmentA
BraA01000581	compartmentA	F1	10.1928	F1.compartmentA
BraA01000582	compartmentA	F1	0.0179462	F1.compartmentA
BraA01000583	compartmentA	F1	0.0182991	F1.compartmentA
BraA01000584	compartmentA	F1	18.3605	F1.compartmentA
BraA01000585	compartmentA	F1	0.0315889	F1.compartmentA
BraA01000586	compartmentA	F1	26.2979	F1.compartmentA
BraA01000587	compartmentA	F1	0	F1.compartmentA
BraA01000588	compartmentA	F1	5.93209	F1.compartmentA
BraA01000590	compartmentA	F1	13.9465	F1.compartmentA
BraA01000591	compartmentA	F1	1.75751	F1.compartmentA
BraA01000592	compartmentA	F1	41.3139	F1.compartmentA
BraA01000593	compartmentA	F1	13.3415	F1.compartmentA
BraA01000594	compartmentA	F1	19.5611	F1.compartmentA
BraA01000595	compartmentA	F1	203.138	F1.compartmentA
BraA01000596	compartmentA	F1	6.30151	F1.compartmentA
BraA01000597	compartmentA	F1	10.6292	F1.compartmentA
BraA01000598	compartmentA	F1	14.08	F1.compartmentA
BraA01000599	compartmentA	F1	0	F1.compartmentA
BraA01000600	compartmentA	F1	0	F1.compartmentA
BraA01000601	compartmentA	F1	87.6042	F1.compartmentA
BraA01000602	compartmentA	F1	15.7275	F1.compartmentA
BraA01000603	compartmentA	F1	0.0269024	F1.compartmentA
BraA01000604	compartmentA	F1	0	F1.compartmentA
BraA01000605	compartmentA	F1	26.8938	F1.compartmentA
BraA01000606	compartmentA	F1	7.7316	F1.compartmentA
BraA01000608	compartmentA	F1	3.57311	F1.compartmentA
BraA01000609	compartmentA	F1	5.13365	F1.compartmentA
BraA01000610	compartmentA	F1	1.62822	F1.compartmentA
BraA01000611	compartmentA	F1	68.1752	F1.compartmentA
BraA01000612	compartmentA	F1	3.48565	F1.compartmentA
BraA01000613	compartmentA	F1	94.639	F1.compartmentA
BraA01000614	compartmentA	F1	0.0163451	F1.compartmentA
BraA01000615	compartmentA	F1	4.91714	F1.compartmentA
BraA01000616	compartmentA	F1	54.2716	F1.compartmentA
BraA01000617	compartmentA	F1	13.7098	F1.compartmentA
BraA01000618	compartmentA	F1	3.80599	F1.compartmentA
BraA01000619	compartmentA	F1	16.3432	F1.compartmentA
BraA01000620	compartmentA	F1	5.01736	F1.compartmentA
BraA01000621	compartmentA	F1	0.0126168	F1.compartmentA
BraA01000622	compartmentA	F1	0	F1.compartmentA
BraA01000623	compartmentA	F1	35.9224	F1.compartmentA
BraA01000624	compartmentA	F1	9.95359	F1.compartmentA
BraA01000625	compartmentA	F1	0	F1.compartmentA
BraA01000626	compartmentA	F1	0	F1.compartmentA
BraA01000627	compartmentA	F1	11.2737	F1.compartmentA
BraA01000628	compartmentA	F1	13.5898	F1.compartmentA
BraA01000629	compartmentA	F1	1679.96	F1.compartmentA
BraA01000631	compartmentA	F1	12.3098	F1.compartmentA
BraA01000632	compartmentA	F1	29.2203	F1.compartmentA
BraA01000633	compartmentA	F1	20.0012	F1.compartmentA
BraA01000634	compartmentA	F1	39.9277	F1.compartmentA
BraA01000635	compartmentA	F1	14.2822	F1.compartmentA
BraA01000636	compartmentA	F1	0	F1.compartmentA
BraA01000637	compartmentA	F1	0	F1.compartmentA
BraA01000638	compartmentA	F1	9.81692	F1.compartmentA
BraA01000639	compartmentA	F1	0	F1.compartmentA
BraA01000640	compartmentA	F1	0.496584	F1.compartmentA
BraA01000641	compartmentA	F1	0	F1.compartmentA
BraA01000642	compartmentA	F1	0	F1.compartmentA
BraA01000643	compartmentA	F1	0.0544645	F1.compartmentA
BraA01000644	compartmentA	F1	12.6031	F1.compartmentA
BraA01000645	compartmentA	F1	85.8537	F1.compartmentA
BraA01000646	compartmentA	F1	3.61612	F1.compartmentA
BraA01000647	compartmentA	F1	20.834	F1.compartmentA
BraA01000648	compartmentA	F1	7.89756	F1.compartmentA
BraA01000649	compartmentA	F1	213.28	F1.compartmentA
BraA01000650	compartmentA	F1	42.081	F1.compartmentA
BraA01000651	compartmentA	F1	254.693	F1.compartmentA
BraA01000652	compartmentA	F1	0.260787	F1.compartmentA
BraA01000653	compartmentA	F1	0	F1.compartmentA
BraA01000654	compartmentA	F1	0	F1.compartmentA
BraA01000655	compartmentA	F1	0	F1.compartmentA
BraA01000656	compartmentA	F1	0.042131	F1.compartmentA
BraA01000657	compartmentA	F1	0	F1.compartmentA
BraA01000658	compartmentA	F1	0.816677	F1.compartmentA
BraA01000659	compartmentA	F1	10.6035	F1.compartmentA
BraA01000660	compartmentA	F1	0.290531	F1.compartmentA
BraA01000661	compartmentA	F1	0.950409	F1.compartmentA
BraA01000662	compartmentA	F1	1.85676	F1.compartmentA
BraA01000663	compartmentA	F1	10.6717	F1.compartmentA
BraA01000664	compartmentA	F1	5.68429	F1.compartmentA
BraA01000665	compartmentA	F1	0.0467195	F1.compartmentA
BraA01000666	compartmentA	F1	2.64903	F1.compartmentA
BraA01000667	compartmentA	F1	0	F1.compartmentA
BraA01000668	compartmentA	F1	3.0754	F1.compartmentA
BraA01000669	compartmentA	F1	28.6974	F1.compartmentA
BraA01000670	compartmentA	F1	47.5754	F1.compartmentA
BraA01000671	compartmentA	F1	8.41802	F1.compartmentA
BraA01000672	compartmentA	F1	49.0516	F1.compartmentA
BraA01000674	compartmentA	F1	116.402	F1.compartmentA
BraA01000675	compartmentA	F1	1.12339	F1.compartmentA
BraA01000676	compartmentA	F1	110.736	F1.compartmentA
BraA01000677	compartmentA	F1	0	F1.compartmentA
BraA01000678	compartmentA	F1	2.30458	F1.compartmentA
BraA01000679	compartmentA	F1	0	F1.compartmentA
BraA01000680	compartmentA	F1	0.0512559	F1.compartmentA
BraA01000681	compartmentA	F1	11.4266	F1.compartmentA
BraA01000682	compartmentA	F1	0	F1.compartmentA
BraA01000683	compartmentA	F1	1.3463	F1.compartmentA
BraA01000684	compartmentA	F1	0.0146031	F1.compartmentA
BraA01000685	compartmentA	F1	9.68343	F1.compartmentA
BraA01000686	compartmentA	F1	11.1578	F1.compartmentA
BraA01000687	compartmentA	F1	10.0518	F1.compartmentA
BraA01000688	compartmentA	F1	1.04249	F1.compartmentA
BraA01000689	compartmentA	F1	0.047537	F1.compartmentA
BraA01000690	compartmentA	F1	0	F1.compartmentA
BraA01000691	compartmentA	F1	0.0971208	F1.compartmentA
BraA01000692	compartmentA	F1	0	F1.compartmentA
BraA01000693	compartmentA	F1	0	F1.compartmentA
BraA01000694	compartmentA	F1	5.06581	F1.compartmentA
BraA01000695	compartmentA	F1	6.8864	F1.compartmentA
BraA01000696	compartmentA	F1	19.0712	F1.compartmentA
BraA01000697	compartmentA	F1	0	F1.compartmentA
BraA01000698	compartmentA	F1	10.5812	F1.compartmentA
BraA01000699	compartmentA	F1	0.265759	F1.compartmentA
BraA01000700	compartmentA	F1	3.21713	F1.compartmentA
BraA01000701	compartmentA	F1	8.93667	F1.compartmentA
BraA01000702	compartmentA	F1	13.3383	F1.compartmentA
BraA01000703	compartmentA	F1	9.78553	F1.compartmentA
BraA01000704	compartmentA	F1	38.1116	F1.compartmentA
BraA01000705	compartmentA	F1	0	F1.compartmentA
BraA01000706	compartmentA	F1	0	F1.compartmentA
BraA01000707	compartmentA	F1	13.9729	F1.compartmentA
BraA01000708	compartmentA	F1	17.2569	F1.compartmentA
BraA01000709	compartmentA	F1	0	F1.compartmentA
BraA01000710	compartmentA	F1	37.9983	F1.compartmentA
BraA01000711	compartmentA	F1	0	F1.compartmentA
BraA01000712	compartmentA	F1	0	F1.compartmentA
BraA01000713	compartmentA	F1	0	F1.compartmentA
BraA01000714	compartmentA	F1	30.0988	F1.compartmentA
BraA01000715	compartmentA	F1	29.9251	F1.compartmentA
BraA01000716	compartmentA	F1	0	F1.compartmentA
BraA01000717	compartmentA	F1	0	F1.compartmentA
BraA01000718	compartmentA	F1	0	F1.compartmentA
BraA01000720	compartmentA	F1	8.25387	F1.compartmentA
BraA01000721	compartmentA	F1	5.42105	F1.compartmentA
BraA01000722	compartmentA	F1	5.36289	F1.compartmentA
BraA01000723	compartmentA	F1	35.5211	F1.compartmentA
BraA01000724	compartmentA	F1	27.7039	F1.compartmentA
BraA01000725	compartmentA	F1	3.53923	F1.compartmentA
BraA01000726	compartmentA	F1	59.7908	F1.compartmentA
BraA01000727	compartmentA	F1	0	F1.compartmentA
BraA01000728	compartmentA	F1	0.67412	F1.compartmentA
BraA01000729	compartmentA	F1	0	F1.compartmentA
BraA01000730	compartmentA	F1	4.39638	F1.compartmentA
BraA01000731	compartmentA	F1	50.9574	F1.compartmentA
BraA01000732	compartmentA	F1	1.23312	F1.compartmentA
BraA01000733	compartmentA	F1	1.72642	F1.compartmentA
BraA01000734	compartmentA	F1	35.2888	F1.compartmentA
BraA01000735	compartmentA	F1	0.264158	F1.compartmentA
BraA01000736	compartmentA	F1	43.1068	F1.compartmentA
BraA01000737	compartmentA	F1	6.58196	F1.compartmentA
BraA01000738	compartmentA	F1	7.02981	F1.compartmentA
BraA01000739	compartmentA	F1	41.9494	F1.compartmentA
BraA01000740	compartmentA	F1	45.3251	F1.compartmentA
BraA01000741	compartmentA	F1	0	F1.compartmentA
BraA01000742	compartmentA	F1	9.77323	F1.compartmentA
BraA01000743	compartmentA	F1	88.023	F1.compartmentA
BraA01000744	compartmentA	F1	12.2956	F1.compartmentA
BraA01000745	compartmentA	F1	14.8889	F1.compartmentA
BraA01000746	compartmentA	F1	0.128691	F1.compartmentA
BraA01000747	compartmentA	F1	0	F1.compartmentA
BraA01000748	compartmentA	F1	3.05522	F1.compartmentA
BraA01000749	compartmentA	F1	1.24399	F1.compartmentA
BraA01000750	compartmentA	F1	0.439848	F1.compartmentA
BraA01000751	compartmentA	F1	6.13925	F1.compartmentA
BraA01000752	compartmentA	F1	0	F1.compartmentA
BraA01000753	compartmentA	F1	0	F1.compartmentA
BraA01000754	compartmentA	F1	0	F1.compartmentA
BraA01000755	compartmentA	F1	0	F1.compartmentA
BraA01000756	compartmentA	F1	23.3295	F1.compartmentA
BraA01000757	compartmentA	F1	3.82701	F1.compartmentA
BraA01000758	compartmentA	F1	9.42854	F1.compartmentA
BraA01000759	compartmentA	F1	0	F1.compartmentA
BraA01000761	compartmentA	F1	0.508212	F1.compartmentA
BraA01000762	compartmentA	F1	12.7205	F1.compartmentA
BraA01000763	compartmentA	F1	0	F1.compartmentA
BraA01000764	compartmentA	F1	0.109991	F1.compartmentA
BraA01000765	compartmentA	F1	22.2287	F1.compartmentA
BraA01000766	compartmentA	F1	0	F1.compartmentA
BraA01000767	compartmentA	F1	0	F1.compartmentA
BraA01000768	compartmentA	F1	0.265357	F1.compartmentA
BraA01000769	compartmentA	F1	79.384	F1.compartmentA
BraA01000770	compartmentA	F1	24.4107	F1.compartmentA
BraA01000771	compartmentA	F1	5.33989	F1.compartmentA
BraA01000772	compartmentA	F1	23.1685	F1.compartmentA
BraA01000773	compartmentA	F1	1.26918	F1.compartmentA
BraA01000774	compartmentA	F1	5.65088	F1.compartmentA
BraA01000775	compartmentA	F1	0	F1.compartmentA
BraA01000776	compartmentA	F1	28.0436	F1.compartmentA
BraA01000777	compartmentA	F1	23.3567	F1.compartmentA
BraA01000778	compartmentA	F1	497.112	F1.compartmentA
BraA01000779	compartmentA	F1	0.25396	F1.compartmentA
BraA01000780	compartmentA	F1	0	F1.compartmentA
BraA01000781	compartmentA	F1	0	F1.compartmentA
BraA01000782	compartmentA	F1	0	F1.compartmentA
BraA01000783	compartmentA	F1	0.242633	F1.compartmentA
BraA01000784	compartmentA	F1	35.4204	F1.compartmentA
BraA01000785	compartmentA	F1	33.942	F1.compartmentA
BraA01000786	compartmentA	F1	56.369	F1.compartmentA
BraA01000787	compartmentA	F1	0.396899	F1.compartmentA
BraA01000788	compartmentA	F1	0	F1.compartmentA
BraA01000789	compartmentA	F1	5.9369	F1.compartmentA
BraA01000790	compartmentA	F1	26.8562	F1.compartmentA
BraA01000791	compartmentA	F1	8.0386	F1.compartmentA
BraA01000792	compartmentA	F1	8.0049	F1.compartmentA
BraA01000793	compartmentA	F1	37.5145	F1.compartmentA
BraA01000794	compartmentA	F1	0.0362975	F1.compartmentA
BraA01000795	compartmentA	F1	0	F1.compartmentA
BraA01000796	compartmentA	F1	0	F1.compartmentA
BraA01000797	compartmentA	F1	0	F1.compartmentA
BraA01000798	compartmentA	F1	19.3546	F1.compartmentA
BraA01000799	compartmentA	F1	0	F1.compartmentA
BraA01000800	compartmentA	F1	7.84127	F1.compartmentA
BraA01000801	compartmentA	F1	13.9765	F1.compartmentA
BraA01000802	compartmentA	F1	8.39082	F1.compartmentA
BraA01000803	compartmentA	F1	26.9132	F1.compartmentA
BraA01000804	compartmentA	F1	0.0381063	F1.compartmentA
BraA01000805	compartmentA	F1	0	F1.compartmentA
BraA01000806	compartmentA	F1	21.3676	F1.compartmentA
BraA01000807	compartmentA	F1	8.58136	F1.compartmentA
BraA01000808	compartmentA	F1	0.817083	F1.compartmentA
BraA01000809	compartmentA	F1	7.95178	F1.compartmentA
BraA01000810	compartmentA	F1	22.27	F1.compartmentA
BraA01000811	compartmentA	F1	0	F1.compartmentA
BraA01000812	compartmentA	F1	242.946	F1.compartmentA
BraA01000813	compartmentA	F1	0.058076	F1.compartmentA
BraA01000814	compartmentA	F1	0	F1.compartmentA
BraA01000815	compartmentA	F1	14.4371	F1.compartmentA
BraA01000816	compartmentA	F1	1.89529	F1.compartmentA
BraA01000817	compartmentA	F1	0.941883	F1.compartmentA
BraA01000818	compartmentA	F1	0.126379	F1.compartmentA
BraA01000819	compartmentA	F1	0	F1.compartmentA
BraA01000820	compartmentA	F1	0	F1.compartmentA
BraA01000821	compartmentA	F1	0.233933	F1.compartmentA
BraA01000822	compartmentA	F1	0.130292	F1.compartmentA
BraA01000823	compartmentA	F1	4.71956	F1.compartmentA
BraA01000824	compartmentA	F1	0	F1.compartmentA
BraA01000825	compartmentA	F1	0	F1.compartmentA
BraA01000826	compartmentA	F1	25.8503	F1.compartmentA
BraA01000827	compartmentA	F1	0.00774823	F1.compartmentA
BraA01000828	compartmentA	F1	0	F1.compartmentA
BraA01000829	compartmentA	F1	0	F1.compartmentA
BraA01000830	compartmentA	F1	2.41305	F1.compartmentA
BraA01000831	compartmentA	F1	0	F1.compartmentA
BraA01000832	compartmentA	F1	21.7742	F1.compartmentA
BraA01000833	compartmentA	F1	12.7735	F1.compartmentA
BraA01000834	compartmentA	F1	1.36464	F1.compartmentA
BraA01000835	compartmentA	F1	0.174842	F1.compartmentA
BraA01000836	compartmentA	F1	0.903933	F1.compartmentA
BraA01000837	compartmentA	F1	74.2721	F1.compartmentA
BraA01000838	compartmentA	F1	1.15213	F1.compartmentA
BraA01000839	compartmentA	F1	12.413	F1.compartmentA
BraA01000840	compartmentA	F1	0.659593	F1.compartmentA
BraA01000841	compartmentA	F1	5.08208	F1.compartmentA
BraA01000842	compartmentA	F1	128.179	F1.compartmentA
BraA01000843	compartmentA	F1	6.77059	F1.compartmentA
BraA01000844	compartmentA	F1	46.9791	F1.compartmentA
BraA01000846	compartmentA	F1	14.0323	F1.compartmentA
BraA01000847	compartmentA	F1	37.7769	F1.compartmentA
BraA01000848	compartmentA	F1	10.4577	F1.compartmentA
BraA01000849	compartmentA	F1	24.5374	F1.compartmentA
BraA01000850	compartmentA	F1	0.0262448	F1.compartmentA
BraA01000851	compartmentA	F1	8.66146	F1.compartmentA
BraA01000852	compartmentA	F1	3.26254	F1.compartmentA
BraA01000853	compartmentA	F1	16.0754	F1.compartmentA
BraA01000854	compartmentA	F1	1.63276	F1.compartmentA
BraA01000855	compartmentA	F1	3.54093	F1.compartmentA
BraA01000856	compartmentA	F1	6.25393	F1.compartmentA
BraA01000857	compartmentA	F1	0	F1.compartmentA
BraA01000858	compartmentA	F1	3.02998	F1.compartmentA
BraA01000859	compartmentA	F1	0	F1.compartmentA
BraA01000860	compartmentA	F1	0	F1.compartmentA
BraA01000861	compartmentA	F1	29.9982	F1.compartmentA
BraA01000862	compartmentA	F1	0	F1.compartmentA
BraA01000863	compartmentA	F1	0	F1.compartmentA
BraA01000864	compartmentA	F1	0.208573	F1.compartmentA
BraA01000865	compartmentA	F1	0	F1.compartmentA
BraA01000866	compartmentA	F1	0	F1.compartmentA
BraA01000868	compartmentA	F1	0	F1.compartmentA
BraA01000869	compartmentA	F1	1.42688	F1.compartmentA
BraA01000870	compartmentA	F1	10.0355	F1.compartmentA
BraA01000871	compartmentA	F1	12.4885	F1.compartmentA
BraA01000872	compartmentA	F1	37.6452	F1.compartmentA
BraA01000873	compartmentA	F1	187.178	F1.compartmentA
BraA01000874	compartmentA	F1	0	F1.compartmentA
BraA01000875	compartmentA	F1	0	F1.compartmentA
BraA01000876	compartmentA	F1	0	F1.compartmentA
BraA01000877	compartmentA	F1	0	F1.compartmentA
BraA01000878	compartmentA	F1	0	F1.compartmentA
BraA01000879	compartmentA	F1	0.0279787	F1.compartmentA
BraA01000880	compartmentA	F1	0	F1.compartmentA
BraA01000881	compartmentA	F1	0	F1.compartmentA
BraA01000882	compartmentA	F1	0	F1.compartmentA
BraA01000883	compartmentA	F1	0.734109	F1.compartmentA
BraA01000884	compartmentA	F1	7.04115	F1.compartmentA
BraA01000885	compartmentA	F1	78.3551	F1.compartmentA
BraA01000886	compartmentA	F1	5.21009	F1.compartmentA
BraA01000887	compartmentA	F1	192.161	F1.compartmentA
BraA01000888	compartmentA	F1	46.4257	F1.compartmentA
BraA01000889	compartmentA	F1	1.85994	F1.compartmentA
BraA01000890	compartmentA	F1	3.09858	F1.compartmentA
BraA01000891	compartmentA	F1	0	F1.compartmentA
BraA01000892	compartmentA	F1	0	F1.compartmentA
BraA01000893	compartmentA	F1	0	F1.compartmentA
BraA01000894	compartmentA	F1	1.07621	F1.compartmentA
BraA01000895	compartmentA	F1	33.2974	F1.compartmentA
BraA01000896	compartmentA	F1	0.204141	F1.compartmentA
BraA01000897	compartmentA	F1	38.1927	F1.compartmentA
BraA01000898	compartmentA	F1	12.5497	F1.compartmentA
BraA01000899	compartmentA	F1	0.0891601	F1.compartmentA
BraA01000900	compartmentA	F1	0	F1.compartmentA
BraA01000901	compartmentA	F1	0.0631123	F1.compartmentA
BraA01000902	compartmentA	F1	0.450254	F1.compartmentA
BraA01000903	compartmentA	F1	38.9024	F1.compartmentA
BraA01000904	compartmentA	F1	7.05262	F1.compartmentA
BraA01000905	compartmentA	F1	0.535064	F1.compartmentA
BraA01000906	compartmentA	F1	29.9625	F1.compartmentA
BraA01000907	compartmentA	F1	4.15411	F1.compartmentA
BraA01000908	compartmentA	F1	89.6239	F1.compartmentA
BraA01000909	compartmentA	F1	0.950348	F1.compartmentA
BraA01000910	compartmentA	F1	13.6784	F1.compartmentA
BraA01000911	compartmentA	F1	0.475516	F1.compartmentA
BraA01000912	compartmentA	F1	37.6305	F1.compartmentA
BraA01000913	compartmentA	F1	139.919	F1.compartmentA
BraA01000914	compartmentA	F1	0.00934391	F1.compartmentA
BraA01000915	compartmentA	F1	73.9934	F1.compartmentA
BraA01000916	compartmentA	F1	0	F1.compartmentA
BraA01000917	compartmentA	F1	0.129035	F1.compartmentA
BraA01000918	compartmentA	F1	26.4565	F1.compartmentA
BraA01000920	compartmentA	F1	4.04762	F1.compartmentA
BraA01000921	compartmentA	F1	17.6378	F1.compartmentA
BraA01000922	compartmentA	F1	24.1246	F1.compartmentA
BraA01000923	compartmentA	F1	0.855806	F1.compartmentA
BraA01000924	compartmentA	F1	2.19144	F1.compartmentA
BraA01000925	compartmentA	F1	0.228461	F1.compartmentA
BraA01000926	compartmentA	F1	31.4287	F1.compartmentA
BraA01000927	compartmentA	F1	0.122374	F1.compartmentA
BraA01000928	compartmentA	F1	9.87772	F1.compartmentA
BraA01000929	compartmentA	F1	0.0161047	F1.compartmentA
BraA01000930	compartmentA	F1	0.0748832	F1.compartmentA
BraA01000931	compartmentA	F1	5.77086	F1.compartmentA
BraA01000932	compartmentA	F1	25.4867	F1.compartmentA
BraA01000933	compartmentA	F1	0.146783	F1.compartmentA
BraA01000934	compartmentA	F1	0.235035	F1.compartmentA
BraA01000935	compartmentA	F1	19.2082	F1.compartmentA
BraA01000936	compartmentA	F1	0.308113	F1.compartmentA
BraA01000937	compartmentA	F1	0.0703394	F1.compartmentA
BraA01000938	compartmentA	F1	0.691992	F1.compartmentA
BraA01000939	compartmentA	F1	0.0880121	F1.compartmentA
BraA01000941	compartmentA	F1	59.8854	F1.compartmentA
BraA01000942	compartmentA	F1	9.99257	F1.compartmentA
BraA01000943	compartmentA	F1	1492.88	F1.compartmentA
BraA01000944	compartmentA	F1	135.842	F1.compartmentA
BraA01000945	compartmentA	F1	0	F1.compartmentA
BraA01000946	compartmentA	F1	0	F1.compartmentA
BraA01000947	compartmentA	F1	0	F1.compartmentA
BraA01000948	compartmentA	F1	28.4245	F1.compartmentA
BraA01000949	compartmentA	F1	0	F1.compartmentA
BraA01000950	compartmentA	F1	0	F1.compartmentA
BraA01000951	compartmentA	F1	0	F1.compartmentA
BraA01000952	compartmentA	F1	0.833407	F1.compartmentA
BraA01000953	compartmentA	F1	0.0893414	F1.compartmentA
BraA01000954	compartmentA	F1	151.69	F1.compartmentA
BraA01000955	compartmentA	F1	2.41553	F1.compartmentA
BraA01000956	compartmentA	F1	11.9884	F1.compartmentA
BraA01000957	compartmentA	F1	31.0568	F1.compartmentA
BraA01000958	compartmentA	F1	6.8029	F1.compartmentA
BraA01000959	compartmentA	F1	8.01974	F1.compartmentA
BraA01000960	compartmentA	F1	7.74009	F1.compartmentA
BraA01000961	compartmentA	F1	0.844711	F1.compartmentA
BraA01000962	compartmentA	F1	22.1288	F1.compartmentA
BraA01000963	compartmentA	F1	0	F1.compartmentA
BraA01000964	compartmentA	F1	0	F1.compartmentA
BraA01000965	compartmentA	F1	0	F1.compartmentA
BraA01000966	compartmentA	F1	41.7825	F1.compartmentA
BraA01000967	compartmentA	F1	1.74245	F1.compartmentA
BraA01000968	compartmentA	F1	11.5762	F1.compartmentA
BraA01000969	compartmentA	F1	0.622697	F1.compartmentA
BraA01000970	compartmentA	F1	1.24812	F1.compartmentA
BraA01000971	compartmentA	F1	17.112	F1.compartmentA
BraA01000972	compartmentA	F1	0.174053	F1.compartmentA
BraA01000974	compartmentA	F1	1.09231	F1.compartmentA
BraA01000975	compartmentA	F1	0	F1.compartmentA
BraA01000976	compartmentA	F1	0.680235	F1.compartmentA
BraA01000977	compartmentA	F1	0.104088	F1.compartmentA
BraA01000978	compartmentA	F1	14.7056	F1.compartmentA
BraA01000979	compartmentA	F1	2.28101	F1.compartmentA
BraA01000980	compartmentA	F1	5.35416	F1.compartmentA
BraA01000981	compartmentA	F1	24.6945	F1.compartmentA
BraA01000982	compartmentA	F1	119.131	F1.compartmentA
BraA01000983	compartmentA	F1	26.6206	F1.compartmentA
BraA01000984	compartmentA	F1	0	F1.compartmentA
BraA01000985	compartmentA	F1	16.1218	F1.compartmentA
BraA01000986	compartmentA	F1	0.0179417	F1.compartmentA
BraA01000987	compartmentA	F1	0	F1.compartmentA
BraA01000988	compartmentA	F1	5.60542	F1.compartmentA
BraA01000989	compartmentA	F1	0.483271	F1.compartmentA
BraA01000991	compartmentA	F1	0.676963	F1.compartmentA
BraA01000992	compartmentA	F1	6.56498	F1.compartmentA
BraA01000993	compartmentA	F1	31.7869	F1.compartmentA
BraA01000994	compartmentA	F1	13.4645	F1.compartmentA
BraA01000995	compartmentA	F1	1.83319	F1.compartmentA
BraA01000996	compartmentA	F1	0.107281	F1.compartmentA
BraA01000997	compartmentA	F1	0	F1.compartmentA
BraA01000998	compartmentA	F1	0	F1.compartmentA
BraA01000999	compartmentA	F1	0.0343442	F1.compartmentA
BraA01001000	compartmentA	F1	1.65907	F1.compartmentA
BraA01001001	compartmentA	F1	1.47275	F1.compartmentA
BraA01001002	compartmentA	F1	0.230179	F1.compartmentA
BraA01001003	compartmentA	F1	4.7215	F1.compartmentA
BraA01001004	compartmentA	F1	76.8541	F1.compartmentA
BraA01001005	compartmentA	F1	5.80357	F1.compartmentA
BraA01001006	compartmentA	F1	0	F1.compartmentA
BraA01001007	compartmentA	F1	9.66558	F1.compartmentA
BraA01001008	compartmentA	F1	0	F1.compartmentA
BraA01001009	compartmentA	F1	11.274	F1.compartmentA
BraA01001010	compartmentA	F1	19.1248	F1.compartmentA
BraA01001011	compartmentA	F1	21.9537	F1.compartmentA
BraA01001012	compartmentA	F1	0	F1.compartmentA
BraA01001013	compartmentA	F1	5.07506	F1.compartmentA
BraA01001014	compartmentA	F1	3.79039	F1.compartmentA
BraA01001015	compartmentA	F1	2.9705	F1.compartmentA
BraA01001016	compartmentA	F1	18.5398	F1.compartmentA
BraA01001017	compartmentA	F1	1.22001	F1.compartmentA
BraA01001018	compartmentA	F1	0	F1.compartmentA
BraA01001019	compartmentA	F1	33.0399	F1.compartmentA
BraA01001020	compartmentA	F1	5.53159	F1.compartmentA
BraA01001021	compartmentA	F1	7.44725	F1.compartmentA
BraA01001022	compartmentA	F1	0.510723	F1.compartmentA
BraA01001023	compartmentA	F1	0.406455	F1.compartmentA
BraA01001024	compartmentA	F1	0.998517	F1.compartmentA
BraA01001025	compartmentA	F1	4.22861	F1.compartmentA
BraA01001026	compartmentA	F1	26.4631	F1.compartmentA
BraA01001027	compartmentA	F1	6.45325	F1.compartmentA
BraA01001028	compartmentA	F1	12.5931	F1.compartmentA
BraA01001030	compartmentA	F1	54.7474	F1.compartmentA
BraA01001031	compartmentA	F1	174.42	F1.compartmentA
BraA01001032	compartmentA	F1	2.89694	F1.compartmentA
BraA01001033	compartmentA	F1	3.95879	F1.compartmentA
BraA01001034	compartmentA	F1	0	F1.compartmentA
BraA01001035	compartmentA	F1	13.8612	F1.compartmentA
BraA01001036	compartmentA	F1	0.130494	F1.compartmentA
BraA01001037	compartmentA	F1	0	F1.compartmentA
BraA01001038	compartmentA	F1	0	F1.compartmentA
BraA01001039	compartmentA	F1	3.68855	F1.compartmentA
BraA01001040	compartmentA	F1	4.53163	F1.compartmentA
BraA01001041	compartmentA	F1	0.0162609	F1.compartmentA
BraA01001042	compartmentA	F1	0.911487	F1.compartmentA
BraA01001043	compartmentA	F1	11.0303	F1.compartmentA
BraA01001044	compartmentA	F1	1.12964	F1.compartmentA
BraA01001045	compartmentA	F1	0	F1.compartmentA
BraA01001046	compartmentA	F1	4.24773	F1.compartmentA
BraA01001047	compartmentA	F1	0	F1.compartmentA
BraA01001048	compartmentA	F1	0.357989	F1.compartmentA
BraA01001049	compartmentA	F1	9.60973	F1.compartmentA
BraA01001050	compartmentA	F1	0	F1.compartmentA
BraA01001051	compartmentA	F1	0.0526427	F1.compartmentA
BraA01001052	compartmentA	F1	49.6307	F1.compartmentA
BraA01001053	compartmentA	F1	56.2247	F1.compartmentA
BraA01001054	compartmentA	F1	5.19859	F1.compartmentA
BraA01001055	compartmentA	F1	12.4877	F1.compartmentA
BraA01001056	compartmentA	F1	20.5292	F1.compartmentA
BraA01001057	compartmentA	F1	0.189711	F1.compartmentA
BraA01001058	compartmentA	F1	35.2234	F1.compartmentA
BraA01001059	compartmentA	F1	29.5654	F1.compartmentA
BraA01001060	compartmentA	F1	0.0574996	F1.compartmentA
BraA01001061	compartmentA	F1	0.122485	F1.compartmentA
BraA01001062	compartmentA	F1	9.96297	F1.compartmentA
BraA01001063	compartmentA	F1	0.401695	F1.compartmentA
BraA01001064	compartmentA	F1	3.99621	F1.compartmentA
BraA01001065	compartmentA	F1	9.42145	F1.compartmentA
BraA01001066	compartmentA	F1	3.56337	F1.compartmentA
BraA01001067	compartmentA	F1	135.417	F1.compartmentA
BraA01001068	compartmentA	F1	0.0973013	F1.compartmentA
BraA01001069	compartmentA	F1	54.7309	F1.compartmentA
BraA01001070	compartmentA	F1	0	F1.compartmentA
BraA01001071	compartmentA	F1	0.0693922	F1.compartmentA
BraA01001072	compartmentA	F1	0	F1.compartmentA
BraA01001073	compartmentA	F1	0	F1.compartmentA
BraA01001074	compartmentA	F1	0	F1.compartmentA
BraA01001075	compartmentA	F1	7.74863	F1.compartmentA
BraA01001076	compartmentA	F1	0	F1.compartmentA
BraA01001077	compartmentA	F1	0.705127	F1.compartmentA
BraA01001079	compartmentA	F1	12.1136	F1.compartmentA
BraA01001080	compartmentA	F1	4.77784	F1.compartmentA
BraA01001081	compartmentA	F1	37.1203	F1.compartmentA
BraA01001082	compartmentA	F1	12.7807	F1.compartmentA
BraA01001083	compartmentA	F1	0.187357	F1.compartmentA
BraA01001084	compartmentA	F1	4.0397	F1.compartmentA
BraA01001085	compartmentA	F1	0.157278	F1.compartmentA
BraA01001086	compartmentA	F1	0	F1.compartmentA
BraA01001087	compartmentA	F1	0	F1.compartmentA
BraA01001088	compartmentA	F1	0	F1.compartmentA
BraA01001089	compartmentA	F1	0	F1.compartmentA
BraA01001090	compartmentA	F1	0.0325426	F1.compartmentA
BraA01001091	compartmentA	F1	0.830081	F1.compartmentA
BraA01001092	compartmentA	F1	1.82585	F1.compartmentA
BraA01001093	compartmentA	F1	0	F1.compartmentA
BraA01001094	compartmentA	F1	0	F1.compartmentA
BraA01001095	compartmentA	F1	15.9655	F1.compartmentA
BraA01001096	compartmentA	F1	0	F1.compartmentA
BraA01001097	compartmentA	F1	3.95742	F1.compartmentA
BraA01001098	compartmentA	F1	54.4933	F1.compartmentA
BraA01001099	compartmentA	F1	144.344	F1.compartmentA
BraA01001100	compartmentA	F1	8.54249	F1.compartmentA
BraA01001101	compartmentA	F1	4.33578	F1.compartmentA
BraA01001102	compartmentA	F1	5.49651	F1.compartmentA
BraA01001103	compartmentA	F1	0	F1.compartmentA
BraA01001104	compartmentA	F1	16.7128	F1.compartmentA
BraA01001105	compartmentA	F1	9.80718	F1.compartmentA
BraA01001106	compartmentA	F1	0	F1.compartmentA
BraA01001107	compartmentA	F1	0	F1.compartmentA
BraA01001108	compartmentA	F1	6.11544	F1.compartmentA
BraA01001109	compartmentA	F1	0.516972	F1.compartmentA
BraA01001110	compartmentA	F1	4.94214	F1.compartmentA
BraA01001111	compartmentA	F1	1.40253	F1.compartmentA
BraA01001112	compartmentA	F1	3.25303	F1.compartmentA
BraA01001113	compartmentA	F1	0	F1.compartmentA
BraA01001114	compartmentA	F1	2.39827	F1.compartmentA
BraA01001115	compartmentA	F1	19.3261	F1.compartmentA
BraA01001116	compartmentA	F1	2.09821	F1.compartmentA
BraA01001117	compartmentA	F1	1.85166	F1.compartmentA
BraA01001118	compartmentA	F1	1.34299	F1.compartmentA
BraA01001119	compartmentA	F1	0.826849	F1.compartmentA
BraA01001120	compartmentA	F1	1.66699	F1.compartmentA
BraA01001121	compartmentA	F1	6.07793	F1.compartmentA
BraA01001122	compartmentA	F1	0.268608	F1.compartmentA
BraA01001123	compartmentA	F1	25.0536	F1.compartmentA
BraA01001124	compartmentA	F1	0.16955	F1.compartmentA
BraA01001125	compartmentA	F1	0.0582552	F1.compartmentA
BraA01001126	compartmentA	F1	28.7429	F1.compartmentA
BraA01001127	compartmentA	F1	5.04572	F1.compartmentA
BraA01001128	compartmentA	F1	16.4724	F1.compartmentA
BraA01001129	compartmentA	F1	17.1979	F1.compartmentA
BraA01001130	compartmentA	F1	2.45821	F1.compartmentA
BraA01001132	compartmentA	F1	53.047	F1.compartmentA
BraA01001133	compartmentA	F1	38.3694	F1.compartmentA
BraA01001134	compartmentA	F1	38.9279	F1.compartmentA
BraA01001135	compartmentA	F1	179.377	F1.compartmentA
BraA01001136	compartmentA	F1	101.233	F1.compartmentA
BraA01001137	compartmentA	F1	7.9311	F1.compartmentA
BraA01001138	compartmentA	F1	9.05806	F1.compartmentA
BraA01001139	compartmentA	F1	1.22903	F1.compartmentA
BraA01001140	compartmentA	F1	16.0671	F1.compartmentA
BraA01001141	compartmentA	F1	32.8879	F1.compartmentA
BraA01001142	compartmentA	F1	0.0756841	F1.compartmentA
BraA01001143	compartmentA	F1	0.0434001	F1.compartmentA
BraA01001144	compartmentA	F1	0	F1.compartmentA
BraA01001145	compartmentA	F1	45.3177	F1.compartmentA
BraA01001146	compartmentA	F1	0.190509	F1.compartmentA
BraA01001147	compartmentA	F1	20.7863	F1.compartmentA
BraA01001148	compartmentA	F1	0	F1.compartmentA
BraA01001149	compartmentA	F1	0	F1.compartmentA
BraA01001150	compartmentA	F1	1.07425	F1.compartmentA
BraA01001151	compartmentA	F1	1.5252	F1.compartmentA
BraA01001152	compartmentA	F1	49.6449	F1.compartmentA
BraA01001153	compartmentA	F1	0	F1.compartmentA
BraA01001154	compartmentA	F1	4.97316	F1.compartmentA
BraA01001155	compartmentA	F1	68.6225	F1.compartmentA
BraA01001156	compartmentA	F1	285.588	F1.compartmentA
BraA01001157	compartmentA	F1	3.96615	F1.compartmentA
BraA01001158	compartmentA	F1	0	F1.compartmentA
BraA01001159	compartmentA	F1	0.723153	F1.compartmentA
BraA01001160	compartmentA	F1	0	F1.compartmentA
BraA01001161	compartmentA	F1	2.48282	F1.compartmentA
BraA01001162	compartmentA	F1	0.0466877	F1.compartmentA
BraA01001164	compartmentA	F1	12.4929	F1.compartmentA
BraA01001165	compartmentA	F1	17.9004	F1.compartmentA
BraA01001166	compartmentA	F1	0.887555	F1.compartmentA
BraA01001167	compartmentA	F1	0	F1.compartmentA
BraA01001168	compartmentA	F1	0.395912	F1.compartmentA
BraA01001169	compartmentA	F1	14.4931	F1.compartmentA
BraA01001170	compartmentA	F1	88.5566	F1.compartmentA
BraA01001171	compartmentA	F1	1.42672	F1.compartmentA
BraA01001172	compartmentA	F1	8.70668	F1.compartmentA
BraA01001173	compartmentA	F1	0	F1.compartmentA
BraA01001174	compartmentA	F1	21.5615	F1.compartmentA
BraA01001175	compartmentA	F1	0.018621	F1.compartmentA
BraA01001176	compartmentA	F1	0	F1.compartmentA
BraA01001177	compartmentA	F1	0.483672	F1.compartmentA
BraA01001178	compartmentA	F1	0.0306212	F1.compartmentA
BraA01001179	compartmentA	F1	14.5957	F1.compartmentA
BraA01001180	compartmentA	F1	0	F1.compartmentA
BraA01001181	compartmentA	F1	0	F1.compartmentA
BraA01001182	compartmentA	F1	0	F1.compartmentA
BraA01001183	compartmentA	F1	0	F1.compartmentA
BraA01001184	compartmentA	F1	0	F1.compartmentA
BraA01001185	compartmentA	F1	0.0158878	F1.compartmentA
BraA01001186	compartmentA	F1	0.363928	F1.compartmentA
BraA01001187	compartmentA	F1	62.1232	F1.compartmentA
BraA01001188	compartmentA	F1	8.98811	F1.compartmentA
BraA01001189	compartmentA	F1	3.76243	F1.compartmentA
BraA01001190	compartmentA	F1	78.5392	F1.compartmentA
BraA01001191	compartmentA	F1	0.182498	F1.compartmentA
BraA01001192	compartmentA	F1	31.226	F1.compartmentA
BraA01001193	compartmentA	F1	8.22826	F1.compartmentA
BraA01001195	compartmentA	F1	0	F1.compartmentA
BraA01001196	compartmentA	F1	0	F1.compartmentA
BraA01001197	compartmentA	F1	0	F1.compartmentA
BraA01001198	compartmentA	F1	0.695399	F1.compartmentA
BraA01001199	compartmentA	F1	0.0865354	F1.compartmentA
BraA01001200	compartmentA	F1	3.32742	F1.compartmentA
BraA01001201	compartmentA	F1	26.9144	F1.compartmentA
BraA01001202	compartmentA	F1	4.16284	F1.compartmentA
BraA01001203	compartmentA	F1	0.0896797	F1.compartmentA
BraA01001204	compartmentA	F1	37.7809	F1.compartmentA
BraA01001205	compartmentA	F1	43.8825	F1.compartmentA
BraA01001206	compartmentA	F1	0	F1.compartmentA
BraA01001207	compartmentA	F1	0.0601307	F1.compartmentA
BraA01001208	compartmentA	F1	1.25357	F1.compartmentA
BraA01001209	compartmentA	F1	5.40647	F1.compartmentA
BraA01001210	compartmentA	F1	4.77621	F1.compartmentA
BraA01001211	compartmentA	F1	0.0572184	F1.compartmentA
BraA01001212	compartmentA	F1	0	F1.compartmentA
BraA01001213	compartmentA	F1	3.6577	F1.compartmentA
BraA01001214	compartmentA	F1	0.180465	F1.compartmentA
BraA01001215	compartmentA	F1	5.53541	F1.compartmentA
BraA01001216	compartmentA	F1	0	F1.compartmentA
BraA01001217	compartmentA	F1	751.4	F1.compartmentA
BraA01001218	compartmentA	F1	0.307136	F1.compartmentA
BraA01001219	compartmentA	F1	0	F1.compartmentA
BraA01001220	compartmentA	F1	26.2277	F1.compartmentA
BraA01001221	compartmentA	F1	9.50351	F1.compartmentA
BraA01001222	compartmentA	F1	9.07682	F1.compartmentA
BraA01001223	compartmentA	F1	20.3511	F1.compartmentA
BraA01001224	compartmentA	F1	4.19528	F1.compartmentA
BraA01001226	compartmentA	F1	0	F1.compartmentA
BraA01001227	compartmentA	F1	2.0731	F1.compartmentA
BraA01001228	compartmentA	F1	82.3577	F1.compartmentA
BraA01001229	compartmentA	F1	14.4054	F1.compartmentA
BraA01001230	compartmentA	F1	39.3447	F1.compartmentA
BraA01001231	compartmentA	F1	0.132299	F1.compartmentA
BraA01001232	compartmentA	F1	0.491901	F1.compartmentA
BraA01001233	compartmentA	F1	87.9735	F1.compartmentA
BraA01001234	compartmentA	F1	3.13858	F1.compartmentA
BraA01001235	compartmentA	F1	2.12008	F1.compartmentA
BraA01001236	compartmentA	F1	18.3916	F1.compartmentA
BraA01001237	compartmentA	F1	0.683079	F1.compartmentA
BraA01001238	compartmentA	F1	5.59032	F1.compartmentA
BraA01001239	compartmentA	F1	0	F1.compartmentA
BraA01001240	compartmentA	F1	0	F1.compartmentA
BraA01001241	compartmentA	F1	0	F1.compartmentA
BraA01001242	compartmentA	F1	0.0299533	F1.compartmentA
BraA01001243	compartmentA	F1	5.45695	F1.compartmentA
BraA01001244	compartmentA	F1	48.1337	F1.compartmentA
BraA01001245	compartmentA	F1	24.5451	F1.compartmentA
BraA01001246	compartmentA	F1	0.486131	F1.compartmentA
BraA01001247	compartmentA	F1	165.194	F1.compartmentA
BraA01001248	compartmentA	F1	27.5394	F1.compartmentA
BraA01001249	compartmentA	F1	45.8565	F1.compartmentA
BraA01001250	compartmentA	F1	3.79849	F1.compartmentA
BraA01001251	compartmentA	F1	0.0179187	F1.compartmentA
BraA01001252	compartmentA	F1	0.129051	F1.compartmentA
BraA01001253	compartmentA	F1	5.04789	F1.compartmentA
BraA01001254	compartmentA	F1	0.298667	F1.compartmentA
BraA01001255	compartmentA	F1	0	F1.compartmentA
BraA01001256	compartmentA	F1	0	F1.compartmentA
BraA01001257	compartmentA	F1	0	F1.compartmentA
BraA01001258	compartmentA	F1	0	F1.compartmentA
BraA01001259	compartmentA	F1	0.573967	F1.compartmentA
BraA01001260	compartmentA	F1	0	F1.compartmentA
BraA01001261	compartmentA	F1	0	F1.compartmentA
BraA01001262	compartmentA	F1	0	F1.compartmentA
BraA01001263	compartmentA	F1	3.93728	F1.compartmentA
BraA01001264	compartmentA	F1	1.7999	F1.compartmentA
BraA01001265	compartmentA	F1	0.455211	F1.compartmentA
BraA01001266	compartmentA	F1	27.5738	F1.compartmentA
BraA01001267	compartmentA	F1	88.637	F1.compartmentA
BraA01001268	compartmentA	F1	0	F1.compartmentA
BraA01001269	compartmentA	F1	78.2862	F1.compartmentA
BraA01001270	compartmentA	F1	5.62893	F1.compartmentA
BraA01001271	compartmentA	F1	0.14057	F1.compartmentA
BraA01001272	compartmentA	F1	9.78933	F1.compartmentA
BraA01001273	compartmentA	F1	28.2597	F1.compartmentA
BraA01001274	compartmentA	F1	21.7216	F1.compartmentA
BraA01001275	compartmentA	F1	10.5921	F1.compartmentA
BraA01001276	compartmentA	F1	2.1456	F1.compartmentA
BraA01001277	compartmentA	F1	12.671	F1.compartmentA
BraA01001278	compartmentA	F1	25.8764	F1.compartmentA
BraA01001280	compartmentA	F1	27.3316	F1.compartmentA
BraA01001281	compartmentA	F1	1.79625	F1.compartmentA
BraA01001282	compartmentA	F1	0	F1.compartmentA
BraA01001283	compartmentA	F1	0	F1.compartmentA
BraA01001284	compartmentA	F1	2004.53	F1.compartmentA
BraA01001285	compartmentA	F1	2.38741	F1.compartmentA
BraA01001286	compartmentA	F1	4.84237	F1.compartmentA
BraA01001287	compartmentA	F1	0	F1.compartmentA
BraA01001288	compartmentA	F1	0	F1.compartmentA
BraA01001289	compartmentA	F1	0	F1.compartmentA
BraA01001290	compartmentA	F1	0	F1.compartmentA
BraA01001291	compartmentA	F1	10.8084	F1.compartmentA
BraA01001292	compartmentA	F1	7.87155	F1.compartmentA
BraA01001293	compartmentA	F1	0.0468214	F1.compartmentA
BraA01001294	compartmentA	F1	0.0829375	F1.compartmentA
BraA01001295	compartmentA	F1	3.36139	F1.compartmentA
BraA01001296	compartmentA	F1	4.06605	F1.compartmentA
BraA01001297	compartmentA	F1	79.4549	F1.compartmentA
BraA01001298	compartmentA	F1	81.788	F1.compartmentA
BraA01001299	compartmentA	F1	15.6635	F1.compartmentA
BraA01001300	compartmentA	F1	0.985126	F1.compartmentA
BraA01001301	compartmentA	F1	3.24905	F1.compartmentA
BraA01001302	compartmentA	F1	0	F1.compartmentA
BraA01001303	compartmentA	F1	5.80751	F1.compartmentA
BraA01001304	compartmentA	F1	2.70623	F1.compartmentA
BraA01001305	compartmentA	F1	0.918211	F1.compartmentA
BraA01001306	compartmentA	F1	29.54	F1.compartmentA
BraA01001307	compartmentA	F1	45.976	F1.compartmentA
BraA01001308	compartmentA	F1	0.787028	F1.compartmentA
BraA01001309	compartmentA	F1	14.349	F1.compartmentA
BraA01001310	compartmentA	F1	27.6354	F1.compartmentA
BraA01001311	compartmentA	F1	0	F1.compartmentA
BraA01001312	compartmentA	F1	0.036502	F1.compartmentA
BraA01001313	compartmentA	F1	0	F1.compartmentA
BraA01001314	compartmentA	F1	0	F1.compartmentA
BraA01001315	compartmentA	F1	10.8609	F1.compartmentA
BraA01001316	compartmentA	F1	0.00538047	F1.compartmentA
BraA01001317	compartmentA	F1	0.112823	F1.compartmentA
BraA01001318	compartmentA	F1	8.1825	F1.compartmentA
BraA01001319	compartmentA	F1	0	F1.compartmentA
BraA01001320	compartmentA	F1	0	F1.compartmentA
BraA01001321	compartmentA	F1	24.376	F1.compartmentA
BraA01001322	compartmentA	F1	7.59235	F1.compartmentA
BraA01001323	compartmentA	F1	12.1322	F1.compartmentA
BraA01001324	compartmentA	F1	0.0794047	F1.compartmentA
BraA01001325	compartmentA	F1	0	F1.compartmentA
BraA01001326	compartmentA	F1	0	F1.compartmentA
BraA01001327	compartmentA	F1	0	F1.compartmentA
BraA01001328	compartmentA	F1	0	F1.compartmentA
BraA01001329	compartmentA	F1	0	F1.compartmentA
BraA01001330	compartmentA	F1	0	F1.compartmentA
BraA01001331	compartmentA	F1	0.120697	F1.compartmentA
BraA01001332	compartmentA	F1	3.86645	F1.compartmentA
BraA01001334	compartmentA	F1	20.8922	F1.compartmentA
BraA01001335	compartmentA	F1	0.230741	F1.compartmentA
BraA01001336	compartmentA	F1	0.0961188	F1.compartmentA
BraA01001337	compartmentA	F1	34.3073	F1.compartmentA
BraA01001338	compartmentA	F1	38.2942	F1.compartmentA
BraA01001339	compartmentA	F1	0.361805	F1.compartmentA
BraA01001340	compartmentA	F1	147.18	F1.compartmentA
BraA01001341	compartmentA	F1	233.257	F1.compartmentA
BraA01001342	compartmentA	F1	3.54944	F1.compartmentA
BraA01001343	compartmentA	F1	0.675616	F1.compartmentA
BraA01001344	compartmentA	F1	1.28114	F1.compartmentA
BraA01001345	compartmentA	F1	0.238638	F1.compartmentA
BraA01001346	compartmentA	F1	0	F1.compartmentA
BraA01001347	compartmentA	F1	9.38736	F1.compartmentA
BraA01001348	compartmentA	F1	0.472823	F1.compartmentA
BraA01001349	compartmentA	F1	0.0353385	F1.compartmentA
BraA01001350	compartmentA	F1	0.550228	F1.compartmentA
BraA01001351	compartmentA	F1	0	F1.compartmentA
BraA01001352	compartmentA	F1	1027.53	F1.compartmentA
BraA01001353	compartmentA	F1	0.248017	F1.compartmentA
BraA01001354	compartmentA	F1	65.1651	F1.compartmentA
BraA01001355	compartmentA	F1	1.30991	F1.compartmentA
BraA01001356	compartmentA	F1	39.2592	F1.compartmentA
BraA01001357	compartmentA	F1	0	F1.compartmentA
BraA01001358	compartmentA	F1	0	F1.compartmentA
BraA01001359	compartmentA	F1	12.8567	F1.compartmentA
BraA01001360	compartmentA	F1	24.2066	F1.compartmentA
BraA01001361	compartmentA	F1	0.490281	F1.compartmentA
BraA01001362	compartmentA	F1	0.376686	F1.compartmentA
BraA01001363	compartmentA	F1	0.0119763	F1.compartmentA
BraA01001364	compartmentA	F1	0.0913436	F1.compartmentA
BraA01001365	compartmentA	F1	0.0133036	F1.compartmentA
BraA01001366	compartmentA	F1	0	F1.compartmentA
BraA01001367	compartmentA	F1	0	F1.compartmentA
BraA01001368	compartmentA	F1	0.148024	F1.compartmentA
BraA01001369	compartmentA	F1	0	F1.compartmentA
BraA01001370	compartmentA	F1	0	F1.compartmentA
BraA01001371	compartmentA	F1	0	F1.compartmentA
BraA01001372	compartmentA	F1	3.48045	F1.compartmentA
BraA01001373	compartmentA	F1	21.3429	F1.compartmentA
BraA01001374	compartmentA	F1	14.2747	F1.compartmentA
BraA01001375	compartmentA	F1	4.91143	F1.compartmentA
BraA01001376	compartmentA	F1	0.228069	F1.compartmentA
BraA01001377	compartmentA	F1	0.00778504	F1.compartmentA
BraA01001378	compartmentA	F1	0	F1.compartmentA
BraA01001379	compartmentA	F1	0	F1.compartmentA
BraA01001380	compartmentA	F1	0	F1.compartmentA
BraA01001381	compartmentA	F1	21.9273	F1.compartmentA
BraA01001382	compartmentA	F1	3.99736	F1.compartmentA
BraA01001383	compartmentA	F1	0.543774	F1.compartmentA
BraA01001384	compartmentA	F1	1.53322	F1.compartmentA
BraA01001385	compartmentA	F1	0.129752	F1.compartmentA
BraA01001386	compartmentA	F1	119.464	F1.compartmentA
BraA01001387	compartmentA	F1	34.384	F1.compartmentA
BraA01001388	compartmentA	F1	31.3861	F1.compartmentA
BraA01001389	compartmentA	F1	0	F1.compartmentA
BraA01001390	compartmentA	F1	0	F1.compartmentA
BraA01001391	compartmentA	F1	11.4514	F1.compartmentA
BraA01001392	compartmentA	F1	13.3206	F1.compartmentA
BraA01001393	compartmentA	F1	4.74752	F1.compartmentA
BraA01001394	compartmentA	F1	0	F1.compartmentA
BraA01001395	compartmentA	F1	40.514	F1.compartmentA
BraA01001396	compartmentA	F1	7.093	F1.compartmentA
BraA01001397	compartmentA	F1	41.713	F1.compartmentA
BraA01001398	compartmentA	F1	3.22292	F1.compartmentA
BraA01001399	compartmentA	F1	8.10503	F1.compartmentA
BraA01001400	compartmentA	F1	4.83325	F1.compartmentA
BraA01001401	compartmentA	F1	0.146253	F1.compartmentA
BraA01001402	compartmentA	F1	84.6434	F1.compartmentA
BraA01001403	compartmentA	F1	6.47465	F1.compartmentA
BraA01001404	compartmentA	F1	26.1221	F1.compartmentA
BraA01001405	compartmentA	F1	0	F1.compartmentA
BraA01001406	compartmentA	F1	0.0822658	F1.compartmentA
BraA01001407	compartmentA	F1	0	F1.compartmentA
BraA01001408	compartmentA	F1	0	F1.compartmentA
BraA01001409	compartmentA	F1	0	F1.compartmentA
BraA01001410	compartmentA	F1	0	F1.compartmentA
BraA01001411	compartmentA	F1	0	F1.compartmentA
BraA01001412	compartmentA	F1	14.562	F1.compartmentA
BraA01001413	compartmentA	F1	19.2459	F1.compartmentA
BraA01001414	compartmentA	F1	21.2928	F1.compartmentA
BraA01001415	compartmentA	F1	16.6191	F1.compartmentA
BraA01001416	compartmentA	F1	3.89858	F1.compartmentA
BraA01001417	compartmentA	F1	0	F1.compartmentA
BraA01001418	compartmentA	F1	0	F1.compartmentA
BraA01001419	compartmentA	F1	0.122291	F1.compartmentA
BraA01001420	compartmentA	F1	0	F1.compartmentA
BraA01001421	compartmentA	F1	48.5989	F1.compartmentA
BraA01001422	compartmentA	F1	0	F1.compartmentA
BraA01001423	compartmentA	F1	0.0399888	F1.compartmentA
BraA01001424	compartmentA	F1	111.495	F1.compartmentA
BraA01001425	compartmentA	F1	10.3966	F1.compartmentA
BraA01001426	compartmentA	F1	3.13925	F1.compartmentA
BraA01001427	compartmentA	F1	0	F1.compartmentA
BraA01001428	compartmentA	F1	0.116749	F1.compartmentA
BraA01001430	compartmentA	F1	0	F1.compartmentA
BraA01001431	compartmentA	F1	0.0837333	F1.compartmentA
BraA01001432	compartmentA	F1	8.22403	F1.compartmentA
BraA01001433	compartmentA	F1	5.59739	F1.compartmentA
BraA01001434	compartmentA	F1	0.385495	F1.compartmentA
BraA01001435	compartmentA	F1	2.029	F1.compartmentA
BraA01001436	compartmentA	F1	2.01412	F1.compartmentA
BraA01001437	compartmentA	F1	0.369912	F1.compartmentA
BraA01001438	compartmentA	F1	2.92947	F1.compartmentA
BraA01001439	compartmentA	F1	0.104546	F1.compartmentA
BraA01001440	compartmentA	F1	0	F1.compartmentA
BraA01001441	compartmentA	F1	44.2449	F1.compartmentA
BraA01001442	compartmentA	F1	6.79224	F1.compartmentA
BraA01001443	compartmentA	F1	8.75465	F1.compartmentA
BraA01001444	compartmentA	F1	0.605986	F1.compartmentA
BraA01001445	compartmentA	F1	548.988	F1.compartmentA
BraA01001446	compartmentA	F1	0.541272	F1.compartmentA
BraA01001447	compartmentA	F1	6.88161	F1.compartmentA
BraA01001448	compartmentA	F1	9.73481	F1.compartmentA
BraA01001449	compartmentA	F1	0	F1.compartmentA
BraA01001450	compartmentA	F1	4.99266	F1.compartmentA
BraA01001451	compartmentA	F1	2.49163	F1.compartmentA
BraA01001452	compartmentA	F1	0	F1.compartmentA
BraA01001453	compartmentA	F1	5.94309	F1.compartmentA
BraA01001454	compartmentA	F1	1.2343	F1.compartmentA
BraA01001455	compartmentA	F1	3.13518	F1.compartmentA
BraA01001456	compartmentA	F1	0.0344414	F1.compartmentA
BraA01001457	compartmentA	F1	0.0709112	F1.compartmentA
BraA01001458	compartmentA	F1	0.122835	F1.compartmentA
BraA01001459	compartmentA	F1	2.05849	F1.compartmentA
BraA01001460	compartmentA	F1	2.12092	F1.compartmentA
BraA01001461	compartmentA	F1	0	F1.compartmentA
BraA01001462	compartmentA	F1	0	F1.compartmentA
BraA01001463	compartmentA	F1	3.41901	F1.compartmentA
BraA01001464	compartmentA	F1	2.20729	F1.compartmentA
BraA01001465	compartmentA	F1	2.15699	F1.compartmentA
BraA01001466	compartmentA	F1	0.0218964	F1.compartmentA
BraA01001467	compartmentA	F1	0.0252053	F1.compartmentA
BraA01001468	compartmentA	F1	0	F1.compartmentA
BraA01001469	compartmentA	F1	14.6224	F1.compartmentA
BraA01001470	compartmentA	F1	0.0333475	F1.compartmentA
BraA01001471	compartmentA	F1	90.4203	F1.compartmentA
BraA01001472	compartmentA	F1	0.0565111	F1.compartmentA
BraA01001473	compartmentA	F1	0	F1.compartmentA
BraA01001474	compartmentA	F1	163.578	F1.compartmentA
BraA01001475	compartmentA	F1	0	F1.compartmentA
BraA01001476	compartmentA	F1	11.0038	F1.compartmentA
BraA01001477	compartmentA	F1	0	F1.compartmentA
BraA01001478	compartmentA	F1	0.0116455	F1.compartmentA
BraA01001479	compartmentA	F1	0	F1.compartmentA
BraA01001480	compartmentA	F1	0.218781	F1.compartmentA
BraA01001481	compartmentA	F1	0	F1.compartmentA
BraA01001482	compartmentA	F1	0.125984	F1.compartmentA
BraA01001483	compartmentA	F1	0.135153	F1.compartmentA
BraA01001484	compartmentA	F1	5.92875	F1.compartmentA
BraA01001485	compartmentA	F1	31.0097	F1.compartmentA
BraA01001486	compartmentA	F1	0	F1.compartmentA
BraA01001487	compartmentA	F1	0	F1.compartmentA
BraA01001488	compartmentA	F1	0.0687258	F1.compartmentA
BraA01001489	compartmentA	F1	1.27951	F1.compartmentA
BraA01001490	compartmentA	F1	0.543408	F1.compartmentA
BraA01001491	compartmentA	F1	111.455	F1.compartmentA
BraA01001492	compartmentA	F1	0	F1.compartmentA
BraA01001493	compartmentA	F1	0.546626	F1.compartmentA
BraA01001494	compartmentA	F1	0.721194	F1.compartmentA
BraA01001495	compartmentA	F1	0	F1.compartmentA
BraA01001496	compartmentA	F1	0	F1.compartmentA
BraA01001497	compartmentA	F1	2.06632	F1.compartmentA
BraA01001499	compartmentA	F1	2.18221	F1.compartmentA
BraA01001500	compartmentA	F1	0.0643996	F1.compartmentA
BraA01001501	compartmentA	F1	4.07286	F1.compartmentA
BraA01001502	compartmentA	F1	0	F1.compartmentA
BraA01001503	compartmentA	F1	0.0910286	F1.compartmentA
BraA01001504	compartmentA	F1	0	F1.compartmentA
BraA01001505	compartmentA	F1	0	F1.compartmentA
BraA01001506	compartmentA	F1	0.12687	F1.compartmentA
BraA01001507	compartmentA	F1	18.3881	F1.compartmentA
BraA01001508	compartmentA	F1	0.280305	F1.compartmentA
BraA01001509	compartmentA	F1	7.07323	F1.compartmentA
BraA01001510	compartmentA	F1	0.0341481	F1.compartmentA
BraA01001511	compartmentA	F1	0	F1.compartmentA
BraA01001531	compartmentA	F1	22.5496	F1.compartmentA
BraA01001532	compartmentA	F1	13.301	F1.compartmentA
BraA01001533	compartmentA	F1	0	F1.compartmentA
BraA01001534	compartmentA	F1	1.67309	F1.compartmentA
BraA01001535	compartmentA	F1	5.63226	F1.compartmentA
BraA01001536	compartmentA	F1	8.65479	F1.compartmentA
BraA01001537	compartmentA	F1	0.158773	F1.compartmentA
BraA01001538	compartmentA	F1	9.27193	F1.compartmentA
BraA01001539	compartmentA	F1	0	F1.compartmentA
BraA01001540	compartmentA	F1	63.8815	F1.compartmentA
BraA01001541	compartmentA	F1	0	F1.compartmentA
BraA01001542	compartmentA	F1	8.52908	F1.compartmentA
BraA01001543	compartmentA	F1	9.46665	F1.compartmentA
BraA01001544	compartmentA	F1	23.2937	F1.compartmentA
BraA01001545	compartmentA	F1	0	F1.compartmentA
BraA01001546	compartmentA	F1	19.0732	F1.compartmentA
BraA01001547	compartmentA	F1	140.88	F1.compartmentA
BraA01001548	compartmentA	F1	0	F1.compartmentA
BraA01001549	compartmentA	F1	20.8491	F1.compartmentA
BraA01001550	compartmentA	F1	9.71125	F1.compartmentA
BraA01001551	compartmentA	F1	27.1787	F1.compartmentA
BraA01001552	compartmentA	F1	0	F1.compartmentA
BraA01001553	compartmentA	F1	32.5251	F1.compartmentA
BraA01001554	compartmentA	F1	1.13184	F1.compartmentA
BraA01001555	compartmentA	F1	6.50396	F1.compartmentA
BraA01001556	compartmentA	F1	0.00782927	F1.compartmentA
BraA01001557	compartmentA	F1	0.0178888	F1.compartmentA
BraA01001558	compartmentA	F1	5.94896	F1.compartmentA
BraA01001559	compartmentA	F1	0	F1.compartmentA
BraA01001560	compartmentA	F1	15.8258	F1.compartmentA
BraA01001561	compartmentA	F1	5.85243	F1.compartmentA
BraA01001562	compartmentA	F1	0.875609	F1.compartmentA
BraA01001563	compartmentA	F1	0.0613329	F1.compartmentA
BraA01001564	compartmentA	F1	3.9751	F1.compartmentA
BraA01001565	compartmentA	F1	0	F1.compartmentA
BraA01001566	compartmentA	F1	3.34638	F1.compartmentA
BraA01001567	compartmentA	F1	19.5471	F1.compartmentA
BraA01001568	compartmentA	F1	0.0259676	F1.compartmentA
BraA01001569	compartmentA	F1	5.61897	F1.compartmentA
BraA01001570	compartmentA	F1	14.9375	F1.compartmentA
BraA01001571	compartmentA	F1	0.13736	F1.compartmentA
BraA01001572	compartmentA	F1	0.121827	F1.compartmentA
BraA01001573	compartmentA	F1	0	F1.compartmentA
BraA01001574	compartmentA	F1	9.39241	F1.compartmentA
BraA01001575	compartmentA	F1	26.4862	F1.compartmentA
BraA01001576	compartmentA	F1	0.00465524	F1.compartmentA
BraA01001577	compartmentA	F1	2.19241	F1.compartmentA
BraA01001578	compartmentA	F1	1.40009	F1.compartmentA
BraA01001579	compartmentA	F1	0.743913	F1.compartmentA
BraA01001580	compartmentA	F1	137.494	F1.compartmentA
BraA01001581	compartmentA	F1	0.330901	F1.compartmentA
BraA01001582	compartmentA	F1	116.407	F1.compartmentA
BraA01001583	compartmentA	F1	35.0357	F1.compartmentA
BraA01001584	compartmentA	F1	14.5607	F1.compartmentA
BraA01001585	compartmentA	F1	0.18345	F1.compartmentA
BraA01001587	compartmentA	F1	0.0473074	F1.compartmentA
BraA01001588	compartmentA	F1	9.59401	F1.compartmentA
BraA01001589	compartmentA	F1	0.372089	F1.compartmentA
BraA01001590	compartmentA	F1	0.129266	F1.compartmentA
BraA01001591	compartmentA	F1	1.89812	F1.compartmentA
BraA01001592	compartmentA	F1	0.263672	F1.compartmentA
BraA01001593	compartmentA	F1	9.13576	F1.compartmentA
BraA01001594	compartmentA	F1	37.9588	F1.compartmentA
BraA01001595	compartmentA	F1	23.9074	F1.compartmentA
BraA01001596	compartmentA	F1	0	F1.compartmentA
BraA01001597	compartmentA	F1	0.0412098	F1.compartmentA
BraA01001598	compartmentA	F1	12.3635	F1.compartmentA
BraA01001599	compartmentA	F1	0.224281	F1.compartmentA
BraA01001600	compartmentA	F1	0.913021	F1.compartmentA
BraA01001601	compartmentA	F1	7.81098	F1.compartmentA
BraA01001602	compartmentA	F1	9.21697	F1.compartmentA
BraA01001603	compartmentA	F1	58.1285	F1.compartmentA
BraA01001604	compartmentA	F1	0.0146982	F1.compartmentA
BraA01001605	compartmentA	F1	0	F1.compartmentA
BraA01001606	compartmentA	F1	0	F1.compartmentA
BraA01001607	compartmentA	F1	0.106017	F1.compartmentA
BraA01001608	compartmentA	F1	16.4346	F1.compartmentA
BraA01001609	compartmentA	F1	6.33817	F1.compartmentA
BraA01001610	compartmentA	F1	52.7576	F1.compartmentA
BraA01001611	compartmentA	F1	0.155581	F1.compartmentA
BraA01001612	compartmentA	F1	21.282	F1.compartmentA
BraA01001613	compartmentA	F1	6.87175	F1.compartmentA
BraA01001614	compartmentA	F1	41.4265	F1.compartmentA
BraA01001615	compartmentA	F1	0.0151726	F1.compartmentA
BraA01001616	compartmentA	F1	0	F1.compartmentA
BraA01001617	compartmentA	F1	0	F1.compartmentA
BraA01001618	compartmentA	F1	5.12235	F1.compartmentA
BraA01001619	compartmentA	F1	4.64938	F1.compartmentA
BraA01001620	compartmentA	F1	8.73172	F1.compartmentA
BraA01001621	compartmentA	F1	2.62753	F1.compartmentA
BraA01001622	compartmentA	F1	2.38012	F1.compartmentA
BraA01001623	compartmentA	F1	14.4	F1.compartmentA
BraA01001624	compartmentA	F1	28.2012	F1.compartmentA
BraA01001625	compartmentA	F1	21.2847	F1.compartmentA
BraA01001627	compartmentA	F1	0	F1.compartmentA
BraA01001628	compartmentA	F1	3.95449	F1.compartmentA
BraA01001629	compartmentA	F1	1.1447	F1.compartmentA
BraA01001630	compartmentA	F1	0.171787	F1.compartmentA
BraA01001631	compartmentA	F1	23.7095	F1.compartmentA
BraA01001632	compartmentA	F1	2.22301	F1.compartmentA
BraA01001633	compartmentA	F1	7.91603	F1.compartmentA
BraA01001634	compartmentA	F1	9.70499	F1.compartmentA
BraA01001635	compartmentA	F1	0.13758	F1.compartmentA
BraA01001636	compartmentA	F1	1.53737	F1.compartmentA
BraA01001637	compartmentA	F1	2.76569	F1.compartmentA
BraA01001638	compartmentA	F1	10.3645	F1.compartmentA
BraA01001639	compartmentA	F1	36.152	F1.compartmentA
BraA01001640	compartmentA	F1	22.6902	F1.compartmentA
BraA01001641	compartmentA	F1	0.874357	F1.compartmentA
BraA01001642	compartmentA	F1	6.16963	F1.compartmentA
BraA01001643	compartmentA	F1	50.9202	F1.compartmentA
BraA01001644	compartmentA	F1	68.187	F1.compartmentA
BraA01001645	compartmentA	F1	7.67285	F1.compartmentA
BraA01001646	compartmentA	F1	402.742	F1.compartmentA
BraA01001647	compartmentA	F1	8.01836	F1.compartmentA
BraA01001648	compartmentA	F1	0.00695058	F1.compartmentA
BraA01001649	compartmentA	F1	18.2448	F1.compartmentA
BraA01001650	compartmentA	F1	35.6319	F1.compartmentA
BraA01001651	compartmentA	F1	29.8354	F1.compartmentA
BraA01001652	compartmentA	F1	24.7105	F1.compartmentA
BraA01001653	compartmentA	F1	4.69966	F1.compartmentA
BraA01001654	compartmentA	F1	0	F1.compartmentA
BraA01001655	compartmentA	F1	8.38207	F1.compartmentA
BraA01001656	compartmentA	F1	7.55287	F1.compartmentA
BraA01001657	compartmentA	F1	0.0837831	F1.compartmentA
BraA01001658	compartmentA	F1	25.1468	F1.compartmentA
BraA01001659	compartmentA	F1	18.2806	F1.compartmentA
BraA01001660	compartmentA	F1	0	F1.compartmentA
BraA01001661	compartmentA	F1	4.74692	F1.compartmentA
BraA01001662	compartmentA	F1	1.22736	F1.compartmentA
BraA01001663	compartmentA	F1	51.6897	F1.compartmentA
BraA01001664	compartmentA	F1	0.269511	F1.compartmentA
BraA01001666	compartmentA	F1	0.00596545	F1.compartmentA
BraA01001667	compartmentA	F1	2.15693	F1.compartmentA
BraA01001668	compartmentA	F1	12.8311	F1.compartmentA
BraA01001669	compartmentA	F1	0	F1.compartmentA
BraA01001670	compartmentA	F1	590.439	F1.compartmentA
BraA01001671	compartmentA	F1	0.0167024	F1.compartmentA
BraA01001672	compartmentA	F1	0.210515	F1.compartmentA
BraA01001673	compartmentA	F1	40.8295	F1.compartmentA
BraA01001674	compartmentA	F1	4.87528	F1.compartmentA
BraA01001675	compartmentA	F1	0	F1.compartmentA
BraA01001676	compartmentA	F1	3.08184	F1.compartmentA
BraA01001677	compartmentA	F1	3.9865	F1.compartmentA
BraA01001678	compartmentA	F1	11.734	F1.compartmentA
BraA01001679	compartmentA	F1	0	F1.compartmentA
BraA01001680	compartmentA	F1	0	F1.compartmentA
BraA01001681	compartmentA	F1	1.68658	F1.compartmentA
BraA01001682	compartmentA	F1	0	F1.compartmentA
BraA01001683	compartmentA	F1	0	F1.compartmentA
BraA01001684	compartmentA	F1	5.49554	F1.compartmentA
BraA01001685	compartmentA	F1	2.53192	F1.compartmentA
BraA01001686	compartmentA	F1	0	F1.compartmentA
BraA01001687	compartmentA	F1	0	F1.compartmentA
BraA01001688	compartmentA	F1	0	F1.compartmentA
BraA01001689	compartmentA	F1	11.8645	F1.compartmentA
BraA01001690	compartmentA	F1	3.63089	F1.compartmentA
BraA01001691	compartmentA	F1	0	F1.compartmentA
BraA01001692	compartmentA	F1	0	F1.compartmentA
BraA01001693	compartmentA	F1	0	F1.compartmentA
BraA01001694	compartmentA	F1	0.0412519	F1.compartmentA
BraA01001695	compartmentA	F1	0	F1.compartmentA
BraA01001696	compartmentA	F1	1.29281	F1.compartmentA
BraA01001697	compartmentA	F1	0.328898	F1.compartmentA
BraA01001698	compartmentA	F1	0.120713	F1.compartmentA
BraA01001699	compartmentA	F1	0	F1.compartmentA
BraA01001700	compartmentA	F1	0	F1.compartmentA
BraA01001701	compartmentA	F1	0	F1.compartmentA
BraA01001702	compartmentA	F1	0.0409133	F1.compartmentA
BraA01001703	compartmentA	F1	3.5627	F1.compartmentA
BraA01001704	compartmentA	F1	3.56873	F1.compartmentA
BraA01001705	compartmentA	F1	13.5344	F1.compartmentA
BraA01001706	compartmentA	F1	11.439	F1.compartmentA
BraA01001707	compartmentA	F1	4.41754	F1.compartmentA
BraA01001717	compartmentA	F1	213.243	F1.compartmentA
BraA01001718	compartmentA	F1	0	F1.compartmentA
BraA01001719	compartmentA	F1	0	F1.compartmentA
BraA01001720	compartmentA	F1	0	F1.compartmentA
BraA01001721	compartmentA	F1	0	F1.compartmentA
BraA01001722	compartmentA	F1	0	F1.compartmentA
BraA01001723	compartmentA	F1	39.5563	F1.compartmentA
BraA01001724	compartmentA	F1	0	F1.compartmentA
BraA01001725	compartmentA	F1	0	F1.compartmentA
BraA01001726	compartmentA	F1	0	F1.compartmentA
BraA01001727	compartmentA	F1	0	F1.compartmentA
BraA01001728	compartmentA	F1	0	F1.compartmentA
BraA01001729	compartmentA	F1	2.08712	F1.compartmentA
BraA01001730	compartmentA	F1	52.4993	F1.compartmentA
BraA01001731	compartmentA	F1	104.617	F1.compartmentA
BraA01001732	compartmentA	F1	6.65091	F1.compartmentA
BraA01001733	compartmentA	F1	89.6847	F1.compartmentA
BraA01001734	compartmentA	F1	0.577267	F1.compartmentA
BraA01001735	compartmentA	F1	43.2943	F1.compartmentA
BraA01001736	compartmentA	F1	14.957	F1.compartmentA
BraA01001737	compartmentA	F1	36.5823	F1.compartmentA
BraA01001738	compartmentA	F1	2.34741	F1.compartmentA
BraA01001739	compartmentA	F1	34.2426	F1.compartmentA
BraA01001740	compartmentA	F1	225.902	F1.compartmentA
BraA01001741	compartmentA	F1	0.00822068	F1.compartmentA
BraA01001742	compartmentA	F1	8.67313	F1.compartmentA
BraA01001743	compartmentA	F1	26.8554	F1.compartmentA
BraA01001744	compartmentA	F1	0	F1.compartmentA
BraA01001745	compartmentA	F1	0	F1.compartmentA
BraA01001746	compartmentA	F1	0	F1.compartmentA
BraA01001747	compartmentA	F1	0	F1.compartmentA
BraA01001748	compartmentA	F1	0	F1.compartmentA
BraA01001749	compartmentA	F1	3.62939	F1.compartmentA
BraA01001750	compartmentA	F1	103.098	F1.compartmentA
BraA01001751	compartmentA	F1	2.70047	F1.compartmentA
BraA01001752	compartmentA	F1	0	F1.compartmentA
BraA01001753	compartmentA	F1	0	F1.compartmentA
BraA01001754	compartmentA	F1	3.07173	F1.compartmentA
BraA01001755	compartmentA	F1	4.59688	F1.compartmentA
BraA01001756	compartmentA	F1	7.07877	F1.compartmentA
BraA01001757	compartmentA	F1	3.00151	F1.compartmentA
BraA01001758	compartmentA	F1	0	F1.compartmentA
BraA01001759	compartmentA	F1	0.413709	F1.compartmentA
BraA01001761	compartmentA	F1	131.752	F1.compartmentA
BraA01001762	compartmentA	F1	21.9661	F1.compartmentA
BraA01001763	compartmentA	F1	9.48965	F1.compartmentA
BraA01001764	compartmentA	F1	0.180439	F1.compartmentA
BraA01001765	compartmentA	F1	22.3483	F1.compartmentA
BraA01001766	compartmentA	F1	54.2869	F1.compartmentA
BraA01001767	compartmentA	F1	0.0288604	F1.compartmentA
BraA01001768	compartmentA	F1	5.48095	F1.compartmentA
BraA01001769	compartmentA	F1	0	F1.compartmentA
BraA01001770	compartmentA	F1	0	F1.compartmentA
BraA01001771	compartmentA	F1	1.53806	F1.compartmentA
BraA01001772	compartmentA	F1	0	F1.compartmentA
BraA01001773	compartmentA	F1	0	F1.compartmentA
BraA01001774	compartmentA	F1	0.569597	F1.compartmentA
BraA01001775	compartmentA	F1	0.0150756	F1.compartmentA
BraA01001776	compartmentA	F1	1.04601	F1.compartmentA
BraA01001777	compartmentA	F1	27.3394	F1.compartmentA
BraA01001778	compartmentA	F1	1.45431	F1.compartmentA
BraA01001779	compartmentA	F1	15.5328	F1.compartmentA
BraA01001780	compartmentA	F1	11.9999	F1.compartmentA
BraA01001781	compartmentA	F1	23.6373	F1.compartmentA
BraA01001782	compartmentA	F1	38.1729	F1.compartmentA
BraA01001783	compartmentA	F1	0.591148	F1.compartmentA
BraA01001784	compartmentA	F1	13.6972	F1.compartmentA
BraA01001785	compartmentA	F1	0.566435	F1.compartmentA
BraA01001786	compartmentA	F1	4.12662	F1.compartmentA
BraA01001787	compartmentA	F1	9.49406	F1.compartmentA
BraA01001788	compartmentA	F1	0.110019	F1.compartmentA
BraA01001789	compartmentA	F1	11.1147	F1.compartmentA
BraA01001790	compartmentA	F1	0	F1.compartmentA
BraA01001791	compartmentA	F1	0.0739551	F1.compartmentA
BraA01001792	compartmentA	F1	183.336	F1.compartmentA
BraA01001793	compartmentA	F1	0	F1.compartmentA
BraA01001794	compartmentA	F1	1.72549	F1.compartmentA
BraA01001795	compartmentA	F1	69.1749	F1.compartmentA
BraA01001796	compartmentA	F1	2.96745	F1.compartmentA
BraA01001797	compartmentA	F1	0	F1.compartmentA
BraA01001798	compartmentA	F1	27.192	F1.compartmentA
BraA01001799	compartmentA	F1	36.6845	F1.compartmentA
BraA01001800	compartmentA	F1	0.671063	F1.compartmentA
BraA01001801	compartmentA	F1	1.03555	F1.compartmentA
BraA01001803	compartmentA	F1	17.5582	F1.compartmentA
BraA01001804	compartmentA	F1	45.9675	F1.compartmentA
BraA01001805	compartmentA	F1	0.2443	F1.compartmentA
BraA01001806	compartmentA	F1	0.0200368	F1.compartmentA
BraA01001807	compartmentA	F1	1.88714	F1.compartmentA
BraA01001808	compartmentA	F1	20.0144	F1.compartmentA
BraA01001809	compartmentA	F1	0	F1.compartmentA
BraA01001810	compartmentA	F1	0	F1.compartmentA
BraA01001811	compartmentA	F1	0.00820377	F1.compartmentA
BraA01001812	compartmentA	F1	16.6913	F1.compartmentA
BraA01001813	compartmentA	F1	9.45752	F1.compartmentA
BraA01001814	compartmentA	F1	7.57991	F1.compartmentA
BraA01001815	compartmentA	F1	0.033762	F1.compartmentA
BraA01001816	compartmentA	F1	3.41226	F1.compartmentA
BraA01001817	compartmentA	F1	52.4398	F1.compartmentA
BraA01001818	compartmentA	F1	0	F1.compartmentA
BraA01001819	compartmentA	F1	0	F1.compartmentA
BraA01001820	compartmentA	F1	1.93411	F1.compartmentA
BraA01001821	compartmentA	F1	4.55298	F1.compartmentA
BraA01001822	compartmentA	F1	36.4231	F1.compartmentA
BraA01001823	compartmentA	F1	24.4044	F1.compartmentA
BraA01001824	compartmentA	F1	2349.28	F1.compartmentA
BraA01001825	compartmentA	F1	20.7723	F1.compartmentA
BraA01001826	compartmentA	F1	5.5944	F1.compartmentA
BraA01001827	compartmentA	F1	0.0256572	F1.compartmentA
BraA01001828	compartmentA	F1	11.7109	F1.compartmentA
BraA01001829	compartmentA	F1	2.80117	F1.compartmentA
BraA01001830	compartmentA	F1	0	F1.compartmentA
BraA01001831	compartmentA	F1	0.765816	F1.compartmentA
BraA01001832	compartmentA	F1	0.0808985	F1.compartmentA
BraA01001833	compartmentA	F1	0	F1.compartmentA
BraA01001834	compartmentA	F1	8.69551	F1.compartmentA
BraA01001835	compartmentA	F1	89.7936	F1.compartmentA
BraA01001836	compartmentA	F1	15.9723	F1.compartmentA
BraA01001837	compartmentA	F1	33.014	F1.compartmentA
BraA01001838	compartmentA	F1	6.4851	F1.compartmentA
BraA01001839	compartmentA	F1	2.9057	F1.compartmentA
BraA01001840	compartmentA	F1	1.97991	F1.compartmentA
BraA01001841	compartmentA	F1	137.044	F1.compartmentA
BraA01001842	compartmentA	F1	5.65079	F1.compartmentA
BraA01001843	compartmentA	F1	2.72407	F1.compartmentA
BraA01001844	compartmentA	F1	1.91793	F1.compartmentA
BraA01001845	compartmentA	F1	114.24	F1.compartmentA
BraA01001846	compartmentA	F1	12.0281	F1.compartmentA
BraA01001847	compartmentA	F1	0.0450509	F1.compartmentA
BraA01001848	compartmentA	F1	31.0525	F1.compartmentA
BraA01001849	compartmentA	F1	0	F1.compartmentA
BraA01001850	compartmentA	F1	14.6287	F1.compartmentA
BraA01001851	compartmentA	F1	0.83963	F1.compartmentA
BraA01001852	compartmentA	F1	0.0202084	F1.compartmentA
BraA01001853	compartmentA	F1	10.3918	F1.compartmentA
BraA01001854	compartmentA	F1	7.70496	F1.compartmentA
BraA01001855	compartmentA	F1	12.9141	F1.compartmentA
BraA01001856	compartmentA	F1	299.909	F1.compartmentA
BraA01001857	compartmentA	F1	39.3674	F1.compartmentA
BraA01001858	compartmentA	F1	0	F1.compartmentA
BraA01001859	compartmentA	F1	0	F1.compartmentA
BraA01001860	compartmentA	F1	34.2797	F1.compartmentA
BraA01001861	compartmentA	F1	0	F1.compartmentA
BraA01001862	compartmentA	F1	0.152101	F1.compartmentA
BraA01001863	compartmentA	F1	0	F1.compartmentA
BraA01001864	compartmentA	F1	0	F1.compartmentA
BraA01001865	compartmentA	F1	2.46197	F1.compartmentA
BraA01001866	compartmentA	F1	5.19572	F1.compartmentA
BraA01001867	compartmentA	F1	3.01994	F1.compartmentA
BraA01001868	compartmentA	F1	1.89798	F1.compartmentA
BraA01001869	compartmentA	F1	5.86881	F1.compartmentA
BraA01001870	compartmentA	F1	3.63994	F1.compartmentA
BraA01001871	compartmentA	F1	24.8492	F1.compartmentA
BraA01001872	compartmentA	F1	1.65733	F1.compartmentA
BraA01001873	compartmentA	F1	12.4282	F1.compartmentA
BraA01001874	compartmentA	F1	13.49	F1.compartmentA
BraA01001875	compartmentA	F1	12.6482	F1.compartmentA
BraA01001876	compartmentA	F1	9.40136	F1.compartmentA
BraA01001877	compartmentA	F1	0	F1.compartmentA
BraA01001878	compartmentA	F1	362.023	F1.compartmentA
BraA01001879	compartmentA	F1	23.3435	F1.compartmentA
BraA01001880	compartmentA	F1	0	F1.compartmentA
BraA01001881	compartmentA	F1	1.83266	F1.compartmentA
BraA01001882	compartmentA	F1	176.223	F1.compartmentA
BraA01001883	compartmentA	F1	0	F1.compartmentA
BraA01001884	compartmentA	F1	0	F1.compartmentA
BraA01001885	compartmentA	F1	0	F1.compartmentA
BraA01001886	compartmentA	F1	0	F1.compartmentA
BraA01001887	compartmentA	F1	0	F1.compartmentA
BraA01001888	compartmentA	F1	0	F1.compartmentA
BraA01001889	compartmentA	F1	0	F1.compartmentA
BraA01001890	compartmentA	F1	4.28947	F1.compartmentA
BraA01001891	compartmentA	F1	0.328305	F1.compartmentA
BraA01001893	compartmentA	F1	114.885	F1.compartmentA
BraA01001894	compartmentA	F1	3.98111	F1.compartmentA
BraA01001895	compartmentA	F1	0.469408	F1.compartmentA
BraA01001896	compartmentA	F1	0	F1.compartmentA
BraA01001897	compartmentA	F1	12.242	F1.compartmentA
BraA01001898	compartmentA	F1	0.420567	F1.compartmentA
BraA01001899	compartmentA	F1	17.2876	F1.compartmentA
BraA01001900	compartmentA	F1	7.07959	F1.compartmentA
BraA01001901	compartmentA	F1	4.62113	F1.compartmentA
BraA01001902	compartmentA	F1	0	F1.compartmentA
BraA01001903	compartmentA	F1	24.9584	F1.compartmentA
BraA01001904	compartmentA	F1	0.162228	F1.compartmentA
BraA01001905	compartmentA	F1	0.092523	F1.compartmentA
BraA01001907	compartmentA	F1	45.2383	F1.compartmentA
BraA01001908	compartmentA	F1	6.32956	F1.compartmentA
BraA01001909	compartmentA	F1	1.80874	F1.compartmentA
BraA01001910	compartmentA	F1	0.0100782	F1.compartmentA
BraA01001911	compartmentA	F1	0	F1.compartmentA
BraA01001912	compartmentA	F1	0	F1.compartmentA
BraA01001913	compartmentA	F1	28.6652	F1.compartmentA
BraA01001914	compartmentA	F1	5.08534	F1.compartmentA
BraA01001915	compartmentA	F1	125.473	F1.compartmentA
BraA01001916	compartmentA	F1	64.1328	F1.compartmentA
BraA01001917	compartmentA	F1	0.0873828	F1.compartmentA
BraA01001918	compartmentA	F1	0	F1.compartmentA
BraA01001919	compartmentA	F1	0.0385287	F1.compartmentA
BraA01001920	compartmentA	F1	7.86987	F1.compartmentA
BraA01001921	compartmentA	F1	0.14961	F1.compartmentA
BraA01001922	compartmentA	F1	1.5296	F1.compartmentA
BraA01001923	compartmentA	F1	9.01268	F1.compartmentA
BraA01001924	compartmentA	F1	1.58642	F1.compartmentA
BraA01001925	compartmentA	F1	3.21584	F1.compartmentA
BraA01001926	compartmentA	F1	43.8448	F1.compartmentA
BraA01001927	compartmentA	F1	7.56565	F1.compartmentA
BraA01001928	compartmentA	F1	0	F1.compartmentA
BraA01001929	compartmentA	F1	18.0005	F1.compartmentA
BraA01001930	compartmentA	F1	0	F1.compartmentA
BraA01001931	compartmentA	F1	0.220236	F1.compartmentA
BraA01001932	compartmentA	F1	63.7511	F1.compartmentA
BraA01001933	compartmentA	F1	14.5939	F1.compartmentA
BraA01001934	compartmentA	F1	1.19515	F1.compartmentA
BraA01001935	compartmentA	F1	2.64403	F1.compartmentA
BraA01001936	compartmentA	F1	13.4679	F1.compartmentA
BraA01001937	compartmentA	F1	16.2567	F1.compartmentA
BraA01001938	compartmentA	F1	12.2555	F1.compartmentA
BraA01001939	compartmentA	F1	6.81666	F1.compartmentA
BraA01001940	compartmentA	F1	0	F1.compartmentA
BraA01001941	compartmentA	F1	2.00394	F1.compartmentA
BraA01001942	compartmentA	F1	8.6289	F1.compartmentA
BraA01001943	compartmentA	F1	0.222579	F1.compartmentA
BraA01001944	compartmentA	F1	0.0890316	F1.compartmentA
BraA01001945	compartmentA	F1	1.07287	F1.compartmentA
BraA01001946	compartmentA	F1	1.64252	F1.compartmentA
BraA01001947	compartmentA	F1	0	F1.compartmentA
BraA01001948	compartmentA	F1	0	F1.compartmentA
BraA01001949	compartmentA	F1	0	F1.compartmentA
BraA01001950	compartmentA	F1	0.508648	F1.compartmentA
BraA01001951	compartmentA	F1	0	F1.compartmentA
BraA01001952	compartmentA	F1	0	F1.compartmentA
BraA01001953	compartmentA	F1	0	F1.compartmentA
BraA01001954	compartmentA	F1	1.69517	F1.compartmentA
BraA01001955	compartmentA	F1	12.8529	F1.compartmentA
BraA01001956	compartmentA	F1	1.63798	F1.compartmentA
BraA01001957	compartmentA	F1	1.62844	F1.compartmentA
BraA01001958	compartmentA	F1	182.566	F1.compartmentA
BraA01001959	compartmentA	F1	53.4497	F1.compartmentA
BraA01001960	compartmentA	F1	0	F1.compartmentA
BraA01001961	compartmentA	F1	32.7743	F1.compartmentA
BraA01001962	compartmentA	F1	17.9043	F1.compartmentA
BraA01001963	compartmentA	F1	0	F1.compartmentA
BraA01001964	compartmentA	F1	57.6257	F1.compartmentA
BraA01001965	compartmentA	F1	21.767	F1.compartmentA
BraA01001966	compartmentA	F1	16.2286	F1.compartmentA
BraA01001967	compartmentA	F1	5.43692	F1.compartmentA
BraA01001968	compartmentA	F1	8.47105	F1.compartmentA
BraA01001969	compartmentA	F1	0.0741508	F1.compartmentA
BraA01001970	compartmentA	F1	0.221658	F1.compartmentA
BraA01001971	compartmentA	F1	0	F1.compartmentA
BraA01001972	compartmentA	F1	11.0671	F1.compartmentA
BraA01001973	compartmentA	F1	20.1075	F1.compartmentA
BraA01001974	compartmentA	F1	16.0563	F1.compartmentA
BraA01001975	compartmentA	F1	0	F1.compartmentA
BraA01001976	compartmentA	F1	0.270331	F1.compartmentA
BraA01001977	compartmentA	F1	0.28117	F1.compartmentA
BraA01001978	compartmentA	F1	0.200429	F1.compartmentA
BraA01001979	compartmentA	F1	0	F1.compartmentA
BraA01002045	compartmentA	F1	81.0838	F1.compartmentA
BraA01002046	compartmentA	F1	2.20796	F1.compartmentA
BraA01002047	compartmentA	F1	0	F1.compartmentA
BraA01002048	compartmentA	F1	0	F1.compartmentA
BraA01002049	compartmentA	F1	0	F1.compartmentA
BraA01002050	compartmentA	F1	2.8072	F1.compartmentA
BraA01002051	compartmentA	F1	0.0139606	F1.compartmentA
BraA01002052	compartmentA	F1	0.221399	F1.compartmentA
BraA01002053	compartmentA	F1	0	F1.compartmentA
BraA01002054	compartmentA	F1	0	F1.compartmentA
BraA01002055	compartmentA	F1	0	F1.compartmentA
BraA01002056	compartmentA	F1	96.511	F1.compartmentA
BraA01002057	compartmentA	F1	7.02731	F1.compartmentA
BraA01002058	compartmentA	F1	63.3842	F1.compartmentA
BraA01002059	compartmentA	F1	209.972	F1.compartmentA
BraA01002060	compartmentA	F1	6.96821	F1.compartmentA
BraA01002061	compartmentA	F1	0	F1.compartmentA
BraA01002062	compartmentA	F1	0	F1.compartmentA
BraA01002063	compartmentA	F1	14.0967	F1.compartmentA
BraA01002064	compartmentA	F1	3.03701	F1.compartmentA
BraA01002065	compartmentA	F1	1.48042	F1.compartmentA
BraA01002066	compartmentA	F1	1.19937	F1.compartmentA
BraA01002067	compartmentA	F1	5.224	F1.compartmentA
BraA01002068	compartmentA	F1	16.5315	F1.compartmentA
BraA01002069	compartmentA	F1	1.15432	F1.compartmentA
BraA01002070	compartmentA	F1	12.2555	F1.compartmentA
BraA01002071	compartmentA	F1	0	F1.compartmentA
BraA01002072	compartmentA	F1	0	F1.compartmentA
BraA01002073	compartmentA	F1	0	F1.compartmentA
BraA01002074	compartmentA	F1	6.21863	F1.compartmentA
BraA01002075	compartmentA	F1	33.3864	F1.compartmentA
BraA01002076	compartmentA	F1	0.0676512	F1.compartmentA
BraA01002077	compartmentA	F1	0.323215	F1.compartmentA
BraA01002078	compartmentA	F1	25.2709	F1.compartmentA
BraA01002079	compartmentA	F1	5.73582	F1.compartmentA
BraA01002080	compartmentA	F1	4.67893	F1.compartmentA
BraA01002081	compartmentA	F1	7.40409	F1.compartmentA
BraA01002082	compartmentA	F1	1.00094	F1.compartmentA
BraA01002083	compartmentA	F1	4.27033	F1.compartmentA
BraA01002084	compartmentA	F1	0.501859	F1.compartmentA
BraA01002085	compartmentA	F1	0.713623	F1.compartmentA
BraA01002086	compartmentA	F1	0	F1.compartmentA
BraA01002087	compartmentA	F1	0.766715	F1.compartmentA
BraA01002088	compartmentA	F1	2.79932	F1.compartmentA
BraA01002089	compartmentA	F1	4.14693	F1.compartmentA
BraA01002090	compartmentA	F1	2.64536	F1.compartmentA
BraA01002091	compartmentA	F1	3.88564	F1.compartmentA
BraA01002092	compartmentA	F1	0.145536	F1.compartmentA
BraA01002093	compartmentA	F1	2.39616	F1.compartmentA
BraA01002105	compartmentA	F1	37.09	F1.compartmentA
BraA01002106	compartmentA	F1	1.09438	F1.compartmentA
BraA01002107	compartmentA	F1	6.57585	F1.compartmentA
BraA01002108	compartmentA	F1	0.226287	F1.compartmentA
BraA01002109	compartmentA	F1	9.12665	F1.compartmentA
BraA01002110	compartmentA	F1	7.01479	F1.compartmentA
BraA01002111	compartmentA	F1	128.874	F1.compartmentA
BraA01002112	compartmentA	F1	0.649753	F1.compartmentA
BraA01002113	compartmentA	F1	11.628	F1.compartmentA
BraA01002114	compartmentA	F1	0.177952	F1.compartmentA
BraA01002115	compartmentA	F1	0.171114	F1.compartmentA
BraA01002116	compartmentA	F1	21.7504	F1.compartmentA
BraA01002117	compartmentA	F1	0.228149	F1.compartmentA
BraA01002118	compartmentA	F1	0.127441	F1.compartmentA
BraA01002119	compartmentA	F1	16.3552	F1.compartmentA
BraA01002120	compartmentA	F1	1.58072	F1.compartmentA
BraA01002121	compartmentA	F1	0	F1.compartmentA
BraA01002122	compartmentA	F1	16.6835	F1.compartmentA
BraA01002123	compartmentA	F1	11.1019	F1.compartmentA
BraA01002124	compartmentA	F1	19.2352	F1.compartmentA
BraA01002125	compartmentA	F1	0.17606	F1.compartmentA
BraA01002126	compartmentA	F1	16.6977	F1.compartmentA
BraA01002127	compartmentA	F1	125.795	F1.compartmentA
BraA01002128	compartmentA	F1	0.0179417	F1.compartmentA
BraA01002129	compartmentA	F1	0	F1.compartmentA
BraA01002130	compartmentA	F1	1.35977	F1.compartmentA
BraA01002131	compartmentA	F1	0.976517	F1.compartmentA
BraA01002132	compartmentA	F1	0.422436	F1.compartmentA
BraA01002133	compartmentA	F1	0	F1.compartmentA
BraA01002134	compartmentA	F1	0	F1.compartmentA
BraA01002135	compartmentA	F1	4.30915	F1.compartmentA
BraA01002136	compartmentA	F1	4.42761	F1.compartmentA
BraA01002137	compartmentA	F1	0.00775219	F1.compartmentA
BraA01002138	compartmentA	F1	22.2188	F1.compartmentA
BraA01002139	compartmentA	F1	0	F1.compartmentA
BraA01002140	compartmentA	F1	0.798641	F1.compartmentA
BraA01002141	compartmentA	F1	91.5683	F1.compartmentA
BraA01002142	compartmentA	F1	0.677465	F1.compartmentA
BraA01002143	compartmentA	F1	6.09123	F1.compartmentA
BraA01002144	compartmentA	F1	4.80301	F1.compartmentA
[truncated: 127,507 more rows]
