# Supplementary material for: Integrating Dynamic 3D Chromatin Architecture and Gene Expression Alterations Reveal Heterosis in Brassica rapa
Source: Int J Mol Sci. 2024 Feb 22;25(5):2568. doi: 10.3390/ijms25052568 (PMC10931744; doi:10.3390/ijms25052568)
Supplement: Supplementary file 1 [file ijms-25-02568-s001.zip › Supplmentary file 12.xlsx]

## Sheet: Table S21
Table S21 Identification results of TAD
Sample	Number	Length.average	Length.median
82	83	3.54965e+06	2600001
w30	94	3.08341e+06	2420001
082_w30	100	2.85101e+06	2360001

## Sheet: Table S22
Table S22 DEGs involved in actived /repressed TADs.
chrom	start	end	tad	GeneID	type	log2FC
A01	17520000	18480000	A01-17520000-18480000	BraA01002727	repressed_TAD	#NAME?
A01	17520000	18480000	A01-17520000-18480000	BraA01002730	repressed_TAD	-1.5083
A01	17520000	18480000	A01-17520000-18480000	BraA01002736	repressed_TAD	#NAME?
A01	19100000	20020000	A01-19100000-20020000	BraA01002799	repressed_TAD	#NAME?
A02	15140000	16780000	A02-15140000-16780000	BraA02002539	activated_TAD	#NAME?
A02	15140000	16780000	A02-15140000-16780000	BraA02002540	activated_TAD	#NAME?
A02	15140000	16780000	A02-15140000-16780000	BraA02002612	activated_TAD	-2.2416
A02	15140000	16780000	A02-15140000-16780000	BraA02002616	activated_TAD	-2.2916
A02	15140000	16780000	A02-15140000-16780000	BraA02002617	activated_TAD	-4.8931
A02	15140000	16780000	A02-15140000-16780000	BraA02002662	activated_TAD	-3.4643
A02	15140000	16780000	A02-15140000-16780000	BraA02002691	activated_TAD	#NAME?
A02	17620000	19520000	A02-17620000-19520000	BraA02002913	activated_TAD	-2.7906
A02	17620000	19520000	A02-17620000-19520000	BraA02002914	activated_TAD	-2.3711
A02	17620000	19520000	A02-17620000-19520000	BraA02002943	activated_TAD	#NAME?
A02	17620000	19520000	A02-17620000-19520000	BraA02002999	activated_TAD	#NAME?
A02	17620000	19520000	A02-17620000-19520000	BraA02003020	activated_TAD	-2.9483
A02	17620000	19520000	A02-17620000-19520000	BraA02003021	activated_TAD	#NAME?
A02	17620000	19520000	A02-17620000-19520000	BraA02003052	activated_TAD	-2.3269
A02	17620000	19520000	A02-17620000-19520000	BraA02003057	activated_TAD	-2.932
A02	17620000	19520000	A02-17620000-19520000	BraA02003087	activated_TAD	-5.4551
A02	23420000	24520000	A02-23420000-24520000	BraA02003534	activated_TAD	#NAME?
A02	23420000	24520000	A02-23420000-24520000	BraA02003548	activated_TAD	#NAME?
A02	23420000	24520000	A02-23420000-24520000	BraA02003559	activated_TAD	-5.2481
A04	9620000	10640000	A04-9620000-10640000	BraA04001299	activated_TAD	Inf
A04	9620000	10640000	A04-9620000-10640000	BraA04001301	activated_TAD	2.48
A05	15760000	17940000	A05-15760000-17940000	BraA05002002	repressed_TAD	-1.9597
A05	15760000	17940000	A05-15760000-17940000	BraA05002003	repressed_TAD	-2.7186
A05	15760000	17940000	A05-15760000-17940000	BraA05002022	repressed_TAD	#NAME?
A05	15760000	17940000	A05-15760000-17940000	BraA05002059	repressed_TAD	-1.5622
A05	15760000	17940000	A05-15760000-17940000	BraA05002077	repressed_TAD	#NAME?
A05	26780000	27180000	A05-26780000-27180000	BraA05003155	activated_TAD	#NAME?
A05	26780000	27180000	A05-26780000-27180000	BraA05003158	activated_TAD	-2.4321
A05	26780000	27180000	A05-26780000-27180000	BraA05003161	activated_TAD	#NAME?
A05	26780000	27180000	A05-26780000-27180000	BraA05003165	activated_TAD	-3.8374
A05	26780000	27180000	A05-26780000-27180000	BraA05003170	activated_TAD	-6.0168
A05	26780000	27180000	A05-26780000-27180000	BraA05003173	activated_TAD	-6.549
A05	26780000	27180000	A05-26780000-27180000	BraA05003178	activated_TAD	#NAME?
A05	26780000	27180000	A05-26780000-27180000	BraA05003181	activated_TAD	-3.8806
A05	26780000	27180000	A05-26780000-27180000	BraA05003182	activated_TAD	#NAME?
A05	26780000	27180000	A05-26780000-27180000	BraA05003189	activated_TAD	-1.8236
A05	26780000	27180000	A05-26780000-27180000	BraA05003198	activated_TAD	2.6306
A05	26780000	27180000	A05-26780000-27180000	BraA05003203	activated_TAD	Inf
A06	6080000	6820000	A06-6080000-6820000	BraA06000144	repressed_TAD	#NAME?
A06	6080000	6820000	A06-6080000-6820000	BraA06000192	repressed_TAD	-1.8717
A06	9860000	11720000	A06-9860000-11720000	BraA06000510	activated_TAD	#NAME?
A06	9860000	11720000	A06-9860000-11720000	BraA06000511	activated_TAD	#NAME?
A06	9860000	11720000	A06-9860000-11720000	BraA06000518	activated_TAD	#NAME?
A06	12260000	12580000	A06-12260000-12580000	BraA06000631	repressed_TAD	-2.4218
A07	9500000	11420000	A07-9500000-11420000	BraA07001020	repressed_TAD	-12.785
A07	9500000	11420000	A07-9500000-11420000	BraA07001021	repressed_TAD	-6.2661
A07	9500000	11420000	A07-9500000-11420000	BraA07001026	repressed_TAD	2.1196
A07	9500000	11420000	A07-9500000-11420000	BraA07001141	repressed_TAD	2.0502
A07	9500000	11420000	A07-9500000-11420000	BraA07001159	repressed_TAD	-1.8586
A07	9500000	11420000	A07-9500000-11420000	BraA07001184	repressed_TAD	#NAME?
A07	9500000	11420000	A07-9500000-11420000	BraA07001204	repressed_TAD	#NAME?
A08	9360000	10160000	A08-9360000-10160000	BraA08001009	activated_TAD	2.4327
A08	9360000	10160000	A08-9360000-10160000	BraA08001044	activated_TAD	5.0994
A08	9360000	10160000	A08-9360000-10160000	BraA08001050	activated_TAD	Inf
A08	9360000	10160000	A08-9360000-10160000	BraA08001054	activated_TAD	-2.471
A01	26960000	28780000	A01-26960000-28780000	BraA01003694	repressed_TAD	#NAME?
A01	26960000	28780000	A01-26960000-28780000	BraA01003712	repressed_TAD	-1.0835
A01	26960000	28780000	A01-26960000-28780000	BraA01003773	repressed_TAD	-1.2988
A01	26960000	28780000	A01-26960000-28780000	BraA01003844	repressed_TAD	-2.4008
A01	26960000	28780000	A01-26960000-28780000	BraA01003864	repressed_TAD	-2.0237
A02	6420000	11920000	A02-6420000-11920000	BraA02001369	activated_TAD	-2.9246
A02	6420000	11920000	A02-6420000-11920000	BraA02001413	activated_TAD	-3.6402
A02	6420000	11920000	A02-6420000-11920000	BraA02001417	activated_TAD	3.0756
A02	6420000	11920000	A02-6420000-11920000	BraA02001440	activated_TAD	3.1671
A02	6420000	11920000	A02-6420000-11920000	BraA02001463	activated_TAD	-3.425
A02	6420000	11920000	A02-6420000-11920000	BraA02001464	activated_TAD	-2.2778
A02	6420000	11920000	A02-6420000-11920000	BraA02001524	activated_TAD	-5.3083
A02	6420000	11920000	A02-6420000-11920000	BraA02001531	activated_TAD	#NAME?
A02	6420000	11920000	A02-6420000-11920000	BraA02001610	activated_TAD	-3.1348
A02	6420000	11920000	A02-6420000-11920000	BraA02001629	activated_TAD	4.7326
A02	6420000	11920000	A02-6420000-11920000	BraA02001641	activated_TAD	-1.7832
A02	6420000	11920000	A02-6420000-11920000	BraA02001642	activated_TAD	1.1437
A02	6420000	11920000	A02-6420000-11920000	BraA02001652	activated_TAD	-1.4564
A02	6420000	11920000	A02-6420000-11920000	BraA02001660	activated_TAD	Inf
A02	6420000	11920000	A02-6420000-11920000	BraA02001722	activated_TAD	-1.3458
A02	6420000	11920000	A02-6420000-11920000	BraA02001768	activated_TAD	-1.5433
A02	6420000	11920000	A02-6420000-11920000	BraA02001775	activated_TAD	-3.7425
A02	6420000	11920000	A02-6420000-11920000	BraA02001815	activated_TAD	3.8934
A02	6420000	11920000	A02-6420000-11920000	BraA02001820	activated_TAD	1.5132
A02	6420000	11920000	A02-6420000-11920000	BraA02001885	activated_TAD	-1.6783
A02	6420000	11920000	A02-6420000-11920000	BraA02001887	activated_TAD	1.7335
A02	6420000	11920000	A02-6420000-11920000	BraA02001931	activated_TAD	-1.4585
A02	6420000	11920000	A02-6420000-11920000	BraA02002001	activated_TAD	#NAME?
A02	6420000	11920000	A02-6420000-11920000	BraA02002030	activated_TAD	7.5466
A02	6420000	11920000	A02-6420000-11920000	BraA02002053	activated_TAD	-2.6567
A02	12040000	14500000	A02-12040000-14500000	BraA02002099	activated_TAD	1.48
A02	12040000	14500000	A02-12040000-14500000	BraA02002100	activated_TAD	3.3007
A02	12040000	14500000	A02-12040000-14500000	BraA02002115	activated_TAD	-4.5422
A02	12040000	14500000	A02-12040000-14500000	BraA02002116	activated_TAD	1.858
A02	12040000	14500000	A02-12040000-14500000	BraA02002118	activated_TAD	1.6821
A02	12040000	14500000	A02-12040000-14500000	BraA02002142	activated_TAD	4.6866
A02	12040000	14500000	A02-12040000-14500000	BraA02002220	activated_TAD	-3.0946
A02	12040000	14500000	A02-12040000-14500000	BraA02002277	activated_TAD	#NAME?
A02	12040000	14500000	A02-12040000-14500000	BraA02002300	activated_TAD	-5.0217
A02	12040000	14500000	A02-12040000-14500000	BraA02002337	activated_TAD	1.7147
A02	12040000	14500000	A02-12040000-14500000	BraA02002397	activated_TAD	#NAME?
A02	12040000	14500000	A02-12040000-14500000	BraA02002418	activated_TAD	#NAME?
A02	19740000	22140000	A02-19740000-22140000	BraA02003148	repressed_TAD	Inf
A02	19740000	22140000	A02-19740000-22140000	BraA02003217	repressed_TAD	-4.3797
A02	19740000	22140000	A02-19740000-22140000	BraA02003218	repressed_TAD	2.7343
A02	19740000	22140000	A02-19740000-22140000	BraA02003229	repressed_TAD	-6.9032
A02	19740000	22140000	A02-19740000-22140000	BraA02003296	repressed_TAD	#NAME?
A02	19740000	22140000	A02-19740000-22140000	BraA02003297	repressed_TAD	-9.5275
A02	19740000	22140000	A02-19740000-22140000	BraA02003318	repressed_TAD	-4.5459
A02	19740000	22140000	A02-19740000-22140000	BraA02003410	repressed_TAD	1.7267
A02	19740000	22140000	A02-19740000-22140000	BraA02003420	repressed_TAD	-3.6618
A04	7480000	9620000	A04-7480000-9620000	BraA04000988	repressed_TAD	-5.6061
A04	7480000	9620000	A04-7480000-9620000	BraA04001015	repressed_TAD	1.4553
A04	7480000	9620000	A04-7480000-9620000	BraA04001074	repressed_TAD	-2.6046
A04	7480000	9620000	A04-7480000-9620000	BraA04001075	repressed_TAD	3.748
A04	7480000	9620000	A04-7480000-9620000	BraA04001083	repressed_TAD	-5.157
A04	7480000	9620000	A04-7480000-9620000	BraA04001148	repressed_TAD	1.4099
A04	7480000	9620000	A04-7480000-9620000	BraA04001157	repressed_TAD	-9.6555
A04	21960000	23200000	A04-21960000-23200000	BraA04003100	activated_TAD	1.0329
A04	21960000	23200000	A04-21960000-23200000	BraA04003112	activated_TAD	-1.8942
A04	21960000	23200000	A04-21960000-23200000	BraA04003132	activated_TAD	2.6126
A04	21960000	23200000	A04-21960000-23200000	BraA04003153	activated_TAD	2.0305
A04	21960000	23200000	A04-21960000-23200000	BraA04003196	activated_TAD	#NAME?
A04	21960000	23200000	A04-21960000-23200000	BraA04003251	activated_TAD	-1.8747
A04	21960000	23200000	A04-21960000-23200000	BraA04003290	activated_TAD	-3.6062
A04	21960000	23200000	A04-21960000-23200000	BraA04003299	activated_TAD	-3.1302
A05	12560000	13820000	A05-12560000-13820000	BraA05001660	activated_TAD	Inf
A05	12560000	13820000	A05-12560000-13820000	BraA05001733	activated_TAD	2.6895
A05	23620000	26780000	A05-23620000-26780000	BraA05002671	activated_TAD	-5.325
A05	23620000	26780000	A05-23620000-26780000	BraA05002714	activated_TAD	2.2627
A05	23620000	26780000	A05-23620000-26780000	BraA05002715	activated_TAD	1.1853
A05	23620000	26780000	A05-23620000-26780000	BraA05002721	activated_TAD	-4.0265
A05	23620000	26780000	A05-23620000-26780000	BraA05002722	activated_TAD	-4.8092
A05	23620000	26780000	A05-23620000-26780000	BraA05002736	activated_TAD	-2.3029
A05	23620000	26780000	A05-23620000-26780000	BraA05002782	activated_TAD	1.7509
A05	23620000	26780000	A05-23620000-26780000	BraA05002820	activated_TAD	5.119
A05	23620000	26780000	A05-23620000-26780000	BraA05002821	activated_TAD	5.2887
A05	23620000	26780000	A05-23620000-26780000	BraA05002827	activated_TAD	Inf
A05	23620000	26780000	A05-23620000-26780000	BraA05002844	activated_TAD	2.157
A05	23620000	26780000	A05-23620000-26780000	BraA05002848	activated_TAD	4.2769
A05	23620000	26780000	A05-23620000-26780000	BraA05002850	activated_TAD	3.2328
A05	23620000	26780000	A05-23620000-26780000	BraA05002860	activated_TAD	-1.6472
A05	23620000	26780000	A05-23620000-26780000	BraA05002861	activated_TAD	-4.2754
A05	23620000	26780000	A05-23620000-26780000	BraA05002866	activated_TAD	2.1091
A05	23620000	26780000	A05-23620000-26780000	BraA05002952	activated_TAD	1.0582
A05	23620000	26780000	A05-23620000-26780000	BraA05002956	activated_TAD	2.0823
A05	23620000	26780000	A05-23620000-26780000	BraA05002977	activated_TAD	-4.5954
A05	23620000	26780000	A05-23620000-26780000	BraA05002986	activated_TAD	#NAME?
A05	23620000	26780000	A05-23620000-26780000	BraA05003016	activated_TAD	2.5794
A05	23620000	26780000	A05-23620000-26780000	BraA05003024	activated_TAD	7.9146
A05	23620000	26780000	A05-23620000-26780000	BraA05003025	activated_TAD	10.706
A05	23620000	26780000	A05-23620000-26780000	BraA05003026	activated_TAD	-3.6447
A05	23620000	26780000	A05-23620000-26780000	BraA05003028	activated_TAD	-1.4211
A05	23620000	26780000	A05-23620000-26780000	BraA05003029	activated_TAD	#NAME?
A05	23620000	26780000	A05-23620000-26780000	BraA05003031	activated_TAD	Inf
A05	23620000	26780000	A05-23620000-26780000	BraA05003075	activated_TAD	-1.4436
A05	23620000	26780000	A05-23620000-26780000	BraA05003144	activated_TAD	#NAME?
A06	3220000	6080000	A06-3220000-6080000	BraA06000070	repressed_TAD	-4.8819
A06	6080000	6820000	A06-6080000-6820000	BraA06000145	repressed_TAD	-7.6634
A07	4740000	5220000	A07-4740000-5220000	BraA07000559	activated_TAD	1.7915
A07	4740000	5220000	A07-4740000-5220000	BraA07000560	activated_TAD	2.3073
A07	9500000	11420000	A07-9500000-11420000	BraA07001035	activated_TAD	-10.512
A07	9500000	11420000	A07-9500000-11420000	BraA07001058	activated_TAD	3.3431
A07	9500000	11420000	A07-9500000-11420000	BraA07001065	activated_TAD	-1.6561
A07	9500000	11420000	A07-9500000-11420000	BraA07001087	activated_TAD	-3.726
A07	9500000	11420000	A07-9500000-11420000	BraA07001136	activated_TAD	-4.9349
A07	9500000	11420000	A07-9500000-11420000	BraA07001149	activated_TAD	1.4746
A07	9500000	11420000	A07-9500000-11420000	BraA07001158	activated_TAD	-1.2473
A07	9500000	11420000	A07-9500000-11420000	BraA07001182	activated_TAD	1.3159
A07	9500000	11420000	A07-9500000-11420000	BraA07001184	activated_TAD	#NAME?
A07	9500000	11420000	A07-9500000-11420000	BraA07001229	activated_TAD	1.253
A07	9500000	11420000	A07-9500000-11420000	BraA07001238	activated_TAD	3.9479
A08	20080000	20700000	A08-20080000-20700000	BraA08002552	activated_TAD	2.6913
A08	20080000	20700000	A08-20080000-20700000	BraA08002553	activated_TAD	-3.3243
A08	20080000	20700000	A08-20080000-20700000	BraA08002555	activated_TAD	Inf
A08	20080000	20700000	A08-20080000-20700000	BraA08002563	activated_TAD	6.8523
A08	20080000	20700000	A08-20080000-20700000	BraA08002609	activated_TAD	#NAME?
A09	26540000	28400000	A09-26540000-28400000	BraA09003227	repressed_TAD	-6.3766
A10	6340000	8560000	A10-6340000-8560000	BraA10000924	activated_TAD	-6.3946
A10	6340000	8560000	A10-6340000-8560000	BraA10000951	activated_TAD	-3.7692
A10	6340000	8560000	A10-6340000-8560000	BraA10001060	activated_TAD	-3.3323
A10	6340000	8560000	A10-6340000-8560000	BraA10001110	activated_TAD	-3.0238
A10	6340000	8560000	A10-6340000-8560000	BraA10001122	activated_TAD	-1.7368
A10	6340000	8560000	A10-6340000-8560000	BraA10001123	activated_TAD	-1.4071
A10	6340000	8560000	A10-6340000-8560000	BraA10001125	activated_TAD	#NAME?
