# Supplementary material for: Integrating Dynamic 3D Chromatin Architecture and Gene Expression Alterations Reveal Heterosis in Brassica rapa
Source: Int J Mol Sci. 2024 Feb 22;25(5):2568. doi: 10.3390/ijms25052568 (PMC10931744; doi:10.3390/ijms25052568)
Supplement: Supplementary file 1 [file ijms-25-02568-s001.zip › Supplmentary file 13.xlsx]

## Sheet: Table S23
Table S23 10 DEGs between the parents and F1 were detected by qRT-PCR
Gene ID	Primer	log2FoldChange(P1vsF1)	pval(P1vsF1)	padj(P1vsF1)	log2FoldChange(P2vsF1)	pval(P2vsF1)	padj(P2vsF1)	P1 RNA-seq FPKM	F1 RNA-seq FPKM	P2 RNA-seq FPKM
BraA01000270	F:ATCAGAAGGTTGGTAGGGTGG	-7.2331	1.6733e-08	1.971e-06	-8.2276	2.0757e-09	1.5748e-07	0.0238926	3.20796	0.0113018
	R:CAGGAAGCGGTAACGAGTAAG
BraA01003029	F:TGTGGCAGAATCCGTTGGTA	#NAME?	2.6004e-30	3.9055e-27	-1.2763	0.00069418	0.017728	0	66.917	29.6509
	R:TCCGAGGAAGTTAGACGTGTTG
BraA02003861	F:GGGATCGTACCTCAAATTCATA	-1.6061	0.00029476	0.012794	-1.7557	0.00062329	0.016189	14.4054	45.0486	14.0859
	R:TACCAGTAGCCCTGCTGATAGA
BraA03000540	F:TGAACAAACGCTCCGAGAAAT	-1.5973	0.00048569	0.019612	-1.7225	3.557e-06	0.00016369	11.2535	33.9001	10.5625
	R:TAACATAGCCGCTGCTGAGAT
BraA03001111	F:AGGTTATTTGCTCGCTTTGTG	-1.3518	0.0011823	0.040548	-1.1689	0.0010605	0.025116	101.198	265.98	125.696
	R:ATCGCAGTGGTATTGCTTCTT
BraA03003029	F:TTGTGACTTCTCCATCGTTGAC	-2.0656	1.2649e-05	0.00084748	-2.0621	7.9323e-08	4.7769e-06	28.2717	123.582	31.2764
	R:TGTGATTTCTTGTGGTGAGGCT
BraA04001676	F:AGCACCTTTCCGTCCAATCAC	-1.7136	0.0012758	0.042936	-3.2599	5.9824e-13	6.7802e-11	0.736369	2.34248	0.253972
	R:ATCAAATCCACCACCAGTCCA
BraA06000306	F:CTTCATCGGTCAATAACCATTCTA	-2.7117	1.5263e-05	0.0010058	-2.1239	0.00018091	0.0055294	1.64842	11.1776	2.78787
	R:CTCTACTCGCTCCTTCATTCACTT
BraA07004110	F:CTCAGTTCAGAAACGATGGGTG	-3.0712	1.4832e-08	1.7703e-06	-1.3334	0.00055233	0.014635	0.705707	5.94323	2.49966
	R:ACATCATAGCCGTGAGCAAGTA
BraA09004315	F:CTGACGAGGCTTCATCACCCA	-2.7307	1.3919e-06	0.00011833	-1.8519	0.00015542	0.0048519	5.30131	32.3786	9.65638
	R:TGCTGCCAACATCAATCCAAT
BrActin	F:GTTGCTATCCAGGCTGTTCT
	R:AGCGTGAGGAAGAGCATAAC
