# Supplementary material for: Integrating Dynamic 3D Chromatin Architecture and Gene Expression Alterations Reveal Heterosis in Brassica rapa
Source: Int J Mol Sci. 2024 Feb 22;25(5):2568. doi: 10.3390/ijms25052568 (PMC10931744; doi:10.3390/ijms25052568)
Supplement: Supplementary file 1 [file ijms-25-02568-s001.zip › Supplmentary file 14.xlsx]

## Sheet: Table S24
Table S24 140 DEGs uncovered from the integrative analysis of the RNA-seq and Hi-C data.
A-B compartments shift		Gene_id	chromosome	Strand	start	end	length	P1_group_fpkm	P2_group_fpkm	F1_group_fpkm	log2FoldChange (P1vsF1)	pval (P1vsF1)	padj (P1vsF1)	log2FoldChange (P2vsF1)	pval (P2vsF1)	padj (P2vsF1)	A. thaliana	BLASTX to A. thaliana description	biological_process_description	cellular_component_description	molecular_function_description	KEGG AnnotInfo	Blast swiss prot	Computational_description
#-B-A		BraA01002198	1	-	13287269	13289797	918	0.734338	0	1.3155	-0.93588	0.3382	0.95187	#NAME?	2.7265e-05	0.0010322	AT5G45570.1	Ulp1 protease family protein	--	--	--	no KO assigned | (RefSeq) Ulp1 protease family protein	-//-	Ulp1 protease family protein; FUNCTIONS IN: peptidase activity, cysteine-type peptidase activity; INVOLVED IN: proteolysis; LOCATED IN: cellular_component unknown; CONTAINS InterPro DOMAIN/s: Domain of unknown function DUF1985 (InterPro:IPR015410), Peptidase C48, SUMO/Sentrin/Ubl1 (InterPro:IPR003653); BEST Arabidopsis thaliana protein match is: Ulp1 protease family protein (TAIR:AT4G08430.1); Ha…
		BraA01002220	1	+	13414566	13415231	480	6.45586	0.0364187	3.35149	0.83814	0.14502	0.76538	-6.6923	3.1006e-08	1.9747e-06	AT3G07100.1	Sec23/Sec24 protein transport family protein	homeostatic process//quorum sensing//homeostasis of number of cells//multi-organism process//pathogenesis//homeostasis of number of cells in a free-living population//biological regulation//regulation of biological quality//biological_process//cellular process//multi-organism cellular process	membrane//cellular_component//integral component of membrane//membrane part//intrinsic component of membrane	peptidase activity//molecular_function//catalytic activity//hydrolase activity	K14007 protein transport protein SEC24 | (RefSeq) ERMO2; Sec23/Sec24 protein transport family protein	sp|Q9SFU0|SC24A_ARATH Protein transport protein Sec24-like At3g07100 OS=Arabidopsis thaliana GN=At3g07100 PE=2 SV=2//1.03412e-87	ENDOPLASMIC RETICULUM MORPHOLOGY 2 (ERMO2); FUNCTIONS IN: transporter activity, zinc ion binding; INVOLVED IN: transport, ER body organization; LOCATED IN: COPII vesicle coat; EXPRESSED IN: 23 plant structures; EXPRESSED DURING: 13 growth stages; CONTAINS InterPro DOMAIN/s: Sec23/Sec24, helical domain (InterPro:IPR006900), Sec23/Sec24 beta-sandwich (InterPro:IPR012990), Sec23/Sec24, trunk domain …
		BraA01003288	1	-	23844123	23845316	1194	1.72738	2.64	6.45963	-1.8733	0.00032823	0.014068	-1.3564	0.00097829	0.023524	AT3G23450.1	Kratos restricts cell death during differentiation of tracheary elements.	cellular biosynthetic process//cellular metabolic process//nitrogen compound metabolic process//cellular amide metabolic process//organic substance biosynthetic process//organic substance metabolic process//organonitrogen compound biosynthetic process//translational initiation//biological_process//biosynthetic process//protein metabolic process//gene expression//cellular macromolecule biosyntheti…	--	RNA binding//heterocyclic compound binding//molecular_function//organic cyclic compound binding//translation initiation factor activity//translation factor activity, RNA binding//nucleic acid binding//binding	no KO assigned | (RefSeq) transmembrane protein	-//-	unknown protein; FUNCTIONS IN: molecular_function unknown; INVOLVED IN: biological_process unknown; LOCATED IN: endomembrane system; EXPRESSED IN: 14 plant structures; EXPRESSED DURING: 8 growth stages; Has 694543 Blast hits to 47111 proteins in 2535 species: Archae - 1794; Bacteria - 163056; Metazoa - 258989; Fungi - 49151; Plants - 70496; Viruses - 8919; Other Eukaryotes - 142138 (source: NCBI …
		BraA02002300	2	-	13632707	13632976	270	44.9844	0.560671	16.6601	1.385	0.0060307	0.13502	-5.0217	6.8128e-14	8.3996e-12	#N/A	#N/A	--	--	--	--	-//-	#N/A
		BraA02002691	2	+	16352257	16353229	426	0	0	12.5747	#NAME?	3.1718e-16	1.0029e-13	#NAME?	1.5228e-22	4.21e-20	AT1G60550.1	enoyl-CoA hydratase/isomerase D	--	--	--	K01661 naphthoate synthase [EC:4.1.3.36] | (RefSeq) ECHID; enoyl-CoA hydratase/isomerase D	sp|Q8GYN9|MENB_ARATH 1,4-dihydroxy-2-naphthoyl-CoA synthase, peroxisomal OS=Arabidopsis thaliana GN=MENB PE=1 SV=2//7.04502e-08	enoyl-CoA hydratase/isomerase D (ECHID); FUNCTIONS IN: 1,4-dihydroxy-2-naphthoyl-CoA synthase activity, catalytic activity; INVOLVED IN: vitamin K biosynthetic process, metabolic process, menaquinone biosynthetic process; LOCATED IN: peroxisome; EXPRESSED IN: 21 plant structures; EXPRESSED DURING: 13 growth stages; CONTAINS InterPro DOMAIN/s: Enoyl-CoA hydratase/isomerase, conserved site (InterPr…
		BraA02002699	2	+	16423909	16424673	765	5.03901	0.064213	1.35609	1.856	0.0050917	0.12066	-4.409	0.00010612	0.0034702	AT3G14067.1	Subtilase family protein	organic substance metabolic process//protein metabolic process//biological_process//primary metabolic process//metabolic process//macromolecule metabolic process//proteolysis	--	hydrolase activity//catalytic activity//molecular_function//endopeptidase activity//serine hydrolase activity//serine-type endopeptidase activity//peptidase activity//serine-type peptidase activity//peptidase activity, acting on L-amino acid peptides	no KO assigned | (RefSeq) Subtilase family protein	sp|O65351|SBT17_ARATH Subtilisin-like protease SBT1.7 OS=Arabidopsis thaliana GN=SBT1.7 PE=1 SV=1//2.32007e-63	Subtilase family protein; FUNCTIONS IN: identical protein binding, serine-type endopeptidase activity; INVOLVED IN: proteolysis, negative regulation of catalytic activity; LOCATED IN: apoplast, plasma membrane, vacuole, plant-type cell wall; EXPRESSED IN: 24 plant structures; EXPRESSED DURING: 13 growth stages; CONTAINS InterPro DOMAIN/s: Protease-associated PA (InterPro:IPR003137), Proteinase in…
		BraA02003539	2	-	23708724	23709538	525	6.64911	4.12584	14.5063	-1.1874	0.03097	0.37905	-1.8935	2.3107e-05	0.00089142	AT2G03420.1	hypothetical protein	--	--	--	no KO assigned | (RefSeq) hypothetical protein	-//-	unknown protein; Has 38 Blast hits to 38 proteins in 17 species: Archae - 0; Bacteria - 0; Metazoa - 0; Fungi - 0; Plants - 38; Viruses - 0; Other Eukaryotes - 0 (source: NCBI BLink).
		BraA02003548	2	-	23750620	23750910	291	0	0.0541786	15.0052	#NAME?	0.00056346	0.022096	-8.3189	0.0011687	0.027287	AT5G46780.1	VQ motif-containing protein	organelle organization//cellular component organization or biogenesis//cytoskeleton organization//cellular component organization//biological_process//cellular process	--	binding//cytoskeletal protein binding//actin binding//protein binding//molecular_function	--	-//-	VQ motif-containing protein; CONTAINS InterPro DOMAIN/s: VQ (InterPro:IPR008889); BEST Arabidopsis thaliana protein match is: VQ motif-containing protein (TAIR:AT2G35230.1); Has 4455 Blast hits to 3562 proteins in 419 species: Archae - 0; Bacteria - 294; Metazoa - 1785; Fungi - 574; Plants - 1062; Viruses - 216; Other Eukaryotes - 524 (source: NCBI BLink).
		BraA03002981	3	+	15008867	15009736	870	7.35892	0.0965228	3.5464	0.90754	0.4822	1	-5.3117	1.1883e-11	1.1752e-09	AT4G04510.1	cysteine-rich RLK (RECEPTOR-like protein kinase) 38	--	--	--	no KO assigned | (RefSeq) CRK38; cysteine-rich RLK (RECEPTOR-like protein kinase) 38	sp|Q9XEC8|CRK38_ARATH Cysteine-rich receptor-like protein kinase 38 OS=Arabidopsis thaliana GN=CRK38 PE=3 SV=1//1.29716e-134	cysteine-rich RLK (RECEPTOR-like protein kinase) 38 (CRK38); FUNCTIONS IN: kinase activity; INVOLVED IN: protein amino acid phosphorylation; LOCATED IN: endomembrane system; EXPRESSED IN: trichome, stamen; EXPRESSED DURING: 4 anthesis; CONTAINS InterPro DOMAIN/s: Protein kinase, ATP binding site (InterPro:IPR017441), Protein kinase, catalytic domain (InterPro:IPR000719), Protein of unknown functi…
A-B-A		BraA03006134	3	+	32911848	32915896	891	26.463	5.21891	14.9091	0.86167	0.34165	0.9538	-1.5931	0.001054	0.024978	AT4G33270.1	Transducin family protein / WD-40 repeat family protein	--	--	binding//protein binding//molecular_function	K03363 cell division cycle 20, cofactor of APC complex | (RefSeq) CDC20.1; Transducin family protein / WD-40 repeat family protein	sp|Q9SZA4|CDC21_ARATH Cell division cycle 20.1, cofactor of APC complex OS=Arabidopsis thaliana GN=CDC20-1 PE=1 SV=1//6.44993e-127	CDC20.1; CONTAINS InterPro DOMAIN/s: WD40 repeat 2 (InterPro:IPR019782), WD40 repeat-like-containing domain (InterPro:IPR011046), WD40 repeat, conserved site (InterPro:IPR019775), WD40-repeat-containing domain (InterPro:IPR017986), WD40/YVTN repeat-like-containing domain (InterPro:IPR015943), WD40 repeat (InterPro:IPR001680), WD40 repeat, subgroup (InterPro:IPR019781); BEST Arabidopsis thaliana p…
		BraA03006140	3	+	32955805	32957584	741	10.5269	0	2.4477	2.0458	0.00025232	0.011326	#NAME?	3.8472e-10	3.12e-08	AT2G07190.1	Domain of unknown function (DUF1985)	--	--	--	no KO assigned | (RefSeq) transmembrane protein, putative (DUF1985)	-//-	CONTAINS InterPro DOMAIN/s: Domain of unknown function DUF1985 (InterPro:IPR015410); BEST Arabidopsis thaliana protein match is: cysteine-type peptidases;cysteine-type peptidases (TAIR:AT2G07240.1); Has 165 Blast hits to 165 proteins in 27 species: Archae - 0; Bacteria - 6; Metazoa - 6; Fungi - 2; Plants - 127; Viruses - 0; Other Eukaryotes - 24 (source: NCBI BLink).
		BraA05001791	5	-	14330068	14333159	2469	2.39795	0.347865	1.77021	0.40282	0.45452	1	-2.3923	3.5515e-06	0.00016365	AT1G53140.1	Dynamin related protein 5A	--	--	molecular_function//ion binding//organic cyclic compound binding//purine ribonucleotide binding//ribonucleoside binding//purine ribonucleoside triphosphate binding//small molecule binding//GTP binding//anion binding//heterocyclic compound binding//purine nucleoside binding//nucleoside phosphate binding//carbohydrate derivative binding//guanyl nucleotide binding//binding//purine ribonucleoside bin…	no KO assigned | (RefSeq) DRP5A; Dynamin related protein 5A	sp|F4HPR5|DRP5A_ARATH Dynamin-related protein 5A OS=Arabidopsis thaliana GN=DRP5A PE=2 SV=1//0	Dynamin related protein 5A (DRP5A); FUNCTIONS IN: GTP binding, GTPase activity; INVOLVED IN: cytokinesis; EXPRESSED IN: 18 plant structures; EXPRESSED DURING: 6 growth stages; CONTAINS InterPro DOMAIN/s: Dynamin, GTPase domain (InterPro:IPR001401); BEST Arabidopsis thaliana protein match is: P-loop containing nucleoside triphosphate hydrolases superfamily protein (TAIR:AT3G19720.1); Has 2347 Blas…
		BraA06003576	6	-	31452239	31453474	423	0	0	1.66305	#NAME?	0.00098058	0.034788	#NAME?	0.00012467	0.0039758	AT5G41770.1	crooked neck protein, putative / cell cycle protein, putative	nucleobase-containing compound metabolic process//biological_process//cellular macromolecule metabolic process//cellular process//gene expression//nitrogen compound metabolic process//cellular metabolic process//organic substance metabolic process//nucleic acid metabolic process//RNA processing//heterocycle metabolic process//macromolecule metabolic process//cellular aromatic compound metabolic p…	cell//cell part//cellular_component//intracellular	molecular_function//protein binding//binding	K12869 crooked neck | (RefSeq) crooked neck protein, putative / cell cycle protein	sp|Q5K654|CLF1_PARBR Pre-mRNA-splicing factor CLF1 OS=Paracoccidioides brasiliensis GN=CLF1 PE=3 SV=1//2.14165e-06	crooked neck protein, putative / cell cycle protein, putative; FUNCTIONS IN: binding; INVOLVED IN: RNA processing; LOCATED IN: intracellular; EXPRESSED IN: 22 plant structures; EXPRESSED DURING: 13 growth stages; CONTAINS InterPro DOMAIN/s: Tetratricopeptide-like helical (InterPro:IPR011990), RNA-processing protein, HAT helix (InterPro:IPR003107), Tetratricopeptide repeat-containing (InterPro:IPR…
		BraA07001065	7	+	10105073	10107369	1911	8.9166	6.10079	18.2955	-1.0645	0.021843	0.3123	-1.6561	3.597e-06	0.00016533	AT1G29470.2	S-adenosyl-L-methionine-dependent methyltransferases superfamily protein	biological_process//metabolic process	--	catalytic activity//molecular_function//methyltransferase activity//transferase activity//transferase activity, transferring one-carbon groups	no KO assigned | (RefSeq) S-adenosyl-L-methionine-dependent methyltransferases superfamily protein	sp|Q6NPR7|PMTO_ARATH Probable methyltransferase PMT24 OS=Arabidopsis thaliana GN=At1g29470 PE=2 SV=1//0	S-adenosyl-L-methionine-dependent methyltransferases superfamily protein; INVOLVED IN: biological_process unknown; LOCATED IN: Golgi apparatus; EXPRESSED IN: 25 plant structures; EXPRESSED DURING: 14 growth stages; CONTAINS InterPro DOMAIN/s: Protein of unknown function DUF248, methyltransferase putative (InterPro:IPR004159); BEST Arabidopsis thaliana protein match is: S-adenosyl-L-methionine-dep…
		BraA07001318	7	+	11874886	11877447	2091	1.95201	0.873251	3.61597	-0.83892	0.09072	0.6367	-2.137	3.2469e-06	0.00015096	AT1G27120.1	Galactosyltransferase family protein	glycoprotein metabolic process//single-organism carbohydrate metabolic process//primary metabolic process//cellular protein metabolic process//macromolecule modification//metabolic process//protein glycosylation//macromolecule biosynthetic process//single-organism process//macromolecule metabolic process//carbohydrate metabolic process//cellular metabolic process//glycoprotein biosynthetic proces…	cellular_component//membrane	transferase activity, transferring hexosyl groups//carbohydrate binding//binding//transferase activity, transferring glycosyl groups//galactosyltransferase activity//transferase activity//catalytic activity//molecular_function	K20843 hydroxyproline O-galactosyltransferase 2/3/4/5/6 [EC:2.4.1.-] | (RefSeq) Galactosyltransferase family protein	sp|Q8GXG6|B3GTH_ARATH Probable beta-1,3-galactosyltransferase 17 OS=Arabidopsis thaliana GN=B3GALT17 PE=2 SV=2//0	Galactosyltransferase family protein; FUNCTIONS IN: transferase activity, transferring hexosyl groups, transferase activity, transferring glycosyl groups; INVOLVED IN: protein amino acid glycosylation; LOCATED IN: endomembrane system, membrane; EXPRESSED IN: 23 plant structures; EXPRESSED DURING: 13 growth stages; CONTAINS InterPro DOMAIN/s: Galectin, carbohydrate recognition domain (InterPro:IPR…
		BraA08001235	8	+	11627266	11627880	432	0	0.154176	12.5404	#NAME?	2.5836e-16	8.3899e-14	-6.4215	7.0886e-19	1.3834e-16	AT5G27990.1	Pre-rRNA-processing protein TSR2, conserved region	--	--	--	K14800 pre-rRNA-processing protein TSR2 | (RefSeq) Pre-rRNA-processing protein TSR2, conserved region	sp|Q3KRG3|TSR2_DANRE Pre-rRNA-processing protein TSR2 homolog OS=Danio rerio GN=tsr2 PE=2 SV=1//1.75081e-11	Pre-rRNA-processing protein TSR2, conserved region; CONTAINS InterPro DOMAIN/s: Pre-rRNA-processing protein TSR2, conserved region (InterPro:IPR019398); BEST Arabidopsis thaliana protein match is: Pre-rRNA-processing protein TSR2, conserved region (TAIR:AT3G22510.1); Has 1807 Blast hits to 1807 proteins in 277 species: Archae - 0; Bacteria - 0; Metazoa - 736; Fungi - 347; Plants - 385; Viruses - …
		BraA08001237	8	-	11640554	11640970	417	2.90247	3.34257	15.3854	-2.4335	0.00023804	0.010793	-2.2926	0.00064482	0.016684	AT4G15990.1	hypothetical protein	--	--	--	no KO assigned | (RefSeq) hypothetical protein	-//-	unknown protein; BEST Arabidopsis thaliana protein match is: unknown protein (TAIR:AT4G16024.1); Has 14 Blast hits to 14 proteins in 2 species: Archae - 0; Bacteria - 0; Metazoa - 0; Fungi - 0; Plants - 14; Viruses - 0; Other Eukaryotes - 0 (source: NCBI BLink).
		BraA08001312	8	+	12264665	12265120	456	5.54335	1.24868	8.99985	-0.75563	0.20298	0.84697	-2.913	1.8406e-07	1.0595e-05	AT4G17245.1	RING/U-box superfamily protein	--	organelle part//cell part//intracellular membrane-bounded organelle//intracellular//intracellular organelle//cellular_component//transferase complex//anaphase-promoting complex//nucleus//nuclear ubiquitin ligase complex//organelle//catalytic complex//cullin-RING ubiquitin ligase complex//intracellular part//nuclear part//protein complex//intracellular organelle part//cell//ubiquitin ligase comple…	transition metal ion binding//zinc ion binding//binding//cation binding//catalytic activity//ion binding//molecular_function//ubiquitin-protein transferase activity//protein binding//metal ion binding//ubiquitin-like protein transferase activity//transferase activity	no KO assigned | (RefSeq) RING/U-box superfamily protein	sp|Q9FGJ6|ATL79_ARATH RING-H2 finger protein ATL79 OS=Arabidopsis thaliana GN=ATL79 PE=2 SV=1//3.3314e-44	RING/U-box superfamily protein; FUNCTIONS IN: zinc ion binding; EXPRESSED IN: 19 plant structures; EXPRESSED DURING: 11 growth stages; CONTAINS InterPro DOMAIN/s: Zinc finger, RING-type (InterPro:IPR001841), Zinc finger, C3HC4 RING-type (InterPro:IPR018957); BEST Arabidopsis thaliana protein match is: RING/U-box superfamily protein (TAIR:AT5G47610.1); Has 30201 Blast hits to 17322 proteins in 780…
		BraA09001664	9	+	10300906	10301238	228	30.0114	0	22.6511	0.38529	0.47723	1	#NAME?	5.7634e-22	1.5353e-19	#N/A	#N/A	--	--	--	--	-//-	#N/A
		BraA09001952	9	-	12977702	12977905	204	124.55	0	25.7228	2.2555	6.0476e-06	0.00044127	#NAME?	2.771e-22	7.4356e-20	#N/A	#N/A	--	--	--	--	-//-	#N/A
		BraA09002147	9	-	14434592	14435725	1134	9.27384	2.32207	13.9256	-0.44861	0.47297	1	-2.6689	8.6764e-08	5.2079e-06	AT5G44260.1	Zinc finger C-x8-C-x5-C-x3-H type family protein	--	--	binding//metal ion binding//cation binding//molecular_function//ion binding	no KO assigned | (RefSeq) Zinc finger C-x8-C-x5-C-x3-H type family protein	sp|Q9FKW2|C3H61_ARATH Zinc finger CCCH domain-containing protein 61 OS=Arabidopsis thaliana GN=At5g44260 PE=2 SV=1//4.3577e-155	Zinc finger C-x8-C-x5-C-x3-H type family protein; CONTAINS InterPro DOMAIN/s: Zinc finger, CCCH-type (InterPro:IPR000571); BEST Arabidopsis thaliana protein match is: Zinc finger C-x8-C-x5-C-x3-H type family protein (TAIR:AT1G03790.1); Has 1182 Blast hits to 968 proteins in 143 species: Archae - 0; Bacteria - 0; Metazoa - 415; Fungi - 15; Plants - 396; Viruses - 3; Other Eukaryotes - 353 (source:…
		BraA09003069	9	-	25830202	25831010	399	119.575	0	45.0925	1.347	0.0030952	0.084137	#NAME?	2.8997e-44	3.9193e-41	AT4G04470.1	Peroxisomal membrane 22 kDa (Mpv17/PMP22) family protein	--	integral component of membrane//cellular_component//membrane//intrinsic component of membrane//membrane part	--	K13347 peroxisomal membrane protein 2 | (RefSeq) PMP22; Peroxisomal membrane 22 kDa (Mpv17/PMP22) family protein	sp|Q9ZS51|PMP22_ARATH Peroxisomal membrane protein PMP22 OS=Arabidopsis thaliana GN=PMP22 PE=1 SV=1//2.7933e-85	PMP22; CONTAINS InterPro DOMAIN/s: Mpv17/PMP22 (InterPro:IPR007248); BEST Arabidopsis thaliana protein match is: Peroxisomal membrane 22 kDa (Mpv17/PMP22) family protein (TAIR:AT4G14305.1); Has 1209 Blast hits to 1209 proteins in 184 species: Archae - 0; Bacteria - 0; Metazoa - 463; Fungi - 362; Plants - 267; Viruses - 0; Other Eukaryotes - 117 (source: NCBI BLink).
		BraA09003507	9	+	32465250	32467684	1161	99.9138	18.5445	58.6286	0.76182	0.095559	0.65001	-1.7606	7.9692e-07	4.1311e-05	AT1G32200.2	phospholipid/glycerol acyltransferase family protein	metabolic process//biological_process	--	transferase activity//O-acyltransferase activity//molecular_function//glycerol-3-phosphate O-acyltransferase activity//catalytic activity//transferase activity, transferring acyl groups other than amino-acyl groups//transferase activity, transferring acyl groups	K00630 glycerol-3-phosphate O-acyltransferase [EC:2.3.1.15] | (RefSeq) ATS1; phospholipid/glycerol acyltransferase family protein	sp|Q43307|PLSB_ARATH Glycerol-3-phosphate acyltransferase, chloroplastic OS=Arabidopsis thaliana GN=ATS1 PE=2 SV=2//0	ATS1; FUNCTIONS IN: glycerol-3-phosphate O-acyltransferase activity; INVOLVED IN: phosphatidylglycerol biosynthetic process; LOCATED IN: chloroplast stroma, chloroplast, plastid; EXPRESSED IN: 22 plant structures; EXPRESSED DURING: 14 growth stages; CONTAINS InterPro DOMAIN/s: Phospholipid/glycerol acyltransferase (InterPro:IPR002123), Glycerol-3-phosphate O-acyltransferase (InterPro:IPR016222); …
		BraA09003524	9	-	32674640	32677002	1233	0.752206	0.611002	2.21436	-1.642	0.02415	0.33086	-1.9652	0.00088494	0.02166	AT1G33540.1	serine carboxypeptidase-like 18	organic substance metabolic process//protein metabolic process//biological_process//primary metabolic process//metabolic process//macromolecule metabolic process//proteolysis	--	hydrolase activity//carboxypeptidase activity//catalytic activity//molecular_function//exopeptidase activity//serine-type exopeptidase activity//serine hydrolase activity//serine-type carboxypeptidase activity//peptidase activity//serine-type peptidase activity//peptidase activity, acting on L-amino acid peptides	K16296 serine carboxypeptidase-like clade I [EC:3.4.16.-] | (RefSeq) scpl18; serine carboxypeptidase-like 18	sp|Q9C7Z9|SCP18_ARATH Serine carboxypeptidase-like 18 OS=Arabidopsis thaliana GN=SCPL18 PE=2 SV=2//6.6621e-06	serine carboxypeptidase-like 18 (scpl18); FUNCTIONS IN: serine-type carboxypeptidase activity; INVOLVED IN: proteolysis; LOCATED IN: endomembrane system; EXPRESSED IN: root; CONTAINS InterPro DOMAIN/s: Peptidase S10, serine carboxypeptidase (InterPro:IPR001563); BEST Arabidopsis thaliana protein match is: serine carboxypeptidase-like 7 (TAIR:AT3G10450.1); Has 3653 Blast hits to 3603 proteins in 3…
		BraA09003537	9	+	32766920	32769232	1773	1.86234	0.0765512	0.807043	1.1418	0.058982	0.5236	-3.48	8.8393e-05	0.0029649	AT3G10800.1	Basic-leucine zipper (bZIP) transcription factor family protein	RNA metabolic process//metabolic process//regulation of primary metabolic process//cellular nitrogen compound biosynthetic process//macromolecule biosynthetic process//regulation of gene expression//cellular nitrogen compound metabolic process//cell division//organic cyclic compound metabolic process//regulation of macromolecule metabolic process//primary metabolic process//regulation of biologic…	intracellular organelle//intracellular//organelle//cellular_component//cytoplasm//nucleus//cell part//intracellular membrane-bounded organelle//cell//membrane-bounded organelle//intracellular part	nucleic acid binding//transcription factor activity, sequence-specific DNA binding//nucleic acid binding transcription factor activity//binding//sequence-specific DNA binding//heterocyclic compound binding//DNA binding//organic cyclic compound binding//molecular_function	no KO assigned | (RefSeq) BZIP28; Basic-leucine zipper (bZIP) transcription factor family protein	sp|Q9SG86|BZP28_ARATH bZIP transcription factor 28 OS=Arabidopsis thaliana GN=BZIP28 PE=1 SV=1//0	BZIP28; CONTAINS InterPro DOMAIN/s: Basic-leucine zipper (bZIP) transcription factor (InterPro:IPR004827), bZIP transcription factor, bZIP-1 (InterPro:IPR011616); BEST Arabidopsis thaliana protein match is: Basic-leucine zipper (bZIP) transcription factor family protein (TAIR:AT2G40950.1); Has 1906 Blast hits to 1391 proteins in 215 species: Archae - 0; Bacteria - 248; Metazoa - 700; Fungi - 222;…
		BraA09003538	9	-	32770064	32770583	348	4.4794	0.090609	2.88521	0.56487	0.40277	0.98658	-5.1258	6.0178e-05	0.0020856	#N/A	#N/A	--	--	--	--	-//-	#N/A
		BraA09003722	9	+	34648121	34649394	555	184.018	0.0284071	58.4961	1.6344	0.0004652	0.018892	-11.124	9.8197e-55	3.2578e-51	AT1G73490.2	RNA-binding (RRM/RBD/RNP motifs) family protein	--	cell periphery//cell//plasma membrane//cell part//membrane//cellular_component	organic cyclic compound binding//endopeptidase activity//serine hydrolase activity//catalytic activity//molecular_function//heterocyclic compound binding//hydrolase activity//serine-type peptidase activity//peptidase activity, acting on L-amino acid peptides//binding//peptidase activity//nucleic acid binding//serine-type endopeptidase activity	no KO assigned | (RefSeq) RNA-binding (RRM/RBD/RNP motifs) family protein	sp|Q9FVQ1|NUCL1_ARATH Nucleolin 1 OS=Arabidopsis thaliana GN=NUCL1 PE=1 SV=1//2.67436e-11	RNA-binding (RRM/RBD/RNP motifs) family protein; FUNCTIONS IN: RNA binding, nucleotide binding, nucleic acid binding; INVOLVED IN: biological_process unknown; LOCATED IN: cellular_component unknown; EXPRESSED IN: 22 plant structures; EXPRESSED DURING: 13 growth stages; CONTAINS InterPro DOMAIN/s: RNA recognition motif, RNP-1 (InterPro:IPR000504), Nucleotide-binding, alpha-beta plait (InterPro:IPR…
		BraA09003725	9	+	34674700	34676357	1221	2.34949	0.622535	2.20081	0.15509	0.9544	1	-1.9126	0.0013124	0.030274	AT1G30280.1	Chaperone DnaJ-domain superfamily protein	oxidation-reduction process//nitrogen compound metabolic process//multi-organism cellular process//cellular metabolic process//aromatic compound biosynthetic process//viral genome packaging//cellular biosynthetic process//organonitrogen compound biosynthetic process//cellular component biogenesis//organic substance metabolic process//virion assembly//organic substance biosynthetic process//aromat…	viral nucleocapsid//viral capsid//cellular_component//virion part//virion	carbon-oxygen lyase activity//molecular_function//oxidoreductase activity//catalytic activity//carbon-oxygen lyase activity, acting on phosphates//3-dehydroquinate synthase activity//lyase activity	no KO assigned | (RefSeq) Chaperone DnaJ-domain superfamily protein	sp|Q9C9Q4|JAC1_ARATH J domain-containing protein required for chloroplast accumulation response 1 OS=Arabidopsis thaliana GN=JAC1 PE=1 SV=1//4.69223e-15	Chaperone DnaJ-domain superfamily protein; FUNCTIONS IN: heat shock protein binding; LOCATED IN: cellular_component unknown; CONTAINS InterPro DOMAIN/s: Heat shock protein DnaJ, N-terminal (InterPro:IPR001623); BEST Arabidopsis thaliana protein match is: J-domain protein required for chloroplast accumulation response 1 (TAIR:AT1G75100.1); Has 2071 Blast hits to 1585 proteins in 232 species: Archa…
		BraA10000951	10	+	6642224	6642955	732	23.0305	0.90744	11.8396	0.98799	0.20329	0.84697	-3.7692	0.0014683	0.033261	AT5G53830.1	VQ motif-containing protein	--	--	--	no KO assigned | (RefSeq) VQ motif-containing protein	sp|Q9FHZ3|VQ33_ARATH VQ motif-containing protein 33 OS=Arabidopsis thaliana GN=VQ33 PE=1 SV=1//1.2285e-120	VQ motif-containing protein; FUNCTIONS IN: molecular_function unknown; INVOLVED IN: biological_process unknown; LOCATED IN: cellular_component unknown; EXPRESSED IN: 19 plant structures; EXPRESSED DURING: 11 growth stages; CONTAINS InterPro DOMAIN/s: VQ (InterPro:IPR008889); BEST Arabidopsis thaliana protein match is: VQ motif-containing protein (TAIR:AT3G15300.1); Has 1807 Blast hits to 1807 pro…
		BraA10001060	10	+	7528661	7530971	1134	4.98087	0.763663	7.35219	-0.62341	0.31689	0.94135	-3.3323	0.00010077	0.0033251	AT5G55050.1	GDSL-like Lipase/Acylhydrolase superfamily protein	--	--	hydrolase activity//molecular_function//catalytic activity//hydrolase activity, acting on ester bonds	no KO assigned | (RefSeq) GDSL-like Lipase/Acylhydrolase superfamily protein	sp|Q9FIA1|GDL87_ARATH GDSL esterase/lipase At5g55050 OS=Arabidopsis thaliana GN=At5g55050 PE=2 SV=1//0	GDSL-like Lipase/Acylhydrolase superfamily protein; FUNCTIONS IN: hydrolase activity, acting on ester bonds, lipase activity, carboxylesterase activity; INVOLVED IN: lipid metabolic process; LOCATED IN: endomembrane system; EXPRESSED IN: 17 plant structures; EXPRESSED DURING: 10 growth stages; CONTAINS InterPro DOMAIN/s: Lipase, GDSL, active site (InterPro:IPR008265), Lipase, GDSL (InterPro:IPR00…
		BraA10001110	10	-	7865655	7866917	1263	2.80234	0.32412	2.46678	0.020622	0.90131	1	-3.0238	3.4729e-06	0.00016023	AT2G21950.1	SKP1 interacting partner 6	--	--	molecular_function//protein binding//binding	no KO assigned | (RefSeq) SKIP6; SKP1 interacting partner 6	sp|Q9LV41|FBK68_ARATH Putative F-box/kelch-repeat protein At3g24610 OS=Arabidopsis thaliana GN=At3g24610 PE=4 SV=1//1.16994e-54	SKP1 interacting partner 6 (SKIP6); CONTAINS InterPro DOMAIN/s: Galactose oxidase/kelch, beta-propeller (InterPro:IPR011043), Kelch repeat type 1 (InterPro:IPR006652), Kelch related (InterPro:IPR013089), Kelch-type beta propeller (InterPro:IPR015915); BEST Arabidopsis thaliana protein match is: Galactose oxidase/kelch repeat superfamily protein (TAIR:AT4G39550.1); Has 5633 Blast hits to 4259 prot…
		BraA10001224	10	+	8643958	8644643	207	177.535	69.7863	159.342	0.1425	0.74616	1	-1.2874	0.00050077	0.013487	AT3G16060.1	ATP binding microtubule motor family protein	--	--	--	K10393 kinesin family member 2/24 | (RefSeq) ATP binding microtubule motor family protein	-//-	ATP binding microtubule motor family protein; FUNCTIONS IN: microtubule motor activity, ATP binding; INVOLVED IN: microtubule-based movement; LOCATED IN: nucleus, plasma membrane; EXPRESSED IN: 22 plant structures; EXPRESSED DURING: 13 growth stages; CONTAINS InterPro DOMAIN/s: Kinesin, motor region, conserved site (InterPro:IPR019821), Kinesin, motor domain (InterPro:IPR001752); BEST Arabidopsis…
A-B-B		BraA08001335	8	-	12454608	12457029	1518	12.8904	0.0848915	3.18917	1.9715	7.3179e-05	0.0039665	-5.2825	2.6755e-15	3.7267e-13	AT4G17570.3	GATA transcription factor 26	RNA biosynthetic process//nucleic acid-templated transcription//regulation of RNA metabolic process//regulation of nitrogen compound metabolic process//regulation of macromolecule biosynthetic process//heterocycle biosynthetic process//heterocycle metabolic process//cellular aromatic compound metabolic process//macromolecule metabolic process//organic cyclic compound metabolic process//regulation…	--	nucleic acid binding transcription factor activity//binding//sequence-specific DNA binding//transition metal ion binding//zinc ion binding//transcription factor activity, sequence-specific DNA binding//nucleic acid binding//ion binding//molecular_function//organic cyclic compound binding//cation binding//DNA binding//metal ion binding//heterocyclic compound binding	no KO assigned | (RefSeq) GATA26; GATA transcription factor 26	sp|Q8W4H1|GAT26_ARATH GATA transcription factor 26 OS=Arabidopsis thaliana GN=GATA26 PE=2 SV=1//0	GATA transcription factor 26 (GATA26); FUNCTIONS IN: sequence-specific DNA binding transcription factor activity; INVOLVED IN: regulation of transcription, DNA-dependent; EXPRESSED IN: 21 plant structures; EXPRESSED DURING: 13 growth stages; CONTAINS InterPro DOMAIN/s: Zinc finger, GATA-type (InterPro:IPR000679); BEST Arabidopsis thaliana protein match is: GATA transcription factor 27 (TAIR:AT5G4…
		BraA09003749	9	-	34952500	34954364	1026	2.49858	0.48674	0.268088	3.2129	0.0001949	0.0092192	0.80118	0.69566	1	AT1G30040.1	gibberellin 2-oxidase	metabolic process//single-organism process//oxidation-reduction process//biological_process//single-organism metabolic process	--	molecular_function//catalytic activity//oxidoreductase activity	K04125 gibberellin 2-oxidase [EC:1.14.11.13] | (RefSeq) ATGA2OX3; gibberellin 2-oxidase 3	sp|Q9XFR9|G2OX2_ARATH Gibberellin 2-beta-dioxygenase 2 OS=Arabidopsis thaliana GN=GA2OX2 PE=2 SV=1//0	gibberellin 2-oxidase (GA2OX2); CONTAINS InterPro DOMAIN/s: Isopenicillin N synthase (InterPro:IPR002283), Oxoglutarate/iron-dependent oxygenase (InterPro:IPR005123); BEST Arabidopsis thaliana protein match is: gibberellin 2-oxidase 3 (TAIR:AT2G34555.1); Has 8540 Blast hits to 8490 proteins in 994 species: Archae - 0; Bacteria - 1137; Metazoa - 84; Fungi - 1033; Plants - 4909; Viruses - 0; Other …
B-A-A		BraA02001887	2	+	10435860	10436406	411	0	14.9825	4.19676	#NAME?	1.8256e-07	1.8484e-05	1.7335	0.00010863	0.0035395	AT1G66980.1	suppressor of npr1-1 constitutive 4	lipid metabolic process//organic substance metabolic process//biological_process//single-organism metabolic process//primary metabolic process//metabolic process//single-organism process	--	hydrolase activity//catalytic activity//molecular_function//phosphoric ester hydrolase activity//phosphoric diester hydrolase activity//hydrolase activity, acting on ester bonds	no KO assigned | (RefSeq) SNC4; suppressor of npr1-1 constitutive 4	sp|D7SFH9|GPDL2_ARATH Glycerophosphodiester phosphodiesterase protein kinase domain-containing GDPDL2 OS=Arabidopsis thaliana GN=GDPDL2 PE=1 SV=1//5.92118e-59	suppressor of npr1-1 constitutive 4 (SNC4); CONTAINS InterPro DOMAIN/s: Protein kinase, ATP binding site (InterPro:IPR017441), Serine/threonine-protein kinase domain (InterPro:IPR002290), Serine-threonine/tyrosine-protein kinase (InterPro:IPR001245), Protein kinase-like domain (InterPro:IPR011009), Serine/threonine-protein kinase, active site (InterPro:IPR008271), PLC-like phosphodiesterase, TIM …
		BraA04000638	4	-	4441096	4442736	1014	0	1.69356	0.731625	#NAME?	0.00070823	0.026454	1.1047	0.093107	0.67337	AT5G18350.1	Disease resistance protein (TIR-NBS-LRR class) family	primary metabolic process//regulation of biological process//regulation of cellular macromolecule biosynthetic process//response to chemical//organic cyclic compound metabolic process//regulation of macromolecule metabolic process//chemotaxis//regulation of primary metabolic process//response to stimulus//cellular nitrogen compound biosynthetic process//regulation of gene expression//macromolecul…	cellular_component//nucleus//organelle//intracellular//chromosomal part//intracellular organelle//chromosome//membrane//intracellular membrane-bounded organelle//non-membrane-bounded organelle//organelle part//cell part//intracellular organelle part//chromosomal region//cell//chromosome, centromeric region//membrane-bounded organelle//intracellular non-membrane-bounded organelle//intracellular pa…	signal transducer activity//nucleic acid binding//binding//signaling receptor activity//molecular transducer activity//chromatin binding//DNA binding//heterocyclic compound binding//receptor activity//molecular_function//transmembrane signaling receptor activity//organic cyclic compound binding//macromolecular complex binding	no KO assigned | (RefSeq) Disease resistance protein (TIR-NBS-LRR class) family	sp|F4J339|RPP1_ARATH Probable disease resistance protein RPP1 OS=Arabidopsis thaliana GN=RPP1 PE=2 SV=1//1.19382e-14	Disease resistance protein (TIR-NBS-LRR class) family; FUNCTIONS IN: transmembrane receptor activity, nucleoside-triphosphatase activity, nucleotide binding, ATP binding; INVOLVED IN: signal transduction, defense response, apoptosis, innate immune response; LOCATED IN: intrinsic to membrane; CONTAINS InterPro DOMAIN/s: ATPase, AAA+ type, core (InterPro:IPR003593), NB-ARC (InterPro:IPR002182), Leu…
		BraA06002213	6	-	21210892	21218313	1731	0.132387	2.15119	2.22472	-4.1168	1.5239e-07	1.5605e-05	-0.13063	0.77726	1	AT1G21860.1	SKU5 similar 7	oxidation-reduction process//single-organism metabolic process//biological_process//metabolic process//single-organism process	--	copper ion binding//metal ion binding//cation binding//ion binding//oxidoreductase activity//catalytic activity//molecular_function//binding//transition metal ion binding	no KO assigned | (RefSeq) sks7; SKU5 similar 7	sp|Q00624|ASOL_BRANA L-ascorbate oxidase homolog OS=Brassica napus GN=Bp10 PE=2 SV=1//0	SKU5 similar 7 (sks7); FUNCTIONS IN: oxidoreductase activity, copper ion binding; INVOLVED IN: oxidation reduction; LOCATED IN: plant-type cell wall; EXPRESSED IN: stem; CONTAINS InterPro DOMAIN/s: Multicopper oxidase, type 3 (InterPro:IPR011707), Cupredoxin (InterPro:IPR008972), Multicopper oxidase, type 2 (InterPro:IPR011706), Multicopper oxidase, type 1 (InterPro:IPR001117); BEST Arabidopsis t…
		BraA06002248	6	-	21452795	21455570	2166	24.1596	40.0478	77.2086	-1.6862	0.00017785	0.008559	-1.0326	0.0015715	0.035206	AT1G20840.1	tonoplast monosaccharide transporter1	single-organism process//single-organism transport//transmembrane transport//transport//cellular process//single-organism cellular process//single-organism localization//biological_process//localization//establishment of localization	membrane//cellular_component//integral component of membrane//membrane part//intrinsic component of membrane	transporter activity//transmembrane transporter activity//molecular_function	no KO assigned | (RefSeq) TMT1; tonoplast monosaccharide transporter1	sp|Q96290|MSSP1_ARATH Monosaccharide-sensing protein 1 OS=Arabidopsis thaliana GN=MSSP1 PE=1 SV=2//0	tonoplast monosaccharide transporter1 (TMT1); FUNCTIONS IN: carbohydrate transmembrane transporter activity, sugar:hydrogen symporter activity, nucleoside transmembrane transporter activity; INVOLVED IN: in 6 processes; LOCATED IN: plant-type vacuole membrane, plasma membrane, vacuole, membrane; EXPRESSED IN: 30 plant structures; EXPRESSED DURING: 15 growth stages; CONTAINS InterPro DOMAIN/s: Sug…
		BraA06002255	6	+	21492766	21493701	936	0.157169	1.12202	1.63472	-3.4668	0.00073318	0.027217	-0.6561	0.44667	1	AT1G20900.1	Predicted AT-hook DNA-binding family protein	cellular metabolic process//proteasome-mediated ubiquitin-dependent protein catabolic process//regulation of cell cycle//cell cycle phase transition//single-organism catabolic process//organic substance metabolic process//regulation of cell cycle phase transition//regulation of mitotic sister chromatid segregation//regulation of cellular protein metabolic process//metaphase/anaphase transition of…	cell//macromolecular complex//membrane-bounded organelle//ubiquitin ligase complex//intracellular organelle part//nuclear part//protein complex//intracellular part//catalytic complex//cullin-RING ubiquitin ligase complex//nuclear ubiquitin ligase complex//organelle//anaphase-promoting complex//cellular_component//transferase complex//nucleus//intracellular organelle//intracellular//intracellular …	--	no KO assigned | (RefSeq) ESC; Putative AT-hook DNA-binding family protein	sp|Q9S7C9|AHL27_ARATH AT-hook motif nuclear-localized protein 27 OS=Arabidopsis thaliana GN=AHL27 PE=1 SV=1//2.08238e-69	ESCAROLA (ESC); CONTAINS InterPro DOMAIN/s: Protein of unknown function DUF296 (InterPro:IPR005175), Predicted AT-hook DNA-binding (InterPro:IPR014476); BEST Arabidopsis thaliana protein match is: Predicted AT-hook DNA-binding family protein (TAIR:AT1G76500.1); Has 2335 Blast hits to 2120 proteins in 205 species: Archae - 0; Bacteria - 577; Metazoa - 531; Fungi - 95; Plants - 869; Viruses - 15; O…
		BraA06002291	6	+	21773659	21775132	1107	0.193108	10.8428	13.7945	-6.2846	2.6696e-10	4.239e-08	-0.45176	0.44651	1	AT1G21270.1	wall-associated kinase 2	--	membrane//cellular_component//integral component of membrane//membrane part//intrinsic component of membrane	protein serine/threonine kinase activity//binding//phosphotransferase activity, alcohol group as acceptor//pattern binding//protein kinase activity//calcium ion binding//carbohydrate binding//molecular_function//ion binding//catalytic activity//cation binding//kinase activity//metal ion binding//transferase activity//polysaccharide binding//transferase activity, transferring phosphorus-containing…	no KO assigned | (RefSeq) WAK2; wall-associated kinase 2	sp|Q9LMP1|WAK2_ARATH Wall-associated receptor kinase 2 OS=Arabidopsis thaliana GN=WAK2 PE=1 SV=1//3.02606e-108	wall-associated kinase 2 (WAK2); FUNCTIONS IN: protein serine/threonine kinase activity, protein kinase activity, calcium ion binding, ATP binding; INVOLVED IN: cellular water homeostasis, protein amino acid phosphorylation, oligosaccharide metabolic process, unidimensional cell growth, response to salicylic acid stimulus; LOCATED IN: plasma membrane; EXPRESSED IN: 18 plant structures; EXPRESSED …
		BraA06002292	6	+	21775716	21779564	2688	0.0974166	5.09904	4.88413	-5.6656	1.6234e-17	5.9709e-15	-0.058905	0.97322	1	AT1G21250.1	cell wall-associated kinase	regulation of MAPK cascade//negative regulation of appetite//positive regulation of catalytic activity//positive regulation of protein phosphorylation//response to starvation//positive regulation of cell communication//cellular glucose homeostasis//regulation of macromolecule metabolic process//negative regulation of response to extracellular stimulus//cellular metabolic process//cellular respons…	cellular_component//extracellular region part//extracellular space//extracellular region	polysaccharide binding//transferase activity//purine ribonucleoside triphosphate binding//ATP binding//adenyl nucleotide binding//nucleoside binding//pattern binding//metal ion binding//small molecule binding//anion binding//purine nucleotide binding//protein binding//calcium ion binding//transferase activity, transferring phosphorus-containing groups//heterocyclic compound binding//carbohydrate …	no KO assigned | (RefSeq) WAK1; cell wall-associated kinase	sp|Q39191|WAK1_ARATH Wall-associated receptor kinase 1 OS=Arabidopsis thaliana GN=WAK1 PE=1 SV=2//2.70326e-75	cell wall-associated kinase (WAK1); FUNCTIONS IN: kinase activity; INVOLVED IN: cell surface receptor linked signaling pathway, response to virus, defense response to fungus, response to salicylic acid stimulus; LOCATED IN: plasma membrane, vacuole, plant-type cell wall; EXPRESSED IN: 21 plant structures; EXPRESSED DURING: 13 growth stages; CONTAINS InterPro DOMAIN/s: EGF-like calcium-binding (In…
		BraA06002294	6	-	21781387	21782097	711	1.10173	4.48474	6.39351	-2.635	8.2138e-05	0.0043927	-0.5861	0.16017	0.87069	AT1G21280.1	Copia-like polyprotein/retrotransposon	--	--	--	no KO assigned | (RefSeq) Copia-like polyprotein/retrotransposon	-//-	CONTAINS InterPro DOMAIN/s: Retrotransposon gag protein (InterPro:IPR005162); Has 707 Blast hits to 705 proteins in 25 species: Archae - 0; Bacteria - 0; Metazoa - 4; Fungi - 0; Plants - 703; Viruses - 0; Other Eukaryotes - 0 (source: NCBI BLink).
		BraA06003293	6	-	29593465	29593683	219	0	33.071	29.1458	#NAME?	6.3566e-06	0.00046102	0.11634	0.97559	1	AT5G65207.1	hypothetical protein	--	--	--	no KO assigned | (RefSeq) hypothetical protein	-//-	unknown protein; BEST Arabidopsis thaliana protein match is: unknown protein (TAIR:AT5G10040.1); Has 30201 Blast hits to 17322 proteins in 780 species: Archae - 12; Bacteria - 1396; Metazoa - 17338; Fungi - 3422; Plants - 5037; Viruses - 0; Other Eukaryotes - 2996 (source: NCBI BLink).
		BraA07001349	7	+	12074457	12079898	1920	0	0.228133	2.85215	#NAME?	1.8334e-16	6.1761e-14	-3.7189	1.7899e-11	1.728e-09	AT2G19540.1	Transducin family protein / WD-40 repeat family protein	--	--	metal ion binding//cation binding//binding//ion binding//molecular_function	K14848 ribosome assembly protein RRB1 | (RefSeq) Transducin family protein / WD-40 repeat family protein	-//-	Transducin family protein / WD-40 repeat family protein; CONTAINS InterPro DOMAIN/s: Histone-binding protein RBBP4 (InterPro:IPR022052), WD40 repeat 2 (InterPro:IPR019782), WD40 repeat-like-containing domain (InterPro:IPR011046), WD40-repeat-containing domain (InterPro:IPR017986), WD40/YVTN repeat-like-containing domain (InterPro:IPR015943), WD40 repeat (InterPro:IPR001680), WD40 repeat, subgroup…
		BraA07001354	7	+	12187273	12188945	912	0	0	4.56456	#NAME?	6.3087e-10	9.3196e-08	#NAME?	2.7012e-10	2.2252e-08	AT1G23970.1	Protein of unknown function (DUF626)	--	--	--	no KO assigned | (RefSeq) hypothetical protein (DUF626)	sp|Q94A88|Y1397_ARATH UPF0725 protein At1g23970 OS=Arabidopsis thaliana GN=At1g23970 PE=2 SV=1//2.94408e-106	Protein of unknown function (DUF626); CONTAINS InterPro DOMAIN/s: Protein of unknown function DUF626, Arabidopsis thaliana (InterPro:IPR006462); BEST Arabidopsis thaliana protein match is: Protein of unknown function (DUF626) (TAIR:AT1G23950.3); Has 197 Blast hits to 195 proteins in 2 species: Archae - 0; Bacteria - 0; Metazoa - 0; Fungi - 0; Plants - 197; Viruses - 0; Other Eukaryotes - 0 (sourc…
		BraA08002232	8	-	18450507	18450818	312	4.03927	21.4711	27.1292	-2.9022	0.00057749	0.022335	-0.44063	0.43268	1	AT1G17020.1	senescence-related gene 1	--	--	--	no KO assigned | (RefSeq) SRG1; senescence-related gene 1	sp|Q39224|SRG1_ARATH Protein SRG1 OS=Arabidopsis thaliana GN=SRG1 PE=2 SV=1//2.3735e-33	senescence-related gene 1 (SRG1); CONTAINS InterPro DOMAIN/s: Oxoglutarate/iron-dependent oxygenase (InterPro:IPR005123); BEST Arabidopsis thaliana protein match is: 2-oxoglutarate (2OG) and Fe(II)-dependent oxygenase superfamily protein (TAIR:AT1G17010.1); Has 8560 Blast hits to 8517 proteins in 996 species: Archae - 0; Bacteria - 1133; Metazoa - 115; Fungi - 988; Plants - 4970; Viruses - 0; Oth…
		BraA10001373	10	-	9583820	9584548	516	1.08013	0.770501	5.57239	-2.4796	0.0011209	0.039035	-2.9496	4.1982e-06	0.00019009	AT5G37055.1	HIT-type Zinc finger family protein	--	--	--	K11663 zinc finger HIT domain-containing protein 1 | (RefSeq) SEF; HIT-type Zinc finger family protein	sp|Q9FHW2|SWC6_ARATH SWR1 complex subunit 6 OS=Arabidopsis thaliana GN=SWC6 PE=1 SV=1//3.81886e-103	SERRATED LEAVES AND EARLY FLOWERING (SEF); CONTAINS InterPro DOMAIN/s: Zinc finger, HIT-type (InterPro:IPR007529); Has 30201 Blast hits to 17322 proteins in 780 species: Archae - 12; Bacteria - 1396; Metazoa - 17338; Fungi - 3422; Plants - 5037; Viruses - 0; Other Eukaryotes - 2996 (source: NCBI BLink).
B-B-A		BraA02003296	2	+	21100026	21102203	621	1.09135	0	2.18776	-1.0934	0.23406	0.87652	#NAME?	4.8976e-08	3.0345e-06	AT2G01240.1	Reticulon family protein	--	--	--	no KO assigned | (RefSeq) reticulon-like protein B15	sp|Q9ZU43|RTNLO_ARATH Reticulon-like protein B15 OS=Arabidopsis thaliana GN=RTNLB15 PE=2 SV=2//1.82352e-68	Reticulon family protein; INVOLVED IN: biological_process unknown; LOCATED IN: endoplasmic reticulum; CONTAINS InterPro DOMAIN/s: Reticulon (InterPro:IPR003388); BEST Arabidopsis thaliana protein match is: VIRB2-interacting protein 2 (TAIR:AT4G11220.1); Has 375 Blast hits to 375 proteins in 24 species: Archae - 0; Bacteria - 0; Metazoa - 12; Fungi - 5; Plants - 358; Viruses - 0; Other Eukaryotes …
		BraA02003297	2	+	21103209	21104123	570	17.701	0.0306684	20.4101	-0.21614	0.63352	1	-9.5275	2.3516e-34	1.4545e-31	AT2G27450.2	Encodes N-carbamoylputrescine amidohydrolase that is involved in putrescine and polyamine biosynthesis	--	--	--	K12251 N-carbamoylputrescine amidase [EC:3.5.1.53] | (RefSeq) NLP1; nitrilase-like protein 1	sp|Q8VYF5|NILP1_ARATH N-carbamoylputrescine amidase OS=Arabidopsis thaliana GN=CPA PE=1 SV=1//1.971e-09	nitrilase-like protein 1 (NLP1); CONTAINS InterPro DOMAIN/s: Nitrilase/cyanide hydratase and apolipoprotein N-acyltransferase (InterPro:IPR003010), N-carbamoylputrescine amidase (InterPro:IPR017755); BEST Arabidopsis thaliana protein match is: beta-ureidopropionase (TAIR:AT5G64370.1); Has 11784 Blast hits to 11734 proteins in 2281 species: Archae - 221; Bacteria - 8133; Metazoa - 478; Fungi - 416…
		BraA02003820	2	+	25633336	25634342	924	20.0172	11.2158	25.0636	-0.38083	0.47775	1	-1.2716	0.00086052	0.021219	AT3G29240.2	Protein of unknown function (DUF179)	--	--	--	no KO assigned | (RefSeq) PPR containing protein (DUF179)	sp|Q3B561|Y637_PELLD UPF0301 protein Plut_0637 OS=Pelodictyon luteolum (strain DSM 273) GN=Plut_0637 PE=3 SV=1//4.17198e-10	Protein of unknown function (DUF179); FUNCTIONS IN: molecular_function unknown; INVOLVED IN: biological_process unknown; LOCATED IN: chloroplast thylakoid lumen, chloroplast; EXPRESSED IN: 22 plant structures; EXPRESSED DURING: 13 growth stages; CONTAINS InterPro DOMAIN/s: Protein of unknown function DUF179 (InterPro:IPR003774); BEST Arabidopsis thaliana protein match is: Protein of unknown funct…
		BraA05003028	5	-	26003546	26004798	1161	1.37884	1.63713	4.16552	-1.6308	0.006358	0.14043	-1.4211	0.0024154	0.049998	AT3G20620.1	F-box family protein-related	--	--	--	no KO assigned | (RefSeq) F-box family protein-like protein	sp|Q9FLS0|FB253_ARATH F-box protein At5g07610 OS=Arabidopsis thaliana GN=At5g07610 PE=2 SV=1//8.78773e-08	F-box family protein-related; CONTAINS InterPro DOMAIN/s: F-box associated interaction domain (InterPro:IPR017451); Has 261 Blast hits to 261 proteins in 22 species: Archae - 0; Bacteria - 0; Metazoa - 0; Fungi - 0; Plants - 261; Viruses - 0; Other Eukaryotes - 0 (source: NCBI BLink).
		BraA05003029	5	+	26021233	26021630	237	3.04442	0	4.24215	-0.58433	0.59897	1	#NAME?	3.138e-06	0.00014644	AT4G13150.1	transmembrane protein	--	--	--	no KO assigned | (RefSeq) transmembrane protein	-//-	unknown protein; Has 83 Blast hits to 82 proteins in 37 species: Archae - 0; Bacteria - 51; Metazoa - 0; Fungi - 0; Plants - 30; Viruses - 0; Other Eukaryotes - 2 (source: NCBI BLink).
		BraA07000963	7	+	9041382	9041744	363	0	0	1.70345	#NAME?	0.0020745	0.06337	#NAME?	0.00031639	0.0090631	#N/A	#N/A	--	--	--	--	-//-	#N/A
		BraA06003109	6	+	28493160	28497682	2724	9.55369	37.4555	41.8096	-2.2844	3.5143e-05	0.0020972	-0.2459	0.5052	1	AT5G63420.1	RNA-metabolising metallo-beta-lactamase family protein	organic cyclic compound metabolic process//primary metabolic process//metabolic process//cellular nitrogen compound metabolic process//single-organism process//heterocycle metabolic process//cellular aromatic compound metabolic process//macromolecule metabolic process//DNA recombination//nitrogen compound metabolic process//transposition//cellular metabolic process//organic substance metabolic pr…	--	nucleic acid binding//binding//DNA binding//heterocyclic compound binding//molecular_function//catalytic activity//transposase activity//organic cyclic compound binding	no KO assigned | (RefSeq) emb2746; RNA-metabolising metallo-beta-lactamase family protein	sp|P54122|RNJ_CORGL Ribonuclease J OS=Corynebacterium glutamicum (strain ATCC 13032 / DSM 20300 / JCM 1318 / LMG 3730 / NCIMB 10025) GN=rnj PE=3 SV=2//1.74789e-89	embryo defective 2746 (emb2746); FUNCTIONS IN: hydrolase activity, DNA binding, catalytic activity; INVOLVED IN: metabolic process, embryo development ending in seed dormancy; LOCATED IN: chloroplast; EXPRESSED IN: 22 plant structures; EXPRESSED DURING: 13 growth stages; CONTAINS InterPro DOMAIN/s: SANT, DNA-binding (InterPro:IPR001005), RNA-metabolising metallo-beta-lactamase (InterPro:IPR011108…
		BraA07000080	7	+	613826	616100	714	0	0.0883248	1.08495	#NAME?	0.00050473	0.020237	-3.7678	0.0030127	0.059623	AT2G19980.1	CAP (Cysteine-rich secretory proteins, Antigen 5, and Pathogenesis-related 1 protein) superfamily protein	--	--	U6 snRNA binding//nucleic acid binding//binding//RNA binding//snRNA binding//heterocyclic compound binding//molecular_function//organic cyclic compound binding	no KO assigned | (RefSeq) CAP (Cysteine-rich secretory proteins, Antigen 5, and Pathogenesis-related 1 protein) superfamily protein	sp|Q9ZNS4|PRB1_ARATH Pathogenesis-related protein 1 OS=Arabidopsis thaliana GN=PRB1 PE=2 SV=1//5.79689e-30	CAP (Cysteine-rich secretory proteins, Antigen 5, and Pathogenesis-related 1 protein) superfamily protein; FUNCTIONS IN: molecular_function unknown; INVOLVED IN: biological_process unknown; LOCATED IN: endomembrane system, extracellular region; EXPRESSED IN: sepal, male gametophyte, flower, pollen tube; EXPRESSED DURING: L mature pollen stage, M germinated pollen stage, 4 anthesis; CONTAINS Inter…
B-A-B		BraA02002534	2	-	15142665	15144566	1212	3.44617	20.0062	8.13337	-1.198	0.012376	0.22028	1.2232	0.00078514	0.019625	AT4G20095.3	Protein of unknown function (DUF626)	--	--	--	no KO assigned | (RefSeq) hypothetical protein (DUF626)	sp|Q9SIU9|Y2262_ARATH UPF0725 protein At2g20620 OS=Arabidopsis thaliana GN=At2g20620 PE=2 SV=1//1.26298e-27	Protein of unknown function (DUF626); FUNCTIONS IN: molecular_function unknown; INVOLVED IN: biological_process unknown; LOCATED IN: cellular_component unknown; CONTAINS InterPro DOMAIN/s: Protein of unknown function DUF626, Arabidopsis thaliana (InterPro:IPR006462); BEST Arabidopsis thaliana protein match is: Protein of unknown function (DUF626) (TAIR:AT4G29550.1); Has 30201 Blast hits to 17322 …
P1VSF1 TAD type	P2VSF1 TAD type	BraA02003217	2	-	20634162	20635113	777	8.26912	2.48276	49.1892	-2.5799	8.7612e-08	9.2911e-06	-4.3797	3.151e-26	1.1499e-23	AT5G47110.1	Chlorophyll A-B binding family protein	--	--	--	no KO assigned | (RefSeq) LIL3:2; Chlorophyll A-B binding family protein	-//-	Chlorophyll A-B binding family protein; FUNCTIONS IN: molecular_function unknown; INVOLVED IN: photosynthesis, light harvesting; LOCATED IN: chloroplast thylakoid membrane, chloroplast; EXPRESSED IN: 22 plant structures; EXPRESSED DURING: 13 growth stages; BEST Arabidopsis thaliana protein match is: Chlorophyll A-B binding family protein (TAIR:AT4G17600.1); Has 86 Blast hits to 86 proteins in 29 …
others_TAD	repressed_TAD	BraA02003229	2	-	20730127	20730759	333	24.3963	0.252507	28.5792	-0.25383	0.59911	1	-6.9032	4.7693e-27	1.813e-24	AT3G13180.1	NOL1/NOP2/sun family protein / antitermination NusB domain-containing protein	--	--	methyltransferase activity//transferase activity//transferase activity, transferring one-carbon groups//catalytic activity//molecular_function	K03500 16S rRNA (cytosine967-C5)-methyltransferase [EC:2.1.1.176] | (RefSeq) NOL1/NOP2/sun family protein / antitermination NusB domain-containing protein	sp|Q8EKR0|RSMB_SHEON Ribosomal RNA small subunit methyltransferase B OS=Shewanella oneidensis (strain MR-1) GN=rsmB PE=3 SV=1//1.09544e-06	NOL1/NOP2/sun family protein / antitermination NusB domain-containing protein; FUNCTIONS IN: RNA binding; INVOLVED IN: regulation of transcription, DNA-dependent; LOCATED IN: chloroplast; EXPRESSED IN: 19 plant structures; EXPRESSED DURING: 13 growth stages; CONTAINS InterPro DOMAIN/s: Bacterial Fmu (Sun)/eukaryotic nucleolar NOL1/Nop2p (InterPro:IPR001678), NusB/RsmB/TIM44 (InterPro:IPR006027); …
		BraA02003296	2	+	21100026	21102203	621	1.09135	0	2.18776	-1.0934	0.23406	0.87652	#NAME?	4.8976e-08	3.0345e-06	AT2G01240.1	Reticulon family protein	--	--	--	no KO assigned | (RefSeq) reticulon-like protein B15	sp|Q9ZU43|RTNLO_ARATH Reticulon-like protein B15 OS=Arabidopsis thaliana GN=RTNLB15 PE=2 SV=2//1.82352e-68	Reticulon family protein; INVOLVED IN: biological_process unknown; LOCATED IN: endoplasmic reticulum; CONTAINS InterPro DOMAIN/s: Reticulon (InterPro:IPR003388); BEST Arabidopsis thaliana protein match is: VIRB2-interacting protein 2 (TAIR:AT4G11220.1); Has 375 Blast hits to 375 proteins in 24 species: Archae - 0; Bacteria - 0; Metazoa - 12; Fungi - 5; Plants - 358; Viruses - 0; Other Eukaryotes …
		BraA02003297	2	+	21103209	21104123	570	17.701	0.0306684	20.4101	-0.21614	0.63352	1	-9.5275	2.3516e-34	1.4545e-31	AT2G27450.2	Encodes N-carbamoylputrescine amidohydrolase that is involved in putrescine and polyamine biosynthesis	--	--	--	K12251 N-carbamoylputrescine amidase [EC:3.5.1.53] | (RefSeq) NLP1; nitrilase-like protein 1	sp|Q8VYF5|NILP1_ARATH N-carbamoylputrescine amidase OS=Arabidopsis thaliana GN=CPA PE=1 SV=1//1.971e-09	nitrilase-like protein 1 (NLP1); CONTAINS InterPro DOMAIN/s: Nitrilase/cyanide hydratase and apolipoprotein N-acyltransferase (InterPro:IPR003010), N-carbamoylputrescine amidase (InterPro:IPR017755); BEST Arabidopsis thaliana protein match is: beta-ureidopropionase (TAIR:AT5G64370.1); Has 11784 Blast hits to 11734 proteins in 2281 species: Archae - 221; Bacteria - 8133; Metazoa - 478; Fungi - 416…
		BraA02003318	2	-	21212692	21213230	183	1.61072	1.44086	32.6054	-4.4074	9.567e-08	9.9954e-06	-4.5459	2.4909e-08	1.6004e-06	AT2G01340.1	Encodes a protein whose expression is responsive to nematode infection; PADRE protein up-regulated after infection by S. sclerotiorun.	--	--	--	no KO assigned | (RefSeq) At17.1; plastid movement impaired protein	-//-	At17.1; FUNCTIONS IN: molecular_function unknown; INVOLVED IN: N-terminal protein myristoylation, response to nematode; LOCATED IN: plasma membrane; BEST Arabidopsis thaliana protein match is: plastid movement impaired 2 (TAIR:AT1G66480.1); Has 110 Blast hits to 110 proteins in 13 species: Archae - 0; Bacteria - 0; Metazoa - 0; Fungi - 0; Plants - 107; Viruses - 0; Other Eukaryotes - 3 (source: N…
		BraA02003420	2	+	22105014	22105310	297	3.03335	0.965098	12.0139	-1.9901	0.0017894	0.05643	-3.6618	4.1458e-09	2.996e-07	AT5G18020.1	SAUR-like auxin-responsive protein family	response to auxin//response to hormone//response to endogenous stimulus//biological_process//response to organic substance//response to stimulus//response to chemical	--	--	K14488 SAUR family protein | (RefSeq) SAUR20; SAUR-like auxin-responsive protein family	sp|Q9FJG0|SAU20_ARATH Auxin-responsive protein SAUR20 OS=Arabidopsis thaliana GN=SAUR20 PE=2 SV=1//5.86856e-54	SAUR-like auxin-responsive protein family ; CONTAINS InterPro DOMAIN/s: Auxin responsive SAUR protein (InterPro:IPR003676); BEST Arabidopsis thaliana protein match is: SAUR-like auxin-responsive protein family (TAIR:AT5G18080.1); Has 1807 Blast hits to 1807 proteins in 277 species: Archae - 0; Bacteria - 0; Metazoa - 736; Fungi - 347; Plants - 385; Viruses - 0; Other Eukaryotes - 339 (source: NCB…
		BraA04000988	4	+	7619871	7621133	387	2.35186	0.135511	6.00864	-1.4116	0.051577	0.49313	-5.6061	5.836e-10	4.6809e-08	#N/A	#N/A	multi-organism process//interaction with host//modification of morphology or physiology of other organism involved in symbiotic interaction//multi-organism cellular process//modification by symbiont of host morphology or physiology//viral process//symbiosis, encompassing mutualism through parasitism//cellular process//transformation of host cell by virus//interspecies interaction between organism…	cellular_component//intrinsic component of membrane//integral component of membrane//membrane//membrane part	--	--	-//-	#N/A
		BraA04001074	4	+	8610510	8612401	1626	8.57386	2.07153	12.127	-0.50195	0.28012	0.91536	-2.6046	3.0906e-08	1.9718e-06	AT5G37000.1	Exostosin family protein	--	--	--	no KO assigned | (RefSeq) glycosyltransferase family exostosin protein	sp|Q9FFN2|GLYT3_ARATH Probable glycosyltransferase At5g03795 OS=Arabidopsis thaliana GN=At5g03795 PE=3 SV=2//2.86993e-97	Exostosin family protein; FUNCTIONS IN: catalytic activity; INVOLVED IN: biological_process unknown; LOCATED IN: endomembrane system, membrane; CONTAINS InterPro DOMAIN/s: Exostosin-like (InterPro:IPR004263); BEST Arabidopsis thaliana protein match is: Exostosin family protein (TAIR:AT5G19670.1); Has 1807 Blast hits to 1807 proteins in 277 species: Archae - 0; Bacteria - 0; Metazoa - 736; Fungi -…
		BraA04001083	4	+	8649173	8650010	438	78.053	2.00614	67.8537	0.15564	0.76975	1	-5.157	2.2835e-13	2.6881e-11	AT1G65820.1	microsomal glutathione s-transferase, putative	--	--	--	K00799 glutathione S-transferase [EC:2.5.1.18] | (RefSeq) microsomal glutathione s-transferase	sp|Q9CPU4|MGST3_MOUSE Microsomal glutathione S-transferase 3 OS=Mus musculus GN=Mgst3 PE=1 SV=1//1.8915e-29	microsomal glutathione s-transferase, putative; FUNCTIONS IN: glutathione transferase activity; INVOLVED IN: biological_process unknown; LOCATED IN: endoplasmic reticulum, vacuole, membrane; EXPRESSED IN: 23 plant structures; EXPRESSED DURING: 14 growth stages; CONTAINS InterPro DOMAIN/s: Membrane-associated, eicosanoid/glutathione metabolism (MAPEG) protein (InterPro:IPR001129); Has 397 Blast hi…
		BraA04001157	4	+	9253065	9255068	1485	52.9349	0.0212336	16.1388	1.6309	0.082715	0.61554	-9.6555	7.3543e-17	1.209e-14	AT5G38130.1	HXXXD-type acyl-transferase family protein	--	--	transferase activity, transferring acyl groups//transferase activity, transferring acyl groups other than amino-acyl groups//catalytic activity//molecular_function//transferase activity	no KO assigned | (RefSeq) HXXXD-type acyl-transferase family protein	sp|Q9SND9|Y3028_ARATH Uncharacterized acetyltransferase At3g50280 OS=Arabidopsis thaliana GN=At3g50280 PE=3 SV=1//0	HXXXD-type acyl-transferase family protein; FUNCTIONS IN: transferase activity, transferring acyl groups other than amino-acyl groups, transferase activity; EXPRESSED IN: 10 plant structures; EXPRESSED DURING: 6 growth stages; CONTAINS InterPro DOMAIN/s: Transferase (InterPro:IPR003480); BEST Arabidopsis thaliana protein match is: HXXXD-type acyl-transferase family protein (TAIR:AT3G50300.1); Has…
		BraA06000070	6	+	3410442	3411498	492	1.59276	0.096134	2.59887	-0.77992	0.3776	0.97358	-4.8819	2.2618e-05	0.00087719	#N/A	#N/A	nucleobase-containing compound metabolic process//regulation of metabolic process//organic cyclic compound biosynthetic process//regulation of nucleic acid-templated transcription//biosynthetic process//nucleobase-containing compound biosynthetic process//regulation of cellular metabolic process//biological regulation//biological_process//regulation of nucleobase-containing compound metabolic pro…	--	--	--	-//-	#N/A
		BraA09003227	9	-	27809059	27810140	849	81.241	0.342341	26.2369	1.5939	0.00065667	0.024863	-6.3766	7.4157e-36	5.1062e-33	AT1G34750.1	Protein phosphatase 2C family protein	--	--	molecular_function//catalytic activity	no KO assigned | (RefSeq) Protein phosphatase 2C family protein	sp|Q9S9Z7|P2C10_ARATH Probable protein phosphatase 2C 10 OS=Arabidopsis thaliana GN=At1g34750 PE=2 SV=1//0	Protein phosphatase 2C family protein; FUNCTIONS IN: protein serine/threonine phosphatase activity, catalytic activity; INVOLVED IN: biological_process unknown; LOCATED IN: plasma membrane; EXPRESSED IN: 25 plant structures; EXPRESSED DURING: 13 growth stages; CONTAINS InterPro DOMAIN/s: Protein phosphatase 2C-related (InterPro:IPR001932), Protein phosphatase 2C (InterPro:IPR015655), Protein phos…
	activated_TAD	BraA02001417	2	+	7338567	7341233	2337	1.85329	25.0422	2.86884	-0.67039	0.19991	0.84379	3.0756	0.0019844	0.042624	AT5G56000.1	HEAT SHOCK PROTEIN 81.4	response to stimulus//metabolic process//transport//primary metabolic process//cellular protein metabolic process//macromolecule metabolic process//proteolysis//organic substance metabolic process//establishment of localization//response to stress//cellular metabolic process//cellular process//cellular macromolecule metabolic process//protein folding//biological_process//localization//protein met…	cellular_component//integral component of membrane//membrane//intrinsic component of membrane//membrane part	adenyl ribonucleotide binding//peptidase activity//purine nucleotide binding//serine-type carboxypeptidase activity//nucleoside binding//serine-type peptidase activity//nucleotide binding//peptidase activity, acting on L-amino acid peptides//ribonucleotide binding//purine ribonucleoside binding//binding//purine nucleoside binding//nucleoside phosphate binding//carbohydrate derivative binding//car…	K04079 molecular chaperone HtpG | (RefSeq) Hsp81.4; HEAT SHOCK PROTEIN 81.4	sp|O03986|HS904_ARATH Heat shock protein 90-4 OS=Arabidopsis thaliana GN=HSP90-4 PE=2 SV=1//0	HEAT SHOCK PROTEIN 81.4 (Hsp81.4); FUNCTIONS IN: unfolded protein binding, ATP binding; INVOLVED IN: protein folding, response to stress; LOCATED IN: cytosol, apoplast, cell wall, nucleus, plasma membrane; EXPRESSED IN: male gametophyte, cultured cell, pollen tube; EXPRESSED DURING: L mature pollen stage, M germinated pollen stage; CONTAINS InterPro DOMAIN/s: Chaperone protein htpG (InterPro:IPR0…
		BraA02001440	2	-	7452808	7453453	318	59.7757	99.8643	10.7584	2.4826	0.12304	0.72035	3.1671	7.821e-05	0.0026477	AT5G55450.1	Bifunctional inhibitor/lipid-transfer protein/seed storage 2S albumin superfamily protein	--	--	cation binding//ion binding//molecular_function//metal ion binding//binding	no KO assigned | (RefSeq) Bifunctional inhibitor/lipid-transfer protein/seed storage 2S albumin superfamily protein	-//-	Bifunctional inhibitor/lipid-transfer protein/seed storage 2S albumin superfamily protein; FUNCTIONS IN: lipid binding; INVOLVED IN: response to other organism, lipid transport; LOCATED IN: endomembrane system; EXPRESSED IN: 15 plant structures; EXPRESSED DURING: 13 growth stages; CONTAINS InterPro DOMAIN/s: Bifunctional inhibitor/plant lipid transfer protein/seed storage (InterPro:IPR016140), Pl…
		BraA02001629	2	-	8629075	8629955	711	0.278416	2.18565	0.0742556	1.9257	0.4539	1	4.7326	0.0017402	0.038166	AT5G53030.1	hypothetical protein	--	--	--	no KO assigned | (RefSeq) hypothetical protein	-//-	unknown protein; CONTAINS InterPro DOMAIN/s: Protein of unknown function DUF688 (InterPro:IPR007789); BEST Arabidopsis thaliana protein match is: unknown protein (TAIR:AT4G27810.1); Has 1807 Blast hits to 1807 proteins in 277 species: Archae - 0; Bacteria - 0; Metazoa - 736; Fungi - 347; Plants - 385; Viruses - 0; Other Eukaryotes - 339 (source: NCBI BLink).
		BraA02001642	2	+	8670469	8672141	1038	4.43674	85.3622	36.7925	-2.9767	5.4735e-10	8.1864e-08	1.1437	0.00085932	0.021204	AT5G52920.1	plastidic pyruvate kinase beta subunit 1	glycosyl compound metabolic process//cofactor metabolic process//nicotinamide nucleotide metabolic process//generation of precursor metabolites and energy//cellular aromatic compound metabolic process//heterocycle metabolic process//catabolic process//carbohydrate metabolic process//purine ribonucleoside diphosphate metabolic process//oxoacid metabolic process//nucleobase-containing small molecul…	--	phosphotransferase activity, alcohol group as acceptor//pyruvate kinase activity//potassium ion binding//binding//magnesium ion binding//alkali metal ion binding//cation binding//ion binding//catalytic activity//molecular_function//transferase activity, transferring phosphorus-containing groups//metal ion binding//transferase activity	K00873 pyruvate kinase [EC:2.7.1.40] | (RefSeq) PKP-BETA1; plastidic pyruvate kinase beta subunit 1	sp|Q9FLW9|PKP2_ARATH Plastidial pyruvate kinase 2 OS=Arabidopsis thaliana GN=PKP2 PE=1 SV=1//0	plastidic pyruvate kinase beta subunit 1 (PKP-BETA1); FUNCTIONS IN: pyruvate kinase activity; INVOLVED IN: response to cadmium ion, glycolysis, seed development, fatty acid biosynthetic process, lipid metabolic process; LOCATED IN: mitochondrion, chloroplast, chloroplast stroma; EXPRESSED IN: 24 plant structures; EXPRESSED DURING: 15 growth stages; CONTAINS InterPro DOMAIN/s: Pyruvate kinase, C-t…
		BraA02001815	2	+	9811580	9812105	348	0.143664	24.0356	1.49946	-3.6206	0.053345	0.49785	3.8934	1.9682e-14	2.5203e-12	AT1G65295.1	ubiquitin carboxyl-terminal hydrolase	--	--	--	no KO assigned | (RefSeq) ubiquitin carboxyl-terminal hydrolase	-//-	unknown protein; LOCATED IN: endomembrane system; EXPRESSED IN: 22 plant structures; EXPRESSED DURING: 13 growth stages; BEST Arabidopsis thaliana protein match is: unknown protein (TAIR:AT5G01015.1); Has 90 Blast hits to 90 proteins in 15 species: Archae - 0; Bacteria - 0; Metazoa - 0; Fungi - 0; Plants - 90; Viruses - 0; Other Eukaryotes - 0 (source: NCBI BLink).
		BraA02001820	2	-	9835731	9842610	4719	1.00927	4.01218	1.32484	-0.4775	0.42882	0.99803	1.5132	6.0341e-05	0.0020873	AT1G65440.2	global transcription factor group B1	--	external encapsulating structure part//outer membrane//cellular_component//cell//cell envelope//cell part//cell periphery//membrane//envelope//external encapsulating structure//cell outer membrane	nucleic acid binding//heterocyclic compound binding//DNA binding//organic cyclic compound binding//molecular_function//binding	K11292 transcription elongation factor SPT6 | (RefSeq) GTB1; global transcription factor group B1	sp|Q62383|SPT6H_MOUSE Transcription elongation factor SPT6 OS=Mus musculus GN=Supt6h PE=1 SV=2//1.16865e-138	global transcription factor group B1 (GTB1); FUNCTIONS IN: transcription elongation regulator activity, hydrolase activity, acting on ester bonds, RNA binding; INVOLVED IN: chromatin assembly or disassembly, transcription initiation; LOCATED IN: cellular_component unknown; EXPRESSED IN: 25 plant structures; EXPRESSED DURING: 13 growth stages; CONTAINS InterPro DOMAIN/s: Resolvase, RNase H-like fo…
		BraA02001887	2	+	10435860	10436406	411	0	14.9825	4.19676	#NAME?	1.8256e-07	1.8484e-05	1.7335	0.00010863	0.0035395	AT1G66980.1	suppressor of npr1-1 constitutive 4	lipid metabolic process//organic substance metabolic process//biological_process//single-organism metabolic process//primary metabolic process//metabolic process//single-organism process	--	hydrolase activity//catalytic activity//molecular_function//phosphoric ester hydrolase activity//phosphoric diester hydrolase activity//hydrolase activity, acting on ester bonds	no KO assigned | (RefSeq) SNC4; suppressor of npr1-1 constitutive 4	sp|D7SFH9|GPDL2_ARATH Glycerophosphodiester phosphodiesterase protein kinase domain-containing GDPDL2 OS=Arabidopsis thaliana GN=GDPDL2 PE=1 SV=1//5.92118e-59	suppressor of npr1-1 constitutive 4 (SNC4); CONTAINS InterPro DOMAIN/s: Protein kinase, ATP binding site (InterPro:IPR017441), Serine/threonine-protein kinase domain (InterPro:IPR002290), Serine-threonine/tyrosine-protein kinase (InterPro:IPR001245), Protein kinase-like domain (InterPro:IPR011009), Serine/threonine-protein kinase, active site (InterPro:IPR008271), PLC-like phosphodiesterase, TIM …
		BraA02002030	2	-	11615808	11616594	477	0	16.7652	0.0810058	#NAME?	0.84888	1	7.5466	2.9275e-09	2.1714e-07	AT1G68730.1	Zim17-type zinc finger protein	--	--	molecular_function//ion binding//cation binding//metal ion binding//zinc ion binding//transition metal ion binding//binding	no KO assigned | (RefSeq) Zim17-type zinc finger protein	sp|Q5SXM8|DNLZ_HUMAN DNL-type zinc finger protein OS=Homo sapiens GN=DNLZ PE=1 SV=1//1.31867e-08	Zim17-type zinc finger protein; LOCATED IN: chloroplast; CONTAINS InterPro DOMAIN/s: Zinc finger, Zim17-type (InterPro:IPR007853); BEST Arabidopsis thaliana protein match is: Zim17-type zinc finger protein (TAIR:AT5G27280.1); Has 375 Blast hits to 375 proteins in 159 species: Archae - 0; Bacteria - 0; Metazoa - 108; Fungi - 113; Plants - 110; Viruses - 0; Other Eukaryotes - 44 (source: NCBI BLink…
		BraA02002099	2	+	12120335	12121346	750	127.869	836.207	281.974	-1.1336	0.0050434	0.11991	1.48	0.00016444	0.0050813	AT1G69530.2	expansin A1	--	--	molecular transducer activity//molecular_function//receptor activity	no KO assigned | (RefSeq) EXPA1; expansin A1	sp|Q9C554|EXPA1_ARATH Expansin-A1 OS=Arabidopsis thaliana GN=EXPA1 PE=2 SV=1//2.75119e-147	expansin A1 (EXPA1); CONTAINS InterPro DOMAIN/s: Pollen allergen, N-terminal (InterPro:IPR014734), Barwin-related endoglucanase (InterPro:IPR009009), Rare lipoprotein A (InterPro:IPR005132), Expansin (InterPro:IPR002963), Expansin/Lol pI (InterPro:IPR007118), Expansin 45, endoglucanase-like (InterPro:IPR007112), Pollen allergen/expansin, C-terminal (InterPro:IPR007117); BEST Arabidopsis thaliana …
		BraA02002100	2	+	12123246	12128950	1029	4.00579	5.89249	0.586936	2.7148	0.034139	0.39802	3.3007	1.1896e-07	7.0136e-06	#N/A	#N/A	--	--	--	--	-//-	#N/A
		BraA02002116	2	-	12274176	12275424	558	12.7251	14.8544	3.86232	1.8877	0.53154	1	1.858	1.8301e-05	0.00072673	#N/A	#N/A	--	--	--	--	-//-	#N/A
		BraA02002118	2	-	12281666	12282034	369	12.0007	10.8279	3.19144	2.0822	0.51121	1	1.6821	0.0011592	0.0271	#N/A	#N/A	--	--	--	--	-//-	#N/A
		BraA02002142	2	-	12483264	12484408	591	0.241379	2.73553	0.104548	1.1812	0.74482	1	4.6866	3.6916e-06	0.00016895	AT1G64255.1	MuDR family transposase	--	--	--	no KO assigned | (RefSeq) MuDR family transposase	-//-	MuDR family transposase; FUNCTIONS IN: zinc ion binding; INVOLVED IN: biological_process unknown; LOCATED IN: cellular_component unknown; CONTAINS InterPro DOMAIN/s: MULE transposase, conserved domain (InterPro:IPR018289), Zinc finger, SWIM-type (InterPro:IPR007527), Zinc finger, PMZ-type (InterPro:IPR006564), Transposase, MuDR, plant (InterPro:IPR004332); BEST Arabidopsis thaliana protein match …
		BraA02002337	2	+	13896082	13897083	555	0	769.625	218.631	#NAME?	5.5159e-51	4.9705e-47	1.7147	0.00010286	0.0033817	AT1G63740.1	Disease resistance protein (TIR-NBS-LRR class) family	RNA processing//macromolecule metabolic process//cellular aromatic compound metabolic process//heterocycle metabolic process//primary metabolic process//transport//ncRNA metabolic process//sulfur compound metabolic process//tRNA processing//organic cyclic compound metabolic process//tRNA threonylcarbamoyladenosine modification//cellular nitrogen compound metabolic process//RNA modification//macro…	--	purine ribonucleoside binding//phosphoric ester hydrolase activity//pyrophosphatase activity//GTPase activity//binding//phosphatase activity//guanyl nucleotide binding//carbohydrate derivative binding//purine nucleoside binding//nucleoside phosphate binding//hydrolase activity, acting on ester bonds//ATPase activity//nucleotide binding//nucleoside-triphosphatase activity//guanyl ribonucleotide bi…	no KO assigned | (RefSeq) Disease resistance protein (TIR-NBS-LRR class) family	sp|Q9CAK1|RLM1B_ARATH Disease resistance protein RML1B OS=Arabidopsis thaliana GN=RLM1B PE=2 SV=1//3.49407e-07	Disease resistance protein (TIR-NBS-LRR class) family; FUNCTIONS IN: transmembrane receptor activity, nucleoside-triphosphatase activity, nucleotide binding, ATP binding; INVOLVED IN: signal transduction, defense response, apoptosis, innate immune response; LOCATED IN: intrinsic to membrane; EXPRESSED IN: 17 plant structures; EXPRESSED DURING: 10 growth stages; CONTAINS InterPro DOMAIN/s: ATPase,…
		BraA04003100	4	+	22220387	22229563	627	30.2976	209.705	96.8431	-1.755	0.00023159	0.010593	1.0329	0.0023642	0.049077	#N/A	#N/A	--	--	--	--	-//-	#N/A
		BraA04003132	4	+	22405637	22409973	1989	0.0865593	0.911847	0.144796	-0.87206	0.65673	1	2.6126	0.0010382	0.024707	AT1G70250.1	receptor serine/threonine kinase, putative	phosphorylation//macromolecule modification//metabolic process//primary metabolic process//cellular protein metabolic process//phosphorus metabolic process//macromolecule metabolic process//phosphate-containing compound metabolic process//organic substance metabolic process//protein phosphorylation//cellular protein modification process//cellular metabolic process//cellular process//cellular macr…	--	protein kinase activity//adenyl ribonucleotide binding//purine nucleotide binding//nucleoside binding//nucleotide binding//phosphotransferase activity, alcohol group as acceptor//ribonucleotide binding//purine ribonucleoside binding//binding//carbohydrate derivative binding//nucleoside phosphate binding//purine nucleoside binding//heterocyclic compound binding//transferase activity, transferring …	no KO assigned | (RefSeq) receptor serine/threonine kinase	sp|D7SFH9|GPDL2_ARATH Glycerophosphodiester phosphodiesterase protein kinase domain-containing GDPDL2 OS=Arabidopsis thaliana GN=GDPDL2 PE=1 SV=1//2.62157e-138	receptor serine/threonine kinase, putative; FUNCTIONS IN: protein serine/threonine kinase activity, transmembrane receptor protein serine/threonine kinase activity, protein kinase activity, ATP binding; INVOLVED IN: protein amino acid phosphorylation; LOCATED IN: endomembrane system; EXPRESSED IN: 20 plant structures; EXPRESSED DURING: 11 growth stages; CONTAINS InterPro DOMAIN/s: Protein kinase,…
		BraA04003153	4	+	22471154	22471741	588	5.17997	13.1185	3.05875	0.7342	0.27125	0.91008	2.0305	7.227e-06	0.00030992	AT2G43760.3	molybdopterin biosynthesis MoaE family protein	biosynthetic process//biological_process//prosthetic group metabolic process//protein metabolic process//organic cyclic compound biosynthetic process//Mo-molybdopterin cofactor biosynthetic process//coenzyme metabolic process//cellular process//cellular macromolecule metabolic process//cellular biosynthetic process//Mo-molybdopterin cofactor metabolic process//nitrogen compound metabolic process/…	--	--	K03635 molybdopterin synthase catalytic subunit [EC:2.8.1.12] | (RefSeq) molybdopterin biosynthesis MoaE family protein	sp|O22827|MOC2B_ARATH Molybdopterin synthase catalytic subunit OS=Arabidopsis thaliana GN=MOCS2 PE=2 SV=1//4.32362e-109	molybdopterin biosynthesis MoaE family protein; FUNCTIONS IN: molecular_function unknown; INVOLVED IN: Mo-molybdopterin cofactor biosynthetic process; LOCATED IN: cellular_component unknown; EXPRESSED IN: 22 plant structures; EXPRESSED DURING: 13 growth stages; CONTAINS InterPro DOMAIN/s: Molybdopterin biosynthesis MoaE (InterPro:IPR003448); Has 30201 Blast hits to 17322 proteins in 780 species: …
		BraA05001733	5	+	13714534	13716214	654	4.50959	14.3941	2.13725	1.0203	0.12644	0.72884	2.6895	6.5307e-09	4.5745e-07	AT3G22110.1	20S proteasome alpha subunit C1	proteolysis involved in cellular protein catabolic process//cellular process//cellular macromolecule metabolic process//biological_process//organic substance catabolic process//cellular catabolic process//protein metabolic process//organic substance metabolic process//macromolecule catabolic process//cellular metabolic process//macromolecule metabolic process//catabolic process//proteolysis//modi…	proteasome core complex//intracellular part//protein complex//proteasome core complex, alpha-subunit complex//cell//macromolecular complex//cell part//intracellular//proteasome complex//cellular_component	threonine-type endopeptidase activity//endopeptidase activity//catalytic activity//molecular_function//hydrolase activity//peptidase activity, acting on L-amino acid peptides//peptidase activity//threonine-type peptidase activity	K02728 20S proteasome subunit alpha 3 [EC:3.4.25.1] | (RefSeq) PAC1; 20S proteasome alpha subunit C1	sp|O81148|PSA4A_ARATH Proteasome subunit alpha type-4-A OS=Arabidopsis thaliana GN=PAC1 PE=1 SV=1//1.07534e-134	20S proteasome alpha subunit C1 (PAC1); FUNCTIONS IN: peptidase activity, endopeptidase activity, threonine-type endopeptidase activity; INVOLVED IN: response to cadmium ion, ubiquitin-dependent protein catabolic process; LOCATED IN: proteasome core complex, proteasome complex, cytosolic ribosome, vacuole; EXPRESSED IN: 25 plant structures; EXPRESSED DURING: 13 growth stages; CONTAINS InterPro DO…
		BraA05002714	5	+	24190334	24191951	798	4.75902	10.5565	2.09744	0.97236	0.52377	1	2.2627	0.00024879	0.0073102	AT5G38290.2	Peptidyl-tRNA hydrolase family protein	--	--	hydrolase activity, acting on ester bonds//carboxylic ester hydrolase activity//catalytic activity//molecular_function//aminoacyl-tRNA hydrolase activity//hydrolase activity	K01056 peptidyl-tRNA hydrolase, PTH1 family [EC:3.1.1.29] | (RefSeq) Peptidyl-tRNA hydrolase family protein	sp|Q9FKN4|CRS2A_ARATH Chloroplastic group IIB intron splicing facilitator CRS2-A, chloroplastic OS=Arabidopsis thaliana GN=CRS2A PE=2 SV=1//9.8127e-147	Peptidyl-tRNA hydrolase family protein; FUNCTIONS IN: aminoacyl-tRNA hydrolase activity; INVOLVED IN: translation; LOCATED IN: chloroplast; EXPRESSED IN: 21 plant structures; EXPRESSED DURING: 13 growth stages; CONTAINS InterPro DOMAIN/s: Peptidyl-tRNA hydrolase, conserved site (InterPro:IPR018171), Peptidyl-tRNA hydrolase (InterPro:IPR001328); BEST Arabidopsis thaliana protein match is: Peptidyl…
		BraA05002715	5	-	24192173	24193754	1032	15.0963	20.189	8.1727	1.0086	0.67702	1	1.1853	0.00074758	0.01888	AT5G38360.1	alpha/beta-Hydrolases superfamily protein	organic substance metabolic process//lipid metabolic process//cellular metabolic process//cellular process//single-organism metabolic process//single-organism cellular process//biological_process//biosynthetic process//small molecule metabolic process//metabolic process//alcohol metabolic process//primary metabolic process//organophosphate metabolic process//phosphorus metabolic process//inositol…	cell//intracellular//cellular_component//cell part	heterocyclic compound binding//O-acyltransferase activity//transferase activity, transferring phosphorus-containing groups//anion binding//hydrolase activity//metal ion binding//small molecule binding//inositol trisphosphate kinase activity//ATP binding//adenyl nucleotide binding//transferase activity//purine ribonucleoside triphosphate binding//ribonucleoside binding//transferase activity, trans…	no KO assigned | (RefSeq) alpha/beta-Hydrolases superfamily protein	-//-	alpha/beta-Hydrolases superfamily protein; CONTAINS InterPro DOMAIN/s: Alpha/beta hydrolase fold-1 (InterPro:IPR000073); BEST Arabidopsis thaliana protein match is: methyl esterase 14 (TAIR:AT1G33990.1); Has 2073 Blast hits to 2071 proteins in 500 species: Archae - 14; Bacteria - 1119; Metazoa - 146; Fungi - 52; Plants - 356; Viruses - 0; Other Eukaryotes - 386 (source: NCBI BLink).
		BraA05002782	5	+	24599988	24609880	5784	0.354645	5.30496	1.53873	-2.2313	0.074161	0.58253	1.7509	2.3003e-05	0.00088834	AT5G40480.1	embryo defective 3012	--	--	--	K14314 nuclear pore complex protein Nup210 | (RefSeq) EMB3012; embryo defective 3012	sp|F4KHD8|GP210_ARATH Nuclear pore complex protein GP210 OS=Arabidopsis thaliana GN=GB210 PE=1 SV=1//0	embryo defective 3012 (EMB3012); FUNCTIONS IN: molecular_function unknown; INVOLVED IN: embryo development ending in seed dormancy; LOCATED IN: endomembrane system; EXPRESSED IN: 24 plant structures; EXPRESSED DURING: 13 growth stages; CONTAINS InterPro DOMAIN/s: Invasin/intimin cell-adhesion (InterPro:IPR008964), Bacterial Ig-like, group 2 (InterPro:IPR003343); Has 264 Blast hits to 238 proteins…
		BraA05002820	5	-	24799043	24801166	1731	0.22632	2.10454	0.0561746	1.9456	0.27677	0.91313	5.119	0.00023458	0.0069599	AT5G41190.1	Encodes a cytoplasmic protein with RNA endonuclease activity. Mutants display aberrant RNA processing and male and female gametophyte development.	--	--	--	K11883 RNA-binding protein NOB1 | (RefSeq) RNA-binding NOB1-like protein	sp|Q9ULX3|NOB1_HUMAN RNA-binding protein NOB1 OS=Homo sapiens GN=NOB1 PE=1 SV=1//1.67157e-15	CONTAINS InterPro DOMAIN/s: Nin one binding (NOB1) Zn-ribbon like (InterPro:IPR014881), D-site 20S pre-rRNA nuclease (InterPro:IPR017117); Has 1807 Blast hits to 1807 proteins in 277 species: Archae - 0; Bacteria - 0; Metazoa - 736; Fungi - 347; Plants - 385; Viruses - 0; Other Eukaryotes - 339 (source: NCBI BLink).
		BraA05002821	5	-	24802110	24803495	726	19.6164	39.4475	0.929008	4.1795	0.20844	0.85238	5.2887	1.7347e-06	8.4633e-05	AT5G41210.1	glutathione S-transferase THETA 1	--	--	binding//protein binding//molecular_function	K00799 glutathione S-transferase [EC:2.5.1.18] | (RefSeq) GSTT1; glutathione S-transferase THETA 1	sp|Q9ZRT5|GSTT1_ARATH Glutathione S-transferase T1 OS=Arabidopsis thaliana GN=GSTT1 PE=2 SV=1//1.07446e-147	glutathione S-transferase THETA 1 (GSTT1); FUNCTIONS IN: glutathione transferase activity; INVOLVED IN: toxin catabolic process; LOCATED IN: peroxisome, cytoplasm; EXPRESSED IN: 22 plant structures; EXPRESSED DURING: 13 growth stages; CONTAINS InterPro DOMAIN/s: Thioredoxin fold (InterPro:IPR012335), Glutathione S-transferase, C-terminal-like (InterPro:IPR010987), Glutathione S-transferase/chlori…
		BraA05002844	5	+	24957494	24960647	2121	0.344149	1.68445	0.349366	-0.14389	0.99259	1	2.157	0.00010723	0.0035032	AT5G41770.1	crooked neck protein, putative / cell cycle protein, putative	cellular aromatic compound metabolic process//macromolecule metabolic process//heterocycle metabolic process//mRNA processing//RNA processing//mRNA metabolic process//metabolic process//RNA metabolic process//cellular nitrogen compound metabolic process//organic cyclic compound metabolic process//primary metabolic process//cellular macromolecule metabolic process//gene expression//cellular proces…	cell part//intracellular membrane-bounded organelle//intracellular organelle//intracellular//organelle//cellular_component//nucleus//intracellular part//cell//membrane-bounded organelle	binding//molecular_function//protein binding	K12869 crooked neck | (RefSeq) crooked neck protein, putative / cell cycle protein	sp|P63155|CRNL1_RAT Crooked neck-like protein 1 OS=Rattus norvegicus GN=Crnkl1 PE=2 SV=1//0	crooked neck protein, putative / cell cycle protein, putative; FUNCTIONS IN: binding; INVOLVED IN: RNA processing; LOCATED IN: intracellular; EXPRESSED IN: 22 plant structures; EXPRESSED DURING: 13 growth stages; CONTAINS InterPro DOMAIN/s: Tetratricopeptide-like helical (InterPro:IPR011990), RNA-processing protein, HAT helix (InterPro:IPR003107), Tetratricopeptide repeat-containing (InterPro:IPR…
		BraA05002848	5	+	24986600	24987949	858	1.83064	5.70878	0.28265	2.8583	0.35293	0.9584	4.2769	7.3572e-12	7.4999e-10	AT5G41810.1	Avr9/Cf-9 rapidly elicited protein	--	--	--	no KO assigned | (RefSeq) Avr9/Cf-9 rapidly elicited protein	-//-	unknown protein; BEST Arabidopsis thaliana protein match is: unknown protein (TAIR:AT1G64340.1); Has 876 Blast hits to 690 proteins in 132 species: Archae - 0; Bacteria - 38; Metazoa - 180; Fungi - 112; Plants - 59; Viruses - 2; Other Eukaryotes - 485 (source: NCBI BLink).
		BraA05002850	5	+	25000409	25001002	594	0.49909	4.30655	0.431421	0.097744	0.94824	1	3.2328	5.0197e-06	0.00022395	AT5G41860.1	transmembrane protein	--	--	--	no KO assigned | (RefSeq) transmembrane protein	-//-	unknown protein; Has 1807 Blast hits to 1807 proteins in 277 species: Archae - 0; Bacteria - 0; Metazoa - 736; Fungi - 347; Plants - 385; Viruses - 0; Other Eukaryotes - 339 (source: NCBI BLink).
		BraA05002866	5	+	25075196	25076294	1002	1.00783	14.7899	3.31364	-1.6433	0.012114	0.21778	2.1091	5.1466e-07	2.7499e-05	AT5G42050.1	DCD (Development and Cell Death) domain protein	--	--	--	no KO assigned | (RefSeq) DCD (Development and Cell Death) domain protein	sp|P37707|B2_DAUCA B2 protein OS=Daucus carota PE=2 SV=1//2.97116e-89	DCD (Development and Cell Death) domain protein; CONTAINS InterPro DOMAIN/s: Development/cell death domain (InterPro:IPR013989), Kelch related (InterPro:IPR013089); BEST Arabidopsis thaliana protein match is: DCD (Development and Cell Death) domain protein (TAIR:AT3G27090.1); Has 30201 Blast hits to 17322 proteins in 780 species: Archae - 12; Bacteria - 1396; Metazoa - 17338; Fungi - 3422; Plants…
		BraA05002952	5	+	25544360	25545049	690	155.695	150.898	68.2549	1.1089	0.010375	0.19528	1.0582	0.0017529	0.038398	AT4G05050.3	ubiquitin 11	RNA metabolic process//ribonucleoprotein complex biogenesis//metabolic process//cellular nitrogen compound metabolic process//organic cyclic compound metabolic process//primary metabolic process//ncRNA metabolic process//ribosome biogenesis//macromolecule metabolic process//cellular aromatic compound metabolic process//heterocycle metabolic process//cellular component organization or biogenesis//…	--	binding//protein binding//transferase activity, transferring one-carbon groups//methyltransferase activity//transferase activity//catalytic activity//molecular_function	K08770 ubiquitin C | (RefSeq) UBQ11; ubiquitin 11	sp|P0CH33|UBQ11_ARATH Polyubiquitin 11 OS=Arabidopsis thaliana GN=UBQ11 PE=1 SV=1//3.62316e-162	ubiquitin 11 (UBQ11); CONTAINS InterPro DOMAIN/s: Ubiquitin subgroup (InterPro:IPR019956), Ubiquitin conserved site (InterPro:IPR019954), Ubiquitin (InterPro:IPR000626), Ubiquitin supergroup (InterPro:IPR019955); BEST Arabidopsis thaliana protein match is: polyubiquitin 10 (TAIR:AT4G05320.4); Has 30201 Blast hits to 17322 proteins in 780 species: Archae - 12; Bacteria - 1396; Metazoa - 17338; Fun…
		BraA05002956	5	+	25558528	25558686	159	11.0768	16.4875	3.7693	1.515	0.078581	0.59933	2.0823	0.001547	0.034829	#N/A	#N/A	--	--	--	no KO assigned | (RefSeq) NHL domain-containing protein	-//-	#N/A
		BraA05003016	5	-	25914739	25916057	1011	14.1856	9.05448	1.40758	3.2379	2.2679e-09	3.052e-07	2.5794	0.0002381	0.0070415	AT3G20240.1	Mitochondrial substrate carrier family protein	--	--	--	no KO assigned | (RefSeq) Mitochondrial substrate carrier family protein	sp|Q9LJX5|BRTL1_ARATH Probable mitochondrial adenine nucleotide transporter BTL1 OS=Arabidopsis thaliana GN=At3g20240 PE=2 SV=1//0	Mitochondrial substrate carrier family protein; FUNCTIONS IN: binding, transporter activity; INVOLVED IN: transport, mitochondrial transport, transmembrane transport; LOCATED IN: mitochondrial inner membrane, membrane; EXPRESSED IN: 19 plant structures; EXPRESSED DURING: 12 growth stages; CONTAINS InterPro DOMAIN/s: Mitochondrial carrier protein (InterPro:IPR002067), Mitochondrial substrate carri…
		BraA05003024	5	-	25943002	25953938	3216	0.780229	1.3738	0.00514161	7.0327	0.001149	0.039822	7.9146	6.0516e-17	9.9931e-15	AT1G78500.1	Terpenoid cyclases family protein	metabolic process//primary metabolic process//single-organism biosynthetic process//single-organism process//cellular lipid metabolic process//isoprenoid biosynthetic process//organic substance biosynthetic process//organic substance metabolic process//lipid metabolic process//cellular biosynthetic process//cellular metabolic process//single-organism metabolic process//cellular process//single-or…	--	catalytic activity//molecular_function	K16204 seco-amyrin synthase [EC:5.4.99.52 5.4.99.54] | (RefSeq) Terpenoid cyclases family protein	sp|Q9SYN1|PEN6_ARATH Seco-amyrin synthase OS=Arabidopsis thaliana GN=PEN6 PE=1 SV=1//0	Terpenoid cyclases family protein; CONTAINS InterPro DOMAIN/s: Terpene synthase, conserved site (InterPro:IPR002365), Terpenoid cylases/protein prenyltransferase alpha-alpha toroid (InterPro:IPR008930), Squalene cyclase (InterPro:IPR018333), Prenyltransferase/squalene oxidase (InterPro:IPR001330); BEST Arabidopsis thaliana protein match is: baruol synthase 1 (TAIR:AT4G15370.1); Has 1985 Blast hit…
		BraA05003025	5	-	25977530	25979249	1131	17.9003	20.1975	0.0125164	10.521	1.7729e-09	2.4484e-07	10.706	4.7154e-16	7.1404e-14	AT3G20130.2	cytochrome P450, family 705, subfamily A, polypeptide 22	oxidation-reduction process//biological_process//single-organism metabolic process//metabolic process//single-organism process	--	metal ion binding//heme binding//tetrapyrrole binding//heterocyclic compound binding//molecular_function//oxidoreductase activity//catalytic activity//ion binding//organic cyclic compound binding//iron ion binding//cation binding//oxidoreductase activity, acting on paired donors, with incorporation or reduction of molecular oxygen//binding//transition metal ion binding	no KO assigned | (RefSeq) CYP705A22; cytochrome P450, family 705, subfamily A, polypeptide 22	sp|Q9FI39|THAD_ARATH Cytochrome P450 705A5 OS=Arabidopsis thaliana GN=CYP705A5 PE=2 SV=1//8.28101e-162	cytochrome P450, family 705, subfamily A, polypeptide 22 (CYP705A22); FUNCTIONS IN: electron carrier activity, monooxygenase activity, iron ion binding, oxygen binding, heme binding; INVOLVED IN: oxidation reduction; LOCATED IN: endomembrane system; EXPRESSED IN: root, carpel; EXPRESSED DURING: petal differentiation and expansion stage; CONTAINS InterPro DOMAIN/s: Cytochrome P450 (InterPro:IPR001…
		BraA05003031	5	-	26025960	26028129	1398	1.75903	1.10846	0	Inf	1.0552e-09	1.5154e-07	Inf	1.1721e-06	5.9079e-05	AT3G20100.1	cytochrome P450, family 705, subfamily A, polypeptide 19	oxidation-reduction process//single-organism metabolic process//biological_process//metabolic process//single-organism process	--	heterocyclic compound binding//tetrapyrrole binding//heme binding//metal ion binding//organic cyclic compound binding//iron ion binding//cation binding//oxidoreductase activity//catalytic activity//ion binding//molecular_function//oxidoreductase activity, acting on paired donors, with incorporation or reduction of molecular oxygen//binding//transition metal ion binding	no KO assigned | (RefSeq) CYP705A19; cytochrome P450, family 705, subfamily A, polypeptide 19	sp|Q9FI39|THAD_ARATH Cytochrome P450 705A5 OS=Arabidopsis thaliana GN=CYP705A5 PE=2 SV=1//3.45922e-172	cytochrome P450, family 705, subfamily A, polypeptide 19 (CYP705A19); FUNCTIONS IN: electron carrier activity, monooxygenase activity, iron ion binding, oxygen binding, heme binding; INVOLVED IN: oxidation reduction; LOCATED IN: endomembrane system; EXPRESSED IN: 18 plant structures; EXPRESSED DURING: 9 growth stages; CONTAINS InterPro DOMAIN/s: Cytochrome P450 (InterPro:IPR001128), Cytochrome P4…
		BraA07000559	7	+	4944879	4945749	711	7.83404	30.7031	8.42168	-0.097978	0.75683	1	1.7915	2.7873e-06	0.00013125	AT5G51260.1	HAD superfamily, subfamily IIIB acid phosphatase	--	--	acid phosphatase activity//molecular_function//catalytic activity//hydrolase activity//phosphatase activity//phosphoric ester hydrolase activity//hydrolase activity, acting on ester bonds	no KO assigned | (RefSeq) HAD superfamily, subfamily IIIB acid phosphatase	sp|P27061|PPA1_SOLLC Acid phosphatase 1 OS=Solanum lycopersicum GN=APS1 PE=2 SV=1//1.22688e-90	HAD superfamily, subfamily IIIB acid phosphatase ; FUNCTIONS IN: acid phosphatase activity; INVOLVED IN: biological_process unknown; LOCATED IN: endomembrane system; EXPRESSED IN: 24 plant structures; EXPRESSED DURING: 15 growth stages; CONTAINS InterPro DOMAIN/s: Acid phosphatase (Class B) (InterPro:IPR005519), Vegetative storage protein/acid phosphatase (InterPro:IPR014403), Acid phosphatase, p…
		BraA07000560	7	+	4946240	4947494	663	1.30589	5.5934	1.04729	0.21677	0.72832	1	2.3073	2.5487e-05	0.00097091	AT5G64850.1		single-organism process//vacuolar transport//single-organism transport//intracellular transport//transport//single-organism localization//localization//biological_process//establishment of localization//cellular localization//single-organism intracellular transport//establishment of localization in cell	--	sequence-specific DNA binding//binding//nucleic acid binding//organic cyclic compound binding//molecular_function//heterocyclic compound binding//DNA binding	no KO assigned | (RefSeq) sorbin/SH3 domain protein	sp|Q94B35|ISPH_ARATH 4-hydroxy-3-methylbut-2-enyl diphosphate reductase, chloroplastic OS=Arabidopsis thaliana GN=ISPH PE=2 SV=1//2.70728e-23	FUNCTIONS IN: molecular_function unknown; INVOLVED IN: biological_process unknown; LOCATED IN: plasma membrane; EXPRESSED IN: 22 plant structures; EXPRESSED DURING: 13 growth stages; CONTAINS InterPro DOMAIN/s: RPM1-interacting protein 4, defence response (InterPro:IPR008700); BEST Arabidopsis thaliana protein match is: unknown protein (TAIR:AT5G09960.1); Has 30201 Blast hits to 17322 proteins in…
		BraA08002552	8	+	20312205	20317698	2031	0.743228	2.30749	0.341536	1.0095	0.36327	0.96483	2.6913	0.0011661	0.027245	AT1G12930.1	ARM repeat superfamily protein	--	--	--	K15436 transportin-3 | (RefSeq) ARM repeat superfamily protein	-//-	ARM repeat superfamily protein; FUNCTIONS IN: binding; INVOLVED IN: biological_process unknown; LOCATED IN: cellular_component unknown; EXPRESSED IN: 23 plant structures; EXPRESSED DURING: 13 growth stages; CONTAINS InterPro DOMAIN/s: Exportin-1/Importin-beta-like (InterPro:IPR013598), Armadillo-type fold (InterPro:IPR016024); BEST Arabidopsis thaliana protein match is: ARM repeat superfamily pro…
		BraA08002555	8	-	20324289	20326657	1566	0.21839	1.04053	0	Inf	0.037693	0.41929	Inf	1.1056e-08	7.4999e-07	AT3G06930.1	protein arginine methyltransferase 4B	cellular protein metabolic process//ncRNA metabolic process//macromolecule methylation//primary metabolic process//organic cyclic compound metabolic process//RNA modification//cellular nitrogen compound metabolic process//protein alkylation//metabolic process//ribonucleoprotein complex biogenesis//macromolecule modification//RNA metabolic process//RNA processing//rRNA processing//cellular compone…	--	transferase activity//methyltransferase activity//transferase activity, transferring one-carbon groups//molecular_function//catalytic activity	K05931 type I protein arginine methyltransferase [EC:2.1.1.319] | (RefSeq) PRMT4B; protein arginine methyltransferase 4B	sp|Q84W92|ANM13_ARATH Probable histone-arginine methyltransferase 1.3 OS=Arabidopsis thaliana GN=PRMT13 PE=2 SV=3//7.65545e-112	protein arginine methyltransferase 4B (PRMT4B); CONTAINS InterPro DOMAIN/s: Skb1 methyltransferase (InterPro:IPR007857); BEST Arabidopsis thaliana protein match is: protein arginine methyltransferase 4A (TAIR:AT5G49020.1); Has 2741 Blast hits to 2716 proteins in 617 species: Archae - 50; Bacteria - 577; Metazoa - 1205; Fungi - 251; Plants - 344; Viruses - 1; Other Eukaryotes - 313 (source: NCBI B…
		BraA08002563	8	+	20361688	20367183	1941	0.557143	2.89715	0.0245399	4.3639	0.15992	0.79059	6.8523	6.1212e-19	1.201e-16	AT1G12930.1	ARM repeat superfamily protein	--	--	--	K15436 transportin-3 | (RefSeq) ARM repeat superfamily protein	-//-	ARM repeat superfamily protein; FUNCTIONS IN: binding; INVOLVED IN: biological_process unknown; LOCATED IN: cellular_component unknown; EXPRESSED IN: 23 plant structures; EXPRESSED DURING: 13 growth stages; CONTAINS InterPro DOMAIN/s: Exportin-1/Importin-beta-like (InterPro:IPR013598), Armadillo-type fold (InterPro:IPR016024); BEST Arabidopsis thaliana protein match is: ARM repeat superfamily pro…
activated_TAD	#N/A	BraA04001299	4	-	10455403	10455819	246	7.11027	0	0	Inf	0.0014137	0.04701	NA	NA	NA	AT1G02520.1	P-glycoprotein 11	transmembrane transport//transport//single-organism process//single-organism transport//establishment of localization//single-organism localization//single-organism cellular process//cellular process//localization//biological_process	integral component of membrane//cellular_component//membrane//intrinsic component of membrane//membrane part	primary active transmembrane transporter activity//adenyl ribonucleotide binding//purine nucleotide binding//nucleoside binding//nucleoside-triphosphatase activity//hydrolase activity, acting on acid anhydrides//ribonucleotide binding//ATPase activity, coupled to transmembrane movement of substances//P-P-bond-hydrolysis-driven transmembrane transporter activity//ATPase activity//nucleotide bindin…	K05658 ATP-binding cassette, subfamily B (MDR/TAP), member 1 [EC:3.6.3.44] | (RefSeq) ABCB11; P-glycoprotein 11	sp|Q9FWX7|AB11B_ARATH ABC transporter B family member 11 OS=Arabidopsis thaliana GN=ABCB11 PE=2 SV=1//9.70636e-26	P-glycoprotein 11 (PGP11); FUNCTIONS IN: ATPase activity, coupled to transmembrane movement of substances; INVOLVED IN: transport, transmembrane transport; LOCATED IN: plasma membrane; EXPRESSED IN: callus; CONTAINS InterPro DOMAIN/s: ATPase, AAA+ type, core (InterPro:IPR003593), ABC transporter-like (InterPro:IPR003439), ABC transporter, transmembrane domain, type 1 (InterPro:IPR011527), ABC tra…
		BraA04001301	4	+	10457485	10458276	585	12.0024	2.50076	2.09666	2.48	0.00017324	0.0083592	0.18537	0.92003	1	AT5G39850.1	Ribosomal protein S4	--	cell part//cellular_component//intracellular//cell	binding//rRNA binding//nucleic acid binding//molecular_function//organic cyclic compound binding//RNA binding//heterocyclic compound binding	K02997 small subunit ribosomal protein S9e | (RefSeq) Ribosomal protein S4	sp|Q9FLF0|RS92_ARATH 40S ribosomal protein S9-2 OS=Arabidopsis thaliana GN=RPS9C PE=2 SV=1//1.18154e-112	Ribosomal protein S4; FUNCTIONS IN: structural constituent of ribosome; INVOLVED IN: translation; LOCATED IN: cytosolic small ribosomal subunit, membrane; EXPRESSED IN: 22 plant structures; EXPRESSED DURING: 13 growth stages; CONTAINS InterPro DOMAIN/s: Ribosomal protein S4 (InterPro:IPR001912), Ribosomal protein S4, conserved site (InterPro:IPR018079), Ribosomal protein S4/S9, eukaryotic/archaea…
		BraA05003203	5	+	27117309	27119013	300	21.9075	0	0	Inf	1.3348e-12	2.8136e-10	NA	NA	NA	AT4G35360.1	Uncharacterised conserved protein (UCP030210)	--	viral envelope//cellular_component//viral membrane//virion part//virion	--	no KO assigned | (RefSeq) pantothenate kinase	-//-	Uncharacterised conserved protein (UCP030210); CONTAINS InterPro DOMAIN/s: Domain of unknown function DUF89 (InterPro:IPR002791), Uncharacterised conserved protein UCP030210 (InterPro:IPR016949); BEST Arabidopsis thaliana protein match is: Uncharacterised conserved protein (UCP030210) (TAIR:AT2G17340.1); Has 30201 Blast hits to 17322 proteins in 780 species: Archae - 12; Bacteria - 1396; Metazoa …
	others_TAD	BraA08001009	8	+	9654359	9655783	888	3.27785	0.218068	0.603568	2.4327	0.00096751	0.034427	-1.5772	0.20041	0.95829	AT5G40700.1	transcriptional regulator ATRX-like protein	regulation of macromolecule biosynthetic process//heterocycle biosynthetic process//regulation of nitrogen compound metabolic process//regulation of RNA metabolic process//RNA biosynthetic process//nucleic acid-templated transcription//cellular aromatic compound metabolic process//macromolecule metabolic process//heterocycle metabolic process//regulation of cellular macromolecule biosynthetic pro…	--	binding//nucleic acid binding//molecular_function//organic cyclic compound binding//DNA binding//heterocyclic compound binding	no KO assigned | (RefSeq) transcriptional regulator ATRX-like protein	-//-	unknown protein; BEST Arabidopsis thaliana protein match is: unknown protein (TAIR:AT3G27350.1); Has 35333 Blast hits to 34131 proteins in 2444 species: Archae - 798; Bacteria - 22429; Metazoa - 974; Fungi - 991; Plants - 531; Viruses - 0; Other Eukaryotes - 9610 (source: NCBI BLink).
		BraA08001044	8	+	9948769	9950221	405	3.66412	7.25075	0.110734	5.0994	5.6034e-05	0.0031558	6.0262	2.8418e-11	2.6286e-09	AT1G53000.1	Nucleotide-diphospho-sugar transferases superfamily protein	--	--	--	K00979 3-deoxy-manno-octulosonate cytidylyltransferase (CMP-KDO synthetase) [EC:2.7.7.38] | (RefSeq) CKS; Nucleotide-diphospho-sugar transferases superfamily protein	sp|Q9C920|KDSB_ARATH 3-deoxy-manno-octulosonate cytidylyltransferase, mitochondrial OS=Arabidopsis thaliana GN=KDSB PE=1 SV=1//1.58328e-30	KDSB; FUNCTIONS IN: 3-deoxy-manno-octulosonate cytidylyltransferase activity, nucleotidyltransferase activity; INVOLVED IN: lipopolysaccharide biosynthetic process; LOCATED IN: mitochondrion; EXPRESSED IN: 26 plant structures; EXPRESSED DURING: 13 growth stages; CONTAINS InterPro DOMAIN/s: 3-deoxy-D-manno-octulosonate cytidylyltransferase (InterPro:IPR004528), Acylneuraminate cytidylyltransferase…
		BraA08001050	8	+	10024586	10035426	894	4.26813	5.13443	0	Inf	3.8448e-08	4.2906e-06	Inf	4.7512e-19	9.527e-17	AT4G33410.1	SIGNAL PEPTIDE PEPTIDASE-LIKE 1	--	integral component of membrane//cellular_component//membrane//intrinsic component of membrane//membrane part	peptidase activity//peptidase activity, acting on L-amino acid peptides//hydrolase activity//aspartic-type peptidase activity//endopeptidase activity//molecular_function//catalytic activity//aspartic-type endopeptidase activity	K09598 signal peptide peptidase-like 3 [EC:3.4.23.-] | (RefSeq) SPPL1; SIGNAL PEPTIDE PEPTIDASE-LIKE 1	sp|Q93Z32|SIPL1_ARATH Signal peptide peptidase-like 1 OS=Arabidopsis thaliana GN=SPPL1 PE=2 SV=1//3.62547e-74	SIGNAL PEPTIDE PEPTIDASE-LIKE 1 (SPPL1); FUNCTIONS IN: aspartic-type endopeptidase activity; INVOLVED IN: biological_process unknown; LOCATED IN: endosome; EXPRESSED IN: 27 plant structures; EXPRESSED DURING: 15 growth stages; CONTAINS InterPro DOMAIN/s: Peptidase A22, presenilin signal peptide (InterPro:IPR006639), Peptidase A22B, signal peptide peptidase (InterPro:IPR007369); BEST Arabidopsis t…
		BraA05003198	5	-	27079850	27080617	768	32.0497	10.1163	5.18172	2.6306	6.2643e-07	5.7897e-05	0.91027	0.35899	1	AT2G36220.1	hypothetical protein	--	--	--	no KO assigned | (RefSeq) hypothetical protein	-//-	unknown protein; BEST Arabidopsis thaliana protein match is: unknown protein (TAIR:AT3G52710.1); Has 74 Blast hits to 74 proteins in 10 species: Archae - 0; Bacteria - 0; Metazoa - 0; Fungi - 0; Plants - 74; Viruses - 0; Other Eukaryotes - 0 (source: NCBI BLink).
repressed_TAD		BraA01002727	1	+	18038413	18039314	312	0	7.1672	4.32212	#NAME?	1.8277e-05	0.0011785	0.67967	0.33639	1	#N/A	#N/A	--	--	--	--	-//-	#N/A
		BraA01002730	1	+	18099124	18100701	573	23.6828	85.3878	66.9605	-1.5083	0.00080344	0.029341	0.29856	0.53197	1	AT3G43720.2	Bifunctional inhibitor/lipid-transfer protein/seed storage 2S albumin superfamily protein	--	--	--	no KO assigned | (RefSeq) LTPG2; Bifunctional inhibitor/lipid-transfer protein/seed storage 2S albumin superfamily protein	sp|Q9LZH5|LTPG2_ARATH Non-specific lipid transfer protein GPI-anchored 2 OS=Arabidopsis thaliana GN=LTPG2 PE=2 SV=1//4.57165e-82	Bifunctional inhibitor/lipid-transfer protein/seed storage 2S albumin superfamily protein; CONTAINS InterPro DOMAIN/s: Bifunctional inhibitor/plant lipid transfer protein/seed storage (InterPro:IPR016140), Plant lipid transfer protein/seed storage/trypsin-alpha amylase inhibitor (InterPro:IPR003612); BEST Arabidopsis thaliana protein match is: Bifunctional inhibitor/lipid-transfer protein/seed st…
		BraA01002736	1	+	18253802	18255674	918	0	44.245	25.378	#NAME?	1.9222e-32	3.6838e-29	0.70925	0.031629	0.3418	AT2G20410.1	RNA-binding ASCH domain protein	--	--	--	no KO assigned | (RefSeq) RNA-binding ASCH domain protein	sp|Q9QXN3|TRIP4_MOUSE Activating signal cointegrator 1 OS=Mus musculus GN=Trip4 PE=1 SV=2//1.03897e-15	RNA-binding ASCH domain protein; CONTAINS InterPro DOMAIN/s: ASCH domain (InterPro:IPR007374); Has 281 Blast hits to 281 proteins in 129 species: Archae - 2; Bacteria - 93; Metazoa - 106; Fungi - 0; Plants - 38; Viruses - 0; Other Eukaryotes - 42 (source: NCBI BLink).
		BraA05002002	5	+	16351086	16351574	489	3.43869	10.1219	12.6937	-1.9597	0.0012516	0.042247	-0.4217	0.36062	1	#N/A	#N/A	--	--	--	--	-//-	#N/A
		BraA05002003	5	+	16351738	16352376	639	1.88321	8.60236	11.0777	-2.7186	2.1092e-05	0.0013456	-0.44769	0.2806	1	#N/A	#N/A	macromolecule metabolic process//proteolysis//primary metabolic process//metabolic process//protein metabolic process//biological_process//organic substance metabolic process	--	peptidase activity, acting on L-amino acid peptides//peptidase activity//catalytic activity//molecular_function//aspartic-type endopeptidase activity//endopeptidase activity//aspartic-type peptidase activity//hydrolase activity	--	-//-	#N/A
		BraA05002022	5	-	16512811	16513323	513	0	1.51778	2.14912	#NAME?	2.6857e-05	0.0016691	-0.58742	0.42088	1	#N/A	#N/A	--	--	--	--	-//-	#N/A
		BraA05002059	5	+	16890566	16891948	1224	11.3634	29.8233	32.8319	-1.5622	0.0008244	0.030016	-0.19553	0.50279	1	AT1G48450.1	Protein of unknown function (DUF760)	--	--	--	no KO assigned | (RefSeq) alanine-tRNA ligase, putative (DUF760)	-//-	Protein of unknown function (DUF760); FUNCTIONS IN: molecular_function unknown; INVOLVED IN: biological_process unknown; LOCATED IN: chloroplast; EXPRESSED IN: 24 plant structures; EXPRESSED DURING: 15 growth stages; CONTAINS InterPro DOMAIN/s: Protein of unknown function DUF760 (InterPro:IPR008479); BEST Arabidopsis thaliana protein match is: Protein of unknown function (DUF760) (TAIR:AT3G17800.…
		BraA05002077	5	+	17140620	17142106	438	0	7.644	6.17796	#NAME?	2.347e-10	3.76e-08	0.21321	0.58522	1	AT1G48160.1	signal recognition particle 19 kDa protein, putative / SRP19, putative	single-organism cellular localization//protein localization to endoplasmic reticulum//establishment of protein localization to endoplasmic reticulum//protein transport//transport//macromolecule localization//intracellular transport//cellular component organization or biogenesis//cytoplasmic transport//single-organism transport//protein targeting to membrane//membrane organization//organic substan…	cytoplasm//cellular_component//intracellular//ribonucleoprotein complex//cell part//cytoplasmic part//macromolecular complex//cell//intracellular part//signal recognition particle	nucleic acid binding//binding//RNA binding//heterocyclic compound binding//molecular_function//organic cyclic compound binding//7S RNA binding	K03105 signal recognition particle subunit SRP19 | (RefSeq) signal recognition particle 19 kDa protein, putative / SRP19	sp|Q943Z6|SRP19_ARATH Signal recognition particle 19 kDa protein OS=Arabidopsis thaliana GN=SRP19 PE=1 SV=1//1.11218e-71	signal recognition particle 19 kDa protein, putative / SRP19, putative; FUNCTIONS IN: 7S RNA binding; INVOLVED IN: protein targeting, SRP-dependent cotranslational protein targeting to membrane; LOCATED IN: signal recognition particle, signal recognition particle, endoplasmic reticulum targeting; EXPRESSED IN: 24 plant structures; EXPRESSED DURING: 15 growth stages; CONTAINS InterPro DOMAIN/s: Si…
	repressed_TAD	BraA06000144	6	+	6233056	6239059	1458	0	5.4255	4.6571	#NAME?	1.2721e-18	5.5244e-16	0.14344	0.69342	1	AT2G19710.1	Regulator of Vps4 activity in the MVB pathway protein	--	--	--	K19476 vacuolar protein sorting-associated protein IST1 | (RefSeq) Regulator of Vps4 activity in the MVB pathway protein	-//-	Regulator of Vps4 activity in the MVB pathway protein; INVOLVED IN: biological_process unknown; EXPRESSED IN: 24 plant structures; EXPRESSED DURING: 15 growth stages; CONTAINS InterPro DOMAIN/s: Protein of unknown function DUF292, eukaryotic (InterPro:IPR005061); BEST Arabidopsis thaliana protein match is: Regulator of Vps4 activity in the MVB pathway protein (TAIR:AT4G29440.1); Has 35333 Blast h…
		BraA06000192	6	+	6739091	6740050	465	13.9371	54.7976	48.6066	-1.8717	0.00016029	0.0078145	0.11488	0.83152	1	AT5G45960.1	GDSL-like Lipase/Acylhydrolase superfamily protein	--	--	--	no KO assigned | (RefSeq) GDSL-like Lipase/Acylhydrolase superfamily protein	sp|Q9FJ40|GDL86_ARATH GDSL esterase/lipase At5g45960 OS=Arabidopsis thaliana GN=At5g45960 PE=2 SV=1//1.07632e-49	GDSL-like Lipase/Acylhydrolase superfamily protein; FUNCTIONS IN: lipase activity, hydrolase activity, acting on ester bonds, carboxylesterase activity; INVOLVED IN: lipid metabolic process; LOCATED IN: endomembrane system; EXPRESSED IN: 11 plant structures; EXPRESSED DURING: 6 growth stages; CONTAINS InterPro DOMAIN/s: Lipase, GDSL (InterPro:IPR001087); BEST Arabidopsis thaliana protein match is…
		BraA01002799	1	+	19156670	19158817	576	0	10.3866	5.64555	#NAME?	9.2757e-12	1.7784e-09	0.77517	0.051848	0.46885	AT1G12410.1	CLP protease proteolytic subunit 2	--	extracellular region//cellular_component	--	K01358 ATP-dependent Clp protease, protease subunit [EC:3.4.21.92] | (RefSeq) CLP2; CLP protease proteolytic subunit 2	sp|Q9XJ36|CLPR2_ARATH ATP-dependent Clp protease proteolytic subunit-related protein 2, chloroplastic OS=Arabidopsis thaliana GN=CLPR2 PE=1 SV=1//3.79953e-23	CLP protease proteolytic subunit 2 (CLP2); FUNCTIONS IN: serine-type endopeptidase activity; INVOLVED IN: chloroplast organization; LOCATED IN: in 6 components; EXPRESSED IN: 23 plant structures; EXPRESSED DURING: 13 growth stages; CONTAINS InterPro DOMAIN/s: Peptidase S14, ClpP (InterPro:IPR001907); BEST Arabidopsis thaliana protein match is: plastid-encoded CLP P (TAIR:ATCG00670.1); Has 13082 B…
	#N/A	BraA06000631	6	-	12370077	12373949	2925	0.350036	2.011	1.69467	-2.4218	0.00029226	0.012708	0.15725	0.67739	1	AT1G65920.1	Regulator of chromosome condensation (RCC1) family with FYVE zinc finger domain	regulation of RNA biosynthetic process//nucleic acid metabolic process//regulation of multicellular organismal process//regulation of cellular process//cell motility//organic substance biosynthetic process//transcription, DNA-templated//regulation of multicellular organismal development//cellular component biogenesis//organic substance metabolic process//regulation of cellular biosynthetic proces…	protein complex//nuclear part//transcription export complex//intracellular organelle part//macromolecular complex//membrane-bounded organelle//cell//THO complex part of transcription export complex//intracellular part//intracellular//intracellular organelle//nucleus//cytoplasm//cellular_component//organelle//organelle part//cell part//intracellular membrane-bounded organelle//THO complex	protein binding//metal ion binding//cation binding//molecular_function//receptor binding//ion binding//calmodulin binding//binding	no KO assigned | (RefSeq) Regulator of chromosome condensation (RCC1) family with FYVE zinc finger domain-containing protein	sp|Q9FN03|UVR8_ARATH Ultraviolet-B receptor UVR8 OS=Arabidopsis thaliana GN=UVR8 PE=1 SV=1//4.51388e-19	Regulator of chromosome condensation (RCC1) family with FYVE zinc finger domain; FUNCTIONS IN: zinc ion binding; LOCATED IN: plasma membrane, vacuole; EXPRESSED IN: 11 plant structures; EXPRESSED DURING: 6 growth stages; CONTAINS InterPro DOMAIN/s: Regulator of chromosome condensation, RCC1 (InterPro:IPR000408), Disease resistance/zinc finger/chromosome condensation-like region (InterPro:IPR01359…
	activated_TAD	BraA07001020	7	-	9679719	9680522	804	0.024158	504.699	156.271	-12.785	4.5953e-10	6.9304e-08	1.5812	0.031535	0.34133	AT1G29930.1	chlorophyll A/B binding protein 1	--	--	2,3-bisphosphoglycerate-independent phosphoglycerate mutase activity//intramolecular transferase activity//phosphoglycerate mutase activity//intramolecular transferase activity, phosphotransferases//catalytic activity//molecular_function//isomerase activity	K08912 light-harvesting complex II chlorophyll a/b binding protein 1 | (RefSeq) CAB1; chlorophyll A/B binding protein 1	sp|P04778|CB1C_ARATH Chlorophyll a-b binding protein 1, chloroplastic OS=Arabidopsis thaliana GN=LHCB1.3 PE=1 SV=1//1.69078e-180	chlorophyll A/B binding protein 1 (CAB1); FUNCTIONS IN: chlorophyll binding; INVOLVED IN: photosynthesis; LOCATED IN: light-harvesting complex, thylakoid, chloroplast thylakoid membrane, chloroplast; EXPRESSED IN: guard cell, juvenile leaf, cultured cell; CONTAINS InterPro DOMAIN/s: Chlorophyll A-B binding protein (InterPro:IPR001344); BEST Arabidopsis thaliana protein match is: chlorophyll A/B b…
		BraA07001021	7	+	9683479	9684282	804	0.582456	187.385	46.5685	-6.2661	2.8143e-05	0.0017334	1.9121	0.079009	0.6105	AT1G29930.1	chlorophyll A/B binding protein 1	--	--	intramolecular transferase activity, phosphotransferases//isomerase activity//molecular_function//catalytic activity//2,3-bisphosphoglycerate-independent phosphoglycerate mutase activity//phosphoglycerate mutase activity//intramolecular transferase activity	K08912 light-harvesting complex II chlorophyll a/b binding protein 1 | (RefSeq) CAB1; chlorophyll A/B binding protein 1	sp|P04778|CB1C_ARATH Chlorophyll a-b binding protein 1, chloroplastic OS=Arabidopsis thaliana GN=LHCB1.3 PE=1 SV=1//1.69078e-180	chlorophyll A/B binding protein 1 (CAB1); FUNCTIONS IN: chlorophyll binding; INVOLVED IN: photosynthesis; LOCATED IN: light-harvesting complex, thylakoid, chloroplast thylakoid membrane, chloroplast; EXPRESSED IN: guard cell, juvenile leaf, cultured cell; CONTAINS InterPro DOMAIN/s: Chlorophyll A-B binding protein (InterPro:IPR001344); BEST Arabidopsis thaliana protein match is: chlorophyll A/B b…
		BraA07001159	7	-	10879841	10882103	942	2.04925	5.06962	7.37465	-1.8586	0.00088917	0.03205	-0.62284	0.13817	0.81766	AT1G27630.1	cyclin T 1;3	cellular aromatic compound metabolic process//macromolecule metabolic process//heterocycle metabolic process//organic cyclic compound metabolic process//primary metabolic process//metabolic process//cellular nitrogen compound metabolic process//macromolecule biosynthetic process//nucleobase-containing compound metabolic process//biosynthetic process//biological_process//DNA metabolic process//cel…	intracellular membrane-bounded organelle//cell part//organelle//nucleus//cellular_component//intracellular organelle//intracellular//intracellular part//membrane-bounded organelle//cell	DNA-directed RNA polymerase activity//nucleotidyltransferase activity//molecular_function//catalytic activity//DNA primase activity//transferase activity//transferase activity, transferring phosphorus-containing groups//RNA polymerase activity	K15188 cyclin T | (RefSeq) CYCT1;3; cyclin T 1;3	sp|Q8LBC0|CCT13_ARATH Cyclin-T1-3 OS=Arabidopsis thaliana GN=CYCT1-3 PE=1 SV=2//0	cyclin T 1;3 (CYCT1;3); CONTAINS InterPro DOMAIN/s: Cyclin-like (InterPro:IPR011028), Transcription regulator cyclin (InterPro:IPR015429), Cyclin-related (InterPro:IPR013763), Cyclin, N-terminal (InterPro:IPR006671), Cyclin (InterPro:IPR006670); BEST Arabidopsis thaliana protein match is: Cyclin family protein (TAIR:AT5G45190.1); Has 1569 Blast hits to 1569 proteins in 224 species: Archae - 0; Ba…
		BraA07001184	7	-	10986086	10987836	702	0	0	3.50236	#NAME?	1.0832e-09	1.5433e-07	#NAME?	7.3676e-13	8.2477e-11	AT1G79940.4	DnaJ / Sec63 Brl domains-containing protein	biological_process//cellular process//interspecies interaction between organisms//multi-organism cellular process//viral life cycle//symbiosis, encompassing mutualism through parasitism//viral process//multi-organism process	--	molecular_function//protein binding//binding	no KO assigned | (RefSeq) ABAP1; ARMADILLO BTB protein 1	sp|B7U179|ABAP1_ARATH ARMADILLO BTB ARABIDOPSIS PROTEIN 1 OS=Arabidopsis thaliana GN=ABAP1 PE=1 SV=1//7.8613e-31	ATERDJ2A; FUNCTIONS IN: unfolded protein binding, heat shock protein binding; INVOLVED IN: protein folding; LOCATED IN: mitochondrion, integral to endoplasmic reticulum membrane, endoplasmic reticulum; EXPRESSED IN: 23 plant structures; EXPRESSED DURING: 13 growth stages; CONTAINS InterPro DOMAIN/s: Molecular chaperone, heat shock protein, Hsp40, DnaJ (InterPro:IPR015609), Sec63 domain (InterPro:…
		BraA07001204	7	+	11095061	11096220	738	0	57.3469	32.9361	#NAME?	5.0728e-33	1.0756e-29	0.69789	0.060342	0.51771	AT1G24440.1	RING/U-box superfamily protein	--	--	molecular_function//ion binding//cation binding//metal ion binding//protein binding//zinc ion binding//transition metal ion binding//binding	no KO assigned | (RefSeq) RING/U-box superfamily protein	sp|Q6IV57|RN141_RAT RING finger protein 141 OS=Rattus norvegicus GN=Rnf141 PE=2 SV=1//1.13473e-06	RING/U-box superfamily protein; FUNCTIONS IN: zinc ion binding; EXPRESSED IN: 24 plant structures; EXPRESSED DURING: 15 growth stages; CONTAINS InterPro DOMAIN/s: Zinc finger, RING-type, conserved site (InterPro:IPR017907), Zinc finger, RING-type (InterPro:IPR001841); BEST Arabidopsis thaliana protein match is: RING/U-box superfamily protein (TAIR:AT1G13195.1); Has 869 Blast hits to 869 proteins …
		BraA07001058	7	-	10085232	10086027	489	0.146298	1.94335	0.175596	-0.27784	1	1	3.3431	0.001897	0.040892	AT1G29520.1	AWPM-19-like family protein	--	membrane part//intrinsic component of membrane//membrane//cellular_component//integral component of membrane	--	no KO assigned | (RefSeq) AWPM-19-like family protein	-//-	AWPM-19-like family protein; FUNCTIONS IN: molecular_function unknown; INVOLVED IN: biological_process unknown; LOCATED IN: endomembrane system, membrane; EXPRESSED IN: 22 plant structures; EXPRESSED DURING: 13 growth stages; CONTAINS InterPro DOMAIN/s: AWPM-19-like (InterPro:IPR008390); BEST Arabidopsis thaliana protein match is: AWPM-19-like family protein (TAIR:AT5G46530.1); Has 177 Blast hits…
		BraA07001149	7	-	10798726	10801663	1392	2.1977	7.45224	2.53148	-0.14519	0.74333	1	1.4746	0.00024339	0.0071747	AT4G27830.1	beta glucosidase 10	carbohydrate metabolic process//metabolic process//primary metabolic process//biological_process//organic substance metabolic process	--	hydrolase activity, hydrolyzing O-glycosyl compounds//hydrolase activity, acting on glycosyl bonds//catalytic activity//molecular_function//hydrolase activity	K01188 beta-glucosidase [EC:3.2.1.21] | (RefSeq) BGLU10; beta glucosidase 10	sp|Q93ZI4|BGL10_ARATH Beta-glucosidase 10 OS=Arabidopsis thaliana GN=BGLU10 PE=2 SV=1//0	beta glucosidase 10 (BGLU10); FUNCTIONS IN: cation binding, hydrolase activity, hydrolyzing O-glycosyl compounds, catalytic activity; INVOLVED IN: carbohydrate metabolic process; LOCATED IN: vacuole; EXPRESSED IN: 22 plant structures; EXPRESSED DURING: 13 growth stages; CONTAINS InterPro DOMAIN/s: Glycoside hydrolase, family 1 (InterPro:IPR001360), Glycoside hydrolase, family 1, active site (Inte…
		BraA07001182	7	-	10972662	10974407	1476	2.5208	5.52628	2.113	0.27061	0.73856	1	1.3159	0.0022599	0.047261	AT1G27340.1	Galactose oxidase/kelch repeat superfamily protein	--	--	binding//molecular_function//protein binding	no KO assigned | (RefSeq) LCR; Galactose oxidase/kelch repeat superfamily protein	sp|Q9FZK1|FBX6_ARATH F-box only protein 6 OS=Arabidopsis thaliana GN=FBX6 PE=2 SV=1//0	Galactose oxidase/kelch repeat superfamily protein; CONTAINS InterPro DOMAIN/s: F-box domain, cyclin-like (InterPro:IPR001810), F-box domain, Skp2-like (InterPro:IPR022364), Galactose oxidase/kelch, beta-propeller (InterPro:IPR011043); BEST Arabidopsis thaliana protein match is: Galactose oxidase/kelch repeat superfamily protein (TAIR:AT5G15710.1); Has 1110 Blast hits to 1104 proteins in 52 speci…
		BraA07001229	7	-	11268521	11269998	690	7.30759	21.5858	8.66489	-0.29131	0.56622	1	1.253	0.0012814	0.029711	AT1G25260.1	Ribosomal protein L10 family protein	ribonucleoprotein complex biogenesis//cellular component organization or biogenesis//ribosome biogenesis//cellular component biogenesis//biological_process	cellular_component//intracellular//cell part//cell	--	K14815 mRNA turnover protein 4 | (RefSeq) Ribosomal protein L10 family protein	sp|A4FV84|MRT4_BOVIN mRNA turnover protein 4 homolog OS=Bos taurus GN=MRTO4 PE=2 SV=1//1.52386e-66	Ribosomal protein L10 family protein; FUNCTIONS IN: structural constituent of ribosome; INVOLVED IN: translation, ribosome biogenesis; LOCATED IN: cytosolic ribosome, ribosome; EXPRESSED IN: 23 plant structures; EXPRESSED DURING: 13 growth stages; CONTAINS InterPro DOMAIN/s: Ribosomal protein L10 (InterPro:IPR001790); BEST Arabidopsis thaliana protein match is: Ribosomal protein L10 family protei…
		BraA07001238	7	-	11327552	11330025	1194	0.353357	2.75671	0.162004	0.94634	0.4516	1	3.9479	3.6169e-09	2.6558e-07	AT1G25340.1	myb domain protein 116	cellular component organization or biogenesis//cellular component assembly//viral life cycle//viral process//symbiosis, encompassing mutualism through parasitism//multi-organism process//viral capsid assembly//biological_process//cellular component organization//cellular process//interspecies interaction between organisms//multi-organism cellular process//virion assembly//cellular component bioge…	host cell part//intracellular region of host//host cell//other organism cell//cellular_component//host intracellular membrane-bounded organelle//other organism//other organism part//host intracellular part//host//host intracellular organelle//host cell nucleus	purine ribonucleoside binding//binding//purine nucleoside binding//nucleoside phosphate binding//carbohydrate derivative binding//nucleotide binding//ribonucleotide binding//purine nucleotide binding//nucleoside binding//adenyl ribonucleotide binding//ion binding//molecular_function//ribonucleoside binding//purine ribonucleotide binding//organic cyclic compound binding//anion binding//small molec…	K09422 myb proto-oncogene protein, plant | (RefSeq) MYB116; myb domain protein 116	sp|Q9LK95|MYB21_ARATH Transcription factor MYB21 OS=Arabidopsis thaliana GN=MYB21 PE=1 SV=1//1.82346e-38	myb domain protein 116 (MYB116); CONTAINS InterPro DOMAIN/s: SANT, DNA-binding (InterPro:IPR001005), Homeodomain-like (InterPro:IPR009057), Myb, DNA-binding (InterPro:IPR014778), HTH transcriptional regulator, Myb-type, DNA-binding (InterPro:IPR017930), Homeodomain-related (InterPro:IPR012287), Myb transcription factor (InterPro:IPR015495); BEST Arabidopsis thaliana protein match is: myb domain p…
#N/A	repressed_TAD	BraA01003694	1	+	27255562	27256632	1071	0.22854	0	0.788358	-1.8583	0.10634	0.67904	#NAME?	1.9107e-05	0.000753	#N/A	#N/A	regulation of nitrogen compound metabolic process//heterocycle biosynthetic process//regulation of macromolecule biosynthetic process//nucleic acid-templated transcription//RNA biosynthetic process//regulation of RNA metabolic process//cellular aromatic compound metabolic process//macromolecule metabolic process//heterocycle metabolic process//regulation of biological process//primary metabolic p…	intracellular membrane-bounded organelle//cell part//organelle part//cellular_component//nucleus//organelle//mediator complex//intracellular//intracellular organelle//intracellular part//nucleoplasm part//organelle lumen//intracellular organelle part//cell//macromolecular complex//membrane-bounded organelle//membrane-enclosed lumen//nucleoplasm//intracellular organelle lumen//nuclear part//protei…	transcription cofactor activity//molecular_function//RNA polymerase II transcription cofactor activity//transcription factor activity, RNA polymerase II transcription factor binding//transcription factor activity, protein binding//transcription factor activity, transcription factor binding	--	-//-	#N/A
		BraA01003712	1	-	27389625	27391002	1134	891.96	373.934	739.062	0.31108	0.71696	1	-1.0835	0.0013094	0.030224	AT3G18780.2	actin 2	--	--	--	K10355 actin, other eukaryote | (RefSeq) ACT2; actin 2	sp|Q96292|ACT2_ARATH Actin-2 OS=Arabidopsis thaliana GN=ACT2 PE=1 SV=1//0	actin 2 (ACT2); FUNCTIONS IN: structural constituent of cytoskeleton; INVOLVED IN: in 7 processes; LOCATED IN: nucleus, membrane, cytoplasm; EXPRESSED IN: 26 plant structures; EXPRESSED DURING: 16 growth stages; CONTAINS InterPro DOMAIN/s: Actin, conserved site (InterPro:IPR004001), Actin/actin-like (InterPro:IPR004000), Actin/actin-like conserved site (InterPro:IPR020902); BEST Arabidopsis thali…
		BraA01003773	1	-	27754451	27757112	1545	102.648	58.1398	136.344	-0.40018	0.27011	0.90904	-1.2988	8.6378e-05	0.0029027	AT3G18080.1	B-S glucosidase 44	organic substance metabolic process//biological_process//metabolic process//primary metabolic process//carbohydrate metabolic process	--	hydrolase activity//hydrolase activity, acting on glycosyl bonds//molecular_function//catalytic activity//hydrolase activity, hydrolyzing O-glycosyl compounds	K05350 beta-glucosidase [EC:3.2.1.21] | (RefSeq) BGLU44; B-S glucosidase 44	sp|Q9LV33|BGL44_ARATH Beta-glucosidase 44 OS=Arabidopsis thaliana GN=BGLU44 PE=2 SV=1//0	B-S glucosidase 44 (BGLU44); FUNCTIONS IN: in 6 functions; INVOLVED IN: carbohydrate metabolic process; LOCATED IN: cytosolic ribosome, cell wall, plant-type cell wall; EXPRESSED IN: 22 plant structures; EXPRESSED DURING: 13 growth stages; CONTAINS InterPro DOMAIN/s: Glycoside hydrolase, family 1 (InterPro:IPR001360), Glycoside hydrolase, catalytic core (InterPro:IPR017853), Glycoside hydrolase, …
		BraA01003844	1	-	28305912	28307179	900	11.0413	2.19536	11.1556	-0.071685	0.92618	1	-2.4008	2.5424e-08	1.6306e-06	AT3G17170.1	Translation elongation factor EF1B/ribosomal protein S6 family protein	cellular process//cellular macromolecule biosynthetic process//peptide metabolic process//gene expression//cellular aromatic compound metabolic process//macromolecule metabolic process//heterocycle metabolic process//DNA metabolic process//cellular macromolecule metabolic process//biosynthetic process//organonitrogen compound metabolic process//biological_process//translation//nucleobase-containi…	cell part//organelle part//nuclear chromosome part//cytoplasmic part//origin recognition complex//nuclear chromosome//non-membrane-bounded organelle//intracellular membrane-bounded organelle//ribonucleoprotein complex//organelle lumen//intracellular part//intracellular non-membrane-bounded organelle//protein complex//chromosomal part//intracellular//nuclear part//ribosome//chromosome//nuclear ori…	rRNA binding//structural molecule activity//organic cyclic compound binding//molecular_function//binding//nucleic acid binding//structural constituent of ribosome//heterocyclic compound binding//RNA binding//DNA binding	no KO assigned | (RefSeq) RFC3; Translation elongation factor EF1B/ribosomal protein S6 family protein	sp|Q0VMF9|RS6_ALCBS 30S ribosomal protein S6 OS=Alcanivorax borkumensis (strain ATCC 700651 / DSM 11573 / NCIMB 13689 / SK2) GN=rpsF PE=3 SV=1//1.10042e-23	REGULATOR OF FATTY-ACID COMPOSITION 3 (RFC3); FUNCTIONS IN: structural constituent of ribosome, rRNA binding; INVOLVED IN: translation, ribosome biogenesis; LOCATED IN: ribosome, chloroplast; EXPRESSED IN: 21 plant structures; EXPRESSED DURING: 13 growth stages; CONTAINS InterPro DOMAIN/s: Translation elongation factor EF1B/ribosomal protein S6 (InterPro:IPR014717), Ribosomal protein S6 (InterPro…
		BraA01003864	1	+	28454073	28454678	516	23.8476	1.35429	5.44914	2.1795	0.03792	0.42071	-2.0237	0.00038409	0.010725	AT3G16870.1	GATA transcription factor 17	macromolecule metabolic process//cellular aromatic compound metabolic process//heterocycle metabolic process//regulation of macromolecule biosynthetic process//heterocycle biosynthetic process//regulation of nitrogen compound metabolic process//regulation of RNA metabolic process//RNA biosynthetic process//nucleic acid-templated transcription//cellular nitrogen compound biosynthetic process//cell…	--	transcription factor activity, sequence-specific DNA binding//zinc ion binding//transition metal ion binding//DNA-directed RNA polymerase activity//sequence-specific DNA binding//nucleic acid binding transcription factor activity//binding//nucleic acid binding//nucleotidyltransferase activity//cation binding//organic cyclic compound binding//molecular_function//catalytic activity//ion binding//tr…	no KO assigned | (RefSeq) GATA17; GATA transcription factor 17	sp|Q9LIB5|GAT17_ARATH GATA transcription factor 17 OS=Arabidopsis thaliana GN=GATA17 PE=2 SV=1//5.04375e-68	GATA transcription factor 17 (GATA17); FUNCTIONS IN: sequence-specific DNA binding transcription factor activity; INVOLVED IN: regulation of transcription, DNA-dependent; EXPRESSED IN: 24 plant structures; EXPRESSED DURING: 15 growth stages; CONTAINS InterPro DOMAIN/s: Zinc finger, NHR/GATA-type (InterPro:IPR013088), Zinc finger, GATA-type (InterPro:IPR000679); BEST Arabidopsis thaliana protein m…
	activated_TAD	BraA02001660	2	+	8787801	8789097	867	0	2.39603	0	NA	NA	NA	Inf	0.0017572	0.038469	AT5G04380.1	S-adenosyl-L-methionine-dependent methyltransferases superfamily protein	--	--	transferase activity, transferring one-carbon groups//methyltransferase activity//transferase activity//catalytic activity//molecular_function	K21484 benzoate/salicylate 1-O-methyltransferase [EC:2.1.1.273 2.1.1.274] | (RefSeq) S-adenosyl-L-methionine-dependent methyltransferases superfamily protein	sp|Q6XMI3|BSMT1_ARATH Salicylate/benzoate carboxyl methyltransferase OS=Arabidopsis thaliana GN=BSMT1 PE=1 SV=1//5.92021e-129	S-adenosyl-L-methionine-dependent methyltransferases superfamily protein; FUNCTIONS IN: methyltransferase activity; INVOLVED IN: response to cadmium ion; LOCATED IN: cellular_component unknown; EXPRESSED IN: sperm cell, cultured cell; CONTAINS InterPro DOMAIN/s: SAM dependent carboxyl methyltransferase (InterPro:IPR005299); BEST Arabidopsis thaliana protein match is: S-adenosyl-L-methionine-depen…
		BraA05001660	5	-	13039599	13040637	681	0	3.05001	0	NA	NA	NA	Inf	1.2933e-07	7.6004e-06	AT4G18780.1	cellulose synthase family protein	--	--	--	K10999 cellulose synthase A [EC:2.4.1.12] | (RefSeq) IRX1; cellulose synthase family protein	sp|Q8LPK5|CESA8_ARATH Cellulose synthase A catalytic subunit 8 [UDP-forming] OS=Arabidopsis thaliana GN=CESA8 PE=1 SV=1//2.22549e-107	IRREGULAR XYLEM 1 (IRX1); FUNCTIONS IN: cellulose synthase activity, transferase activity, transferring glycosyl groups; INVOLVED IN: in 7 processes; LOCATED IN: cell wall, plasma membrane; EXPRESSED IN: 21 plant structures; EXPRESSED DURING: 9 growth stages; CONTAINS InterPro DOMAIN/s: Cellulose synthase (InterPro:IPR005150); BEST Arabidopsis thaliana protein match is: cellulose synthase A4 (TAI…
		BraA05002827	5	+	24819753	24821123	1371	0	0.580992	0	NA	NA	NA	Inf	9.4869e-05	0.0031589	AT5G41330.1	BTB/POZ domain with WD40/YVTN repeat-like protein	protein complex subunit organization//macromolecular complex subunit organization//macromolecular complex assembly//cellular component biogenesis//protein oligomerization//cellular component organization or biogenesis//cellular component organization//protein complex assembly//protein complex biogenesis//protein homooligomerization//biological_process//cellular process//cellular component assembly	--	--	no KO assigned | (RefSeq) BTB/POZ domain with WD40/YVTN repeat-like protein	sp|Q9FN67|Y5133_ARATH BTB/POZ domain-containing protein At5g41330 OS=Arabidopsis thaliana GN=At5g41330 PE=2 SV=1//0	BTB/POZ domain with WD40/YVTN repeat-like protein; FUNCTIONS IN: voltage-gated potassium channel activity; INVOLVED IN: potassium ion transport; LOCATED IN: voltage-gated potassium channel complex, membrane; EXPRESSED IN: 23 plant structures; EXPRESSED DURING: 13 growth stages; CONTAINS InterPro DOMAIN/s: WD40 repeat-like-containing domain (InterPro:IPR011046), BTB/POZ fold (InterPro:IPR011333), …
