# Supplementary material for: Integrating Dynamic 3D Chromatin Architecture and Gene Expression Alterations Reveal Heterosis in Brassica rapa
Source: Int J Mol Sci. 2024 Feb 22;25(5):2568. doi: 10.3390/ijms25052568 (PMC10931744; doi:10.3390/ijms25052568)
Supplement: Supplementary file 1 [file ijms-25-02568-s001.zip › Supplmentary file 15ú║The genuine 3D model in the F1 and its parents/PM2.082.R.pos]

1	0	1000000	3.290141562795877855e-02	-1.670548579481585761e-03	-9.443023671361698915e-03
1	1000000	2000000	3.164533629173790774e-02	1.805960899929856880e-02	-1.751240270393946211e-02
1	2000000	3000000	4.108164189597762750e-02	3.287989091496489914e-03	-1.684626730613432433e-02
1	3000000	4000000	3.856347787076595118e-02	-2.909461606872969317e-03	-8.744380155956179776e-03
1	4000000	5000000	3.443730532983976106e-02	1.121981744976430998e-03	6.786144051802858908e-03
1	5000000	6000000	4.499014607639087449e-02	2.270023850509638244e-02	-1.544399388048842137e-02
1	6000000	7000000	3.048797566440093407e-02	3.240764519170279395e-03	-1.703326744631771666e-02
1	7000000	8000000	2.080183066363644473e-02	1.352596946913132807e-02	-1.202509716745110528e-02
1	8000000	9000000	4.717899269609161783e-02	8.884515366158116795e-03	7.299886303158318983e-03
1	9000000	10000000	1.946466251869830369e-02	1.171772084931735694e-02	-4.718822016727467622e-03
1	10000000	11000000	4.461622924656878653e-02	-9.001966759661539537e-04	-3.081364035653965088e-03
1	11000000	12000000	3.636397554824945255e-02	2.726972580409236027e-02	-5.112744528477008478e-03
1	12000000	13000000	3.346614995869991172e-02	9.408454925247562717e-03	-2.006288952602210476e-02
1	13000000	14000000	2.104756862816728469e-02	2.054156879177130093e-02	-2.397595679202799233e-03
1	14000000	15000000	3.134135255816056925e-02	2.886783478608358905e-02	-8.195256008870268824e-03
1	15000000	16000000	3.033852750744252258e-02	2.002531332832067218e-02	9.249387606990283964e-03
1	16000000	17000000	4.537053360537916108e-02	2.303329762069908707e-02	-9.893942773894222331e-03
1	17000000	18000000	3.858302124102536840e-02	8.798422413005889224e-04	4.141168219682585250e-03
1	18000000	19000000	4.520205515178036398e-02	2.380734746206870575e-02	-9.773279246912517509e-03
1	19000000	20000000	4.382019477132005625e-02	1.486693222409519143e-02	9.415205761952490093e-03
1	20000000	21000000	4.512655787491025305e-02	2.677199082818126213e-02	-8.583957890094041573e-03
1	21000000	22000000	4.781048399687735928e-02	2.491922937013869854e-02	5.697325344828369897e-04
1	22000000	23000000	2.848326590076421735e-02	2.515593007131044709e-02	-1.394712327211772122e-02
1	23000000	24000000	4.759001093517371828e-02	4.540200767216980796e-05	-6.729098319196457657e-03
1	24000000	25000000	1.991321682782556945e-02	1.108118274808931637e-02	-8.583226857566154597e-03
1	25000000	26000000	4.907350636355121282e-02	1.813367014250219858e-02	5.502824534738185065e-03
1	26000000	27000000	4.073427952982526523e-02	2.811871044233841058e-02	1.060338020120878784e-03
1	27000000	28000000	3.929367846467982789e-02	2.904830623545870405e-02	-8.745773932867701578e-03
1	28000000	29000000	3.259068628258778716e-02	2.949000511892171245e-02	-5.005425477795293759e-03
1	29000000	30000000	4.637534978579932465e-02	9.123097778745608080e-03	-1.751360210759165745e-02
1	30000000	31000000	3.915967169201992754e-02	8.690499532193576501e-03	1.104342017961724987e-02
1	31000000	32000000	2.842998999687216047e-02	1.790281094907111500e-02	8.699917723133979500e-03
1	32000000	33000000	3.481288155340621360e-02	2.727291789909317213e-02	-1.330578393419600339e-02
1	33000000	34000000	5.128202499330283132e-02	9.289438544342486573e-03	4.818062824547966272e-04
2	0	1000000	3.061680613940223963e-02	-2.144790783573043841e-03	-1.544246790738710391e-04
2	1000000	2000000	2.799709016672941725e-02	3.589948614641877683e-03	-8.237248979195701051e-03
2	2000000	3000000	4.193845107539513617e-02	-2.295952678821120384e-03	-2.750474689212297624e-03
2	3000000	4000000	2.245185968755230785e-02	6.742958605429259962e-03	9.972432885548628174e-04
2	4000000	5000000	2.687749781627893006e-02	1.672334595054439030e-02	-1.844144612400054270e-02
2	5000000	6000000	3.550283107624865875e-02	-3.093632965963960101e-03	-1.077644991871310430e-02
2	6000000	7000000	3.038453095189047604e-02	1.175506696929282981e-02	-2.053966702415325335e-02
2	7000000	8000000	2.110443941161716658e-02	1.538111617349442739e-02	-1.052912157636214791e-02
2	8000000	9000000	5.237116324111318333e-02	1.595161073596836759e-02	-1.005921968570278394e-02
2	9000000	10000000	4.782388881859819807e-02	3.106211122659651748e-03	-1.539401355026758129e-03
2	10000000	11000000	5.206608024033154009e-02	1.985551002805181417e-02	-7.243554135775931435e-03
2	11000000	12000000	2.801290237148366599e-02	6.365951627323154262e-03	-1.509302675203328878e-02
2	12000000	13000000	3.311686173942675337e-02	1.678713062037969286e-02	-2.154514114846841494e-02
2	13000000	14000000	3.996435063932084891e-02	1.424793834400734163e-02	-2.166299826137113582e-02
2	14000000	15000000	3.083495630270206844e-02	8.401118782159384957e-03	1.097735404686242880e-02
2	15000000	16000000	2.477736917462958210e-02	8.358018102686362930e-03	-1.657334438548242403e-02
2	16000000	17000000	4.348857775276782772e-02	3.831881265159823875e-04	3.580939494923023134e-03
2	17000000	18000000	3.229294950838968586e-02	2.325867241768951252e-02	-1.667732180983561713e-02
2	18000000	19000000	2.026519940369458581e-02	9.443515015479755914e-03	-2.683483871661489478e-03
2	19000000	20000000	5.131286242340313275e-02	6.128595124306578622e-03	-5.088289542291784574e-03
2	20000000	21000000	3.416010443794087470e-02	3.026300069703641727e-03	-1.815874341395592312e-02
2	21000000	22000000	3.048632320598506501e-02	2.828200920060570944e-02	-5.771036540707475760e-05
2	22000000	23000000	2.737389510975785784e-02	2.493896223935407330e-02	-5.690272649621935797e-03
2	23000000	24000000	4.514956988943398530e-02	2.110540316967732602e-02	6.339285995016889254e-03
2	24000000	25000000	2.287524477607550191e-02	2.193812255820910481e-02	6.194977878656645221e-04
2	25000000	26000000	2.729478267228803781e-02	1.113433253990513301e-02	9.207115007380823474e-03
2	26000000	27000000	5.107513952413899466e-02	6.396002734108533969e-03	-1.031312293341773816e-02
2	27000000	28000000	4.040245555399572808e-02	-2.915145655706789275e-03	-9.550475363343715468e-03
2	28000000	29000000	3.485678388946249900e-02	6.092217679895380045e-03	-2.067694582233963949e-02
2	29000000	30000000	3.970213722333868628e-02	1.629897012016779875e-02	1.201691533714161104e-02
2	30000000	31000000	4.326230989327842225e-02	-5.240904544578265734e-04	-1.139732140585805395e-02
3	0	1000000	3.545300448980244490e-02	2.633449034209335224e-02	4.059352924577022161e-03
3	1000000	2000000	5.190533834725269413e-02	1.367525902712847172e-02	-2.407196597031375195e-03
3	2000000	3000000	2.770271953925590100e-02	1.387867567536803411e-02	8.795232943313951307e-03
3	3000000	4000000	4.920057826319519656e-02	2.152265007258821403e-02	-8.819241288733164347e-03
3	4000000	5000000	3.693483655130554155e-02	1.170809167716031600e-02	-2.080363636613946285e-02
3	5000000	6000000	2.082647320039973660e-02	1.624706084605891457e-02	-8.050868430134614645e-03
3	6000000	7000000	4.119057592420165975e-02	2.621961874374432316e-02	-1.392915584504165159e-02
3	7000000	8000000	4.612298913209338103e-02	2.007366888630430710e-02	-1.490450598337174359e-02
3	8000000	9000000	2.305134163550518270e-02	9.341714357509679073e-03	-1.465941333951310301e-02
3	9000000	10000000	4.110145593010343379e-02	2.298721451985487113e-04	5.646603144462578223e-03
3	10000000	11000000	2.224836947828055453e-02	9.565104324248157458e-03	3.759159624930591848e-03
3	11000000	12000000	2.058344777169189566e-02	8.335517227625040965e-03	4.814185490182100490e-05
3	12000000	13000000	4.170369884277563832e-02	1.168208519959952965e-02	1.103404336816588178e-02
3	13000000	14000000	5.190559105509479076e-02	1.718685859032334506e-02	2.201021102552052624e-04
3	14000000	15000000	3.626531715155516949e-02	2.874587407915510720e-02	-9.272051819189905050e-03
3	15000000	16000000	2.233084532981035111e-02	2.291696745910120139e-02	-5.580566939853849606e-03
3	16000000	17000000	4.897135321874535735e-02	3.932509711654263128e-03	-2.370792056502895716e-03
3	17000000	18000000	3.407001561678271728e-02	2.357122240769467247e-02	7.323895483693953351e-03
3	18000000	19000000	3.581811827076323423e-02	1.677378496205354438e-02	-2.011626708622105131e-02
3	19000000	20000000	2.862182360212598559e-02	4.740469728837057306e-03	-1.741394108438643756e-02
3	20000000	21000000	5.222728309137149305e-02	1.144895162384925238e-02	-9.291989449531780354e-03
3	21000000	22000000	2.151296266662594547e-02	1.743641287321085268e-02	2.497703172145250734e-03
3	22000000	23000000	4.194471207982944372e-02	2.296593502506732998e-02	-1.714642112145833494e-02
3	23000000	24000000	2.953325113151821987e-02	-1.095998918088776598e-03	2.593202763555380128e-03
3	24000000	25000000	3.456762158667597840e-02	2.952094231824657286e-02	-3.332863112273583370e-03
3	25000000	26000000	2.316711392111647436e-02	3.439384513600719437e-03	-1.840645598489362147e-03
3	26000000	27000000	2.637943965149281908e-02	1.942026477851602900e-02	-1.670480653840223859e-02
3	27000000	28000000	2.207029232162084631e-02	4.620546940148509939e-03	-6.960691344707183557e-03
3	28000000	29000000	2.373829008962423034e-02	1.739399229262597255e-02	-1.524738150427071628e-02
3	29000000	30000000	3.329519439860725155e-02	2.846948620333508706e-02	-1.296615408782719574e-04
3	30000000	31000000	4.414408151686134013e-02	-1.473280384756535649e-03	-6.114382891470539552e-03
3	31000000	32000000	3.324388098370364281e-02	2.289509061506177657e-04	3.697617990471609509e-03
3	32000000	33000000	4.604415297122511214e-02	2.690259278089084712e-03	4.150919086212118483e-03
3	33000000	34000000	3.471860980068687541e-02	1.899749016055263251e-02	1.073920603677869061e-02
3	34000000	35000000	2.795019892239008347e-02	1.127210742939538466e-03	-1.329888081541258545e-02
3	35000000	36000000	2.186379179206404677e-02	5.207361811143913083e-03	-2.320285172993241316e-03
3	36000000	37000000	4.916394073115744334e-02	1.636123752514896668e-02	4.489575711955137195e-03
4	0	1000000	4.398860950271746978e-02	2.497148555806259426e-02	-1.288427294747810682e-02
4	1000000	2000000	4.846186920619533628e-02	6.461336243789632394e-03	4.136419909723219185e-03
4	2000000	3000000	4.751963181211563136e-02	2.530321563005733659e-02	-1.069743559996743330e-02
4	3000000	4000000	5.251084241193661878e-02	1.340214414945688215e-02	-8.963346118940415316e-03
4	4000000	5000000	2.350499152763780436e-02	4.884790736786769581e-03	2.839809929894068427e-03
4	5000000	6000000	4.412855415938134185e-02	2.710918045012308819e-02	-6.722215238909399343e-05
4	6000000	7000000	4.775053775094469793e-02	1.155475002183287137e-02	-1.646467070291450507e-02
4	7000000	8000000	2.603218257493974952e-02	2.297202325552361382e-02	1.329741874891325355e-03
4	8000000	9000000	4.394234928470575063e-02	5.652993098128565423e-03	8.132661255339507581e-03
4	9000000	10000000	2.896490812826095149e-02	-1.665185652869892224e-04	-1.171905470048093673e-02
4	10000000	11000000	5.047252104055085370e-02	1.975490968289508528e-02	-1.179969743072910825e-02
4	11000000	12000000	4.206575808595805488e-02	1.823153142439585747e-02	1.057924127731641947e-02
4	12000000	13000000	3.833569068875052749e-02	2.567888059753846777e-02	-1.590070630023514633e-02
4	13000000	14000000	5.242691786202201970e-02	9.398917036207498493e-03	1.349034619155894564e-03
4	14000000	15000000	3.569992797773981208e-02	-3.551212994993816711e-03	-6.899392245867088692e-03
4	15000000	16000000	5.334743973933529781e-02	1.326319651441986228e-02	-5.362795659115333555e-03
4	16000000	17000000	3.184712487255350610e-02	4.155684287485828313e-03	9.214595073121580743e-03
4	17000000	18000000	4.556010726122668164e-02	1.430997969367871214e-02	-1.857526927929498833e-02
4	18000000	19000000	4.528965201134953905e-02	-2.611421949050709386e-04	-9.165297831835804432e-03
4	19000000	20000000	3.609289731977925741e-02	-4.112192800538328960e-03	-4.563207840435299159e-03
4	20000000	21000000	2.967827557876951197e-02	1.855822690010697218e-02	-1.954952640577100817e-02
4	21000000	22000000	2.566653047119333078e-02	2.033069865017135373e-03	2.002479856516263881e-03
4	22000000	23000000	2.587347969176068130e-02	8.646092702793015811e-03	8.120206268677959693e-03
4	23000000	24000000	4.305222684375886733e-02	5.398852683996451483e-03	-1.811004400686330382e-02
5	0	1000000	3.782680429913374415e-02	7.283218589375155608e-03	-1.948065467241117885e-02
5	3000000	4000000	5.177624642743913069e-02	9.174449034194998714e-03	-2.155990856929100585e-03
5	4000000	5000000	5.161745981254410587e-02	1.417536797392446833e-02	1.792346713098900025e-03
5	5000000	6000000	2.982625910331681077e-02	2.300580168672994655e-02	-1.614177871517732954e-02
5	6000000	7000000	3.578303564862189007e-02	1.479197531837125879e-02	1.185221540701014882e-02
5	7000000	8000000	4.297102529136132693e-02	1.503090494310736075e-02	-2.042672794662777139e-02
5	8000000	9000000	4.502688512945014765e-02	1.717912153467784963e-03	-1.378913305738438400e-02
5	9000000	10000000	3.734621183175211578e-02	1.907251394628912619e-02	1.052967251078039054e-02
5	10000000	11000000	3.318551276567558578e-02	2.534842313626184396e-02	6.213108180149803234e-03
5	11000000	12000000	3.469506018607519671e-02	2.837374938719761097e-02	1.498565951369886179e-03
5	12000000	13000000	4.052403318427146017e-02	2.190283895604126785e-02	9.162750543279300774e-03
5	13000000	14000000	4.994364748529823983e-02	2.291042758370793672e-02	-6.764693773102400248e-03
5	14000000	15000000	2.491991603211891546e-02	8.946184033607359988e-04	-2.897721318460745859e-03
5	15000000	16000000	5.119797056475003383e-02	6.906673827737736318e-03	-7.465597571183253504e-03
5	16000000	17000000	2.455355832543481415e-02	2.278732810139115147e-02	-9.830607345118001772e-03
5	17000000	18000000	4.097206990728424064e-02	2.240145046907692297e-02	-1.581101097394892879e-02
5	18000000	19000000	4.829658258892848693e-02	5.348818449532581273e-03	-8.832732968406448171e-03
5	19000000	20000000	3.621775092959230585e-02	1.164672815305811335e-02	1.136331629348795967e-02
5	20000000	21000000	2.337959799466472754e-02	1.403772750323448518e-02	5.368576131552824961e-03
5	21000000	22000000	2.821137825654996406e-02	4.492906285495707440e-03	6.796875414671368389e-03
5	22000000	23000000	4.312098382789385231e-02	2.043369722508044800e-02	-1.849664498174031363e-02
5	23000000	24000000	2.354713377357561463e-02	1.987716351059169197e-03	-9.547454967300401593e-03
5	25000000	26000000	4.481188905076283202e-02	-3.125552370629371569e-04	5.839308425016064312e-04
5	26000000	27000000	3.050947303726435009e-02	2.746687826268577950e-02	-1.120213159453407881e-02
5	28000000	29000000	3.935660412807848174e-02	1.016306752731154991e-03	6.143785912015129781e-03
5	29000000	30000000	5.049743784107099676e-02	1.431254155192380334e-02	4.127165044627182505e-03
5	30000000	31000000	2.148477183780182764e-02	1.999085828816540844e-02	-5.196046155951873115e-03
5	31000000	32000000	2.217162234200895088e-02	9.553855602972203404e-03	-1.180999548675764656e-02
5	32000000	33000000	2.146920363272293228e-02	8.845244036076478980e-03	-9.185173823517835123e-03
5	33000000	34000000	2.549421773843754332e-02	1.253591256724202524e-03	-5.645088485377246570e-03
5	34000000	35000000	4.771292192198626353e-02	2.166255579200082604e-02	3.697633086989077049e-03
5	35000000	36000000	3.829295745239411075e-02	2.904272627807231999e-02	-6.177688505359347007e-03
6	0	1000000	3.146331295738928613e-02	2.563236387346553083e-02	-1.198203119086434926e-02
6	3000000	4000000	4.763625871759232661e-02	1.457564907362672232e-02	5.887879192601606915e-03
6	6000000	7000000	5.215209065101047287e-02	1.887655496833849991e-02	-2.878106980451356021e-03
6	7000000	8000000	5.048688408133140959e-02	1.500049010459395503e-02	-1.297556188161216525e-02
6	8000000	9000000	2.346789982442717276e-02	5.918509785723402757e-03	-1.287590772340244452e-02
6	9000000	10000000	4.654784719754572614e-02	1.812114383351875677e-02	-1.348388535159536147e-02
6	10000000	11000000	2.249973373673007024e-02	1.044739602615684000e-02	2.191389471642544648e-03
6	11000000	12000000	4.454949262106570884e-02	8.423296331145769048e-03	6.647360749341659630e-03
6	12000000	13000000	4.221663252853968124e-02	1.428447053139451570e-02	-1.863930513558436503e-02
6	13000000	14000000	4.636110041922085478e-02	1.312671153305875957e-02	9.339633009684478876e-03
6	14000000	15000000	4.279155902769517933e-02	6.394010428723074721e-03	1.007600275668808429e-02
6	15000000	16000000	4.306198131971887555e-02	2.773786432459484502e-02	-7.265931710815782749e-03
6	16000000	17000000	3.146283668442898668e-02	8.275505324562667381e-03	-1.957221363933088140e-02
6	17000000	18000000	5.200814445976277567e-02	9.032489970798458431e-03	-8.621969845592512838e-03
6	18000000	19000000	3.314347606398362206e-02	4.415172296362625606e-03	8.306898685953752193e-03
6	19000000	20000000	2.793697584512265172e-02	-1.127116421021366697e-03	-5.710582172855955749e-03
6	20000000	21000000	3.815749311188231657e-02	4.409016217401939310e-03	9.680408868150663926e-03
6	21000000	22000000	3.969932050339050611e-02	9.864180506815929672e-03	-1.950248888031612046e-02
6	22000000	23000000	4.919270398966264085e-02	2.321360948376479522e-02	-1.248234944775657640e-03
6	23000000	24000000	3.095514262842362016e-02	-3.021248946727080227e-03	-5.995273697922277011e-03
6	24000000	25000000	4.339320445811181010e-02	1.729710742025690863e-03	-1.367844897258919251e-02
6	25000000	26000000	3.266386827718077007e-02	-1.344228538015819225e-03	-4.982928355316574090e-03
6	26000000	27000000	2.528807549956206893e-02	4.230417302135114008e-03	-1.380764499373397791e-02
6	27000000	28000000	2.909539592666172958e-02	2.578406638321585273e-02	2.958419586729594923e-03
6	28000000	29000000	3.806346787666926856e-02	-2.281945574965738716e-03	1.706400524205434546e-03
6	29000000	30000000	4.650356630691927784e-02	-5.643141832615494952e-04	-2.095322669222461458e-03
6	30000000	31000000	2.213796224147745670e-02	2.055842871177496201e-02	-7.993050338737131902e-03
6	31000000	32000000	3.630258424872879336e-02	2.826478966981686713e-02	-1.105032765864523078e-02
6	32000000	33000000	4.012358186318709663e-02	2.571561476533939725e-02	5.381960410983495369e-03
6	33000000	34000000	4.733632403291351820e-02	2.149902404073437880e-03	-1.094149485712171341e-02
6	34000000	35000000	2.026436059508210027e-02	8.962476436578438801e-03	-5.512611535725116772e-03
6	35000000	36000000	4.009292709334639354e-02	-2.347030255557539056e-03	-4.440643657471894071e-04
6	36000000	37000000	3.668661542559548128e-02	1.532674517552985553e-02	-2.176754383993677669e-02
6	37000000	38000000	4.900406236095147805e-02	1.980639773431785988e-02	-1.351626412710018113e-02
6	38000000	39000000	5.280851516077622598e-02	1.013290121276532764e-02	-4.634517849885561556e-03
6	39000000	40000000	4.528108749362538127e-02	2.670514313480207291e-02	-3.975990433146554641e-03
7	0	1000000	4.047330013267807364e-02	1.733063515055717832e-02	9.393400996429254746e-03
7	1000000	2000000	2.562927267150826027e-02	1.881569955891741405e-02	7.179216364804901981e-03
7	2000000	3000000	4.442488031905023754e-02	5.523069631581091488e-03	-1.650842122754331287e-02
7	3000000	4000000	3.661992782670819152e-02	-3.131724702581644999e-03	-6.471201126120807367e-04
7	4000000	5000000	2.717276923134553587e-02	7.803988419221938831e-03	-1.731801160114587040e-02
7	5000000	6000000	2.630779100009884158e-02	2.840854491790860501e-03	-1.055682797730877857e-02
7	6000000	7000000	3.118463656585671734e-02	1.589960889769888308e-02	1.017575276239479631e-02
7	7000000	8000000	5.031410314000311218e-02	2.147020935930308780e-02	-2.474016652721607555e-03
7	8000000	9000000	3.786265084215501009e-02	5.010678315250552406e-03	-1.961344878876398329e-02
7	9000000	10000000	4.664546651823307105e-02	2.699827989196859276e-02	-5.147746908683615251e-03
7	10000000	11000000	3.201537924284763442e-02	3.231694215426888801e-04	-1.596433479498828717e-02
7	11000000	12000000	1.976336858698475238e-02	1.384820524061362336e-02	-3.478560381388657100e-03
7	12000000	13000000	4.876740012411540787e-02	4.820686357145208614e-03	-1.343275281571876950e-02
7	13000000	14000000	2.428111800831770153e-02	2.506659907446959212e-02	-3.703735409006478092e-03
7	14000000	15000000	3.313810318883256278e-02	2.003330799593516440e-02	9.461667182196180012e-03
7	15000000	16000000	2.849955102854576788e-02	2.834948695317202061e-02	-3.598276021341946084e-03
7	17000000	18000000	3.698573152601275504e-02	1.161513561068846850e-03	7.377230882557528173e-03
7	18000000	19000000	4.868058810718992740e-02	2.100182983242669665e-02	1.373042111388489460e-03
7	19000000	20000000	2.815506152677446985e-02	2.010395904600324746e-02	-1.698148712889574474e-02
7	20000000	21000000	2.201466305016970548e-02	1.689569414087878710e-02	-1.647342200190382274e-03
7	21000000	22000000	3.215543539658128475e-02	2.616784444895003947e-02	-1.424695677014209058e-02
7	22000000	23000000	2.595938114935666258e-02	-1.038458383253463603e-03	-6.508377258202179341e-03
7	23000000	24000000	5.261582053624389022e-02	1.510050066798809473e-02	-3.436482353483003103e-03
7	24000000	25000000	4.025255567237195908e-02	2.780897847589067218e-02	-1.171035738118502215e-02
7	25000000	26000000	5.011010820563641111e-02	9.162226941937618926e-03	-1.385384757377406198e-02
7	26000000	27000000	3.168986789910513413e-02	-3.161428271193749133e-05	4.725472269805146633e-03
7	27000000	28000000	2.751277191805929709e-02	2.643584183323776857e-02	-7.234087323968979404e-03
7	28000000	29000000	3.721626833013046143e-02	9.651869809305362730e-03	6.808905540321908388e-03
7	29000000	30000000	4.184151397151582991e-02	2.735389457992609685e-02	-3.128985798124194698e-03
8	0	1000000	2.415026712287074787e-02	1.372126483444950987e-02	7.220211756236014598e-03
8	1000000	2000000	4.528193299254961585e-02	2.477857509438077463e-02	3.883148083266922332e-03
8	2000000	3000000	4.471053802888719925e-02	1.826735526430681156e-02	8.871163932157260720e-03
8	3000000	4000000	4.768419506081650328e-02	3.113179563010433186e-03	2.703101449696084044e-03
8	4000000	5000000	3.222446754657374429e-02	-3.068656546296580790e-03	-1.530556946049350161e-03
8	5000000	6000000	4.723040590665360250e-02	2.437433323883808969e-02	-2.386971654380232611e-03
8	6000000	7000000	3.354575804637157516e-02	1.960298878866024996e-02	-1.837047399483922316e-02
8	7000000	8000000	2.874958297063497439e-02	6.218795849226730656e-03	7.202540890514940765e-03
8	8000000	9000000	2.271217269057166158e-02	1.524092451274868497e-02	-1.424351649753140964e-02
8	9000000	10000000	3.066341890674065263e-02	-2.695660846126250558e-03	-9.892355856204251841e-03
8	10000000	11000000	4.372982897814046283e-02	1.154181972985909681e-02	4.562142960941348128e-03
8	11000000	12000000	4.003660345938012122e-02	2.954353268049740577e-02	-4.192884835903049924e-03
8	12000000	13000000	2.540269502798197729e-02	2.546663342553082479e-02	-6.921338428198504401e-03
8	13000000	14000000	4.371830598746555968e-02	2.323615778658360068e-02	6.019930866686482723e-03
8	14000000	15000000	2.656648922104764762e-02	2.549138947193908128e-02	1.923968942475257852e-03
8	15000000	16000000	3.512782829247353134e-02	2.492793201790243635e-02	-1.678027127651281203e-02
8	16000000	17000000	3.067259053183786846e-02	-2.613581679297629235e-03	-3.767683033941954251e-03
8	17000000	18000000	4.257812731008381313e-02	9.922768449295018070e-03	-2.057170447464916341e-02
8	18000000	19000000	3.723557785457010799e-02	2.193389918873530839e-02	-1.870402773920831416e-02
8	19000000	20000000	3.746238973447685999e-02	2.879862328075795397e-02	1.456316000312975591e-04
8	20000000	21000000	3.919791892569372133e-02	-3.213189514173161922e-03	-4.288680402559268481e-03
8	21000000	22000000	3.979326396688876583e-02	2.119870133065168347e-02	-1.870087492044939653e-02
8	22000000	23000000	2.674657327832544174e-02	1.016007741090676353e-04	-8.989697928282044601e-04
8	23000000	24000000	2.191950833134678062e-02	6.619514350610096465e-03	-7.786334338238791800e-03
8	24000000	25000000	4.221289292916707847e-02	2.434725604524370576e-02	5.553648451166823090e-03
8	25000000	26000000	2.062070635216533415e-02	1.586664624944391505e-02	-5.083676546130275198e-03
8	26000000	27000000	3.631644059185931694e-02	4.519073461399719834e-03	-1.827039629120037062e-02
8	27000000	28000000	4.737994805126934106e-02	1.428699904044786022e-02	-1.659900496496669389e-02
9	0	1000000	3.027170049756669826e-02	2.351159003926461474e-02	6.351262490293330988e-03
9	1000000	2000000	3.906524408696157580e-02	2.859943707849167335e-02	-1.857951164663307342e-03
9	2000000	3000000	5.020683882560073724e-02	9.607834738716186304e-03	3.739854326353902591e-03
9	3000000	4000000	3.402983942181540822e-02	2.214522680370907895e-02	-1.911925069525189161e-02
9	4000000	5000000	2.202112890301980222e-02	1.363851270803973816e-02	3.338014712405977785e-03
9	5000000	6000000	3.893567089052192565e-02	1.335883147934799342e-02	1.170858264685515487e-02
9	6000000	7000000	2.636304912487220237e-02	1.553178854153510965e-02	7.813698746270624287e-03
9	7000000	8000000	2.891561114982658248e-02	8.703641534439213179e-03	-1.878155098780903698e-02
9	8000000	9000000	3.886068393323165171e-02	-1.798285145397040055e-03	-1.244992978532914567e-02
9	9000000	10000000	4.020962248298678987e-02	3.839182392627839106e-03	9.298172891641568252e-03
9	10000000	11000000	2.623038557274862473e-02	2.318074442421365344e-02	5.696286227649137446e-03
9	11000000	12000000	4.893487968402409488e-02	1.541997252251726264e-02	-1.581243842713267109e-02
9	12000000	13000000	3.349694804311670326e-02	1.358899041434096129e-02	1.166511634889987221e-02
9	13000000	14000000	3.631363312370415597e-02	2.712948866471502976e-02	4.215468607081548219e-03
9	14000000	15000000	2.309291661628532985e-02	1.959161885481206650e-02	-1.289943619083046104e-02
9	15000000	16000000	2.647402609355378397e-02	2.595271926822758854e-02	-9.696902659571052588e-03
9	16000000	17000000	4.928910940729484130e-02	3.172855090246779267e-03	-9.162500535694461518e-03
9	17000000	18000000	2.702323758963951980e-02	1.296003116336109408e-02	-1.940668582748796694e-02
9	19000000	20000000	3.983171596644859841e-02	2.244148740066853262e-02	6.728710622008522539e-03
9	20000000	21000000	2.644766012785387463e-02	1.408636367788150719e-02	-1.640098064399494321e-02
9	21000000	22000000	2.088219560210297435e-02	1.423791741372374894e-02	4.017207868028351198e-04
9	22000000	23000000	3.702401276736647096e-02	1.400738850812673682e-03	-1.339175501379603547e-02
9	23000000	24000000	4.798167302684960139e-02	9.252622880314854276e-03	-1.304857873975067903e-02
9	24000000	25000000	3.045709953457020891e-02	2.668487652836170482e-02	-3.775559659348814642e-04
9	25000000	26000000	4.538557902533119776e-02	1.824599512418008732e-02	-1.823973418292366283e-02
9	26000000	27000000	2.146110332892322767e-02	1.702668482449519460e-02	-1.662618351288139675e-03
9	27000000	28000000	2.934602613879697813e-02	1.297194407075522591e-03	2.478311303360128653e-03
9	28000000	29000000	4.255047161263925126e-02	-9.027644408322900698e-04	-7.858349355200891853e-03
9	31000000	32000000	4.046077782393223132e-02	1.785530790786399660e-02	-1.964018087295566969e-02
9	32000000	33000000	2.566777640086975384e-02	2.833132891042543927e-03	4.485584373982389253e-03
9	33000000	34000000	3.663597355719355741e-02	-2.731205886907642818e-04	-1.584866957467073040e-02
9	34000000	35000000	4.092683088328707974e-02	8.829396128791915273e-04	-1.579445290535964885e-02
9	35000000	36000000	4.904535522367173273e-02	1.701121069010867650e-03	-3.278617863829806460e-03
9	36000000	37000000	3.544290627913398301e-02	1.570244095528757974e-02	-1.082365034616773920e-02
9	37000000	38000000	3.254902822572620230e-02	1.247319954494174529e-02	-2.095243900790450670e-02
9	38000000	39000000	2.622599167637055390e-02	1.756071030452773310e-02	2.627640611367008331e-03
9	39000000	40000000	2.665675899186305264e-02	1.539747218394613842e-02	8.823128706105956218e-03
9	40000000	41000000	4.635207111773821664e-02	4.927298266720491274e-03	-1.557196619561259689e-02
9	41000000	42000000	4.712121812029891610e-02	1.757124172041333102e-02	7.232930271101235473e-03
9	42000000	43000000	4.388387057688910436e-02	3.664471930021421728e-03	5.958871384628251257e-03
9	43000000	44000000	2.524399640610848483e-02	2.299809628203198716e-02	-1.260916774342227958e-02
9	44000000	45000000	3.046758209519330463e-02	2.018544355118872743e-02	7.888685994092252407e-03
9	45000000	46000000	2.123528791607133190e-02	1.887573232191018871e-02	-1.008065333702060952e-02
9	46000000	47000000	3.516871314428458850e-02	1.356836311891890072e-02	-2.094086252005926754e-02
9	47000000	48000000	3.521360340854991222e-02	-1.062107832317769245e-03	-1.336772432161383029e-02
9	48000000	49000000	4.939707241539449678e-02	4.777276604021052364e-03	1.798284584134996703e-03
9	49000000	50000000	2.626133027771823669e-02	2.558496160353265422e-02	-1.029677707541199567e-03
9	50000000	51000000	5.015158496704767710e-02	1.195271294266723495e-02	-1.313044668140640921e-02
9	51000000	52000000	4.241804381137356805e-02	2.654952715823324233e-02	2.072261889303976101e-03
9	52000000	53000000	2.917997860208963040e-02	2.417067496150435146e-02	4.737673303542690520e-03
9	53000000	54000000	5.144373795758049039e-02	6.673621246779591794e-03	-3.397983896122337179e-03
9	54000000	55000000	4.217418672303116511e-02	-1.232601833027626532e-03	2.209952291085362681e-03
10	0	1000000	2.758941544502178586e-02	2.315066583532848516e-03	4.271286372019848093e-03
10	1000000	2000000	2.341751881451941894e-02	2.048698212997416071e-02	6.507186441754840046e-04
10	2000000	3000000	5.113763285903713540e-02	1.876981209298853731e-02	-6.070887025614403465e-03
10	3000000	4000000	3.495321911859923525e-02	1.724917020168597985e-03	-1.545588053395327392e-02
10	4000000	5000000	4.237076795649648980e-02	1.007488840733833900e-02	9.935903788438197812e-03
10	5000000	6000000	3.718122177422197167e-02	2.433699193715959178e-02	7.532734560429453843e-03
10	6000000	7000000	3.426943082114198430e-02	6.917275828388279486e-03	1.145871322458759389e-02
10	7000000	8000000	2.524591052903445848e-02	7.029481050014637147e-03	6.151421745774337917e-03
10	8000000	9000000	2.493731651387664366e-02	1.187241398302645023e-02	-1.667737096934603439e-02
10	9000000	10000000	4.930211130813731690e-02	1.007248931207257135e-02	5.265459937834166340e-03
10	10000000	11000000	4.239610219582812256e-02	7.485839188944488735e-03	-1.940226718481703402e-02
10	11000000	12000000	2.225403720503614860e-02	4.235895359229645100e-03	-4.915082900507275823e-03
10	12000000	13000000	2.169433791335135045e-02	1.307195824017806998e-02	-1.122554826116808381e-02
10	13000000	14000000	2.655609375270254202e-02	2.208956376493191251e-02	-1.300697339825105520e-02
10	14000000	15000000	4.968193611617032629e-02	2.012840197558463801e-02	-1.332003644567982762e-04
10	15000000	16000000	3.197820405863876364e-02	7.454536016493996595e-03	9.534184753608003493e-03
10	16000000	17000000	3.497883787129073968e-02	-2.155860582472831147e-03	-6.333023515539362193e-04
10	17000000	18000000	3.000648222659046613e-02	1.103369269772912047e-02	9.422668796298435540e-03
10	18000000	19000000	3.438376335891796948e-02	1.017773702718305188e-02	1.136979257171407721e-02
