# Supplementary material for: Integrating Dynamic 3D Chromatin Architecture and Gene Expression Alterations Reveal Heterosis in Brassica rapa
Source: Int J Mol Sci. 2024 Feb 22;25(5):2568. doi: 10.3390/ijms25052568 (PMC10931744; doi:10.3390/ijms25052568)
Supplement: Supplementary file 1 [file ijms-25-02568-s001.zip › Supplmentary file 15ú║The genuine 3D model in the F1 and its parents/PM2.082_w30.R.pos]

1	0	1000000	3.067919287092441688e-02	-1.635178688640998327e-03	-8.062322534295840448e-03
1	1000000	2000000	2.945424844990633326e-02	1.922692603377879408e-02	-1.708595611880765405e-02
1	2000000	3000000	3.925656079116082026e-02	4.110956938106201039e-03	-1.533418787173580419e-02
1	3000000	4000000	3.617706052290262791e-02	-1.920029699152181859e-03	-7.301957955158294017e-03
1	4000000	5000000	3.266209578808718095e-02	1.513546149135116311e-03	7.353022699397882347e-03
1	5000000	6000000	4.267823272575895638e-02	2.238712360785204136e-02	-1.323069251309680512e-02
1	6000000	7000000	2.904949366800210764e-02	3.456964214082318583e-03	-1.513244573682985539e-02
1	7000000	8000000	1.983143673490901301e-02	1.352631496331131895e-02	-1.029083488068824499e-02
1	8000000	9000000	4.451138958246304150e-02	8.914254333636578362e-03	7.855065841779824282e-03
1	9000000	10000000	1.815106760820411544e-02	1.144114037792830912e-02	-3.501311360979867098e-03
1	10000000	11000000	4.214257471388624388e-02	-4.710531211041442141e-04	-1.833160960939884867e-03
1	11000000	12000000	3.371155661610913262e-02	2.657774244036576264e-02	-6.581881000329469454e-03
1	12000000	13000000	3.160765576241976460e-02	9.757357408362164752e-03	-1.811289507611217250e-02
1	13000000	14000000	2.094260504322482952e-02	2.137005268709499597e-02	-1.328121832199052974e-03
1	14000000	15000000	2.980609489717991889e-02	2.813640060996372774e-02	-6.445617372440965061e-03
1	15000000	16000000	2.812903240581660080e-02	1.928820874044642059e-02	9.714692926367458903e-03
1	16000000	17000000	4.307900094888927195e-02	2.367633658821432369e-02	-9.006783107374419228e-03
1	17000000	18000000	3.625146567872571113e-02	1.449403226692558104e-03	5.495301049841801004e-03
1	18000000	19000000	4.188381237308234917e-02	2.413170865317513375e-02	-8.516746555614348319e-03
1	19000000	20000000	4.086631501498980135e-02	1.472733863058206874e-02	9.991342925841258105e-03
1	20000000	21000000	4.244273370324390393e-02	2.607662217609297423e-02	-6.450946747288487972e-03
1	21000000	22000000	4.457801177542563414e-02	2.416256963225911145e-02	1.626240375683086136e-03
1	22000000	23000000	2.668546746294393757e-02	2.453824217950401759e-02	-1.193896133011373636e-02
1	23000000	24000000	4.484944791869031888e-02	8.622991297406308554e-04	-5.299883652423346275e-03
1	24000000	25000000	1.859245425811695621e-02	1.148751975566652227e-02	-6.936177797142227194e-03
1	25000000	26000000	4.648272719693991029e-02	1.760044141108502852e-02	6.012025974336601686e-03
1	26000000	27000000	3.850931174648782040e-02	2.722010954401714311e-02	1.849509411052917230e-03
1	27000000	28000000	3.787547969627455546e-02	2.786661179815441008e-02	-7.008666544747659509e-03
1	28000000	29000000	3.058670706215586496e-02	2.846433118187438951e-02	-3.959300385188852835e-03
1	29000000	30000000	4.353043429290234800e-02	9.250565386017137182e-03	-1.566011838068557746e-02
1	30000000	31000000	3.698588975324310774e-02	8.891116929490806495e-03	1.173188557058183271e-02
1	31000000	32000000	2.691677653200006542e-02	1.772840610897178509e-02	9.116952330115673728e-03
1	32000000	33000000	3.300384159911574217e-02	2.658805544087714662e-02	-1.156025866598087842e-02
1	33000000	34000000	4.848598350182151823e-02	9.340508428745199904e-03	1.939631146452111109e-03
2	0	1000000	2.873077454824389532e-02	-1.437726145044477145e-03	7.164739419731915287e-04
2	1000000	2000000	2.534731589871166632e-02	2.676607870683112966e-03	-7.256655477747022374e-03
2	2000000	3000000	3.966457938331642563e-02	-1.575612063409059793e-03	-1.575567333659036971e-03
2	3000000	4000000	2.102160389146735808e-02	6.721129920739620130e-03	2.235874986978479521e-03
2	4000000	5000000	2.528332392133776640e-02	1.612218574408693164e-02	-1.629979893953733064e-02
2	5000000	6000000	3.429025411800992046e-02	-2.046493892679624588e-03	-9.229514339564910338e-03
2	6000000	7000000	2.838598186907182255e-02	1.156704872014478747e-02	-1.836489241701565883e-02
2	7000000	8000000	1.895772864578866915e-02	1.594059758750193331e-02	-9.415221828670130438e-03
2	8000000	9000000	4.918796861183175745e-02	1.592539540016923647e-02	-8.519729278820536295e-03
2	9000000	10000000	4.577551640488448231e-02	3.053239218392967465e-03	4.028292940217180528e-05
2	10000000	11000000	4.888209054635946765e-02	1.949525686372459779e-02	-5.462892232288761585e-03
2	11000000	12000000	2.523460377850154576e-02	6.118396797865543503e-03	-1.444206669822609666e-02
2	12000000	13000000	3.162333639720471545e-02	1.609793383534197445e-02	-1.946101070022134352e-02
2	13000000	14000000	3.767620487424564596e-02	1.383550709064572740e-02	-1.937244997363692448e-02
2	14000000	15000000	2.939166911898263498e-02	8.167212984050311805e-03	1.152834591308673530e-02
2	15000000	16000000	2.300138069017800338e-02	8.867989843786120568e-03	-1.423953986105261880e-02
2	16000000	17000000	4.105562184246937946e-02	1.071715039786961697e-03	4.434455941866735987e-03
2	17000000	18000000	3.041515985574104117e-02	2.322929090584032949e-02	-1.442540209470015954e-02
2	18000000	19000000	1.919618353795153956e-02	9.376941396143130200e-03	-1.194410708684514634e-03
2	19000000	20000000	4.845697525854679444e-02	6.489243673009796771e-03	-3.824827470295076581e-03
2	20000000	21000000	3.237866550229975132e-02	3.517234895251166327e-03	-1.627236941483643784e-02
2	21000000	22000000	2.858400156090146194e-02	2.717749895809716890e-02	1.720574698508601109e-03
2	22000000	23000000	2.651125809546412207e-02	2.484164479897978117e-02	-5.850522328849585077e-03
2	23000000	24000000	4.267532612129640995e-02	2.054479616052361929e-02	7.247643627937731120e-03
2	24000000	25000000	2.195357227820161905e-02	2.142447354636661111e-02	1.581714661232497265e-03
2	25000000	26000000	2.570180064785247687e-02	1.128531241565647672e-02	1.006953703569078186e-02
2	26000000	27000000	4.804000657399606217e-02	6.774524907440741123e-03	-8.805640439277381826e-03
2	27000000	28000000	3.792788661872591172e-02	-2.238589808101599556e-03	-7.848929414364184606e-03
2	28000000	29000000	3.263241267817627161e-02	6.437225877702196057e-03	-1.842803360124327036e-02
2	29000000	30000000	3.737959202033315498e-02	1.567749395799042031e-02	1.225966672525190780e-02
2	30000000	31000000	4.102670242661671934e-02	-4.620598376248418989e-05	-9.534412585850403701e-03
3	0	1000000	3.310828536653900867e-02	2.559460742915444301e-02	4.752573503612488037e-03
3	1000000	2000000	4.922299261990352448e-02	1.363323326660289408e-02	-1.380949941750144253e-03
3	2000000	3000000	2.583953131524872882e-02	1.408649125904426480e-02	9.335467886461511905e-03
3	3000000	4000000	4.673516804083063803e-02	2.083192133422814146e-02	-7.351691803742947673e-03
3	4000000	5000000	3.473074189883590401e-02	1.193460387007034759e-02	-1.886756267726887731e-02
3	5000000	6000000	1.940329222947333870e-02	1.630072568521307580e-02	-7.086497389304217097e-03
3	6000000	7000000	3.875009407188678701e-02	2.554781438550954645e-02	-1.209420316769981366e-02
3	7000000	8000000	4.510638875732495695e-02	1.964922066584369811e-02	-1.365672854937095143e-02
3	8000000	9000000	2.159438451351635216e-02	9.805120280077104372e-03	-1.258283889192107763e-02
3	9000000	10000000	3.892591828953533006e-02	1.166478963295100677e-03	6.440764070299397244e-03
3	10000000	11000000	2.098311606847400035e-02	9.422898629508237936e-03	5.202902842702594038e-03
3	11000000	12000000	1.920125811821547096e-02	9.110918534929133075e-03	1.128694924379833710e-03
3	12000000	13000000	3.946146026816719360e-02	1.180243758139648547e-02	1.161622726407707425e-02
3	13000000	14000000	4.894067663704915194e-02	1.687035319020276092e-02	1.182837699657006327e-03
3	14000000	15000000	3.372547704834717719e-02	2.848330647121933082e-02	-7.103029103879457407e-03
3	15000000	16000000	2.122052141213952997e-02	2.238338256694855782e-02	-4.176550095701410566e-03
3	16000000	17000000	4.646052429511401266e-02	4.485950477172363955e-03	-7.748914012409217726e-04
3	17000000	18000000	3.256966727883117696e-02	2.295307063579405879e-02	8.136160497837986033e-03
3	18000000	19000000	3.404873068930470287e-02	1.660126837756397550e-02	-1.830559518871795535e-02
3	19000000	20000000	2.704501264693003754e-02	4.995122975245039516e-03	-1.541326377950279387e-02
3	20000000	21000000	4.915605983908542809e-02	1.144454257254340010e-02	-8.120875656857191524e-03
3	21000000	22000000	2.032054517059804846e-02	1.728072127239078243e-02	3.975561980775243857e-03
3	22000000	23000000	3.938232984466832204e-02	2.264779856378182701e-02	-1.516436214247246332e-02
3	23000000	24000000	2.783630862458758362e-02	-1.118122330609168987e-05	3.291650284357815637e-03
3	24000000	25000000	3.287906351898768620e-02	2.868131534955633416e-02	-2.008364983329538785e-03
3	25000000	26000000	2.175165917005657257e-02	3.879833673440402468e-03	-1.859549632806527827e-04
3	26000000	27000000	2.479209532939178826e-02	1.916885001239201219e-02	-1.468088361960410634e-02
3	27000000	28000000	2.080165418462308000e-02	5.033499750878280866e-03	-5.585707888640881018e-03
3	28000000	29000000	2.253216680716425141e-02	1.698327937572712693e-02	-1.360761827136243787e-02
3	29000000	30000000	3.108515893551314774e-02	2.783628576226253662e-02	7.634434161704799562e-04
3	30000000	31000000	4.184411467179387917e-02	-6.601387892288861298e-04	-5.057479616033507333e-03
3	31000000	32000000	3.126723619137476706e-02	1.085678564720012366e-04	5.036168727465144268e-03
3	32000000	33000000	4.335459947810459819e-02	3.410901267840543618e-03	5.213923866660662154e-03
3	33000000	34000000	3.264731290925741714e-02	1.834229556598618999e-02	1.132128851428937551e-02
3	34000000	35000000	2.613441075968976277e-02	2.522902279184900069e-03	-1.207712638447047335e-02
3	35000000	36000000	2.033632789632285748e-02	5.862175404535581100e-03	-1.438328519675357870e-03
3	36000000	37000000	4.615314054438269392e-02	1.667309894551956620e-02	5.342182644314008404e-03
4	0	1000000	4.141454609938556575e-02	2.401063999966705775e-02	-1.139052816685887613e-02
4	1000000	2000000	4.565731568972390686e-02	6.639963156744204884e-03	5.324837970836763211e-03
4	2000000	3000000	4.524604173438526167e-02	2.445268006428255592e-02	-8.911770327171589581e-03
4	3000000	4000000	4.965011853260011682e-02	1.335921854082815566e-02	-7.528245980785944029e-03
4	4000000	5000000	2.215270619718294129e-02	5.407646221378307506e-03	3.716399102787194125e-03
4	5000000	6000000	4.156994098051322584e-02	2.668614881627746210e-02	5.288625585834914791e-04
4	6000000	7000000	4.533255209490079374e-02	1.111093713978857263e-02	-1.459201689160879306e-02
4	7000000	8000000	2.552772907124961979e-02	2.369405588894419809e-02	2.078552071534838820e-03
4	8000000	9000000	4.188921399573890259e-02	5.740171544389049106e-03	8.176039418672318565e-03
4	9000000	10000000	2.773470418033422216e-02	3.859326637093345798e-04	-1.015947783077695600e-02
4	10000000	11000000	4.755566535894040908e-02	1.953699746742048812e-02	-9.906186703097218452e-03
4	11000000	12000000	3.989292792588756964e-02	1.818705704449192009e-02	1.068627623252744671e-02
4	12000000	13000000	3.658968970547051697e-02	2.485689325469101624e-02	-1.396020694771037303e-02
4	13000000	14000000	4.955130353615913585e-02	9.589366680863829068e-03	2.277164611268578647e-03
4	14000000	15000000	3.386642409992288161e-02	-2.850572771178150420e-03	-5.536439643771078750e-03
4	15000000	16000000	5.042038843636498929e-02	1.312232096654582063e-02	-3.840867644399596596e-03
4	16000000	17000000	3.023115464350866963e-02	4.590956262717675075e-03	9.727935964019876133e-03
4	17000000	18000000	4.308741620815213086e-02	1.403736057712424816e-02	-1.661084298278594704e-02
4	18000000	19000000	4.284492686836383762e-02	4.966962396847559051e-04	-7.464717451103138404e-03
4	19000000	20000000	3.439564383724045410e-02	-3.327516612027263919e-03	-3.062309115755430886e-03
4	20000000	21000000	2.780674078404682739e-02	1.798415244611280273e-02	-1.737700664017502797e-02
4	21000000	22000000	2.385954865667713753e-02	2.150295192289563163e-03	2.438751776575508179e-03
4	22000000	23000000	2.447042078170365634e-02	8.720372247107123498e-03	8.616868264266620489e-03
4	23000000	24000000	4.000697065747581965e-02	5.595428677920100645e-03	-1.616748487418371780e-02
5	0	1000000	3.591701878338983411e-02	7.718888790928235370e-03	-1.740733937163107398e-02
5	3000000	4000000	4.913606059128920733e-02	1.014512943971464069e-02	-1.373804923423423835e-03
5	4000000	5000000	4.878130824275043326e-02	1.423585927796766452e-02	2.647729322550104389e-03
5	5000000	6000000	2.796305817902476967e-02	2.282987234485337955e-02	-1.401506815619376484e-02
5	6000000	7000000	3.353611218637551905e-02	1.480353265786109145e-02	1.241577300212738828e-02
5	7000000	8000000	4.042827427743343749e-02	1.476089161578825887e-02	-1.840062467611945987e-02
5	8000000	9000000	4.272532742349780671e-02	2.070189777235581507e-03	-1.189581117834659363e-02
5	9000000	10000000	3.560757334078593073e-02	1.925963237769437800e-02	1.059298309388109587e-02
5	10000000	11000000	3.126686244482738963e-02	2.473537502594616230e-02	7.004068727980206945e-03
5	11000000	12000000	3.237243280034578924e-02	2.750717955616581445e-02	2.754457426128937344e-03
5	12000000	13000000	3.767718742996351011e-02	2.145153987967054338e-02	9.598301015447960674e-03
5	13000000	14000000	4.717421794879536612e-02	2.250370116201499265e-02	-4.824537826103171383e-03
5	14000000	15000000	2.349867432426556296e-02	1.272917908337200740e-03	-1.392101613474712191e-03
5	15000000	16000000	4.828676711841681929e-02	7.203302463124583790e-03	-6.498010258621482980e-03
5	16000000	17000000	2.278270563622508682e-02	2.252283785066276287e-02	-8.097702201250164128e-03
5	17000000	18000000	3.787992370900058331e-02	2.241300900848509914e-02	-1.380948757287842749e-02
5	18000000	19000000	4.560243464016794368e-02	5.511598334316867090e-03	-7.393916884417444171e-03
5	19000000	20000000	3.476804479988722385e-02	1.226006210445588704e-02	1.179318425433083066e-02
5	20000000	21000000	2.215055075209293456e-02	1.395466560752300217e-02	6.026057432111282981e-03
5	21000000	22000000	2.618369966100790938e-02	4.986616237245055337e-03	7.606256467296688799e-03
5	22000000	23000000	4.043511770942802980e-02	1.956578837351951455e-02	-1.641809387423835698e-02
5	23000000	24000000	2.208514535338475249e-02	2.506384082653456084e-03	-8.127290831327954948e-03
5	25000000	26000000	4.239527064462833561e-02	3.912494996709032667e-04	1.645141075432795781e-03
5	26000000	27000000	2.867466645100806566e-02	2.663840310472878614e-02	-9.457980533626210440e-03
5	27000000	28000000	2.018527250670253126e-02	1.853383156098024898e-02	-1.914272938777258253e-03
5	28000000	29000000	3.725342579149831107e-02	2.008214671827082600e-03	6.760248374316085024e-03
5	29000000	30000000	4.789212145357247402e-02	1.417826628406048013e-02	4.750015680043253273e-03
5	30000000	31000000	2.046010158545398180e-02	2.005630810780504800e-02	-4.579386641618977093e-03
5	31000000	32000000	2.113989063132794277e-02	9.293355885564296912e-03	-1.095247054133087310e-02
5	32000000	33000000	1.994625557781520495e-02	9.191159429415262858e-03	-7.783580647995573878e-03
5	33000000	34000000	2.369590779870330358e-02	1.800145145226114077e-03	-4.314700364020717521e-03
5	34000000	35000000	4.468635544042086349e-02	2.127347031027734814e-02	4.560335623338163634e-03
5	35000000	36000000	3.613659384587047940e-02	2.822563479677530143e-02	-4.964144292756087797e-03
6	3000000	4000000	4.454943253906418210e-02	1.539174482088280158e-02	6.436024158163987374e-03
6	6000000	7000000	4.906175876785508205e-02	1.810447406207741153e-02	-8.048921737170449580e-04
6	7000000	8000000	4.772210041651336193e-02	1.442135924456997356e-02	-1.130994257600043129e-02
6	8000000	9000000	2.209167812568147912e-02	6.627350425175048548e-03	-1.081122992418907976e-02
6	9000000	10000000	4.349448386856141074e-02	1.896176671686271992e-02	-1.220800961352805879e-02
6	10000000	11000000	2.093803667214755998e-02	1.029357235824617661e-02	3.087450639435229856e-03
6	11000000	12000000	4.204598260783935088e-02	8.473896114640047314e-03	7.859966512563402660e-03
6	12000000	13000000	3.976883807332153020e-02	1.535909061611751350e-02	-1.676861331507705291e-02
6	13000000	14000000	4.414467282198558662e-02	1.314690469121056540e-02	9.643896137804005078e-03
6	14000000	15000000	3.998256150329933950e-02	7.254865327646836844e-03	1.041771826685086028e-02
6	15000000	16000000	3.987674173529726085e-02	2.719995216124819482e-02	-6.257955870935196299e-03
6	16000000	17000000	2.953721038408454319e-02	8.259346124304657588e-03	-1.747224675905510380e-02
6	17000000	18000000	4.945787342893698257e-02	9.140080056971101527e-03	-6.767121273878448640e-03
6	18000000	19000000	3.150833673816855196e-02	5.023825678938807077e-03	9.202796125176394490e-03
6	19000000	20000000	2.632803049685073990e-02	-2.661453221938795072e-04	-4.154849518465978872e-03
6	20000000	21000000	3.522050962590847489e-02	5.062466757179537660e-03	1.021295829388885537e-02
6	21000000	22000000	3.779759346701486861e-02	9.669300340731729754e-03	-1.840556086218078299e-02
6	22000000	23000000	4.618531682980456937e-02	2.275622491592503918e-02	-4.335575223059195396e-04
6	23000000	24000000	2.924203501426900567e-02	-2.217165890240613540e-03	-4.318285914372706723e-03
6	24000000	25000000	4.116251983073193621e-02	2.146241302454757541e-03	-1.206899282702010232e-02
6	25000000	26000000	3.026314184963641366e-02	-1.043567401708794936e-03	-3.699665788242539367e-03
6	26000000	27000000	2.402878993477534225e-02	4.533511568120648233e-03	-1.201677167961365429e-02
6	27000000	28000000	2.800383771852314740e-02	2.543232513791633675e-02	3.795259344213804641e-03
6	28000000	29000000	3.613387714189118805e-02	-1.416419942404235303e-03	2.956257549926529990e-03
6	29000000	30000000	4.365273307760268728e-02	3.606010850011089606e-04	-6.552644639461694797e-04
6	30000000	31000000	2.106912344291360373e-02	2.053912282779469384e-02	-6.853775532598195899e-03
6	31000000	32000000	3.329709039031820278e-02	2.731124828816605676e-02	-9.761238591136291165e-03
6	32000000	33000000	3.773414807107794422e-02	2.530779378925222811e-02	6.046595804201407819e-03
6	33000000	34000000	4.462975256200815005e-02	2.568083761522962829e-03	-9.396545244142918626e-03
6	34000000	35000000	1.903433307687941306e-02	8.596066825478700449e-03	-4.073325730060325597e-03
6	35000000	36000000	3.818686377121718878e-02	-1.638446699663076173e-03	7.157923783311493206e-04
6	36000000	37000000	3.477652251163053376e-02	1.503333458293860947e-02	-1.971978224720440445e-02
6	37000000	38000000	4.583104496135085443e-02	1.943435787985780053e-02	-1.165632727575560863e-02
6	38000000	39000000	4.995099496226003410e-02	1.008565186092990479e-02	-3.097546100402332782e-03
6	39000000	40000000	4.273410267989775913e-02	2.576282671498283244e-02	-2.686144988048096149e-03
7	0	1000000	3.844737265004080640e-02	1.746841687866335785e-02	1.073900251128828177e-02
7	1000000	2000000	2.416573099306773900e-02	1.872414612792112215e-02	8.155539735747091568e-03
7	2000000	3000000	4.220587425958328975e-02	5.839027724048007420e-03	-1.488776273858097646e-02
7	3000000	4000000	3.475726960348902994e-02	-2.495739718774560995e-03	4.185450832248995045e-04
7	4000000	5000000	2.559223081451576093e-02	8.244421586609962035e-03	-1.551994808013548548e-02
7	5000000	6000000	2.432478430839251846e-02	3.372712546157167601e-03	-9.159775107418843126e-03
7	6000000	7000000	2.984889261349145395e-02	1.620227401629547453e-02	1.092112427555455567e-02
7	7000000	8000000	4.747945193749988912e-02	2.100669520185314068e-02	-1.621560703859214374e-03
7	8000000	9000000	3.584364790830801839e-02	5.269164749945554234e-03	-1.736456557029138550e-02
7	9000000	10000000	4.407552602622268750e-02	2.599468709803607475e-02	-3.735986408898178072e-03
7	10000000	11000000	3.031505955755512544e-02	5.490816769908244939e-04	-1.359454968302597003e-02
7	11000000	12000000	1.836329186936080590e-02	1.367692392014622886e-02	-1.728330979786301498e-03
7	12000000	13000000	4.592909915804584825e-02	5.355442966022713400e-03	-1.159907121709967751e-02
7	13000000	14000000	2.302760352453468717e-02	2.430089458647835890e-02	-2.003705546170474888e-03
7	14000000	15000000	3.179190039138228563e-02	1.978556613750011642e-02	9.943701220612954222e-03
7	15000000	16000000	2.740483296357926896e-02	2.775584205726269391e-02	-2.234236469624480484e-03
7	17000000	18000000	3.496222931432351605e-02	1.940744133226342174e-03	8.078116517576162253e-03
7	18000000	19000000	4.678629124585947929e-02	2.097538615102455956e-02	2.756748593661843046e-03
7	19000000	20000000	2.668901626609225183e-02	1.969347423854432219e-02	-1.465744128022166554e-02
7	20000000	21000000	1.935540325573701509e-02	1.699208600275909850e-02	-2.775938628217539009e-04
7	21000000	22000000	3.008176930075305566e-02	2.560285303053166581e-02	-1.216058573992253276e-02
7	22000000	23000000	2.468099923803651272e-02	-2.213655570800543199e-04	-5.314379284592189376e-03
7	23000000	24000000	4.969783731306277180e-02	1.528955149035466157e-02	-2.372512332048111895e-03
7	24000000	25000000	3.814946305409710331e-02	2.716256321322116363e-02	-9.535868121950742335e-03
7	25000000	26000000	4.731324980574772021e-02	9.441852213641858255e-03	-1.213059447148952252e-02
7	26000000	27000000	2.949776881483935631e-02	9.002135201217248460e-04	6.124581851294395689e-03
7	27000000	28000000	2.612714717637430739e-02	2.596241780383682848e-02	-6.036227715699576772e-03
7	28000000	29000000	3.529915781115820078e-02	9.214441642412750030e-03	9.392598255682773831e-03
7	29000000	30000000	3.962700696866649358e-02	2.681003168159624625e-02	-1.822369520959758954e-03
8	0	1000000	2.317069626155311007e-02	1.293772556838401235e-02	7.895458851371847317e-03
8	1000000	2000000	4.240103865300502706e-02	2.402053330896969374e-02	5.131530147514201841e-03
8	2000000	3000000	4.223175690758522449e-02	1.796887675684397806e-02	9.421045161037549034e-03
8	3000000	4000000	4.502805394906507497e-02	3.478659019008007672e-03	3.475795419585116057e-03
8	4000000	5000000	3.060542297120499508e-02	-2.015048978041151725e-03	-3.063658327808603424e-04
8	5000000	6000000	4.455042596746948413e-02	2.381059408202104016e-02	-1.618478832097669648e-03
8	6000000	7000000	3.145010405356963440e-02	1.937823256146267714e-02	-1.633192684166480738e-02
8	7000000	8000000	2.648878193337261128e-02	6.756944478511313010e-03	7.704047086595400447e-03
8	8000000	9000000	2.175120684370675586e-02	1.497210162167522673e-02	-1.304975064049939369e-02
8	9000000	10000000	2.853619861210910866e-02	-1.945823508076197821e-03	-7.802203832852222694e-03
8	10000000	11000000	4.292921731508553967e-02	1.156524142862997220e-02	6.772216257710518897e-03
8	11000000	12000000	3.774007679780534696e-02	2.871732693515071863e-02	-3.370355599362926270e-03
8	12000000	13000000	2.390768150851764820e-02	2.544879356139888998e-02	-5.567509125006176417e-03
8	13000000	14000000	4.137321127356467787e-02	2.262690755094169670e-02	6.755117768161515018e-03
8	14000000	15000000	2.442303732749573700e-02	2.439365250596859519e-02	2.794167876296274871e-03
8	15000000	16000000	3.364655684743386721e-02	2.463476584354050078e-02	-1.454609245860435246e-02
8	16000000	17000000	2.904404640342762509e-02	-2.113808870677140635e-03	-2.392837772105028873e-03
8	17000000	18000000	4.089420245147853961e-02	1.032214321665934388e-02	-1.799260608701276284e-02
8	18000000	19000000	3.536887799027950419e-02	2.168205809340831292e-02	-1.646722031835251565e-02
8	19000000	20000000	3.553845613412290327e-02	2.822198119491872020e-02	1.264169794883855452e-03
8	20000000	21000000	3.701423999721129010e-02	-2.405554029075974553e-03	-3.208081316180315216e-03
8	21000000	22000000	3.750378501665436320e-02	2.083642431198499609e-02	-1.657781713642761737e-02
8	22000000	23000000	2.513342620670881711e-02	5.793807588437654933e-04	3.917178569482276875e-04
8	23000000	24000000	2.043704352686157022e-02	6.898865128231873589e-03	-6.495677531677119046e-03
8	24000000	25000000	3.963302709005628310e-02	2.376580937853389752e-02	6.260569055814081338e-03
8	25000000	26000000	1.907623701119930820e-02	1.536837957135861986e-02	-4.253844489783748829e-03
8	26000000	27000000	3.376967127845881961e-02	5.032536108919574529e-03	-1.633539265112058173e-02
8	27000000	28000000	4.453142487401069716e-02	1.467980551457911259e-02	-1.466009577568050566e-02
9	0	1000000	2.834981903812970952e-02	2.248696857886335956e-02	7.423982132047006119e-03
9	1000000	2000000	3.657008877149543757e-02	2.777578091324030621e-02	-3.904531715329246071e-04
9	2000000	3000000	4.757414100321043920e-02	9.811106548209326886e-03	4.273387362037756564e-03
9	3000000	4000000	3.217669284455904749e-02	2.182451193734474132e-02	-1.708840881670738512e-02
9	4000000	5000000	2.074276643720806071e-02	1.350447658483232630e-02	4.328424841968440268e-03
9	5000000	6000000	3.669240627071961719e-02	1.327862760170655729e-02	1.222694792297734923e-02
9	6000000	7000000	2.400333563879437568e-02	1.594313492541321597e-02	8.542856044100020224e-03
9	7000000	8000000	2.733619131767043089e-02	9.579888800944826033e-03	-1.695411788201512879e-02
9	8000000	9000000	3.687368051190165891e-02	-9.644529207334216628e-04	-1.096853274778565937e-02
9	9000000	10000000	3.844020961275181059e-02	3.903829696218920342e-03	9.706327847401592310e-03
9	10000000	11000000	2.551475551900601879e-02	2.280736336580907464e-02	6.729866201343019660e-03
9	11000000	12000000	4.609570184311841123e-02	1.549953915193121902e-02	-1.370114409860381278e-02
9	12000000	13000000	3.139838582830743047e-02	1.389909939689418575e-02	1.218127874190279986e-02
9	13000000	14000000	3.490191312074861912e-02	2.628103115049635827e-02	5.056619218854458038e-03
9	14000000	15000000	2.188398518087890376e-02	1.950716719963581369e-02	-1.119867183142469851e-02
9	15000000	16000000	2.543674707612881766e-02	2.514174739175775719e-02	-8.540573348785654093e-03
9	16000000	17000000	4.648657761706173619e-02	3.779246012430738724e-03	-7.274172158836160994e-03
9	17000000	18000000	2.521934082967039817e-02	1.275482707228328162e-02	-1.706873250306942258e-02
9	19000000	20000000	3.794700876675142359e-02	2.241611554959355157e-02	7.270347867576678821e-03
9	20000000	21000000	2.477002478142693170e-02	1.460428360557995513e-02	-1.455974730203152961e-02
9	21000000	22000000	1.981493349888793429e-02	1.357264090051355475e-02	1.447759185972558385e-03
9	22000000	23000000	3.465680042028921465e-02	1.878802060963538851e-03	-1.222122935614048007e-02
9	23000000	24000000	4.552202591759230144e-02	9.643421100806839549e-03	-1.132915166951185999e-02
9	24000000	25000000	2.859062059878967818e-02	2.611120010975212860e-02	-1.298539709673337487e-04
9	25000000	26000000	4.318319026096757024e-02	1.735019753130734657e-02	-1.616449437429203981e-02
9	26000000	27000000	1.991278226016651026e-02	1.640422681179137115e-02	6.865837489718318700e-04
9	27000000	28000000	2.725104540012130566e-02	1.636589735068420554e-03	3.442825122136880956e-03
9	28000000	29000000	4.037418760958279979e-02	-1.890719616466204813e-04	-6.543017505700170905e-03
9	31000000	32000000	3.824102735609945930e-02	1.747696811090398636e-02	-1.775534597601286999e-02
9	32000000	33000000	2.474015748596187364e-02	3.789366044323552382e-03	5.251904678260399181e-03
9	33000000	34000000	3.453511746826587459e-02	5.824466751133070821e-04	-1.394872249607025799e-02
9	34000000	35000000	3.837842266393059337e-02	1.583457466011096602e-03	-1.382805210796383272e-02
9	35000000	36000000	4.618267228451562040e-02	2.393031415482606544e-03	-2.925967789633762261e-03
9	36000000	37000000	3.353092917194793604e-02	1.641301584984836831e-02	-1.021997051455282753e-02
9	37000000	38000000	3.081807721586485305e-02	1.250295127887905526e-02	-1.882564782865649503e-02
9	38000000	39000000	2.335860604685091255e-02	1.828955836297072035e-02	4.686792766129289738e-03
9	39000000	40000000	2.609576125751724915e-02	1.495260110233350738e-02	9.660889108478469892e-03
9	40000000	41000000	4.397856469421117243e-02	5.417508487496772683e-03	-1.357984910861472980e-02
9	41000000	42000000	4.431059410343336780e-02	1.721683015507749145e-02	7.871489264849630685e-03
9	42000000	43000000	4.150305895963539438e-02	4.078448328222759010e-03	6.966666569430609267e-03
9	43000000	44000000	2.349606029168075511e-02	2.227308938468130356e-02	-1.073428582533565191e-02
9	44000000	45000000	2.869406667299236047e-02	2.085955153515005669e-02	8.638901363918254084e-03
9	45000000	46000000	2.059162585076587670e-02	1.897077746207738447e-02	-8.436636335409780640e-03
9	46000000	47000000	3.323077395914179194e-02	1.378744805227124538e-02	-1.892400774293087964e-02
9	47000000	48000000	3.330781952361686754e-02	-5.233687497110127743e-05	-1.190348598519781406e-02
9	48000000	49000000	4.675566596386983992e-02	5.452019433357099126e-03	2.829256035204369846e-03
9	49000000	50000000	2.461035888483049591e-02	2.504005812019495167e-02	-2.316280241433932025e-04
9	50000000	51000000	4.755097331311963771e-02	1.255153486414443791e-02	-1.120960305394681084e-02
9	51000000	52000000	4.028755480668854555e-02	2.566043107350497385e-02	3.319235701995427307e-03
9	52000000	53000000	2.731131024667141083e-02	2.353983494252481420e-02	5.526130021277453515e-03
9	53000000	54000000	4.871789121861360566e-02	7.181997858780833632e-03	-2.351261672639578474e-03
9	54000000	55000000	3.946934140419892240e-02	-2.238752181453920298e-04	2.876693371373237329e-03
10	0	1000000	2.627786385517265691e-02	3.106991995752075766e-03	5.277469212271534461e-03
10	1000000	2000000	2.256420130265221480e-02	2.047729622047691697e-02	2.719459763110493658e-03
10	2000000	3000000	4.824269614623415137e-02	1.848423535899436365e-02	-5.377961695557544400e-03
10	3000000	4000000	3.341747354771987255e-02	2.088371304156574817e-03	-1.367949456403258837e-02
10	4000000	5000000	4.012038670718355571e-02	1.037102236660310262e-02	1.051839505110664999e-02
10	5000000	6000000	3.536601683571510835e-02	2.344612464953662115e-02	8.576020616825458937e-03
10	6000000	7000000	3.283629523166416153e-02	6.606824055413176508e-03	1.180393472239186017e-02
10	7000000	8000000	2.356605613181684405e-02	7.230323461637761309e-03	6.751573941399933131e-03
10	8000000	9000000	2.322506473531596449e-02	1.188792813298693817e-02	-1.471545214402238989e-02
10	9000000	10000000	4.636571539883472398e-02	1.041098883601878321e-02	5.751101197394305545e-03
10	10000000	11000000	3.997324084165532893e-02	7.938731538135268204e-03	-1.724357355817846341e-02
10	11000000	12000000	2.105899710109759154e-02	4.549948529505721227e-03	-3.053608318045145965e-03
10	12000000	13000000	2.031336946898032805e-02	1.297761886726676514e-02	-9.610980503682349171e-03
10	13000000	14000000	2.522840493852157237e-02	2.225433502412281148e-02	-1.139965250216388830e-02
10	14000000	15000000	4.695281192373657042e-02	1.975567702586301932e-02	8.883982084289619024e-04
10	15000000	16000000	2.947967462406073103e-02	7.603207748872006788e-03	9.900474934819054884e-03
10	16000000	17000000	3.305113427114961949e-02	-1.583270494758551739e-03	3.281239689089979986e-04
10	17000000	18000000	2.804484228110748142e-02	1.126707946827134807e-02	1.036844891656159111e-02
10	18000000	19000000	3.205777943915645578e-02	1.039881061746564424e-02	1.181103432510322362e-02
