# Supplementary material for: Integrating Dynamic 3D Chromatin Architecture and Gene Expression Alterations Reveal Heterosis in Brassica rapa
Source: Int J Mol Sci. 2024 Feb 22;25(5):2568. doi: 10.3390/ijms25052568 (PMC10931744; doi:10.3390/ijms25052568)
Supplement: Supplementary file 1 [file ijms-25-02568-s001.zip › Supplmentary file 15ú║The genuine 3D model in the F1 and its parents/PM2.w30.R.pos]

1	0	1000000	3.084314886217282003e-02	-8.604812432666895244e-04	-7.746288148481635452e-03
1	1000000	2000000	2.966666367891305361e-02	1.882934755182306963e-02	-1.629685913720169133e-02
1	2000000	3000000	3.913445594137975742e-02	4.689061490667042163e-03	-1.462409078201422699e-02
1	3000000	4000000	3.600515722597737167e-02	-1.070714901896161874e-03	-7.192978590526499273e-03
1	4000000	5000000	3.274251733482017729e-02	2.079426124737606633e-03	6.767863173115811447e-03
1	5000000	6000000	4.220810940726294619e-02	2.190281081582923228e-02	-1.274779940781794671e-02
1	6000000	7000000	2.932678934864309944e-02	3.964709234654457612e-03	-1.451026302405241698e-02
1	7000000	8000000	2.062282907310863250e-02	1.351093035666118755e-02	-9.916108185556693141e-03
1	8000000	9000000	4.394583128205433592e-02	9.128322073210850054e-03	7.264145148567486068e-03
1	9000000	10000000	1.903833736248499234e-02	1.151019237722560040e-02	-3.523738028768604903e-03
1	10000000	11000000	4.176926529478389161e-02	2.923963943850833988e-04	-1.908874014515619466e-03
1	11000000	12000000	3.370608900158201388e-02	2.595706492459204373e-02	-6.408332468944382548e-03
1	12000000	13000000	3.173988249261821409e-02	9.925480839162489910e-03	-1.733266269578902924e-02
1	13000000	14000000	2.164066465930630442e-02	2.089709405461730868e-02	-1.443143881542704749e-03
1	14000000	15000000	2.997481243075995200e-02	2.731832745740475979e-02	-6.290710590721203428e-03
1	15000000	16000000	2.856042271456067302e-02	1.898499747448350802e-02	9.082530686666754824e-03
1	16000000	17000000	4.244113370349790471e-02	2.315363522130143778e-02	-8.782072617180045060e-03
1	17000000	18000000	3.608916318822171648e-02	1.999459204688430573e-03	5.107810758845964319e-03
1	18000000	19000000	4.160200197133682998e-02	2.351664692558694605e-02	-8.428842144472368722e-03
1	19000000	20000000	4.054469750894881125e-02	1.471554280600899725e-02	9.290974451480596419e-03
1	20000000	21000000	4.199519776871599164e-02	2.539787161485753536e-02	-6.231295941299234281e-03
1	21000000	22000000	4.406880848399325618e-02	2.353720392690291513e-02	1.421221292640361018e-03
1	22000000	23000000	2.699814880727282804e-02	2.380223514307526142e-02	-1.161588753049695548e-02
1	23000000	24000000	4.423299470362840324e-02	1.410238585032269447e-03	-5.148497077356913552e-03
1	24000000	25000000	1.939617991192541316e-02	1.142382923544143190e-02	-6.861656217281646500e-03
1	25000000	26000000	4.589235471633124758e-02	1.714367093711873652e-02	5.560349639473525368e-03
1	26000000	27000000	3.830823315650789401e-02	2.646861108350287428e-02	1.604197794573448185e-03
1	27000000	28000000	3.771609601227973729e-02	2.707861359917206404e-02	-6.774579654988288624e-03
1	28000000	29000000	3.072106076714640685e-02	2.764538302151262755e-02	-3.892934514830244212e-03
1	29000000	30000000	4.304160693275472377e-02	9.347023864828524209e-03	-1.500838931447994254e-02
1	30000000	31000000	3.682699793459504739e-02	9.090537577434837022e-03	1.088657127178506781e-02
1	31000000	32000000	2.730598410030910320e-02	1.750419937313831345e-02	8.428251733435122850e-03
1	32000000	33000000	3.303302046738640363e-02	2.586064986802402016e-02	-1.112283259710350643e-02
1	33000000	34000000	4.775866708636963137e-02	9.652907676559860720e-03	1.600137643448556329e-03
2	0	1000000	2.903087529611457496e-02	-6.487912459824105634e-04	4.920433121699237591e-04
2	1000000	2000000	2.586110835548800432e-02	3.205094618826934486e-03	-7.107836580432884237e-03
2	2000000	3000000	3.941009850331985559e-02	-7.237141271229282627e-04	-1.639234992462715139e-03
2	3000000	4000000	2.172995049373018656e-02	7.085379071171849820e-03	1.961350497645359108e-03
2	4000000	5000000	2.584766904613011382e-02	1.594544342430579548e-02	-1.558766902041028475e-02
2	5000000	6000000	3.436681387323693021e-02	-1.274584930448483932e-03	-8.861052913390133831e-03
2	6000000	7000000	2.872993838718984616e-02	1.153008476525389445e-02	-1.758770156850935143e-02
2	7000000	8000000	1.973598155641051108e-02	1.567107164053030757e-02	-9.010686561027771505e-03
2	8000000	9000000	4.842446208177889760e-02	1.563934655064821641e-02	-8.223596209162704201e-03
2	9000000	10000000	4.518009960045888534e-02	3.581875770124428628e-03	-4.600329055398709281e-05
2	10000000	11000000	4.815764006311695072e-02	1.916433503088925752e-02	-5.152806058965012787e-03
2	11000000	12000000	2.564446890620115244e-02	6.535024615986140956e-03	-1.391276228328879212e-02
2	12000000	13000000	3.188275489266052809e-02	1.598657808071308334e-02	-1.867103780322977927e-02
2	13000000	14000000	3.743364590753305715e-02	1.353363914848389887e-02	-1.860242382804633623e-02
2	14000000	15000000	2.998857373590900141e-02	8.366297324725749732e-03	1.090776085797155910e-02
2	15000000	16000000	2.353671376025330206e-02	9.090559079919249830e-03	-1.361183993364006341e-02
2	16000000	17000000	4.066525487092326197e-02	1.714034595050399710e-03	4.013103716233583362e-03
2	17000000	18000000	3.061888143260542081e-02	2.269996682522480713e-02	-1.386641082763907275e-02
2	18000000	19000000	1.993686229126679851e-02	9.550900135750219413e-03	-1.361971095770133592e-03
2	19000000	20000000	4.769508821265720788e-02	6.818770774394865113e-03	-3.758336455963085139e-03
2	20000000	21000000	3.253306198746990646e-02	4.056088333790660271e-03	-1.560833894618455717e-02
2	21000000	22000000	2.888216959060944597e-02	2.639440020558551925e-02	1.545931051562603967e-03
2	22000000	23000000	2.720907188669466001e-02	2.445604633525695626e-02	-5.757357603728253427e-03
2	23000000	24000000	4.222083229865041670e-02	2.008062851278091809e-02	6.734586342379785852e-03
2	24000000	25000000	2.247996296399341551e-02	2.088673721294601743e-02	1.274270131532564444e-03
2	25000000	26000000	2.623977968447213649e-02	1.134857556620161995e-02	9.398883324558906030e-03
2	26000000	27000000	4.729948972829763065e-02	7.043185995294127047e-03	-8.424908076353650882e-03
2	27000000	28000000	3.780177117015275784e-02	-1.403174308636067746e-03	-7.499121928467505221e-03
2	28000000	29000000	3.278298187424562998e-02	6.798482424971548192e-03	-1.763477095680463305e-02
2	29000000	30000000	3.717776077363925402e-02	1.540216983635518677e-02	1.146128306045942832e-02
2	30000000	31000000	4.066684758931783661e-02	6.597699026849612215e-04	-9.194692447975633121e-03
3	0	1000000	3.325484599763139926e-02	2.502318667024879331e-02	4.165847447994360658e-03
3	1000000	2000000	4.845375753646840450e-02	1.363319530477553367e-02	-1.670321705288166413e-03
3	2000000	3000000	2.601702535040861797e-02	1.420892166056235070e-02	8.477613213320550622e-03
3	3000000	4000000	4.602778985910158105e-02	2.045270327799736734e-02	-7.200033037979845611e-03
3	4000000	5000000	3.463959758961566993e-02	1.214369406692126022e-02	-1.800068125307200881e-02
3	5000000	6000000	2.025065918185348784e-02	1.617601839644735792e-02	-6.960047519093058924e-03
3	6000000	7000000	3.853175469360412692e-02	2.489463583320321999e-02	-1.164068025711371100e-02
3	7000000	8000000	4.451034365110791147e-02	1.923332134788209927e-02	-1.314206354092783968e-02
3	8000000	9000000	2.231322552389927022e-02	9.990965681026713410e-03	-1.212246485109303579e-02
3	9000000	10000000	3.873364503440351880e-02	1.866994504599410291e-03	5.882050316990128369e-03
3	10000000	11000000	2.176398913057788279e-02	9.569303788393533974e-03	4.762393224680256353e-03
3	11000000	12000000	2.003279277961743030e-02	9.227594637539547617e-03	9.268811967201810026e-04
3	12000000	13000000	3.919254929719840491e-02	1.180205085245939270e-02	1.082063850079911099e-02
3	13000000	14000000	4.811360773727921258e-02	1.663751889365371744e-02	9.906063054424840177e-04
3	14000000	15000000	3.370090862992060343e-02	2.766999485777381362e-02	-6.930602635906804761e-03
3	15000000	16000000	2.182240609169388418e-02	2.180076857527045442e-02	-4.166647478800349948e-03
3	16000000	17000000	4.576219258521344729e-02	5.001550725612950374e-03	-1.017004128273270216e-03
3	17000000	18000000	3.263271900773207640e-02	2.259560679038948028e-02	7.325311030220087866e-03
3	18000000	19000000	3.416141747302568754e-02	1.635866336447713149e-02	-1.751858884488288748e-02
3	19000000	20000000	2.743369768494727939e-02	5.435759158269676955e-03	-1.473188238686758307e-02
3	20000000	21000000	4.835565238725995918e-02	1.145259856256672371e-02	-7.878720903340376974e-03
3	21000000	22000000	2.098476704805904425e-02	1.698834467343343646e-02	3.541009539233510185e-03
3	22000000	23000000	3.905031021036110828e-02	2.198654116631563321e-02	-1.460150767818023387e-02
3	23000000	24000000	2.822101657794074542e-02	6.381975854109068862e-04	2.956943169435326518e-03
3	24000000	25000000	3.295864336497815461e-02	2.783999043079642827e-02	-2.043470962794243125e-03
3	25000000	26000000	2.248110703550326370e-02	4.412753326663411760e-03	-2.930757302233986841e-04
3	26000000	27000000	2.530815238297325076e-02	1.888200344092824320e-02	-1.408251615275032953e-02
3	27000000	28000000	2.151774462732062090e-02	5.438711298168650080e-03	-5.467388021933351078e-03
3	28000000	29000000	2.314521366551809678e-02	1.675466891834986871e-02	-1.303249796688771972e-02
3	29000000	30000000	3.125282610800046018e-02	2.698495113491595696e-02	6.118294848963870807e-04
3	30000000	31000000	4.149580408372245677e-02	1.143202431870211423e-04	-4.978711472193943048e-03
3	31000000	32000000	3.143683109238809559e-02	7.093879641987489628e-04	4.565186482365775518e-03
3	32000000	33000000	4.288882718973343472e-02	3.937808883845950528e-03	4.741679523913432982e-03
3	33000000	34000000	3.275676564144129610e-02	1.801789307783295199e-02	1.051896489661582196e-02
3	34000000	35000000	2.655582383273799932e-02	3.071053154853836589e-03	-1.161057250288021619e-02
3	35000000	36000000	2.106840879671855599e-02	6.177375886201238835e-03	-1.612763005167728355e-03
3	36000000	37000000	4.551329852771473367e-02	1.658811506093291546e-02	4.858637697059622548e-03
4	0	1000000	4.103940994940739884e-02	2.344986695473736532e-02	-1.094623099612410111e-02
4	1000000	2000000	4.506489645526562393e-02	7.013249493603174872e-03	4.806331480160263604e-03
4	2000000	3000000	4.475899641142810914e-02	2.391313676168058816e-02	-8.647864035127669768e-03
4	3000000	4000000	4.890156664977692025e-02	1.319343772432821082e-02	-7.324482571669502749e-03
4	4000000	5000000	2.283580312237709978e-02	5.729910225452380240e-03	3.302252094948555840e-03
4	5000000	6000000	4.116397476016615820e-02	2.594724683780572430e-02	3.214955261459458602e-04
4	6000000	7000000	4.474835738102238974e-02	1.119343197038938365e-02	-1.400471935954022973e-02
4	7000000	8000000	2.589537140317171512e-02	2.318121750757447599e-02	1.705436803507281388e-03
4	8000000	9000000	4.152014733847414485e-02	6.141025111963682726e-03	7.582330166191502373e-03
4	9000000	10000000	2.805116978380733234e-02	9.851328778172233156e-04	-9.769731864113395670e-03
4	10000000	11000000	4.683815504654450373e-02	1.922564299072430580e-02	-9.634423870921438732e-03
4	11000000	12000000	3.956604382913803813e-02	1.785525768392372953e-02	9.948022173783778108e-03
4	12000000	13000000	3.642276908377714562e-02	2.419155879691854347e-02	-1.348316552614966558e-02
4	13000000	14000000	4.868988838234693944e-02	9.483124306743603502e-03	2.331301040851898286e-03
4	14000000	15000000	3.394797047172198878e-02	-2.027437034853615642e-03	-5.353854712528655774e-03
4	15000000	16000000	4.953652751352687761e-02	1.302355537704955393e-02	-3.653317106336151799e-03
4	16000000	17000000	3.056640853996006948e-02	4.997041050049390656e-03	9.036542809764703046e-03
4	17000000	18000000	4.260521026990227861e-02	1.394636063057431638e-02	-1.591577295903480807e-02
4	18000000	19000000	4.237440610363429200e-02	1.183068353627566693e-03	-7.255733689627068446e-03
4	19000000	20000000	3.428771467828178182e-02	-2.368169570728092654e-03	-2.871139456502171550e-03
4	20000000	21000000	2.811955740012249752e-02	1.778326669929658835e-02	-1.660276582786577790e-02
4	21000000	22000000	2.445353186225032380e-02	2.762006672231901230e-03	2.129295154603999974e-03
4	22000000	23000000	2.502903074502510830e-02	8.937538736663249578e-03	7.972426968247710646e-03
4	23000000	24000000	3.967749653569245527e-02	5.970453001500955308e-03	-1.546819720804962217e-02
5	0	1000000	3.584427114146136045e-02	8.016462991227749427e-03	-1.667505517923827812e-02
5	3000000	4000000	4.838167508715176396e-02	1.049002136745241440e-02	-1.566953239569058003e-03
5	4000000	5000000	4.798209405115443776e-02	1.420462172228722890e-02	2.301767462819709776e-03
5	5000000	6000000	2.834444345988137645e-02	2.235310847741603033e-02	-1.339729768169294934e-02
5	6000000	7000000	3.355652996679035771e-02	1.464234780325516030e-02	1.156771536376241007e-02
5	7000000	8000000	4.011858995062272948e-02	1.467681692959271755e-02	-1.750813469160850469e-02
5	8000000	9000000	4.221352098710524914e-02	2.581560034299488701e-03	-1.137943695638669178e-02
5	9000000	10000000	3.560942173705931163e-02	1.887899828973966035e-02	9.828986912259292039e-03
5	10000000	11000000	3.144121653525048382e-02	2.403413944636353244e-02	6.551060154773692169e-03
5	11000000	12000000	3.246315548221009178e-02	2.671494406689416123e-02	2.451170288544126871e-03
5	12000000	13000000	3.731243536949781919e-02	2.099455375751191344e-02	9.003877597445444220e-03
5	13000000	14000000	4.652049884217111103e-02	2.193621520978614181e-02	-4.642433908839354098e-03
5	14000000	15000000	2.410880669216146702e-02	1.821590201634760205e-03	-1.497468369448585936e-03
5	15000000	16000000	4.755904677547252019e-02	7.521109464402295046e-03	-6.394691802055287727e-03
5	16000000	17000000	2.336922908328985249e-02	2.205441109540038497e-02	-7.871066518434657530e-03
5	17000000	18000000	3.782003408213818058e-02	2.212049265787104785e-02	-1.310739236676852250e-02
5	18000000	19000000	4.514911145951416155e-02	6.117039616199387853e-03	-7.449368478715601496e-03
5	19000000	20000000	3.477848171887028966e-02	1.239764698438544643e-02	1.100719090723309077e-02
5	20000000	21000000	2.276981108835906403e-02	1.392460783779663792e-02	5.532132840765994521e-03
5	21000000	22000000	2.672381409884993370e-02	5.325268240228886452e-03	7.100923823674869066e-03
5	22000000	23000000	4.005934651452568857e-02	1.922332311950104497e-02	-1.576799911866749379e-02
5	23000000	24000000	2.246191763957076232e-02	3.093662556772390840e-03	-7.593556195228859558e-03
5	25000000	26000000	4.197242898409520029e-02	1.083273621406579236e-03	1.373033410421011478e-03
5	26000000	27000000	2.894997449169597892e-02	2.586916635382077376e-02	-9.160046526773360856e-03
5	27000000	28000000	2.099434545996252746e-02	1.831289898531471283e-02	-1.922166058170988968e-03
5	28000000	29000000	3.703433258643239884e-02	2.533094572726190315e-03	6.202426124587992300e-03
5	29000000	30000000	4.716649971857900941e-02	1.416079027124811894e-02	4.137004559162629942e-03
5	30000000	31000000	2.127855913029627274e-02	1.977041242469214019e-02	-4.518607791661353665e-03
5	31000000	32000000	2.193657367281648743e-02	9.541362358316320472e-03	-1.068637888723820983e-02
5	32000000	33000000	2.070038968244457961e-02	9.493485641084554658e-03	-7.501275034692033924e-03
5	33000000	34000000	2.427420514694280870e-02	2.409769859367671182e-03	-4.380983558299288497e-03
5	34000000	35000000	4.409562907123022041e-02	2.089478903420904574e-02	4.105730497161963650e-03
5	35000000	36000000	3.606916014224878508e-02	2.739531948964886096e-02	-4.887765144892714658e-03
6	3000000	4000000	4.396805501474734812e-02	1.545618988484752029e-02	5.963389775187981877e-03
6	6000000	7000000	4.832978114707414674e-02	1.776309446545332529e-02	-8.109670448582792035e-04
6	7000000	8000000	4.701420428167173149e-02	1.424862274710959713e-02	-1.100733524582077349e-02
6	8000000	9000000	2.266960133200873403e-02	6.914423934863246982e-03	-1.039261444992122842e-02
6	9000000	10000000	4.303768884203883205e-02	1.881619927557833319e-02	-1.167576286892323470e-02
6	10000000	11000000	2.156907637369805814e-02	1.051348584389870909e-02	2.700842728054923814e-03
6	11000000	12000000	4.169267659502645662e-02	8.783715602074543966e-03	7.363032049045514435e-03
6	12000000	13000000	3.969878310818740486e-02	1.555373249511665668e-02	-1.603820430799964350e-02
6	13000000	14000000	4.363796503958241452e-02	1.299876736633434095e-02	8.964682160400593708e-03
6	14000000	15000000	3.958453036488798066e-02	7.507937585067439926e-03	9.657145500644245470e-03
6	15000000	16000000	3.955601573437434598e-02	2.640671290497852847e-02	-6.159223599832799878e-03
6	16000000	17000000	2.974871842381612147e-02	8.519982878607511995e-03	-1.669139152455059033e-02
6	17000000	18000000	4.861811297316893932e-02	9.356419270006133271e-03	-6.596582870392002536e-03
6	18000000	19000000	3.164711022300070037e-02	5.555529097916373817e-03	8.540044929159742310e-03
6	19000000	20000000	2.681681031536606655e-02	4.461122010283871068e-04	-4.319210980577068738e-03
6	20000000	21000000	3.516341429137278402e-02	5.500119321791814044e-03	9.480000553911422517e-03
6	21000000	22000000	3.758876697158489155e-02	9.861061820407907366e-03	-1.764585319081440548e-02
6	22000000	23000000	4.556439943221279876e-02	2.219670146266188721e-02	-5.782048302058260918e-04
6	23000000	24000000	2.958287638106378223e-02	-1.522406957845084084e-03	-4.057676845617071669e-03
6	24000000	25000000	4.081546304182564339e-02	2.710727830297775861e-03	-1.160535868637355486e-02
6	25000000	26000000	3.042158782401892941e-02	-4.285254081959149162e-04	-4.099243170883980387e-03
6	26000000	27000000	2.456374722720088347e-02	4.972500445761090723e-03	-1.158090058368232110e-02
6	27000000	28000000	2.834776217533521367e-02	2.477830849208349784e-02	3.338699405870676571e-03
6	28000000	29000000	3.607749119211535460e-02	-6.359948355433137600e-04	2.586734517483911013e-03
6	29000000	30000000	4.310089081650800291e-02	1.016029861259668508e-03	-7.792094867095186077e-04
6	30000000	31000000	2.170791439121026734e-02	2.010084972773438367e-02	-6.695029202177426621e-03
6	31000000	32000000	3.338850748666059853e-02	2.647281068739722534e-02	-9.439542382539601109e-03
6	32000000	33000000	3.753625681182844176e-02	2.461710105965480427e-02	5.560068189438140129e-03
6	33000000	34000000	4.405608150618701979e-02	3.187653901348548677e-03	-9.134193276966197025e-03
6	34000000	35000000	1.985956602341034868e-02	8.893274747279173928e-03	-3.969304072438712902e-03
6	35000000	36000000	3.798920924622061629e-02	-8.487826061901016612e-04	4.738768826735527124e-04
6	36000000	37000000	3.458197057154821508e-02	1.482179548660224853e-02	-1.892882044409192888e-02
6	37000000	38000000	4.522198317163646231e-02	1.905309181644940578e-02	-1.119803263904574700e-02
6	38000000	39000000	4.910552839043053758e-02	1.011539406889667633e-02	-3.036153342052409169e-03
6	39000000	40000000	4.235814708601864931e-02	2.501082889727650194e-02	-2.750122461695201845e-03
7	0	1000000	3.822851788639116538e-02	1.722629027267333010e-02	9.987194725317369987e-03
7	1000000	2000000	2.473717452529541200e-02	1.829489726984771802e-02	7.722140018772838052e-03
7	2000000	3000000	4.178941496234236941e-02	6.201153228997827692e-03	-1.432492112222762126e-02
7	3000000	4000000	3.474917083197474887e-02	-1.700258497212852118e-03	3.258604922760721472e-04
7	4000000	5000000	2.603160914311220681e-02	8.475019372318126284e-03	-1.484320954571800855e-02
7	5000000	6000000	2.498692471045419611e-02	3.805399250424501556e-03	-9.220121450833475979e-03
7	6000000	7000000	3.001461095684682459e-02	1.610979493940601498e-02	1.015660554281602214e-02
7	7000000	8000000	4.678981117120283029e-02	2.055212499027344111e-02	-1.705190258435441541e-03
7	8000000	9000000	3.580803021726164381e-02	5.656734801282953251e-03	-1.661117239170242788e-02
7	9000000	10000000	4.346218868401222069e-02	2.543710256701203765e-02	-3.621888883283260960e-03
7	10000000	11000000	3.057269052985648813e-02	1.180263320364721919e-03	-1.308717688543640026e-02
7	11000000	12000000	1.917723810254590849e-02	1.362900150393016319e-02	-1.864201401712088082e-03
7	12000000	13000000	4.526509245494735045e-02	5.614757463309345484e-03	-1.118531290069945186e-02
7	13000000	14000000	2.359754287424394373e-02	2.370855453709611732e-02	-2.081145410163280467e-03
7	14000000	15000000	3.186972162592460744e-02	1.944145155430075655e-02	9.230486563521884957e-03
7	15000000	16000000	2.775900104031422955e-02	2.692897409580862975e-02	-2.265533034791099819e-03
7	17000000	18000000	3.488857281628136853e-02	2.510211049865757396e-03	7.447257610317599939e-03
7	18000000	19000000	4.614573833178547274e-02	2.050298963928951640e-02	2.463712725600400357e-03
7	19000000	20000000	2.710616988721097076e-02	1.926653834978996754e-02	-1.404677731416464383e-02
7	20000000	21000000	2.017408032343251043e-02	1.676509565928764947e-02	-5.527916502692472624e-04
7	21000000	22000000	3.030349268284711350e-02	2.493640692248294891e-02	-1.169115398709125522e-02
7	22000000	23000000	2.513643242795606664e-02	5.081940674095690360e-04	-5.037648060950757067e-03
7	23000000	24000000	4.887240504786196510e-02	1.513750783902517716e-02	-2.380947751288966813e-03
7	24000000	25000000	3.791080443211425344e-02	2.640750732016681340e-02	-9.201804824127165008e-03
7	25000000	26000000	4.658613733599233087e-02	9.601177303948157243e-03	-1.172816009796480950e-02
7	26000000	27000000	2.965859564922981167e-02	1.694107446237891074e-03	5.620907763395257238e-03
7	27000000	28000000	2.650366585600597014e-02	2.519695321058028348e-02	-5.923540894070713006e-03
7	28000000	29000000	3.522830174692530986e-02	9.419918848155415039e-03	8.711157592812253034e-03
7	29000000	30000000	3.935054441415904852e-02	2.603184406880409280e-02	-1.873432570631960049e-03
8	0	1000000	2.381694125923666805e-02	1.284633629599467308e-02	7.314740939564223429e-03
8	1000000	2000000	4.191161521865710560e-02	2.339858694312524356e-02	4.886886278045976875e-03
8	2000000	3000000	4.180454202481634352e-02	1.765627162713770057e-02	8.746957831768467986e-03
8	3000000	4000000	4.445791373031698912e-02	3.947395607079636805e-03	3.136551811140050102e-03
8	4000000	5000000	3.083040456747990904e-02	-1.231315232032330169e-03	-4.037796530797587813e-04
8	5000000	6000000	4.404051781404418747e-02	2.324380592035441354e-02	-1.775175668319031990e-03
8	6000000	7000000	3.174711058634941546e-02	1.908475265264561113e-02	-1.572915398153744079e-02
8	7000000	8000000	2.674219245423434602e-02	7.144301747846791908e-03	7.127668720735108945e-03
8	8000000	9000000	2.241621227503204708e-02	1.487650474894339908e-02	-1.255728016274011878e-02
8	9000000	10000000	2.883840224566534480e-02	-1.228101913609609729e-03	-7.377683850464705068e-03
8	10000000	11000000	4.249220531661938860e-02	1.155784701713647410e-02	6.249311546998338567e-03
8	11000000	12000000	3.757681887061578574e-02	2.788219382782586644e-02	-3.375963478318665112e-03
8	12000000	13000000	2.445426673875220752e-02	2.475262943111435771e-02	-5.460610281151044576e-03
8	13000000	14000000	4.092014822462102658e-02	2.211466102918752466e-02	6.324763832332087540e-03
8	14000000	15000000	2.499167605164044278e-02	2.382746753977724521e-02	2.474489657001188551e-03
8	15000000	16000000	3.361791986445792496e-02	2.395781765264323390e-02	-1.397311686124198989e-02
8	16000000	17000000	2.927554162847975650e-02	-1.276650528679644601e-03	-2.362145089484420264e-03
8	17000000	18000000	4.042356775728719182e-02	1.039933553592738147e-02	-1.727144102217358090e-02
8	18000000	19000000	3.531699815079250571e-02	2.125293901493419471e-02	-1.575691576050815279e-02
8	19000000	20000000	3.540014228492815995e-02	2.744880421871776638e-02	1.015419309201805479e-03
8	20000000	21000000	3.684455117332912505e-02	-1.584384522089146751e-03	-3.204118550470173507e-03
8	21000000	22000000	3.738965987285675779e-02	2.042359602042597908e-02	-1.581114697546723291e-02
8	22000000	23000000	2.555865906079547722e-02	1.376093477366279860e-03	2.187452658115151942e-04
8	23000000	24000000	2.118796164219572190e-02	7.229129832344763362e-03	-6.337270593409898359e-03
8	24000000	25000000	3.953625199859378547e-02	2.322423837294063098e-02	5.533319588735000072e-03
8	25000000	26000000	1.990778158513950916e-02	1.520997124146497917e-02	-4.146739595290222478e-03
8	26000000	27000000	3.352265337485654806e-02	5.548129408056604733e-03	-1.572216920661408460e-02
8	27000000	28000000	4.397089275658165597e-02	1.470300039376420433e-02	-1.401817055153319926e-02
9	0	1000000	2.861466135563608265e-02	2.195772630880276841e-02	6.797316880171965989e-03
9	1000000	2000000	3.645942390130961497e-02	2.701615116676702247e-02	-6.091349086244483586e-04
9	2000000	3000000	4.683068228575908154e-02	9.968081445964806914e-03	3.890968566613689419e-03
9	3000000	4000000	3.223084802066356058e-02	2.130775177375790475e-02	-1.634375250100716243e-02
9	4000000	5000000	2.142123692495360651e-02	1.344917721139887723e-02	3.907389551896281107e-03
9	5000000	6000000	3.656266905905789649e-02	1.330350260625667858e-02	1.137717182257816373e-02
9	6000000	7000000	2.459528064354531487e-02	1.566723824753979769e-02	8.008640181075957210e-03
9	7000000	8000000	2.771301717752874469e-02	9.788066478724285688e-03	-1.623450977523458599e-02
9	8000000	9000000	3.669965568580649956e-02	-3.323633829990464477e-04	-1.046105545724259657e-02
9	9000000	10000000	3.822468735333564571e-02	4.348897223696903021e-03	8.989997108891957522e-03
9	10000000	11000000	2.619416182108654303e-02	2.247581089484288960e-02	6.341854323011638338e-03
9	11000000	12000000	4.544351935713880630e-02	1.533480289671732347e-02	-1.323092595273621039e-02
9	12000000	13000000	3.154645584842075134e-02	1.382112437044095629e-02	1.136633979888931716e-02
9	13000000	14000000	3.473937270315049369e-02	2.549316779592061474e-02	4.788840735313036091e-03
9	14000000	15000000	2.250691801462097880e-02	1.913120200134118057e-02	-1.082892610000455932e-02
9	15000000	16000000	2.587890044798054484e-02	2.447702935970114818e-02	-8.294693365557791187e-03
9	16000000	17000000	4.579682662946089888e-02	4.055889974403472861e-03	-6.912884887263126901e-03
9	17000000	18000000	2.563696769626363364e-02	1.276988691005660932e-02	-1.631076569516915625e-02
9	19000000	20000000	3.804745682938778795e-02	2.215056036366957332e-02	6.531047149987739137e-03
9	20000000	21000000	2.523641691017290689e-02	1.445388085546215652e-02	-1.401674916413721272e-02
9	21000000	22000000	2.052960213261753944e-02	1.356462523872273805e-02	1.213291893566148614e-03
9	22000000	23000000	3.443380630618354116e-02	2.484808463326259112e-03	-1.207476370499099838e-02
9	23000000	24000000	4.503493846800223077e-02	9.949697974544525342e-03	-1.094491501850423411e-02
9	24000000	25000000	2.888475932427558499e-02	2.541497180854930885e-02	-3.384848580090422943e-04
9	25000000	26000000	4.269928697679537671e-02	1.703299490038559863e-02	-1.554402872822643715e-02
9	26000000	27000000	2.064297179787155656e-02	1.620357948628766906e-02	5.209686160167936904e-04
9	27000000	28000000	2.747194227517155835e-02	2.252919350221006204e-03	3.132794699615916792e-03
9	28000000	29000000	4.014633497890426200e-02	5.791443970398674245e-04	-6.573965073927553505e-03
9	31000000	32000000	3.802816652106980749e-02	1.723459328498429949e-02	-1.704253290113650482e-02
9	32000000	33000000	2.526968137902628128e-02	4.187820924478668182e-03	4.760645856076961904e-03
9	33000000	34000000	3.481013489518809678e-02	1.193081291641761438e-03	-1.343238107741601649e-02
9	34000000	35000000	3.814386114842550912e-02	2.220190997460589743e-03	-1.330030486728964005e-02
9	35000000	36000000	4.555971555596072947e-02	2.917341922074532558e-03	-2.926037344527791101e-03
9	36000000	37000000	3.351380931356646997e-02	1.616363493773302282e-02	-9.845004879677045698e-03
9	37000000	38000000	3.099982016997139544e-02	1.251829561312558202e-02	-1.801468048579122835e-02
9	38000000	39000000	2.393379508002351636e-02	1.795170328100415685e-02	4.229534306537658175e-03
9	39000000	40000000	2.660235449157764137e-02	1.480454687243861964e-02	9.051764456894782762e-03
9	40000000	41000000	4.340801105999694820e-02	5.737140675142016893e-03	-1.305025722783155137e-02
9	41000000	42000000	4.374748387413883444e-02	1.705341515560897594e-02	7.235258911106681907e-03
9	42000000	43000000	4.110587515237249662e-02	4.571246836606709420e-03	6.403915484216627339e-03
9	43000000	44000000	2.406399362662355393e-02	2.176005408878738806e-02	-1.036239394173865506e-02
9	44000000	45000000	2.880790939310870491e-02	2.039713882474081599e-02	7.909328497878367198e-03
9	45000000	46000000	2.136088221626562464e-02	1.865780028887763578e-02	-8.210513303042754965e-03
9	46000000	47000000	3.321540092602478372e-02	1.386196431694183828e-02	-1.804667835435102771e-02
9	47000000	48000000	3.337855704699196902e-02	6.472743774605448997e-04	-1.146073006279883788e-02
9	48000000	49000000	4.606993199034777747e-02	5.834298366470577757e-03	2.516254595689786447e-03
9	49000000	50000000	2.512078953368513182e-02	2.438700391690787339e-02	-4.200796578983882886e-04
9	50000000	51000000	4.688487587361115511e-02	1.264634882088219205e-02	-1.068022763242584133e-02
9	51000000	52000000	3.996259826844439367e-02	2.501624001268092090e-02	2.943210330292693726e-03
9	52000000	53000000	2.757212643026367427e-02	2.297143219125082764e-02	4.946930761559099193e-03
9	53000000	54000000	4.797721457863391575e-02	7.663768841495303616e-03	-2.518599936901076523e-03
9	54000000	55000000	3.928487847790107512e-02	5.631696315028421806e-04	2.559037749913531130e-03
10	0	1000000	2.661446754765381742e-02	3.694930456844075072e-03	4.750789581638238494e-03
10	1000000	2000000	2.330938789296025521e-02	2.021766287100511955e-02	2.471197294035793607e-03
10	2000000	3000000	4.747924397575450928e-02	1.824203175284127773e-02	-5.413764941335868358e-03
10	3000000	4000000	3.327619556900338060e-02	2.577091622784155513e-03	-1.308372249561287962e-02
10	4000000	5000000	3.983424093401898708e-02	1.052688824178518896e-02	9.796346868552945758e-03
10	5000000	6000000	3.518389683428407161e-02	2.276479705918560414e-02	8.100939050104196543e-03
10	6000000	7000000	3.280469439572250567e-02	6.929739943872410650e-03	1.095417093171855046e-02
10	7000000	8000000	2.417387900472754009e-02	7.445607532933126368e-03	6.224118366664706248e-03
10	8000000	9000000	2.376739653190713605e-02	1.199028724769516351e-02	-1.410703275136849025e-02
10	9000000	10000000	4.573736500939554195e-02	1.053531778061840909e-02	5.170390167874734481e-03
10	10000000	11000000	3.966929830653284639e-02	8.210539454597650527e-03	-1.648300515940639629e-02
10	11000000	12000000	2.176781641516958507e-02	5.068300022948372778e-03	-2.979769474501682038e-03
10	12000000	13000000	2.107628298405530773e-02	1.319232987382157329e-02	-9.283897925128759346e-03
10	13000000	14000000	2.567979139278366366e-02	2.187684614210258158e-02	-1.078271448275271681e-02
10	14000000	15000000	4.621264083341462131e-02	1.962762679962929552e-02	3.705991087304483581e-04
10	15000000	16000000	2.958764645178225614e-02	7.912228436850786764e-03	9.103957243852218995e-03
10	16000000	17000000	3.315750768755238581e-02	-8.382794987915401230e-04	-1.823692905500618085e-04
10	17000000	18000000	2.816489110255896225e-02	1.139612382245486742e-02	9.542917880161191913e-03
10	18000000	19000000	3.220798813548370054e-02	1.053700782302080530e-02	1.098331730188677885e-02
