# Supplementary material for: Integrating Dynamic 3D Chromatin Architecture and Gene Expression Alterations Reveal Heterosis in Brassica rapa
Source: Int J Mol Sci. 2024 Feb 22;25(5):2568. doi: 10.3390/ijms25052568 (PMC10931744; doi:10.3390/ijms25052568)
Supplement: Supplementary file 1 [file ijms-25-02568-s001.zip › Supplmentary file 15ú║The genuine 3D model in the F1 and its parents/readme]

PM2*.R.pos	样品的染色体折叠的3维空间坐标文件
