# Supplementary material for: Integrating Dynamic 3D Chromatin Architecture and Gene Expression Alterations Reveal Heterosis in Brassica rapa
Source: Int J Mol Sci. 2024 Feb 22;25(5):2568. doi: 10.3390/ijms25052568 (PMC10931744; doi:10.3390/ijms25052568)
Supplement: Supplementary file 1 [file ijms-25-02568-s001.zip › Supplmentary file 2 .xlsx]

## Sheet: Table S3
Table S3 24320 genes were actively expressed in P1 (082)
Gene_id	chromosome	Strand	start	end	length	P1_1_readcount	P1_2_readcount	P1_3_readcount	P1_1_fpkm	P1_2_fpkm	P1_3_fpkm	P1_group_fpkm	biological_process	biological_process_description	cellular_component	cellular_component_description	molecular_function	molecular_function_description	KEGG AnnotInfo
Novel00001	1	+	167265	168204	596	1478	558	1054	144.499	46.8076	94.0416	95.1162	--	--	--	--	--	--	--
Novel00003	1	+	402755	403586	670	379	264	451	39.7194	23.7387	43.1347	35.5309	--	--	GO:0005887//GO:0044464//GO:0016020//GO:0016021//GO:0005575//GO:0071944//GO:0031226//GO:0044425//GO:0044459//GO:0005623//GO:0031224//GO:0005886	integral component of plasma membrane//cell part//membrane//integral component of membrane//cellular_component//cell periphery//intrinsic component of plasma membrane//membrane part//plasma membrane part//cell//intrinsic component of membrane//plasma membrane	--	--	--
Novel00005	1	+	981240	982865	1483	273	1610	140	10.7265	54.2766	5.0201	23.3411	GO:0008152//GO:0016070//GO:0034641//GO:0009059//GO:0010468//GO:0044271//GO:0080090//GO:0060255//GO:1901360//GO:0051301//GO:2000112//GO:0000003//GO:0050789//GO:0044238//GO:0032505//GO:0044699//GO:1903047//GO:0061640//GO:0022607//GO:0043170//GO:0006725//GO:0046483//GO:0051252//GO:0071840//GO:0097659//GO:0032774//GO:0043093//GO:0018130//GO:0010556//GO:0007049//GO:0051171//GO:0044085//GO:0006351//GO:…	metabolic process//RNA metabolic process//cellular nitrogen compound metabolic process//macromolecule biosynthetic process//regulation of gene expression//cellular nitrogen compound biosynthetic process//regulation of primary metabolic process//regulation of macromolecule metabolic process//organic cyclic compound metabolic process//cell division//regulation of cellular macromolecule biosynthetic…	GO:0043229//GO:0005622//GO:0043226//GO:0005737//GO:0005634//GO:0005575//GO:0044464//GO:0043231//GO:0043227//GO:0005623//GO:0044424	intracellular organelle//intracellular//organelle//cytoplasm//nucleus//cellular_component//cell part//intracellular membrane-bounded organelle//membrane-bounded organelle//cell//intracellular part	GO:0003676//GO:0003700//GO:0043565//GO:0001071//GO:0005488//GO:1901363//GO:0003677//GO:0097159//GO:0003674	nucleic acid binding//transcription factor activity, sequence-specific DNA binding//sequence-specific DNA binding//nucleic acid binding transcription factor activity//binding//heterocyclic compound binding//DNA binding//organic cyclic compound binding//molecular_function	--
Novel00006	1	+	1056646	1058358	1220	150	366	148	7.21152	15.0976	6.49359	9.60089	GO:0044085//GO:0071704//GO:0044237//GO:0071822//GO:0009987//GO:0006457//GO:0044260//GO:0006461//GO:0070271//GO:0008150//GO:0019538//GO:0070206//GO:0016043//GO:0008152//GO:0044267//GO:0044238//GO:0065003//GO:0043933//GO:0043170//GO:0022607//GO:0071840//GO:0051259	cellular component biogenesis//organic substance metabolic process//cellular metabolic process//protein complex subunit organization//cellular process//protein folding//cellular macromolecule metabolic process//protein complex assembly//protein complex biogenesis//biological_process//protein metabolic process//protein trimerization//cellular component organization//metabolic process//cellular pro…	GO:0043234//GO:0032991//GO:0005575//GO:0016272	protein complex//macromolecular complex//cellular_component//prefoldin complex	GO:0016772//GO:0005515//GO:0051082//GO:0016740//GO:0016301//GO:0003674//GO:0003824//GO:0004672//GO:0016773//GO:0004674//GO:0005488	transferase activity, transferring phosphorus-containing groups//protein binding//unfolded protein binding//transferase activity//kinase activity//molecular_function//catalytic activity//protein kinase activity//phosphotransferase activity, alcohol group as acceptor//protein serine/threonine kinase activity//binding	--
Novel00007	1	+	1164260	1170880	1532	1244	1467	1377	48.5836	49.1575	49.0784	48.9398	GO:0008152//GO:0008150	metabolic process//biological_process	--	--	GO:0016788//GO:0003674//GO:0003824//GO:0016787	hydrolase activity, acting on ester bonds//molecular_function//catalytic activity//hydrolase activity	--
Novel00008	1	+	1773099	1775567	1750	287	718	443	10.2849	22.0766	14.488	15.6165	GO:0008150//GO:0044085//GO:0071840//GO:0042254//GO:0022613	biological_process//cellular component biogenesis//cellular component organization or biogenesis//ribosome biogenesis//ribonucleoprotein complex biogenesis	GO:0044424//GO:0043227//GO:0005623//GO:0043231//GO:0044464//GO:0043226//GO:0005634//GO:0005575//GO:0043229//GO:0005622	intracellular part//membrane-bounded organelle//cell//intracellular membrane-bounded organelle//cell part//organelle//nucleus//cellular_component//intracellular organelle//intracellular	--	--	--
Novel00010	1	+	3241577	3247987	3992	231	424	265	3.73271	5.87852	3.90792	4.50638	GO:0044699//GO:0008152//GO:0044710//GO:0008150//GO:0055114	single-organism process//metabolic process//single-organism metabolic process//biological_process//oxidation-reduction process	--	--	GO:0008897//GO:0005488//GO:0000287//GO:0043169//GO:0016491//GO:0003824//GO:0043167//GO:0003674//GO:0016772//GO:0016780//GO:0046872//GO:0016740	holo-[acyl-carrier-protein] synthase activity//binding//magnesium ion binding//cation binding//oxidoreductase activity//catalytic activity//ion binding//molecular_function//transferase activity, transferring phosphorus-containing groups//phosphotransferase activity, for other substituted phosphate groups//metal ion binding//transferase activity	K00384 thioredoxin reductase (NADPH) [EC:1.8.1.9] | (RefSeq) NTRA; NADPH-dependent thioredoxin reductase A
Novel00011	1	+	3822564	3823162	465	18	0	7	2.25558	0	0.800517	1.0187	GO:0050896//GO:0032501//GO:0032989//GO:0030030//GO:0044707//GO:0031175//GO:0048666//GO:0009605//GO:0048731//GO:0000904//GO:0032502//GO:0007409//GO:0022008//GO:0044767//GO:0042221//GO:0000902//GO:0006935//GO:0040011//GO:0007275//GO:0030154//GO:0048858//GO:0009653//GO:0007399//GO:0042330//GO:0044699//GO:0061564//GO:0071840//GO:0032990//GO:0006928//GO:0048856//GO:0009987//GO:0048812//GO:0048699//GO:…	response to stimulus//multicellular organismal process//cellular component morphogenesis//cell projection organization//single-multicellular organism process//neuron projection development//neuron development//response to external stimulus//system development//cell morphogenesis involved in differentiation//developmental process//axonogenesis//neurogenesis//single-organism developmental process//…	--	--	--	--	--
Novel00012	1	+	3876379	3878333	1735	159	126	119	5.33993	3.63077	3.64731	4.20601	--	--	GO:0044464//GO:0044422//GO:0043231//GO:0005622//GO:0043229//GO:1990234//GO:0005575//GO:0005680//GO:0005634//GO:0000152//GO:0043226//GO:0031461//GO:1902494//GO:0044424//GO:0044428//GO:0043234//GO:0044446//GO:0005623//GO:0043227//GO:0032991//GO:0000151	cell part//organelle part//intracellular membrane-bounded organelle//intracellular//intracellular organelle//transferase complex//cellular_component//anaphase-promoting complex//nucleus//nuclear ubiquitin ligase complex//organelle//cullin-RING ubiquitin ligase complex//catalytic complex//intracellular part//nuclear part//protein complex//intracellular organelle part//cell//membrane-bounded organe…	GO:0046914//GO:0008270//GO:0005488//GO:0043169//GO:0043167//GO:0003824//GO:0003674//GO:0004842//GO:0005515//GO:0046872//GO:0019787//GO:0016740	transition metal ion binding//zinc ion binding//binding//cation binding//ion binding//catalytic activity//molecular_function//ubiquitin-protein transferase activity//protein binding//metal ion binding//ubiquitin-like protein transferase activity//transferase activity	--
Novel00013	1	+	3919238	3922994	1184	306	44	757	18.1942	2.24468	41.0767	20.5052	GO:0008152//GO:0044042//GO:0006073//GO:0044238//GO:0005976//GO:0005975//GO:0043170//GO:0071704//GO:0044262//GO:0044237//GO:0044260//GO:0009987//GO:0044264//GO:0008150	metabolic process//glucan metabolic process//cellular glucan metabolic process//primary metabolic process//polysaccharide metabolic process//carbohydrate metabolic process//macromolecule metabolic process//organic substance metabolic process//cellular carbohydrate metabolic process//cellular metabolic process//cellular macromolecule metabolic process//cellular process//cellular polysaccharide met…	GO:0048046//GO:0005575//GO:0044464//GO:0005576//GO:0005618//GO:0005623//GO:0071944//GO:0030312	apoplast//cellular_component//cell part//extracellular region//cell wall//cell//cell periphery//external encapsulating structure	GO:0004553//GO:0016758//GO:0016762//GO:0016757//GO:0016740//GO:0016787//GO:0016798//GO:0003674//GO:0003824	hydrolase activity, hydrolyzing O-glycosyl compounds//transferase activity, transferring hexosyl groups//xyloglucan:xyloglucosyl transferase activity//transferase activity, transferring glycosyl groups//transferase activity//hydrolase activity//hydrolase activity, acting on glycosyl bonds//molecular_function//catalytic activity	--
Novel00014	1	+	3928848	3930420	1379	4740	2380	1587	200.287	86.2861	61.1981	115.924	GO:0005976//GO:0043170//GO:0005975//GO:0008152//GO:0044042//GO:0006073//GO:0044238//GO:0044260//GO:0009987//GO:0008150//GO:0044264//GO:0071704//GO:0044262//GO:0044237	polysaccharide metabolic process//macromolecule metabolic process//carbohydrate metabolic process//metabolic process//glucan metabolic process//cellular glucan metabolic process//primary metabolic process//cellular macromolecule metabolic process//cellular process//biological_process//cellular polysaccharide metabolic process//organic substance metabolic process//cellular carbohydrate metabolic p…	GO:0044464//GO:0005576//GO:0005618//GO:0048046//GO:0005575//GO:0071944//GO:0030312//GO:0005623	cell part//extracellular region//cell wall//apoplast//cellular_component//cell periphery//external encapsulating structure//cell	GO:0016762//GO:0016757//GO:0004553//GO:0016758//GO:0016798//GO:0003824//GO:0003674//GO:0016740//GO:0016787	xyloglucan:xyloglucosyl transferase activity//transferase activity, transferring glycosyl groups//hydrolase activity, hydrolyzing O-glycosyl compounds//transferase activity, transferring hexosyl groups//hydrolase activity, acting on glycosyl bonds//catalytic activity//molecular_function//transferase activity//hydrolase activity	--
Novel00016	1	+	7426479	7427025	547	41	92	26	4.36752	8.4087	2.52762	5.10128	--	--	--	--	--	--	--
Novel00017	1	+	7504897	7506744	1308	55	96	79	2.45015	3.66937	3.21177	3.11043	--	--	--	--	GO:0003674//GO:0005215	molecular_function//transporter activity	--
Novel00018	1	+	7770598	7771782	950	24	28	31	1.47206	1.47354	1.73526	1.56029	GO:0016310//GO:0008152//GO:0043412//GO:0044238//GO:0044267//GO:0006793//GO:0043170//GO:0006796//GO:0071704//GO:0006468//GO:0006464//GO:0044237//GO:0009987//GO:0044260//GO:0036211//GO:0008150//GO:0019538	phosphorylation//metabolic process//macromolecule modification//primary metabolic process//cellular protein metabolic process//phosphorus metabolic process//macromolecule metabolic process//phosphate-containing compound metabolic process//organic substance metabolic process//protein phosphorylation//cellular protein modification process//cellular metabolic process//cellular process//cellular macr…	--	--	GO:0004672//GO:0032559//GO:0017076//GO:0001882//GO:0000166//GO:0016773//GO:0032553//GO:0032550//GO:0005488//GO:0001883//GO:1901265//GO:0097367//GO:1901363//GO:0016772//GO:0043168//GO:0036094//GO:0005524//GO:0030554//GO:0016740//GO:0035639//GO:0016301//GO:0032549//GO:0032555//GO:0097159//GO:0043167//GO:0003824//GO:0003674	protein kinase activity//adenyl ribonucleotide binding//purine nucleotide binding//nucleoside binding//nucleotide binding//phosphotransferase activity, alcohol group as acceptor//ribonucleotide binding//purine ribonucleoside binding//binding//purine nucleoside binding//nucleoside phosphate binding//carbohydrate derivative binding//heterocyclic compound binding//transferase activity, transferring …	no KO assigned | (RefSeq) CRK11; cysteine-rich RLK (RECEPTOR-like protein kinase) 11
Novel00019	1	+	7949709	7954017	3799	1762	1842	1445	27.0327	24.2473	20.232	23.8373	GO:0006464//GO:0044237//GO:0071704//GO:0006468//GO:0036211//GO:0008150//GO:0019538//GO:0009987//GO:0044260//GO:0044238//GO:0044267//GO:0006793//GO:0016310//GO:0008152//GO:0043412//GO:0006796//GO:0043170	cellular protein modification process//cellular metabolic process//organic substance metabolic process//protein phosphorylation//protein modification process//biological_process//protein metabolic process//cellular process//cellular macromolecule metabolic process//primary metabolic process//cellular protein metabolic process//phosphorus metabolic process//phosphorylation//metabolic process//macr…	--	--	GO:0043168//GO:0036094//GO:0005524//GO:0030554//GO:0035639//GO:0016740//GO:1901363//GO:0016772//GO:0043167//GO:0003824//GO:0003674//GO:0016301//GO:0032549//GO:0032555//GO:0097159//GO:0017076//GO:0001882//GO:0004672//GO:0032559//GO:0032550//GO:0004674//GO:0005488//GO:0001883//GO:1901265//GO:0097367//GO:0000166//GO:0016773//GO:0032553	anion binding//small molecule binding//ATP binding//adenyl nucleotide binding//purine ribonucleoside triphosphate binding//transferase activity//heterocyclic compound binding//transferase activity, transferring phosphorus-containing groups//ion binding//catalytic activity//molecular_function//kinase activity//ribonucleoside binding//purine ribonucleotide binding//organic cyclic compound binding//…	--
Novel00022	1	+	8548436	8549405	846	696	399	309	47.9377	23.5793	19.4229	30.3133	--	--	--	--	--	--	--
Novel00024	1	+	9530900	9531521	622	37	2	55	3.46617	0.160756	4.70216	2.77636	--	--	--	--	--	--	--
Novel00025	1	+	9543409	9545249	1757	236	194	579	12.0311	8.48562	26.9375	15.8181	GO:0005975//GO:0043170//GO:0005976//GO:0044042//GO:0008152//GO:0044238//GO:0006073//GO:0009987//GO:0044260//GO:0044264//GO:0008150//GO:0071704//GO:0044237//GO:0044262	carbohydrate metabolic process//macromolecule metabolic process//polysaccharide metabolic process//glucan metabolic process//metabolic process//primary metabolic process//cellular glucan metabolic process//cellular process//cellular macromolecule metabolic process//cellular polysaccharide metabolic process//biological_process//organic substance metabolic process//cellular metabolic process//cellu…	GO:0005576//GO:0044464//GO:0005618//GO:0005575//GO:0048046//GO:0071944//GO:0030312//GO:0005623	extracellular region//cell part//cell wall//cellular_component//apoplast//cell periphery//external encapsulating structure//cell	GO:0016762//GO:0016757//GO:0016758//GO:0004553//GO:0016798//GO:0003674//GO:0003824//GO:0016787//GO:0016740	xyloglucan:xyloglucosyl transferase activity//transferase activity, transferring glycosyl groups//transferase activity, transferring hexosyl groups//hydrolase activity, hydrolyzing O-glycosyl compounds//hydrolase activity, acting on glycosyl bonds//molecular_function//catalytic activity//hydrolase activity//transferase activity	--
Novel00027	1	+	9895422	9897326	1617	59	59	52	2.18139	1.87165	1.75458	1.93587	--	--	--	--	GO:0005488//GO:0005515//GO:0003674	binding//protein binding//molecular_function	--
Novel00028	1	+	10143498	10147364	2362	229	1581	975	7.5687	44.834	29.4088	27.2705	--	--	--	--	GO:0003674//GO:0043167//GO:0043169//GO:0046872//GO:0005515//GO:0005488//GO:0005509	molecular_function//ion binding//cation binding//metal ion binding//protein binding//binding//calcium ion binding	--
Novel00029	1	+	10191022	10193333	2115	84	64	61	2.31423	1.51286	1.53372	1.78693	--	--	--	--	--	--	--
Novel00032	1	+	10773701	10774126	350	2	13	15	0.332966	1.85696	2.27902	1.48965	--	--	--	--	--	--	--
Novel00035	1	+	12063565	12064523	810	11	24	18	0.791308	1.48134	1.18172	1.15145	--	--	--	--	--	--	--
Novel00036	1	+	12635401	12636039	456	0	68	51	0	7.45542	5.94745	4.46762	GO:0017038//GO:0051641//GO:1902582//GO:0008104//GO:0051234//GO:0006886//GO:0051649//GO:0065002//GO:0072594//GO:0034613//GO:0009987//GO:0006605//GO:0030150//GO:0044763//GO:0070727//GO:1902578//GO:0033365//GO:0007005//GO:1990542//GO:0008150//GO:0051179//GO:0016043//GO:0055085//GO:0046907//GO:0006626//GO:0033036//GO:0006810//GO:0015031//GO:0071806//GO:1902580//GO:0044743//GO:0070585//GO:0044699//GO:…	protein import//cellular localization//single-organism intracellular transport//protein localization//establishment of localization//intracellular protein transport//establishment of localization in cell//intracellular protein transmembrane transport//establishment of protein localization to organelle//cellular protein localization//cellular process//protein targeting//protein import into mitocho…	GO:0043234//GO:0005740//GO:0005741//GO:0019867//GO:0098796//GO:0044446//GO:0098805//GO:0032991//GO:0043227//GO:0005623//GO:0031090//GO:0044429//GO:0005739//GO:0044425//GO:0044424//GO:0005622//GO:0043229//GO:0005737//GO:0005575//GO:0031967//GO:0005742//GO:0043226//GO:0044455//GO:0031968//GO:0044464//GO:0031966//GO:0044422//GO:0098588//GO:0044444//GO:0098799//GO:0043231//GO:0016020//GO:0031975//GO:…	protein complex//mitochondrial envelope//mitochondrial outer membrane//outer membrane//membrane protein complex//intracellular organelle part//whole membrane//macromolecular complex//membrane-bounded organelle//cell//organelle membrane//mitochondrial part//mitochondrion//membrane part//intracellular part//intracellular//intracellular organelle//cytoplasm//cellular_component//organelle envelope//m…	GO:0003674//GO:0030246//GO:0005488	molecular_function//carbohydrate binding//binding	--
Novel00037	1	+	13236504	13237130	590	161	107	198	15.9005	9.06692	17.8459	14.2711	GO:0055114//GO:0044710//GO:0008150//GO:0008152//GO:0044699	oxidation-reduction process//single-organism metabolic process//biological_process//metabolic process//single-organism process	--	--	GO:1901363//GO:0050662//GO:0036094//GO:0051287//GO:0098772//GO:0097159//GO:0005198//GO:0004857//GO:0004869//GO:0004866//GO:0016491//GO:0003824//GO:0003674//GO:0061134//GO:0030234//GO:0042302//GO:0061135//GO:0016614//GO:0000166//GO:0048037//GO:0005488//GO:1901265//GO:0030414//GO:0016616	heterocyclic compound binding//coenzyme binding//small molecule binding//NAD binding//molecular function regulator//organic cyclic compound binding//structural molecule activity//enzyme inhibitor activity//cysteine-type endopeptidase inhibitor activity//endopeptidase inhibitor activity//oxidoreductase activity//catalytic activity//molecular_function//peptidase regulator activity//enzyme regulator…	--
Novel00038	1	+	13532478	13533149	291	137	32	153	27.4325	5.49775	27.9591	20.2965	--	--	--	--	--	--	--
Novel00039	1	+	13782485	13785604	2832	79	330	243	1.87429	6.71759	5.26143	4.61777	--	--	--	--	GO:0046872//GO:0043167//GO:0003674//GO:0043169//GO:0005488	metal ion binding//ion binding//molecular_function//cation binding//binding	--
Novel00041	1	+	14018388	14020429	1255	0	257	903	0	10.61	39.6524	16.7541	--	--	--	--	--	--	--
Novel00045	1	+	15945402	15946360	799	21	11	52	1.53148	0.688294	3.46084	1.89354	GO:0044699//GO:0044765//GO:0016192//GO:0046907//GO:0006810//GO:1902578//GO:0051179//GO:0048193//GO:0006891//GO:0008150//GO:0051234//GO:0051641//GO:1902582//GO:0051649	single-organism process//single-organism transport//vesicle-mediated transport//intracellular transport//transport//single-organism localization//localization//Golgi vesicle transport//intra-Golgi vesicle-mediated transport//biological_process//establishment of localization//cellular localization//single-organism intracellular transport//establishment of localization in cell	GO:0098588//GO:0044444//GO:0044464//GO:0044422//GO:0030173//GO:0000139//GO:0043231//GO:0016020//GO:0043229//GO:0012505//GO:0005622//GO:0005794//GO:0016021//GO:0043226//GO:0044431//GO:0005575//GO:0005737//GO:0031300//GO:0031090//GO:0031228//GO:0031301//GO:0044424//GO:0044425//GO:0005623//GO:0043227//GO:0031224//GO:0044446	bounding membrane of organelle//cytoplasmic part//cell part//organelle part//integral component of Golgi membrane//Golgi membrane//intracellular membrane-bounded organelle//membrane//intracellular organelle//endomembrane system//intracellular//Golgi apparatus//integral component of membrane//organelle//Golgi apparatus part//cellular_component//cytoplasm//intrinsic component of organelle membrane/…	--	--	--
Novel00046	1	+	16385470	16386429	595	2116	2789	2863	210.047	237.541	259.363	235.65	GO:0034641//GO:0016070//GO:0008152//GO:0044238//GO:0034660//GO:0008033//GO:1901360//GO:0043170//GO:0006725//GO:0046483//GO:0006396//GO:0090304//GO:0071704//GO:0034470//GO:0006399//GO:0044237//GO:0006807//GO:0010467//GO:0009987//GO:0044260//GO:0008150//GO:0006139	cellular nitrogen compound metabolic process//RNA metabolic process//metabolic process//primary metabolic process//ncRNA metabolic process//tRNA processing//organic cyclic compound metabolic process//macromolecule metabolic process//cellular aromatic compound metabolic process//heterocycle metabolic process//RNA processing//nucleic acid metabolic process//organic substance metabolic process//ncRN…	--	--	--	--	--
Novel00048	1	+	16793694	16794420	700	35	39	14	3.01689	2.88434	1.1013	2.33418	--	--	--	--	--	--	--
Novel00051	1	+	19321824	19323466	975	29	95	139	2.76112	7.76069	12.0778	7.53321	--	--	--	--	--	--	--
Novel00052	1	+	19551964	19554098	935	54	78	40	3.67585	4.55564	2.48492	3.57213	--	--	--	--	--	--	--
Novel00053	1	+	20585583	20588355	714	224	746	37	20.9171	59.7699	3.15314	27.9467	--	--	--	--	--	--	--
Novel00054	1	+	21116296	21117743	813	241	224	286	17.2729	13.7748	18.7069	16.5848	--	--	--	--	--	--	--
Novel00056	1	+	21474365	21475071	376	37	15	45	5.73392	1.99449	6.36429	4.69757	--	--	--	--	--	--	K16055 trehalose 6-phosphate synthase/phosphatase [EC:2.4.1.15 3.1.3.12] | (RefSeq) TPS10; trehalose phosphate synthase
Novel00057	1	+	21840079	21842637	2404	69	120	111	1.67245	2.4956	2.45535	2.2078	GO:0050789//GO:0035556//GO:0050896//GO:0007264//GO:0051716//GO:0044699//GO:0050794//GO:0007165//GO:0065007//GO:0008150//GO:0007154//GO:0023052//GO:0044700//GO:0009987//GO:0044763	regulation of biological process//intracellular signal transduction//response to stimulus//small GTPase mediated signal transduction//cellular response to stimulus//single-organism process//regulation of cellular process//signal transduction//biological regulation//biological_process//cell communication//signaling//single organism signaling//cellular process//single-organism cellular process	--	--	GO:0017076//GO:0001882//GO:0032559//GO:0032550//GO:0003924//GO:0016462//GO:0019001//GO:0005488//GO:1901265//GO:0001883//GO:0097367//GO:0000166//GO:0016817//GO:0032561//GO:0017111//GO:0032553//GO:0016787//GO:0043168//GO:0005525//GO:0036094//GO:0030554//GO:0005524//GO:0035639//GO:0043531//GO:1901363//GO:0005515//GO:0016818//GO:0043167//GO:0003824//GO:0003674//GO:0032549//GO:0032555//GO:0097159	purine nucleotide binding//nucleoside binding//adenyl ribonucleotide binding//purine ribonucleoside binding//GTPase activity//pyrophosphatase activity//guanyl nucleotide binding//binding//nucleoside phosphate binding//purine nucleoside binding//carbohydrate derivative binding//nucleotide binding//hydrolase activity, acting on acid anhydrides//guanyl ribonucleotide binding//nucleoside-triphosphata…	--
Novel00060	1	+	22748912	22750704	797	34	3	38	2.4983	0.189137	2.54821	1.74522	--	--	--	--	--	--	--
Novel00061	1	+	22778558	22780107	1505	432	434	293	16.7257	14.4172	10.3528	13.8319	--	--	--	--	--	--	--
Novel00062	1	+	23083159	23085429	1759	64	107	77	2.38137	3.41602	2.61472	2.80403	GO:0044238//GO:0050789//GO:2000112//GO:1901360//GO:0060255//GO:0080090//GO:0050896//GO:0044271//GO:0010468//GO:0009059//GO:0034641//GO:0016070//GO:0008152//GO:0051171//GO:0010556//GO:0018130//GO:0032774//GO:0097659//GO:0051252//GO:0046483//GO:0043170//GO:0006725//GO:0051716//GO:0044699//GO:0006281//GO:0044249//GO:0019438//GO:0031326//GO:0006950//GO:0044237//GO:0006310//GO:0006807//GO:0006355//GO:…	primary metabolic process//regulation of biological process//regulation of cellular macromolecule biosynthetic process//organic cyclic compound metabolic process//regulation of macromolecule metabolic process//regulation of primary metabolic process//response to stimulus//cellular nitrogen compound biosynthetic process//regulation of gene expression//macromolecule biosynthetic process//cellular n…	GO:0005575//GO:0005737//GO:0016021//GO:0043226//GO:0005622//GO:0043229//GO:0016020//GO:0009379//GO:0043231//GO:0044444//GO:0044464//GO:0031224//GO:0005623//GO:0043227//GO:0032991//GO:0033202//GO:0043234//GO:0005739//GO:0044424//GO:0044425//GO:0048476//GO:1902494	cellular_component//cytoplasm//integral component of membrane//organelle//intracellular//intracellular organelle//membrane//Holliday junction helicase complex//intracellular membrane-bounded organelle//cytoplasmic part//cell part//intrinsic component of membrane//cell//membrane-bounded organelle//macromolecular complex//DNA helicase complex//protein complex//mitochondrion//intracellular part//mem…	GO:0017076//GO:0001882//GO:0004386//GO:0003690//GO:0003676//GO:0032559//GO:0043566//GO:0003678//GO:0032550//GO:0016462//GO:0005488//GO:0097367//GO:1901265//GO:0001883//GO:0000166//GO:0017111//GO:0016817//GO:0032553//GO:0043168//GO:0016787//GO:0036094//GO:0030554//GO:0005524//GO:0003677//GO:0035639//GO:1901363//GO:0016818//GO:0009378//GO:0003824//GO:0043167//GO:0003674//GO:0032549//GO:0032555//GO:…	purine nucleotide binding//nucleoside binding//helicase activity//double-stranded DNA binding//nucleic acid binding//adenyl ribonucleotide binding//structure-specific DNA binding//DNA helicase activity//purine ribonucleoside binding//pyrophosphatase activity//binding//carbohydrate derivative binding//nucleoside phosphate binding//purine nucleoside binding//nucleotide binding//nucleoside-triphosph…	--
Novel00063	1	+	23085670	23087385	1630	84	82	99	3.00282	2.51509	3.22978	2.9159	GO:0006355//GO:0006807//GO:0044237//GO:0031326//GO:0044249//GO:0019438//GO:0006351//GO:0071704//GO:2001141//GO:0090304//GO:0050794//GO:1901576//GO:1901362//GO:0006139//GO:0019222//GO:1903506//GO:0031323//GO:0009058//GO:0034654//GO:0065007//GO:0008150//GO:0019219//GO:0044260//GO:0034645//GO:0009987//GO:0009889//GO:0010467//GO:1901360//GO:0060255//GO:2000112//GO:0044238//GO:0050789//GO:0016070//GO:…	regulation of transcription, DNA-templated//nitrogen compound metabolic process//cellular metabolic process//regulation of cellular biosynthetic process//cellular biosynthetic process//aromatic compound biosynthetic process//transcription, DNA-templated//organic substance metabolic process//regulation of RNA biosynthetic process//nucleic acid metabolic process//regulation of cellular process//org…	GO:0043227//GO:0005623//GO:0044424//GO:0005739//GO:0043226//GO:0005737//GO:0005575//GO:0043229//GO:0005622//GO:0043231//GO:0044464//GO:0044444	membrane-bounded organelle//cell//intracellular part//mitochondrion//organelle//cytoplasm//cellular_component//intracellular organelle//intracellular//intracellular membrane-bounded organelle//cell part//cytoplasmic part	GO:0003677//GO:1901363//GO:0003674//GO:0097159//GO:0003690//GO:0043566//GO:0003676//GO:0005488	DNA binding//heterocyclic compound binding//molecular_function//organic cyclic compound binding//double-stranded DNA binding//structure-specific DNA binding//nucleic acid binding//binding	--
Novel00064	1	+	23088104	23091207	2938	84	91	94	1.80479	1.67757	1.84316	1.77517	GO:0010556//GO:0018130//GO:0051171//GO:0051252//GO:0032774//GO:0097659//GO:0043170//GO:0006725//GO:0046483//GO:2000112//GO:0044238//GO:0050789//GO:1901360//GO:0060255//GO:0044271//GO:0034641//GO:0009059//GO:0010468//GO:0080090//GO:0016070//GO:0008152//GO:0031323//GO:0034654//GO:0009058//GO:0065007//GO:0008150//GO:1901362//GO:0019222//GO:0006139//GO:1903506//GO:0009987//GO:0034645//GO:0009889//GO:…	regulation of macromolecule biosynthetic process//heterocycle biosynthetic process//regulation of nitrogen compound metabolic process//regulation of RNA metabolic process//RNA biosynthetic process//nucleic acid-templated transcription//macromolecule metabolic process//cellular aromatic compound metabolic process//heterocycle metabolic process//regulation of cellular macromolecule biosynthetic pro…	GO:0043231//GO:0044464//GO:0044444//GO:0005737//GO:0005575//GO:0043226//GO:0005622//GO:0043229//GO:0005739//GO:0044424//GO:0043227//GO:0005623	intracellular membrane-bounded organelle//cell part//cytoplasmic part//cytoplasm//cellular_component//organelle//intracellular//intracellular organelle//mitochondrion//intracellular part//membrane-bounded organelle//cell	GO:0005488//GO:0003690//GO:0003676//GO:0043566//GO:0003674//GO:0097159//GO:0003677//GO:1901363	binding//double-stranded DNA binding//nucleic acid binding//structure-specific DNA binding//molecular_function//organic cyclic compound binding//DNA binding//heterocyclic compound binding	--
Novel00068	1	+	24951911	24954854	1892	119	48	98	3.66491	1.26838	2.75442	2.56257	GO:0008152//GO:0044238//GO:0005975//GO:0071704//GO:0008150	metabolic process//primary metabolic process//carbohydrate metabolic process//organic substance metabolic process//biological_process	--	--	GO:0004553//GO:0016787//GO:0016798//GO:0003674//GO:0003824	hydrolase activity, hydrolyzing O-glycosyl compounds//hydrolase activity//hydrolase activity, acting on glycosyl bonds//molecular_function//catalytic activity	--
Novel00069	1	+	24982679	24983724	931	25	32	22	1.56469	1.71842	1.2566	1.51324	--	--	--	--	--	--	--
Novel00073	1	+	25539520	25540351	753	9	40	8	0.696443	2.65579	0.564964	1.30573	GO:0044260//GO:0019219//GO:0010467//GO:0009889//GO:0009987//GO:0034645//GO:1903506//GO:1901362//GO:0019222//GO:0006139//GO:0008150//GO:0065007//GO:0031323//GO:0034654//GO:0009058//GO:0071704//GO:0006351//GO:1901576//GO:0050794//GO:0090304//GO:2001141//GO:0044237//GO:0006807//GO:0006355//GO:0044249//GO:0019438//GO:0031326//GO:0043170//GO:0006725//GO:0046483//GO:0032774//GO:0097659//GO:0051252//GO:…	cellular macromolecule metabolic process//regulation of nucleobase-containing compound metabolic process//gene expression//regulation of biosynthetic process//cellular process//cellular macromolecule biosynthetic process//regulation of nucleic acid-templated transcription//organic cyclic compound biosynthetic process//regulation of metabolic process//nucleobase-containing compound metabolic proce…	--	--	GO:0097159//GO:0003674//GO:1901363//GO:0003677//GO:0005488//GO:0003676	organic cyclic compound binding//molecular_function//heterocyclic compound binding//DNA binding//binding//nucleic acid binding	--
Novel00074	1	+	25632606	25635256	1676	335	371	414	12.5209	11.8975	14.1215	12.8466	--	--	--	--	--	--	--
Novel00075	1	+	25867431	25869343	1704	29	6	85	1.24985	0.221872	3.34324	1.60499	--	--	--	--	--	--	no KO assigned | (RefSeq) hypothetical protein
Novel00076	1	+	25871758	25873532	1176	74	53	137	3.85681	2.37008	6.51635	4.24774	--	--	--	--	--	--	--
Novel00078	1	+	26714431	26715907	1226	46	24	59	2.62011	1.17291	3.06692	2.28665	--	--	--	--	--	--	--
Novel00085	1	+	28335358	28337524	1330	37	21	24	1.86179	0.906648	1.10212	1.29019	--	--	--	--	--	--	--
Novel00087	1	+	28961307	28961879	389	0	24	0	0	3.1743	0	1.0581	--	--	--	--	--	--	--
Novel00089	1	+	29834629	29837818	1853	377	255	259	14.127	8.19857	8.85717	10.3942	GO:0043170//GO:0044238//GO:0044267//GO:0043412//GO:0008152//GO:0019538//GO:0008150//GO:0036211//GO:0044260//GO:0009987//GO:0044237//GO:0006464//GO:0071704	macromolecule metabolic process//primary metabolic process//cellular protein metabolic process//macromolecule modification//metabolic process//protein metabolic process//biological_process//protein modification process//cellular macromolecule metabolic process//cellular process//cellular metabolic process//cellular protein modification process//organic substance metabolic process	--	--	GO:0005488//GO:0046914//GO:0008270//GO:0003676//GO:0043167//GO:0003674//GO:0016151//GO:0097159//GO:0043169//GO:0003677//GO:0046872//GO:1901363	binding//transition metal ion binding//zinc ion binding//nucleic acid binding//ion binding//molecular_function//nickel cation binding//organic cyclic compound binding//cation binding//DNA binding//metal ion binding//heterocyclic compound binding	no KO assigned | (RefSeq) Nucleic acid-binding, OB-fold-like protein
Novel00090	1	+	30153368	30153992	541	34	270	5	3.66201	24.9514	0.491471	9.70162	GO:0051707//GO:0098542//GO:0043207//GO:0009617//GO:0008150//GO:0006950//GO:0009607//GO:0006952//GO:0009605//GO:0042742//GO:0050896//GO:0051704	response to other organism//defense response to other organism//response to external biotic stimulus//response to bacterium//biological_process//response to stress//response to biotic stimulus//defense response//response to external stimulus//defense response to bacterium//response to stimulus//multi-organism process	--	--	--	--	--
Novel00091	1	+	30413879	30414348	291	3176	829	1566	635.954	142.426	286.17	354.85	--	--	--	--	--	--	--
Novel00092	1	+	30623423	30624402	441	34	18	16	4.4924	2.04062	1.92933	2.82078	--	--	--	--	--	--	--
Novel00094	1	+	31516906	31518484	835	16	37	39	1.11653	2.21536	2.48373	1.93854	GO:0050896//GO:0009607//GO:0006952//GO:0006950//GO:0008150	response to stimulus//response to biotic stimulus//defense response//response to stress//biological_process	--	--	--	--	no KO assigned | (RefSeq) MLP328; MLP-like protein 328
Novel00096	1	+	31659065	31660667	1572	0	408	384	0	12.9758	12.9899	8.65523	--	--	--	--	--	--	--
Novel00098	1	+	31963599	31964248	527	1210	1123	948	133.787	106.536	95.6584	111.994	--	--	--	--	--	--	--
Novel00100	1	+	32643646	32644735	587	403	1669	816	40.0041	142.15	73.9227	85.3589	--	--	GO:0016020//GO:0016021//GO:0005575//GO:0044425//GO:0031224	membrane//integral component of membrane//cellular_component//membrane part//intrinsic component of membrane	--	--	--
Novel00101	1	+	33399551	33401457	1478	9	39	27	0.720359	2.67831	1.97223	1.7903	--	--	--	--	GO:0046872//GO:0005515//GO:0003674//GO:0043167//GO:0043169//GO:0008270//GO:0046914//GO:0005488	metal ion binding//protein binding//molecular_function//ion binding//cation binding//zinc ion binding//transition metal ion binding//binding	--
Novel00103	1	-	969775	971653	1565	495	558	509	18.4419	17.8372	17.3064	17.8618	GO:0071103//GO:0044699//GO:0007049//GO:0006996//GO:0071840//GO:0009987//GO:0044763//GO:0008150//GO:0051276//GO:0016043//GO:0006323	DNA conformation change//single-organism process//cell cycle//organelle organization//cellular component organization or biogenesis//cellular process//single-organism cellular process//biological_process//chromosome organization//cellular component organization//DNA packaging	GO:0044464//GO:0043231//GO:0005622//GO:0043229//GO:0005575//GO:0005634//GO:0043226//GO:0044424//GO:0005623//GO:0043227	cell part//intracellular membrane-bounded organelle//intracellular//intracellular organelle//cellular_component//nucleus//organelle//intracellular part//cell//membrane-bounded organelle	--	--	--
Novel00104	1	-	1047492	1054730	1269	24	67	19	1.10202	2.63962	0.796191	1.51261	--	--	--	--	GO:0008270//GO:0046914//GO:0005488//GO:0043169//GO:0003674//GO:0043167//GO:0046872	zinc ion binding//transition metal ion binding//binding//cation binding//molecular_function//ion binding//metal ion binding	--
Novel00105	1	-	1778595	1780256	1234	5873	8546	6658	323.454	403.836	334.644	353.978	GO:0006810//GO:0051234//GO:0051179//GO:0008150	transport//establishment of localization//localization//biological_process	GO:0005575//GO:0016020	cellular_component//membrane	GO:0005215//GO:0003674	transporter activity//molecular_function	--
Novel00107	1	-	2155743	2158858	1944	187	312	278	5.71086	8.17531	7.74804	7.2114	GO:0008150//GO:0044710//GO:0055114//GO:0044699//GO:0008152	biological_process//single-organism metabolic process//oxidation-reduction process//single-organism process//metabolic process	--	--	GO:0003674//GO:0016491//GO:0003824	molecular_function//oxidoreductase activity//catalytic activity	--
Novel00111	1	-	4517040	4518215	738	307	75	220	24.2393	5.08081	15.8523	15.0575	--	--	--	--	--	--	--
Novel00112	1	-	4741726	4742456	555	847	693	1397	89.2475	62.6522	134.337	95.4124	--	--	--	--	--	--	--
Novel00113	1	-	4776435	4777112	562	73	46	81	7.56876	4.09213	7.66433	6.44174	--	--	--	--	GO:0005488//GO:0005515//GO:0045735//GO:0003674	binding//protein binding//nutrient reservoir activity//molecular_function	--
Novel00114	1	-	5095715	5097738	1856	72	24	61	2.26044	0.646489	1.74774	1.55156	GO:0050896//GO:0008152//GO:0050789//GO:0035556//GO:0051716//GO:0044699//GO:0050794//GO:0007165//GO:0055114//GO:0044700//GO:0044710//GO:0009987//GO:0044763//GO:0065007//GO:0007154//GO:0008150//GO:0023052	response to stimulus//metabolic process//regulation of biological process//intracellular signal transduction//cellular response to stimulus//single-organism process//regulation of cellular process//signal transduction//oxidation-reduction process//single organism signaling//single-organism metabolic process//cellular process//single-organism cellular process//biological regulation//cell communica…	--	--	GO:0047134//GO:0005488//GO:0016651//GO:0005515//GO:0016668//GO:0016667//GO:0016491//GO:0003824//GO:0003674	protein-disulfide reductase activity//binding//oxidoreductase activity, acting on NAD(P)H//protein binding//oxidoreductase activity, acting on a sulfur group of donors, NAD(P) as acceptor//oxidoreductase activity, acting on a sulfur group of donors//oxidoreductase activity//catalytic activity//molecular_function	--
Novel00115	1	-	5578979	5580135	1053	24	39	28	1.32807	1.85167	1.41402	1.53125	--	--	--	--	--	--	--
Novel00116	1	-	5727960	5729286	1300	271	399	157	13.1591	16.6234	6.95735	12.2466	GO:1901360//GO:0006826//GO:0035556//GO:0044238//GO:0050789//GO:0006810//GO:0008152//GO:0030001//GO:0050896//GO:0009059//GO:0034641//GO:0044765//GO:0006811//GO:0006812//GO:0007264//GO:0051716//GO:0044699//GO:0046483//GO:0043170//GO:0006725//GO:0070838//GO:0044237//GO:0006807//GO:0044249//GO:0006260//GO:0071704//GO:0051234//GO:0007165//GO:0000041//GO:1901576//GO:0050794//GO:0090304//GO:0051179//GO:…	organic cyclic compound metabolic process//iron ion transport//intracellular signal transduction//primary metabolic process//regulation of biological process//transport//metabolic process//metal ion transport//response to stimulus//macromolecule biosynthetic process//cellular nitrogen compound metabolic process//single-organism transport//ion transport//cation transport//small GTPase mediated sig…	GO:0016021//GO:0005575//GO:0016020//GO:0031224//GO:0044425	integral component of membrane//cellular_component//membrane//intrinsic component of membrane//membrane part	GO:0017076//GO:0001882//GO:0003676//GO:0032559//GO:0005488//GO:0005381//GO:0019001//GO:0097367//GO:0008324//GO:0001883//GO:1901265//GO:0032550//GO:0005215//GO:0016462//GO:0003924//GO:0046873//GO:0017111//GO:0016817//GO:0032561//GO:0032553//GO:0016887//GO:0000166//GO:0005524//GO:0030554//GO:0003677//GO:0035639//GO:0015093//GO:0043168//GO:0005525//GO:0016787//GO:0036094//GO:1901363//GO:0016818//GO:…	purine nucleotide binding//nucleoside binding//nucleic acid binding//adenyl ribonucleotide binding//binding//iron ion transmembrane transporter activity//guanyl nucleotide binding//carbohydrate derivative binding//cation transmembrane transporter activity//purine nucleoside binding//nucleoside phosphate binding//purine ribonucleoside binding//transporter activity//pyrophosphatase activity//GTPase…	--
Novel00118	1	-	6398672	6399729	576	92	27	102	9.30686	2.34352	9.4168	7.02239	--	--	--	--	--	--	no KO assigned | (RefSeq) excitatory amino acid transporter
Novel00119	1	-	6565436	6567788	1948	122	234	117	4.03681	6.64331	3.53307	4.73773	--	--	--	--	GO:0005515//GO:0003674//GO:0005488	protein binding//molecular_function//binding	--
Novel00120	1	-	7937550	7945350	2371	211	384	130	6.56421	10.2499	3.69089	6.83502	GO:0036211//GO:0008150//GO:0019538//GO:0009987//GO:0044260//GO:0006464//GO:0044237//GO:0006468//GO:0071704//GO:0006796//GO:0043170//GO:0044267//GO:0006793//GO:0044238//GO:0016310//GO:0008152//GO:0043412	protein modification process//biological_process//protein metabolic process//cellular process//cellular macromolecule metabolic process//cellular protein modification process//cellular metabolic process//protein phosphorylation//organic substance metabolic process//phosphate-containing compound metabolic process//macromolecule metabolic process//cellular protein metabolic process//phosphorus meta…	GO:0044425//GO:0031224//GO:0016020//GO:0005575//GO:0016021	membrane part//intrinsic component of membrane//membrane//cellular_component//integral component of membrane	GO:0005102//GO:0004222//GO:0003674//GO:0043167//GO:0003824//GO:0032555//GO:0005125//GO:0016301//GO:0032549//GO:0004175//GO:0097159//GO:0036094//GO:0016787//GO:0043168//GO:0016740//GO:0035639//GO:0030554//GO:0005524//GO:0005515//GO:0016772//GO:1901363//GO:0004674//GO:0032550//GO:1901265//GO:0001883//GO:0097367//GO:0005488//GO:0070011//GO:0000166//GO:0032553//GO:0016773//GO:0001882//GO:0017076//GO:…	receptor binding//metalloendopeptidase activity//molecular_function//ion binding//catalytic activity//purine ribonucleotide binding//cytokine activity//kinase activity//ribonucleoside binding//endopeptidase activity//organic cyclic compound binding//small molecule binding//hydrolase activity//anion binding//transferase activity//purine ribonucleoside triphosphate binding//adenyl nucleotide bindin…	no KO assigned | (RefSeq) CRK10; cysteine-rich RLK (RECEPTOR-like protein kinase) 10
Novel00121	1	-	8100922	8103527	1960	53	13	45	1.57564	0.331601	1.22091	1.04272	GO:0055114//GO:0044710//GO:0008150//GO:0008152//GO:0044699	oxidation-reduction process//single-organism metabolic process//biological_process//metabolic process//single-organism process	GO:0005575//GO:0016020	cellular_component//membrane	GO:0016740//GO:0003674//GO:0003824//GO:0016491//GO:0016614//GO:0016757	transferase activity//molecular_function//catalytic activity//oxidoreductase activity//oxidoreductase activity, acting on CH-OH group of donors//transferase activity, transferring glycosyl groups	--
Novel00122	1	-	9067448	9068507	508	3278	2956	2752	375.996	290.917	288.078	318.33	GO:1902578//GO:0070727//GO:0006605//GO:0051179//GO:0008150//GO:0051234//GO:0008104//GO:0051641//GO:1902582//GO:0034613//GO:0006886//GO:0051649//GO:0045184//GO:0044699//GO:0044765//GO:0071702//GO:0046907//GO:0033036//GO:0006810//GO:0015031	single-organism localization//cellular macromolecule localization//protein targeting//localization//biological_process//establishment of localization//protein localization//cellular localization//single-organism intracellular transport//cellular protein localization//intracellular protein transport//establishment of localization in cell//establishment of protein localization//single-organism proc…	GO:0016020//GO:0005575	membrane//cellular_component	--	--	--
Novel00123	1	-	9069117	9070284	927	674	169	898	67.8296	14.5927	82.4752	54.9658	--	--	--	--	--	--	--
Novel00127	1	-	10943358	10962811	289	143	5	41	28.8321	0.864969	7.54417	12.4137	--	--	--	--	--	--	--
Novel00128	1	-	11617253	11618466	1127	29	24	64	1.49938	1.06467	3.01982	1.86129	--	--	--	--	--	--	--
Novel00130	1	-	12397792	12399078	1237	88	31	35	4.8835	1.47605	1.77257	2.71071	--	--	--	--	--	--	--
Novel00133	1	-	13839756	13843337	1862	110	106	69	3.44232	2.84613	1.97058	2.75301	--	--	--	--	--	--	--
Novel00137	1	-	14518244	14519257	913	58	94	48	3.70978	5.15867	2.80187	3.89011	GO:0050789//GO:0050896//GO:0051716//GO:0044699//GO:0007186//GO:0050794//GO:0007165//GO:0065007//GO:0007154//GO:0008150//GO:0023052//GO:0044700//GO:0009987//GO:0044763	regulation of biological process//response to stimulus//cellular response to stimulus//single-organism process//G-protein coupled receptor signaling pathway//regulation of cellular process//signal transduction//biological regulation//cell communication//biological_process//signaling//single organism signaling//cellular process//single-organism cellular process	GO:0005575//GO:0016021//GO:0016020//GO:0031224//GO:0044425	cellular_component//integral component of membrane//membrane//intrinsic component of membrane//membrane part	GO:0004871//GO:0038023//GO:0060089//GO:0004930//GO:0004872//GO:0003674//GO:0004888	signal transducer activity//signaling receptor activity//molecular transducer activity//G-protein coupled receptor activity//receptor activity//molecular_function//transmembrane signaling receptor activity	--
Novel00138	1	-	14603423	14604112	290	1	14	3	0.200928	2.41356	0.550109	1.05487	--	--	--	--	--	--	--
Novel00140	1	-	15409372	15410662	973	0	0	239	0	0	13.2114	4.40379	--	--	--	--	--	--	--
Novel00141	1	-	16290012	16292214	1757	113	147	124	4.17263	4.65735	4.17869	4.33622	--	--	--	--	--	--	--
Novel00142	1	-	17197761	17198473	549	259	139	251	29.1909	13.4416	25.8172	22.8166	--	--	--	--	GO:0022891//GO:0022890//GO:0016679//GO:0022892//GO:0003824//GO:0016491//GO:0015075//GO:0003674//GO:0022857//GO:0015077//GO:0008121//GO:0015078//GO:0016681//GO:0005215//GO:0009055//GO:0008324	substrate-specific transmembrane transporter activity//inorganic cation transmembrane transporter activity//oxidoreductase activity, acting on diphenols and related substances as donors//substrate-specific transporter activity//catalytic activity//oxidoreductase activity//ion transmembrane transporter activity//molecular_function//transmembrane transporter activity//monovalent inorganic cation tr…	no KO assigned | (RefSeq) transmembrane protein
Novel00143	1	-	18835817	18839902	683	73	170	61	6.22788	12.4439	4.74935	7.80704	--	--	--	--	--	--	--
Novel00144	1	-	19071185	19073403	699	28	18	21	2.55726	1.41052	1.75035	1.90604	GO:0042742//GO:0050896//GO:0051704//GO:0009605//GO:0006952//GO:0009607//GO:0006950//GO:0008150//GO:0009617//GO:0051707//GO:0098542//GO:0043207	defense response to bacterium//response to stimulus//multi-organism process//response to external stimulus//defense response//response to biotic stimulus//response to stress//biological_process//response to bacterium//response to other organism//defense response to other organism//response to external biotic stimulus	GO:0005575//GO:0005576	cellular_component//extracellular region	--	--	no KO assigned | (RefSeq) bHLH38; basic helix-loop-helix (bHLH) DNA-binding superfamily protein
Novel00145	1	-	19102875	19109604	5156	472	725	495	6.23792	8.22103	5.97022	6.80972	--	--	GO:0005575//GO:0016020	cellular_component//membrane	GO:0003676//GO:0005488//GO:0003677//GO:1901363//GO:0005515//GO:0003674//GO:0097159	nucleic acid binding//binding//DNA binding//heterocyclic compound binding//protein binding//molecular_function//organic cyclic compound binding	--
Novel00146	1	-	20588967	20590092	1029	168	112	153	11.6677	6.67397	9.69739	9.34635	--	--	--	--	--	--	no KO assigned | (RefSeq) SEP4; K-box region and MADS-box transcription factor family protein
Novel00147	1	-	20590988	20591841	602	126	143	97	14.0919	13.7223	9.90055	12.5716	--	--	--	--	GO:0005515//GO:0003674//GO:0046983//GO:0005488	protein binding//molecular_function//protein dimerization activity//binding	K16280 E3 ubiquitin-protein ligase RGLG [EC:2.3.2.27] | (RefSeq) Copine (Calcium-dependent phospholipid-binding protein) family
Novel00150	1	-	21368137	21372310	1637	162	165	300	7.26681	6.35043	12.2811	8.63278	--	--	--	--	--	--	--
Novel00151	1	-	22215530	22217287	1163	0	195	139	0	8.44074	6.39968	4.94681	GO:0051716//GO:0044699//GO:0050789//GO:0050896//GO:0065007//GO:0007154//GO:0008150//GO:0023052//GO:0044700//GO:0009987//GO:0044763//GO:0050794//GO:0007165	cellular response to stimulus//single-organism process//regulation of biological process//response to stimulus//biological regulation//cell communication//biological_process//signaling//single organism signaling//cellular process//single-organism cellular process//regulation of cellular process//signal transduction	--	--	--	--	no KO assigned | (RefSeq) ABCF2; ABC transporter family protein
Novel00152	1	-	22468527	22473051	703	239	287	218	25.6943	26.4735	21.3886	24.5188	--	--	--	--	--	--	--
Novel00153	1	-	23096699	23098968	1380	127	68	159	5.7859	2.65807	6.61077	5.01825	--	--	--	--	--	--	--
Novel00158	1	-	24523893	24525333	1242	0	122	0	0	4.91492	0	1.63831	--	--	--	--	--	--	--
Novel00161	1	-	24925801	24927229	642	33	32	28	3.32678	2.7679	2.57606	2.89025	--	--	--	--	--	--	--
Novel00162	1	-	24991420	24999161	2332	1162	3115	747	43.403	99.8301	25.4637	56.2323	GO:0006468//GO:0071704//GO:0044237//GO:0006464//GO:0044260//GO:0009987//GO:0019538//GO:0008150//GO:0036211//GO:0043412//GO:0008152//GO:0016310//GO:0006793//GO:0044267//GO:0044238//GO:0043170//GO:0006796	protein phosphorylation//organic substance metabolic process//cellular metabolic process//cellular protein modification process//cellular macromolecule metabolic process//cellular process//protein metabolic process//biological_process//protein modification process//macromolecule modification//metabolic process//phosphorylation//phosphorus metabolic process//cellular protein metabolic process//pri…	--	--	GO:0016772//GO:1901363//GO:0035639//GO:0016740//GO:0005524//GO:0030554//GO:0036094//GO:0043168//GO:0097159//GO:0032555//GO:0032549//GO:0016301//GO:0003674//GO:0003824//GO:0043167//GO:0032559//GO:0004672//GO:0001882//GO:0017076//GO:0032553//GO:0016773//GO:0000166//GO:0097367//GO:0001883//GO:1901265//GO:0005488//GO:0032550	transferase activity, transferring phosphorus-containing groups//heterocyclic compound binding//purine ribonucleoside triphosphate binding//transferase activity//ATP binding//adenyl nucleotide binding//small molecule binding//anion binding//organic cyclic compound binding//purine ribonucleotide binding//ribonucleoside binding//kinase activity//molecular_function//catalytic activity//ion binding//…	--
Novel00165	1	-	26034754	26035462	645	40	39	72	3.61359	3.02296	5.93606	4.19087	--	--	--	--	--	--	--
Novel00166	1	-	26049058	26052443	1454	6861	158	1149	391.178	7.7292	59.7853	152.898	--	--	--	--	GO:0003674//GO:0005515//GO:0005488	molecular_function//protein binding//binding	--
Novel00169	1	-	27774333	27778380	3209	0	125	0	0	3.05744	0	1.01915	GO:0044238//GO:0006793//GO:0044267//GO:0016310//GO:0043412//GO:0008152//GO:0006796//GO:0043170//GO:0006464//GO:0044237//GO:0071704//GO:0006468//GO:0008150//GO:0036211//GO:0019538//GO:0009987//GO:0044260	primary metabolic process//phosphorus metabolic process//cellular protein metabolic process//phosphorylation//macromolecule modification//metabolic process//phosphate-containing compound metabolic process//macromolecule metabolic process//cellular protein modification process//cellular metabolic process//organic substance metabolic process//protein phosphorylation//biological_process//protein mod…	GO:0005575//GO:0016021//GO:0016020//GO:0031224//GO:0044425	cellular_component//integral component of membrane//membrane//intrinsic component of membrane//membrane part	GO:0017076//GO:0001882//GO:0004672//GO:0032559//GO:0032550//GO:0005488//GO:0097367//GO:1901265//GO:0001883//GO:0000166//GO:0016773//GO:0032553//GO:0043168//GO:0036094//GO:0030554//GO:0005524//GO:0016740//GO:0035639//GO:1901363//GO:0016772//GO:0005515//GO:0003824//GO:0043167//GO:0003674//GO:0032549//GO:0016301//GO:0032555//GO:0097159	purine nucleotide binding//nucleoside binding//protein kinase activity//adenyl ribonucleotide binding//purine ribonucleoside binding//binding//carbohydrate derivative binding//nucleoside phosphate binding//purine nucleoside binding//nucleotide binding//phosphotransferase activity, alcohol group as acceptor//ribonucleotide binding//anion binding//small molecule binding//adenyl nucleotide binding//…	--
Novel00170	1	-	28290567	28291776	741	69	13	34	5.59967	0.905205	2.51814	3.00767	--	--	--	--	--	--	--
Novel00172	1	-	28697288	28698943	1100	33	74	20	2.0305	3.9067	1.12307	2.35342	--	--	--	--	--	--	--
Novel00174	1	-	29041309	29041875	454	109	354	36	13.9897	38.983	4.21669	19.0631	--	--	--	--	--	--	--
Novel00177	1	-	29880988	29891638	1074	46	83	0	2.4957	3.86369	0	2.11979	GO:0006810//GO:0008643//GO:0009401//GO:0071702//GO:0044765//GO:0044699//GO:0051234//GO:0008150//GO:0051179//GO:1902578	transport//carbohydrate transport//phosphoenolpyruvate-dependent sugar phosphotransferase system//organic substance transport//single-organism transport//single-organism process//establishment of localization//biological_process//localization//single-organism localization	GO:0005575//GO:0016021//GO:0016020//GO:0031224//GO:0044425	cellular_component//integral component of membrane//membrane//intrinsic component of membrane//membrane part	GO:0071771//GO:0005215//GO:0015144//GO:0016830//GO:0016829//GO:0016773//GO:0022804//GO:0016740//GO:0022891//GO:0016772//GO:0003824//GO:0022857//GO:0003674//GO:1901476//GO:0008982//GO:0022892	aldehyde decarbonylase activity//transporter activity//carbohydrate transmembrane transporter activity//carbon-carbon lyase activity//lyase activity//phosphotransferase activity, alcohol group as acceptor//active transmembrane transporter activity//transferase activity//substrate-specific transmembrane transporter activity//transferase activity, transferring phosphorus-containing groups//catalyti…	--
Novel00179	1	-	31103455	31105475	964	72	79	42	4.35205	4.09712	2.31685	3.58867	GO:0044699//GO:0008152//GO:0008150//GO:0044710//GO:0055114	single-organism process//metabolic process//biological_process//single-organism metabolic process//oxidation-reduction process	--	--	GO:0005488//GO:0048037//GO:0033743//GO:0016817//GO:0016671//GO:0016667//GO:0003824//GO:0016491//GO:0003674//GO:0050662//GO:0016787	binding//cofactor binding//peptide-methionine (R)-S-oxide reductase activity//hydrolase activity, acting on acid anhydrides//oxidoreductase activity, acting on a sulfur group of donors, disulfide as acceptor//oxidoreductase activity, acting on a sulfur group of donors//catalytic activity//oxidoreductase activity//molecular_function//coenzyme binding//hydrolase activity	--
Novel00180	1	-	31141094	31148819	3950	1775	5287	1458	33.7337	86.2115	25.2878	48.411	--	--	--	--	GO:0005488//GO:0005515//GO:0003674	binding//protein binding//molecular_function	--
Novel00181	1	-	31388283	31389433	966	280	449	284	16.8896	23.2379	15.6339	18.5871	--	--	--	--	--	--	--
Novel00182	1	-	31715983	31718610	1861	420	1530	414	20.9889	65.6026	18.8811	35.1575	--	--	--	--	--	--	--
Novel00183	1	-	31969644	31969997	264	3227	975	1745	712.251	184.641	351.493	416.128	--	--	--	--	--	--	--
Novel00184	1	-	32426963	32428197	884	272	246	330	27.7084	21.5014	30.6792	26.6296	--	--	--	--	--	--	--
Novel00189	10	+	200987	202565	1400	2134	175	1601	88.8187	6.2494	60.8119	51.96	GO:0051234//GO:0008150//GO:0051179//GO:0006810	establishment of localization//biological_process//localization//transport	GO:0005575//GO:0016020	cellular_component//membrane	GO:0003674//GO:0005215	molecular_function//transporter activity	--
Novel00191	10	+	869710	871259	1187	34	114	31	1.92158	5.52808	1.59893	3.0162	--	--	--	--	--	--	--
Novel00192	10	+	1605425	1608908	1182	15	155	12	1.15156	10.2098	0.840746	4.06738	GO:0044710//GO:0008150//GO:0055114//GO:0044699//GO:0008152	single-organism metabolic process//biological_process//oxidation-reduction process//single-organism process//metabolic process	--	--	GO:0003674//GO:0016491//GO:0003824	molecular_function//oxidoreductase activity//catalytic activity	--
Novel00193	10	+	2216670	2218153	1274	62	60	79	3.59471	2.98479	4.1801	3.58653	--	--	--	--	--	--	--
Novel00195	10	+	3111467	3124516	2723	10	177	20	0.271524	4.12355	0.495594	1.63022	GO:0044699//GO:0008152//GO:0044710//GO:0008150//GO:0055114	single-organism process//metabolic process//single-organism metabolic process//biological_process//oxidation-reduction process	--	--	GO:0003674//GO:0003824//GO:0016491	molecular_function//catalytic activity//oxidoreductase activity	--
Novel00196	10	+	3218958	3220076	1021	171	211	219	9.75907	10.332	11.4063	10.4991	--	--	--	--	--	--	--
Novel00198	10	+	3739540	3743126	3186	388	554	380	9.39667	11.5118	8.39873	9.76906	GO:0050789//GO:0035556//GO:0050896//GO:0007049//GO:0051716//GO:0044699//GO:0050794//GO:0007165//GO:0008150//GO:0007154//GO:0065007//GO:0023052//GO:0044700//GO:0009987//GO:0000160//GO:0044763	regulation of biological process//intracellular signal transduction//response to stimulus//cell cycle//cellular response to stimulus//single-organism process//regulation of cellular process//signal transduction//biological_process//cell communication//biological regulation//signaling//single organism signaling//cellular process//phosphorelay signal transduction system//single-organism cellular pr…	GO:0005575//GO:0016020	cellular_component//membrane	GO:0017076//GO:0001882//GO:0000155//GO:0004672//GO:0032559//GO:0003676//GO:0004871//GO:0032550//GO:0016775//GO:0005488//GO:0001883//GO:1901265//GO:0097367//GO:0038023//GO:0000166//GO:0060089//GO:0016773//GO:0032553//GO:0043168//GO:0036094//GO:0030554//GO:0016740//GO:0003677//GO:0043531//GO:1901363//GO:0016772//GO:0005515//GO:0005057//GO:0004872//GO:0043167//GO:0003824//GO:0004673//GO:0003674//GO:…	purine nucleotide binding//nucleoside binding//phosphorelay sensor kinase activity//protein kinase activity//adenyl ribonucleotide binding//nucleic acid binding//signal transducer activity//purine ribonucleoside binding//phosphotransferase activity, nitrogenous group as acceptor//binding//purine nucleoside binding//nucleoside phosphate binding//carbohydrate derivative binding//signaling receptor …	--
Novel00199	10	+	4719963	4720392	335	4	41	27	0.69575	6.11881	4.28592	3.70016	--	--	--	--	--	--	--
Novel00201	10	+	6262063	6264729	2580	120	80	125	3.0534	1.74656	2.90269	2.56755	--	--	--	--	--	--	--
Novel00203	10	+	7728311	7731001	1544	177	177	237	7.45204	6.39389	9.10621	7.65071	--	--	GO:0005575//GO:0016021//GO:0016020//GO:0031224//GO:0044425	cellular_component//integral component of membrane//membrane//intrinsic component of membrane//membrane part	GO:0008233//GO:0070011//GO:0016787//GO:0004175//GO:0070001//GO:0004190//GO:0003674//GO:0003824	peptidase activity//peptidase activity, acting on L-amino acid peptides//hydrolase activity//endopeptidase activity//aspartic-type peptidase activity//aspartic-type endopeptidase activity//molecular_function//catalytic activity	--
Novel00204	10	+	8204115	8206526	700	5656	6576	3658	493.368	492.168	291.201	425.579	--	--	--	--	--	--	no KO assigned | (RefSeq) LLG1; LORELEI-LIKE-GPI-ANCHORED PROTEIN 1
Novel00206	10	+	9270565	9272113	1052	343	636	203	20.9062	33.2604	11.2918	21.8195	--	--	--	--	--	--	--
Novel00208	10	+	9924390	9924729	218	164	74	139	43.8354	16.9708	33.9066	31.5709	--	--	--	--	--	--	--
Novel00211	10	+	10553647	10558670	3606	56	162	43	0.929119	2.30616	0.651088	1.29545	GO:0032200//GO:0008152//GO:0034641//GO:0050896//GO:1901360//GO:0044238//GO:0006281//GO:0044699//GO:0051716//GO:0043170//GO:0006725//GO:0046483//GO:0071840//GO:0006996//GO:0060249//GO:0042592//GO:0071704//GO:0006974//GO:0090304//GO:0006807//GO:0044237//GO:0006950//GO:1902589//GO:0006259//GO:0044763//GO:0044260//GO:0009987//GO:0044710//GO:0000723//GO:0006139//GO:0016043//GO:0033554//GO:0051276//GO:…	telomere organization//metabolic process//cellular nitrogen compound metabolic process//response to stimulus//organic cyclic compound metabolic process//primary metabolic process//DNA repair//single-organism process//cellular response to stimulus//macromolecule metabolic process//cellular aromatic compound metabolic process//heterocycle metabolic process//cellular component organization or biogen…	--	--	GO:0003678//GO:0032559//GO:0004386//GO:0001882//GO:0017076//GO:0032553//GO:0017111//GO:0016817//GO:0000166//GO:0097367//GO:0001883//GO:1901265//GO:0005488//GO:0016462//GO:0032550//GO:0016818//GO:0005515//GO:1901363//GO:0043531//GO:0035639//GO:0005524//GO:0030554//GO:0036094//GO:0043168//GO:0016787//GO:0097159//GO:0032555//GO:0032549//GO:0003674//GO:0003824//GO:0043167	DNA helicase activity//adenyl ribonucleotide binding//helicase activity//nucleoside binding//purine nucleotide binding//ribonucleotide binding//nucleoside-triphosphatase activity//hydrolase activity, acting on acid anhydrides//nucleotide binding//carbohydrate derivative binding//purine nucleoside binding//nucleoside phosphate binding//binding//pyrophosphatase activity//purine ribonucleoside bindi…	--
Novel00212	10	+	10811923	10813213	916	22	5	20	1.70923	0.333301	1.41806	1.15353	--	--	--	--	--	--	--
Novel00213	10	+	11214256	11215035	596	29	129	26	2.92353	11.1581	2.39205	5.49123	--	--	--	--	--	--	--
Novel00215	10	+	12001919	12003403	1485	20	41	59	0.985107	1.73272	2.65212	1.78998	--	--	--	--	--	--	--
Novel00216	10	+	12038980	12040117	889	30	16	26	2.60517	1.19214	2.06052	1.95261	--	--	--	--	--	--	--
Novel00218	10	+	12547341	12548299	748	33	31	48	2.57069	2.07199	3.41244	2.68504	--	--	--	--	--	--	--
Novel00221	10	+	13079941	13081207	681	46	199	7	4.95449	18.3901	0.68806	8.01088	--	--	--	--	--	--	--
Novel00228	10	+	15612315	15613165	615	16	18	26	1.51594	1.46327	2.24814	1.74245	--	--	--	--	--	--	--
Novel00231	10	+	17139040	17139931	601	2160	3194	1382	209.42	265.698	122.281	199.133	--	--	--	--	--	--	--
Novel00232	10	+	17907613	17908954	1021	228	245	665	15.5748	14.3597	41.457	23.7972	GO:0051252//GO:0097659//GO:0032774//GO:0018130//GO:0010556//GO:0051171//GO:0046483//GO:0006725//GO:0043170//GO:0060255//GO:1901360//GO:2000112//GO:0050789//GO:0044238//GO:0008152//GO:0016070//GO:0009059//GO:0010468//GO:0034641//GO:0044271//GO:0080090//GO:0006139//GO:0019222//GO:1901362//GO:1903506//GO:0034654//GO:0009058//GO:0031323//GO:0065007//GO:0008150//GO:0019219//GO:0044260//GO:0009987//GO:…	regulation of RNA metabolic process//nucleic acid-templated transcription//RNA biosynthetic process//heterocycle biosynthetic process//regulation of macromolecule biosynthetic process//regulation of nitrogen compound metabolic process//heterocycle metabolic process//cellular aromatic compound metabolic process//macromolecule metabolic process//regulation of macromolecule metabolic process//organi…	GO:0043231//GO:0044464//GO:0043226//GO:0005634//GO:0005575//GO:0043229//GO:0005622//GO:0044424//GO:0043227//GO:0005623	intracellular membrane-bounded organelle//cell part//organelle//nucleus//cellular_component//intracellular organelle//intracellular//intracellular part//membrane-bounded organelle//cell	GO:0043565//GO:0005488//GO:0001071//GO:0003700//GO:0003676//GO:0003674//GO:0097159//GO:0003677//GO:1901363	sequence-specific DNA binding//binding//nucleic acid binding transcription factor activity//transcription factor activity, sequence-specific DNA binding//nucleic acid binding//molecular_function//organic cyclic compound binding//DNA binding//heterocyclic compound binding	--
Novel00233	10	+	18226129	18228965	1814	667	971	505	21.4253	26.7615	14.804	20.9969	GO:0006368//GO:0044237//GO:0016569//GO:0006807//GO:0019438//GO:0044249//GO:0006464//GO:0071704//GO:0016570//GO:0006351//GO:1901576//GO:0090304//GO:0016043//GO:0006139//GO:0019538//GO:1901362//GO:0036211//GO:0006354//GO:0008150//GO:0051276//GO:0034654//GO:0009058//GO:0044260//GO:0044763//GO:1902589//GO:0010467//GO:0009987//GO:0044710//GO:0034645//GO:0006366//GO:0043933//GO:0016568//GO:1901360//GO:…	transcription elongation from RNA polymerase II promoter//cellular metabolic process//covalent chromatin modification//nitrogen compound metabolic process//aromatic compound biosynthetic process//cellular biosynthetic process//cellular protein modification process//organic substance metabolic process//histone modification//transcription, DNA-templated//organic substance biosynthetic process//nucl…	GO:0005623//GO:0032991//GO:0043227//GO:0031974//GO:0005654//GO:0070013//GO:0044446//GO:0031981//GO:0016591//GO:0044428//GO:0043234//GO:0044424//GO:0030880//GO:0044451//GO:0043233//GO:1902494//GO:0061695//GO:0008023//GO:0043226//GO:0005575//GO:1990234//GO:0005634//GO:0043229//GO:0005622//GO:0055029//GO:0016593//GO:0043231//GO:0016020//GO:0000428//GO:0044464//GO:0044422	cell//macromolecular complex//membrane-bounded organelle//membrane-enclosed lumen//nucleoplasm//intracellular organelle lumen//intracellular organelle part//nuclear lumen//DNA-directed RNA polymerase II, holoenzyme//nuclear part//protein complex//intracellular part//RNA polymerase complex//nucleoplasm part//organelle lumen//catalytic complex//transferase complex, transferring phosphorus-containin…	GO:0005515//GO:0005102//GO:0003674//GO:0005173//GO:0005126//GO:0005488	protein binding//receptor binding//molecular_function//stem cell factor receptor binding//cytokine receptor binding//binding	--
Novel00235	10	-	777399	790130	1060	833	2227	383	45.7907	105.037	19.214	56.6806	--	--	--	--	GO:0043167//GO:0003674//GO:0043169//GO:0097159//GO:0046872//GO:0003677//GO:1901363//GO:0005515//GO:0046914//GO:0008270//GO:0005488//GO:0003676	ion binding//molecular_function//cation binding//organic cyclic compound binding//metal ion binding//DNA binding//heterocyclic compound binding//protein binding//transition metal ion binding//zinc ion binding//binding//nucleic acid binding	--
Novel00236	10	-	816421	819124	2704	123	114	184	3.53581	2.81177	4.82714	3.72491	GO:0008152//GO:0044699//GO:0055114//GO:0044710//GO:0008150	metabolic process//single-organism process//oxidation-reduction process//single-organism metabolic process//biological_process	--	--	GO:0003674//GO:0003824//GO:0016491	molecular_function//catalytic activity//oxidoreductase activity	--
Novel00237	10	-	884356	885618	935	78	123	95	4.86095	6.57691	5.40303	5.61363	--	--	--	--	GO:0005515//GO:0003674//GO:0005488	protein binding//molecular_function//binding	K00799 glutathione S-transferase [EC:2.5.1.18] | (RefSeq) GSTF6; glutathione S-transferase 6
Novel00239	10	-	1263329	1264230	738	177	258	224	13.9751	17.478	16.1405	15.8645	--	--	--	--	--	--	--
Novel00240	10	-	1270498	1272694	1217	185	158	259	9.39824	6.88687	12.0078	9.43095	GO:0009058//GO:0034654//GO:0008150//GO:1901362//GO:0006139//GO:0034645//GO:0009987//GO:0010467//GO:0044260//GO:0044249//GO:0019438//GO:0006807//GO:0044237//GO:0090304//GO:1901576//GO:0006351//GO:0071704//GO:0018130//GO:0032774//GO:0097659//GO:0043170//GO:0006725//GO:0046483//GO:0044238//GO:1901360//GO:0044271//GO:0034641//GO:0009059//GO:0016070//GO:0008152	biosynthetic process//nucleobase-containing compound biosynthetic process//biological_process//organic cyclic compound biosynthetic process//nucleobase-containing compound metabolic process//cellular macromolecule biosynthetic process//cellular process//gene expression//cellular macromolecule metabolic process//cellular biosynthetic process//aromatic compound biosynthetic process//nitrogen compou…	--	--	GO:0003674//GO:0097159//GO:0003677//GO:1901363//GO:0043565//GO:0005488//GO:0003676	molecular_function//organic cyclic compound binding//DNA binding//heterocyclic compound binding//sequence-specific DNA binding//binding//nucleic acid binding	no KO assigned | (RefSeq) transmembrane protein
Novel00241	10	-	1338664	1340554	435	38	15	2	5.09017	1.72397	0.244493	2.35288	GO:0051704//GO:0080090//GO:0008608//GO:0034641//GO:0010468//GO:0009059//GO:0044271//GO:0071973//GO:0008152//GO:0061025//GO:0052126//GO:0016070//GO:0046907//GO:0033036//GO:0050789//GO:0006810//GO:0019058//GO:0044238//GO:0015031//GO:2000112//GO:0000226//GO:0006366//GO:0098813//GO:0052192//GO:0060255//GO:0016032//GO:0044403//GO:1901360//GO:0097588//GO:0040011//GO:0007155//GO:0006725//GO:0043170//GO:…	multi-organism process//regulation of primary metabolic process//attachment of spindle microtubules to kinetochore//cellular nitrogen compound metabolic process//regulation of gene expression//macromolecule biosynthetic process//cellular nitrogen compound biosynthetic process//bacterial-type flagellum-dependent cell motility//metabolic process//membrane fusion//movement in host environment//RNA m…	GO:0044427//GO:0005929//GO:0005622//GO:0044423//GO:0043229//GO:0000778//GO:0000777//GO:0005694//GO:0005575//GO:0044430//GO:0015630//GO:0005737//GO:0000793//GO:0005634//GO:0000794//GO:0000779//GO:0000940//GO:0042729//GO:0030017//GO:0036338//GO:0043226//GO:0016592//GO:0000776//GO:0044444//GO:0044464//GO:0044422//GO:0019012//GO:0043231//GO:0016020//GO:0036379//GO:0043228//GO:0005865//GO:0019031//GO:…	chromosomal part//cilium//intracellular//virion part//intracellular organelle//condensed nuclear chromosome kinetochore//condensed chromosome kinetochore//chromosome//cellular_component//cytoskeletal part//microtubule cytoskeleton//cytoplasm//condensed chromosome//nucleus//condensed nuclear chromosome//condensed chromosome, centromeric region//condensed chromosome outer kinetochore//DASH complex/…	GO:0003676//GO:0015399//GO:0042626//GO:0016887//GO:0015405//GO:0016817//GO:0003700//GO:0017111//GO:0046789//GO:0016820//GO:0005215//GO:0016462//GO:0001071//GO:0005488//GO:0003712//GO:0043565//GO:0000989//GO:1901363//GO:0005515//GO:0016818//GO:0022804//GO:0016787//GO:0000988//GO:0001076//GO:0043492//GO:0003677//GO:0046812//GO:0001104//GO:0005198//GO:0097159//GO:0003824//GO:0042623//GO:0005102//GO:…	nucleic acid binding//primary active transmembrane transporter activity//ATPase activity, coupled to transmembrane movement of substances//ATPase activity//P-P-bond-hydrolysis-driven transmembrane transporter activity//hydrolase activity, acting on acid anhydrides//transcription factor activity, sequence-specific DNA binding//nucleoside-triphosphatase activity//host cell surface receptor binding/…	--
Novel00243	10	-	2773006	2775605	1900	22	35	51	0.67505	0.921449	1.42814	1.00821	GO:0046488//GO:0006796//GO:0044255//GO:0044699//GO:0006793//GO:0019637//GO:0044238//GO:0008152//GO:0046486//GO:0008150//GO:0044763//GO:0009987//GO:0044710//GO:0006650//GO:0044237//GO:0006644//GO:0006629//GO:0071704	phosphatidylinositol metabolic process//phosphate-containing compound metabolic process//cellular lipid metabolic process//single-organism process//phosphorus metabolic process//organophosphate metabolic process//primary metabolic process//metabolic process//glycerolipid metabolic process//biological_process//single-organism cellular process//cellular process//single-organism metabolic process//g…	--	--	GO:1901265//GO:0001883//GO:0097367//GO:0005488//GO:0032550//GO:0032553//GO:0016773//GO:0000166//GO:0016307//GO:0001882//GO:0017076//GO:0032559//GO:0003674//GO:0043167//GO:0003824//GO:0097159//GO:0032555//GO:0016301//GO:0032549//GO:0035639//GO:0016740//GO:0030554//GO:0005524//GO:0036094//GO:0043168//GO:0016772//GO:1901363	nucleoside phosphate binding//purine nucleoside binding//carbohydrate derivative binding//binding//purine ribonucleoside binding//ribonucleotide binding//phosphotransferase activity, alcohol group as acceptor//nucleotide binding//phosphatidylinositol phosphate kinase activity//nucleoside binding//purine nucleotide binding//adenyl ribonucleotide binding//molecular_function//ion binding//catalytic …	--
Novel00247	10	-	3722347	3722944	453	7261	12157	2523	933.977	1341.7	296.172	857.284	--	--	--	--	GO:0043169//GO:0003674//GO:0043167//GO:0046872//GO:0005488	cation binding//molecular_function//ion binding//metal ion binding//binding	--
Novel00248	10	-	4427989	4429384	850	742	541	763	53.0499	33.187	49.7843	45.3404	--	--	--	--	--	--	--
Novel00250	10	-	5870210	5872653	1064	55	44	30	3.05219	2.09504	1.51935	2.22219	--	--	--	--	--	--	--
Novel00251	10	-	6241391	6242518	952	11	24	22	0.673277	1.26038	1.22888	1.05418	--	--	--	--	--	--	--
Novel00252	10	-	7902913	7905792	1052	188	230	174	12.5626	13.1868	10.611	12.1201	--	--	--	--	GO:0003824//GO:0003674//GO:0008168//GO:0016740//GO:0016741	catalytic activity//molecular_function//methyltransferase activity//transferase activity//transferase activity, transferring one-carbon groups	K11498 centromeric protein E | (RefSeq) ATP binding microtubule motor family protein
Novel00255	10	-	9169515	9177814	1077	437	93	5098	26.4694	4.83321	281.806	104.37	GO:0044264//GO:0008150//GO:0044260//GO:0009987//GO:0044262//GO:0044237//GO:0071704//GO:0005976//GO:0005975//GO:0043170//GO:0006073//GO:0044238//GO:0008152//GO:0044042	cellular polysaccharide metabolic process//biological_process//cellular macromolecule metabolic process//cellular process//cellular carbohydrate metabolic process//cellular metabolic process//organic substance metabolic process//polysaccharide metabolic process//carbohydrate metabolic process//macromolecule metabolic process//cellular glucan metabolic process//primary metabolic process//metabolic…	GO:0030312//GO:0071944//GO:0005623//GO:0005618//GO:0044464//GO:0005576//GO:0048046//GO:0005575	external encapsulating structure//cell periphery//cell//cell wall//cell part//extracellular region//apoplast//cellular_component	GO:0003674//GO:0003824//GO:0016798//GO:0016740//GO:0016787//GO:0016757//GO:0016762//GO:0004553//GO:0016758	molecular_function//catalytic activity//hydrolase activity, acting on glycosyl bonds//transferase activity//hydrolase activity//transferase activity, transferring glycosyl groups//xyloglucan:xyloglucosyl transferase activity//hydrolase activity, hydrolyzing O-glycosyl compounds//transferase activity, transferring hexosyl groups	--
Novel00256	10	-	9343268	9345882	1627	433	371	368	16.7868	12.3408	13.0201	14.0492	--	--	--	--	--	--	--
Novel00257	10	-	9373760	9374705	946	406	381	290	30.3687	24.4521	19.7964	24.8724	--	--	--	--	--	--	--
Novel00258	10	-	9738401	9739323	749	36	35	19	2.80065	2.33622	1.34895	2.16194	GO:0051234//GO:0000041//GO:0034755//GO:0044763//GO:1902578//GO:0009987//GO:0051179//GO:0008150//GO:0098655//GO:0030001//GO:0055085//GO:0098662//GO:0006826//GO:0006810//GO:0044699//GO:0034220//GO:0098660//GO:0044765//GO:0006812//GO:0006811	establishment of localization//transition metal ion transport//iron ion transmembrane transport//single-organism cellular process//single-organism localization//cellular process//localization//biological_process//cation transmembrane transport//metal ion transport//transmembrane transport//inorganic cation transmembrane transport//iron ion transport//transport//single-organism process//ion transm…	GO:0031224//GO:0044425//GO:0016021//GO:0005575//GO:0016020	intrinsic component of membrane//membrane part//integral component of membrane//cellular_component//membrane	GO:0022891//GO:0022892//GO:0046915//GO:0022890//GO:0022857//GO:0003674//GO:0015075//GO:0046873//GO:0008324//GO:0005381//GO:0005215	substrate-specific transmembrane transporter activity//substrate-specific transporter activity//transition metal ion transmembrane transporter activity//inorganic cation transmembrane transporter activity//transmembrane transporter activity//molecular_function//ion transmembrane transporter activity//metal ion transmembrane transporter activity//cation transmembrane transporter activity//iron ion…	--
Novel00259	10	-	9977075	9979220	1104	61	198	90	3.21958	8.96653	4.3351	5.50707	GO:0006810//GO:0050789//GO:0006826//GO:0035556//GO:0050896//GO:0030001//GO:0006812//GO:0006811//GO:0007264//GO:0044765//GO:0070838//GO:0044699//GO:0051716//GO:0050794//GO:0000041//GO:0007165//GO:0051234//GO:0065007//GO:0007154//GO:0008150//GO:0023052//GO:0051179//GO:0009987//GO:0044700//GO:0044763//GO:0072511//GO:1902578//GO:0015684	transport//regulation of biological process//iron ion transport//intracellular signal transduction//response to stimulus//metal ion transport//cation transport//ion transport//small GTPase mediated signal transduction//single-organism transport//divalent metal ion transport//single-organism process//cellular response to stimulus//regulation of cellular process//transition metal ion transport//sig…	GO:0005575//GO:0016021//GO:0016020//GO:0031224//GO:0044425	cellular_component//integral component of membrane//membrane//intrinsic component of membrane//membrane part	GO:0001882//GO:0017076//GO:0032559//GO:0003924//GO:0016462//GO:0032550//GO:0005215//GO:1901265//GO:0001883//GO:0097367//GO:0008324//GO:0005381//GO:0019001//GO:0005488//GO:0016887//GO:0000166//GO:0032553//GO:0032561//GO:0016817//GO:0046873//GO:0017111//GO:0036094//GO:0016787//GO:0043168//GO:0005525//GO:0035639//GO:0015093//GO:0030554//GO:0005524//GO:0022891//GO:0016818//GO:1901363//GO:0015075//GO:…	nucleoside binding//purine nucleotide binding//adenyl ribonucleotide binding//GTPase activity//pyrophosphatase activity//purine ribonucleoside binding//transporter activity//nucleoside phosphate binding//purine nucleoside binding//carbohydrate derivative binding//cation transmembrane transporter activity//iron ion transmembrane transporter activity//guanyl nucleotide binding//binding//ATPase acti…	--
Novel00260	10	-	10190160	10191179	885	41	47	41	2.69947	2.65511	2.46358	2.60605	--	--	--	--	--	--	--
Novel00261	10	-	10825608	10830144	3859	257	637	277	5.41597	11.5179	5.32734	7.42039	--	--	--	--	GO:0097159//GO:0003674//GO:1901363//GO:0003677//GO:0005488//GO:0003676	organic cyclic compound binding//molecular_function//heterocyclic compound binding//DNA binding//binding//nucleic acid binding	no KO assigned | (RefSeq) DAYSLEEPER; BED zinc finger and hAT dimerization domain-containing protein DAYSLEEPER
Novel00262	10	-	11121367	11122092	649	33	45	19	2.96283	3.46654	1.55681	2.66206	--	--	--	--	--	--	no KO assigned | (RefSeq) F-box/RNI-like superfamily protein
Novel00264	10	-	11453728	11454938	800	24	7	16	1.74807	0.437458	1.06354	1.08302	--	--	--	--	--	--	--
Novel00265	10	-	11682435	11682889	341	58	23	93	9.91087	3.37211	14.5029	9.26195	--	--	--	--	--	--	--
Novel00268	10	-	12674073	12676285	739	45	70	79	3.54818	4.73567	5.68471	4.65619	--	--	--	--	--	--	--
Novel00270	10	-	13553966	13557465	3414	195	265	271	5.39016	6.28497	6.83635	6.1705	GO:0050789//GO:0050896//GO:0051716//GO:0044699//GO:0007165//GO:0050794//GO:0023052//GO:0065007//GO:0007154//GO:0008150//GO:0044763//GO:0044700//GO:0009987	regulation of biological process//response to stimulus//cellular response to stimulus//single-organism process//signal transduction//regulation of cellular process//signaling//biological regulation//cell communication//biological_process//single-organism cellular process//single organism signaling//cellular process	--	--	GO:0005488//GO:0005515//GO:0003674	binding//protein binding//molecular_function	--
Novel00271	10	-	13577577	13580685	1594	371	306	151	13.562	9.59757	5.03749	9.39902	GO:0071704//GO:0006629//GO:0006631//GO:0055114//GO:0044237//GO:0032787//GO:0044710//GO:0009987//GO:0044763//GO:0008150//GO:0044281//GO:0008152//GO:0044238//GO:0006082//GO:0044699//GO:0019752//GO:0043436//GO:0044255	organic substance metabolic process//lipid metabolic process//fatty acid metabolic process//oxidation-reduction process//cellular metabolic process//monocarboxylic acid metabolic process//single-organism metabolic process//cellular process//single-organism cellular process//biological_process//small molecule metabolic process//metabolic process//primary metabolic process//organic acid metabolic p…	--	--	GO:0046872//GO:0043169//GO:0016717//GO:0003674//GO:0003824//GO:0016491//GO:0043167//GO:0045300//GO:0005488//GO:0016705	metal ion binding//cation binding//oxidoreductase activity, acting on paired donors, with oxidation of a pair of donors resulting in the reduction of molecular oxygen to two molecules of water//molecular_function//catalytic activity//oxidoreductase activity//ion binding//acyl-[acyl-carrier-protein] desaturase activity//binding//oxidoreductase activity, acting on paired donors, with incorporation …	--
Novel00272	10	-	13711058	13712023	548	12	15	207	1.27596	1.36848	20.087	7.57715	--	--	--	--	--	--	--
Novel00273	10	-	13932483	13933045	239	834	786	744	203.332	164.419	165.539	177.764	GO:0006807//GO:0090407//GO:1901293//GO:0006164//GO:0009116//GO:0015672//GO:0044237//GO:0009167//GO:0006163//GO:0009126//GO:0009127//GO:0046128//GO:1901135//GO:0019438//GO:0006754//GO:0044249//GO:1901566//GO:0042455//GO:0051234//GO:0009161//GO:0071704//GO:0009123//GO:0009144//GO:0009145//GO:1901576//GO:0009205//GO:0019693//GO:0006139//GO:0009124//GO:1901362//GO:0009150//GO:0051179//GO:0006753//GO:…	nitrogen compound metabolic process//organophosphate biosynthetic process//nucleoside phosphate biosynthetic process//purine nucleotide biosynthetic process//nucleoside metabolic process//monovalent inorganic cation transport//cellular metabolic process//purine ribonucleoside monophosphate metabolic process//purine nucleotide metabolic process//purine nucleoside monophosphate metabolic process//p…	GO:0032991//GO:0043227//GO:0005623//GO:0044446//GO:0098796//GO:0043234//GO:0005740//GO:0044425//GO:0044424//GO:0005739//GO:0044429//GO:0019866//GO:0000276//GO:0031090//GO:0045263//GO:0005753//GO:0033177//GO:0043226//GO:0044455//GO:0005737//GO:0005575//GO:0031967//GO:0045259//GO:0043229//GO:0098800//GO:0005622//GO:0098798//GO:0005743//GO:0043231//GO:0016020//GO:0031975//GO:0044464//GO:0016469//GO:…	macromolecular complex//membrane-bounded organelle//cell//intracellular organelle part//membrane protein complex//protein complex//mitochondrial envelope//membrane part//intracellular part//mitochondrion//mitochondrial part//organelle inner membrane//mitochondrial proton-transporting ATP synthase complex, coupling factor F(o)//organelle membrane//proton-transporting ATP synthase complex, coupling…	GO:0022891//GO:0015075//GO:0003674//GO:0022857//GO:0022892//GO:0022890//GO:0015077//GO:0008324//GO:0015078//GO:0005215	substrate-specific transmembrane transporter activity//ion transmembrane transporter activity//molecular_function//transmembrane transporter activity//substrate-specific transporter activity//inorganic cation transmembrane transporter activity//monovalent inorganic cation transmembrane transporter activity//cation transmembrane transporter activity//hydrogen ion transmembrane transporter activity…	--
Novel00274	10	-	14007057	14008529	1473	1688	1625	1436	105.084	86.7972	81.5838	91.1548	--	--	--	--	--	--	--
Novel00276	10	-	14363598	14366883	812	92	114	63	6.90819	7.34465	4.31722	6.19002	GO:0008152//GO:0008150//GO:0032259	metabolic process//biological_process//methylation	--	--	GO:0003674//GO:0003824//GO:0008168//GO:0016740//GO:0016741	molecular_function//catalytic activity//methyltransferase activity//transferase activity//transferase activity, transferring one-carbon groups	--
Novel00278	10	-	16586892	16589066	1562	472	1322	342	26.3439	63.3081	17.4201	35.6907	GO:0044403//GO:0016032//GO:1901360//GO:0006082//GO:0019058//GO:0044238//GO:0006261//GO:0008152//GO:0009059//GO:0034641//GO:0044281//GO:0051704//GO:0006520//GO:0032801//GO:1901564//GO:0044699//GO:0019752//GO:0043112//GO:0006270//GO:0043436//GO:0009056//GO:0046483//GO:0006725//GO:0043170//GO:0006807//GO:0055114//GO:0044764//GO:0044237//GO:0044249//GO:0006260//GO:0009057//GO:0071704//GO:0090304//GO:…	symbiosis, encompassing mutualism through parasitism//viral process//organic cyclic compound metabolic process//organic acid metabolic process//viral life cycle//primary metabolic process//DNA-dependent DNA replication//metabolic process//macromolecule biosynthetic process//cellular nitrogen compound metabolic process//small molecule metabolic process//multi-organism process//cellular amino acid …	GO:0005575//GO:0044215//GO:0005622//GO:0044218//GO:0033643//GO:0044216//GO:0043657//GO:0044464//GO:0005727//GO:0005623//GO:0018995//GO:0046821//GO:0044424//GO:0044217//GO:0033644//GO:0044279	cellular_component//other organism//intracellular//other organism cell membrane//host cell part//other organism cell//host cell//cell part//extrachromosomal circular DNA//cell//host//extrachromosomal DNA//intracellular part//other organism part//host cell membrane//other organism membrane	GO:0022803//GO:0016779//GO:0022838//GO:0008324//GO:1901265//GO:0005488//GO:0005215//GO:0048037//GO:0000166//GO:0016740//GO:0051287//GO:0003887//GO:0036094//GO:0050662//GO:0016772//GO:1901363//GO:0022891//GO:0003674//GO:0022857//GO:0015075//GO:0003824//GO:0016491//GO:0005216//GO:0022892//GO:0015267//GO:0097159//GO:0034061//GO:0005261	passive transmembrane transporter activity//nucleotidyltransferase activity//substrate-specific channel activity//cation transmembrane transporter activity//nucleoside phosphate binding//binding//transporter activity//cofactor binding//nucleotide binding//transferase activity//NAD binding//DNA-directed DNA polymerase activity//small molecule binding//coenzyme binding//transferase activity, transf…	--
Novel00279	10	-	16667375	16668236	664	81	99	72	7.10812	7.4541	5.7662	6.77614	--	--	--	--	--	--	--
Novel00280	10	-	17016748	17025529	1262	49	37	76	2.26243	1.46579	3.20243	2.31021	--	--	--	--	GO:0016788//GO:0003674//GO:0003824//GO:0016787	hydrolase activity, acting on ester bonds//molecular_function//catalytic activity//hydrolase activity	no KO assigned | (RefSeq) nuclease
Novel00281	10	-	17018124	17026268	517	12	19	0	1.35247	1.83735	0	1.06327	--	--	--	--	--	--	--
Novel00282	10	-	17019301	17030525	2393	40	108	41	1.09323	2.53259	1.02264	1.54949	--	--	--	--	--	--	--
Novel00283	10	-	17169871	17170765	730	587	606	713	47.1778	41.7891	52.297	47.088	--	--	--	--	--	--	--
Novel00284	10	-	17603940	17604990	961	313	825	657	18.9784	42.9199	36.3553	32.7512	--	--	--	--	--	--	--
Novel00286	10	-	18548925	18557601	1177	73	112	65	4.28363	5.63893	3.48088	4.46781	GO:1903506//GO:0006139//GO:0019222//GO:1901362//GO:0065007//GO:0008150//GO:0034654//GO:0009058//GO:0031323//GO:0044260//GO:0019219//GO:0009889//GO:0010467//GO:0009987//GO:0034645//GO:0044237//GO:0006807//GO:0006355//GO:0019438//GO:0044249//GO:0031326//GO:0071704//GO:0006351//GO:1901576//GO:0050794//GO:0090304//GO:2001141//GO:0097659//GO:0032774//GO:0051252//GO:0051171//GO:0018130//GO:0010556//GO:…	regulation of nucleic acid-templated transcription//nucleobase-containing compound metabolic process//regulation of metabolic process//organic cyclic compound biosynthetic process//biological regulation//biological_process//nucleobase-containing compound biosynthetic process//biosynthetic process//regulation of cellular metabolic process//cellular macromolecule metabolic process//regulation of nu…	--	--	GO:0003674//GO:0097159//GO:0003677//GO:1901363//GO:0005488//GO:0003676	molecular_function//organic cyclic compound binding//DNA binding//heterocyclic compound binding//binding//nucleic acid binding	--
Novel00290	2	+	2051722	2052702	511	12	12	5	1.36835	1.17406	0.520325	1.02091	--	--	--	--	GO:0046872//GO:0043167//GO:0003674//GO:0043169//GO:0005488//GO:0046914//GO:0008270	metal ion binding//ion binding//molecular_function//cation binding//binding//transition metal ion binding//zinc ion binding	--
Novel00293	2	+	4257246	4258483	1004	1193	1334	697	69.238	66.4279	36.9168	57.5276	GO:0043170//GO:0050896//GO:0008152//GO:0044238//GO:0044267//GO:0009987//GO:0044260//GO:0006457//GO:0008150//GO:0019538//GO:0071704//GO:0006950//GO:0044237	macromolecule metabolic process//response to stimulus//metabolic process//primary metabolic process//cellular protein metabolic process//cellular process//cellular macromolecule metabolic process//protein folding//biological_process//protein metabolic process//organic substance metabolic process//response to stress//cellular metabolic process	--	--	GO:0000166//GO:0032553//GO:0032550//GO:0005488//GO:0097367//GO:0001883//GO:1901265//GO:0032559//GO:0017076//GO:0001882//GO:0032549//GO:0032555//GO:0097159//GO:0043167//GO:0003674//GO:1901363//GO:0005515//GO:0043168//GO:0051082//GO:0036094//GO:0005524//GO:0030554//GO:0035639	nucleotide binding//ribonucleotide binding//purine ribonucleoside binding//binding//carbohydrate derivative binding//purine nucleoside binding//nucleoside phosphate binding//adenyl ribonucleotide binding//purine nucleotide binding//nucleoside binding//ribonucleoside binding//purine ribonucleotide binding//organic cyclic compound binding//ion binding//molecular_function//heterocyclic compound bind…	--
Novel00296	2	+	5449027	5451012	1255	113	99	93	6.23523	4.68705	4.68322	5.20183	--	--	--	--	--	--	K20299 vacuolar protein sorting-associated protein 53 | (RefSeq) HIT1; Membrane trafficking VPS53 family protein
Novel00299	2	+	6056608	6058640	1039	151	134	82	10.2668	7.81722	5.08813	7.72404	GO:0050794//GO:0007165//GO:0051234//GO:0000041//GO:0065007//GO:0007154//GO:0008150//GO:0023052//GO:0051179//GO:0009987//GO:0044700//GO:0072511//GO:0044763//GO:0015684//GO:1902578//GO:0006826//GO:0035556//GO:0006810//GO:0050789//GO:0050896//GO:0030001//GO:0007264//GO:0006812//GO:0006811//GO:0044765//GO:0070838//GO:0044699//GO:0051716	regulation of cellular process//signal transduction//establishment of localization//transition metal ion transport//biological regulation//cell communication//biological_process//signaling//localization//cellular process//single organism signaling//divalent inorganic cation transport//single-organism cellular process//ferrous iron transport//single-organism localization//iron ion transport//intra…	GO:0031224//GO:0044425//GO:0005575//GO:0016021//GO:0016020	intrinsic component of membrane//membrane part//cellular_component//integral component of membrane//membrane	GO:0036094//GO:0005525//GO:0043168//GO:0016787//GO:0015093//GO:0035639//GO:0030554//GO:0005524//GO:0022891//GO:0016818//GO:1901363//GO:0022857//GO:0003674//GO:0015075//GO:0003824//GO:0043167//GO:0032555//GO:0022890//GO:0032549//GO:0022892//GO:0046915//GO:0072509//GO:0097159//GO:0001882//GO:0017076//GO:0032559//GO:0016462//GO:0003924//GO:0032550//GO:0005215//GO:0008324//GO:0097367//GO:1901265//GO:…	small molecule binding//GTP binding//anion binding//hydrolase activity//ferrous iron transmembrane transporter activity//purine ribonucleoside triphosphate binding//adenyl nucleotide binding//ATP binding//substrate-specific transmembrane transporter activity//hydrolase activity, acting on acid anhydrides, in phosphorus-containing anhydrides//heterocyclic compound binding//transmembrane transporte…	--
Novel00300	2	+	6178162	6179662	1035	1091	1449	1834	68.1367	77.6452	104.531	83.4375	--	--	--	--	GO:1901363//GO:0043168//GO:0050662//GO:0036094//GO:0010181//GO:0097159//GO:0043167//GO:0003824//GO:0016491//GO:0003674//GO:0048037//GO:0000166//GO:0032553//GO:0005488//GO:1901265//GO:0097367	heterocyclic compound binding//anion binding//coenzyme binding//small molecule binding//FMN binding//organic cyclic compound binding//ion binding//catalytic activity//oxidoreductase activity//molecular_function//cofactor binding//nucleotide binding//ribonucleotide binding//binding//nucleoside phosphate binding//carbohydrate derivative binding	--
Novel00302	2	+	6509059	6512531	2346	152	66	69	3.77532	1.40651	1.56404	2.24862	--	--	--	--	GO:0005488//GO:0046983//GO:0046914//GO:0008270//GO:0046872//GO:0005515//GO:0043167//GO:0003674//GO:0043169	binding//protein dimerization activity//transition metal ion binding//zinc ion binding//metal ion binding//protein binding//ion binding//molecular_function//cation binding	--
Novel00304	2	+	7200735	7203039	1636	123	177	134	4.43234	5.47257	4.40677	4.77056	--	--	--	--	GO:0005515//GO:0003674//GO:0005488	protein binding//molecular_function//binding	--
Novel00305	2	+	7203201	7205102	1659	25	125	16	0.954604	4.09528	0.557559	1.86915	--	--	--	--	GO:0005515//GO:0003674//GO:0005488	protein binding//molecular_function//binding	--
Novel00306	2	+	7367928	7371042	2270	261	436	232	7.26276	10.4097	5.89165	7.8547	GO:0006468//GO:1901566//GO:0071704//GO:1901576//GO:1901293//GO:0006164//GO:0006807//GO:0090407//GO:0044237//GO:0006163//GO:0006464//GO:0009190//GO:0044249//GO:1901135//GO:0019438//GO:0044763//GO:0044260//GO:1901137//GO:0072522//GO:0052652//GO:0044710//GO:0009987//GO:1901362//GO:0019693//GO:0006139//GO:0019538//GO:0046058//GO:0006753//GO:0009150//GO:0034654//GO:0009058//GO:0008150//GO:0036211//GO:…	protein phosphorylation//organonitrogen compound biosynthetic process//organic substance metabolic process//organic substance biosynthetic process//nucleoside phosphate biosynthetic process//purine nucleotide biosynthetic process//nitrogen compound metabolic process//organophosphate biosynthetic process//cellular metabolic process//purine nucleotide metabolic process//cellular protein modificatio…	GO:0005575//GO:0016020	cellular_component//membrane	GO:0016772//GO:1901363//GO:0035639//GO:0016740//GO:0005524//GO:0030554//GO:0036094//GO:0043168//GO:0097159//GO:0032555//GO:0032549//GO:0016301//GO:0003674//GO:0003824//GO:0043167//GO:0009975//GO:0032559//GO:0004016//GO:0004672//GO:0001882//GO:0017076//GO:0032553//GO:0016773//GO:0000166//GO:0016829//GO:0097367//GO:0016849//GO:0001883//GO:1901265//GO:0005488//GO:0032550	transferase activity, transferring phosphorus-containing groups//heterocyclic compound binding//purine ribonucleoside triphosphate binding//transferase activity//ATP binding//adenyl nucleotide binding//small molecule binding//anion binding//organic cyclic compound binding//purine ribonucleotide binding//ribonucleoside binding//kinase activity//molecular_function//catalytic activity//ion binding//…	--
Novel00308	2	+	7902752	7904736	1402	335	306	164	14.0838	11.0379	6.29225	10.4713	GO:0036211//GO:0008150//GO:0001510//GO:0019538//GO:0031167//GO:0006139//GO:0000154//GO:0010467//GO:0009987//GO:0044260//GO:0034470//GO:0016072//GO:0006464//GO:0044237//GO:0006807//GO:0032259//GO:0090304//GO:0071704//GO:0006479//GO:0044085//GO:0006396//GO:0006364//GO:0071840//GO:0006725//GO:0043170//GO:0046483//GO:0042254//GO:0044238//GO:0034660//GO:0044267//GO:0043414//GO:1901360//GO:0034641//GO:…	protein modification process//biological_process//RNA methylation//protein metabolic process//rRNA methylation//nucleobase-containing compound metabolic process//rRNA modification//gene expression//cellular process//cellular macromolecule metabolic process//ncRNA processing//rRNA metabolic process//cellular protein modification process//cellular metabolic process//nitrogen compound metabolic proc…	--	--	GO:0003824//GO:0003674//GO:0016740//GO:0008168//GO:0016741//GO:0008757//GO:0010340//GO:0051998//GO:0008276//GO:0008171//GO:0004719	catalytic activity//molecular_function//transferase activity//methyltransferase activity//transferase activity, transferring one-carbon groups//S-adenosylmethionine-dependent methyltransferase activity//carboxyl-O-methyltransferase activity//protein carboxyl O-methyltransferase activity//protein methyltransferase activity//O-methyltransferase activity//protein-L-isoaspartate (D-aspartate) O-methy…	--
Novel00309	2	+	8189701	8190566	672	3766	332	2759	327.524	24.7737	218.979	190.426	GO:0006810//GO:0044238//GO:0009250//GO:0015740//GO:0006073//GO:0044723//GO:1901360//GO:0044042//GO:0051274//GO:0009059//GO:0034641//GO:0044271//GO:0008152//GO:0016070//GO:0071702//GO:0018130//GO:0015711//GO:0000271//GO:0006811//GO:0097659//GO:0032774//GO:0044765//GO:0006820//GO:0046483//GO:0043170//GO:0006725//GO:0005975//GO:0015849//GO:0006383//GO:0044711//GO:0034637//GO:0005976//GO:0044699//GO:…	transport//primary metabolic process//glucan biosynthetic process//C4-dicarboxylate transport//cellular glucan metabolic process//single-organism carbohydrate metabolic process//organic cyclic compound metabolic process//glucan metabolic process//beta-glucan biosynthetic process//macromolecule biosynthetic process//cellular nitrogen compound metabolic process//cellular nitrogen compound biosynthe…	GO:1990234//GO:0005575//GO:0005634//GO:0016021//GO:0061695//GO:0043226//GO:0005622//GO:0043229//GO:0043231//GO:0016020//GO:0000428//GO:0055029//GO:0044464//GO:0044422//GO:0031224//GO:0044446//GO:0005623//GO:0032991//GO:0043227//GO:0031974//GO:0005654//GO:0070013//GO:0044428//GO:0043234//GO:0031981//GO:0005666//GO:0044424//GO:0043233//GO:0044425//GO:0044451//GO:0030880//GO:1902494	transferase complex//cellular_component//nucleus//integral component of membrane//transferase complex, transferring phosphorus-containing groups//organelle//intracellular//intracellular organelle//intracellular membrane-bounded organelle//membrane//DNA-directed RNA polymerase complex//nuclear DNA-directed RNA polymerase complex//cell part//organelle part//intrinsic component of membrane//intracel…	GO:0016758//GO:0016779//GO:0005342//GO:0003676//GO:0046527//GO:0035251//GO:0003899//GO:0005215//GO:0008194//GO:0015556//GO:0016757//GO:0005488//GO:0046983//GO:0008514//GO:0005310//GO:0016740//GO:0003677//GO:0022891//GO:1901363//GO:0016759//GO:0034062//GO:0016772//GO:0005515//GO:0016760//GO:0003824//GO:0015075//GO:0022857//GO:0003674//GO:0097159//GO:0008509//GO:0046943//GO:0022892	transferase activity, transferring hexosyl groups//nucleotidyltransferase activity//organic acid transmembrane transporter activity//nucleic acid binding//glucosyltransferase activity//UDP-glucosyltransferase activity//DNA-directed RNA polymerase activity//transporter activity//UDP-glycosyltransferase activity//C4-dicarboxylate transmembrane transporter activity//transferase activity, transferrin…	--
Novel00310	2	+	8464543	8465935	490	122	63	128	14.5078	6.42795	13.8912	11.609	--	--	--	--	--	--	--
Novel00311	2	+	9876335	9877612	838	99	140	56	7.18386	8.71647	3.7085	6.53627	--	--	--	--	--	--	--
Novel00312	2	+	9962830	9964114	1081	328	97	385	22.538	5.71879	24.143	17.4666	--	--	--	--	--	--	--
Novel00313	2	+	10002576	10003295	579	28	14	39	2.81785	1.20886	3.58188	2.5362	--	--	--	--	--	--	--
Novel00315	2	+	10293831	10295649	598	11	41	20	1.07184	3.42776	1.7785	2.0927	--	--	--	--	--	--	--
Novel00316	2	+	10332495	10333911	1417	97	361	160	6.17041	19.7033	9.28859	11.7208	--	--	--	--	--	--	--
Novel00317	2	+	10561339	10562499	1079	44	66	28	2.37612	3.05809	1.37995	2.27139	--	--	--	--	--	--	--
Novel00318	2	+	10736236	10737065	750	18	22	23	1.40407	1.47241	1.63732	1.5046	--	--	--	--	--	--	K00901 diacylglycerol kinase (ATP) [EC:2.7.1.107] | (RefSeq) DGK7; diacylglycerol kinase 7
Novel00319	2	+	10849248	10853341	2717	118	345	138	2.54281	6.37882	2.71393	3.87852	GO:0051641//GO:0070647//GO:1902582//GO:0071704//GO:0008104//GO:0051234//GO:0006886//GO:0006464//GO:0051649//GO:0034613//GO:0044237//GO:0009987//GO:1902578//GO:0044260//GO:0070727//GO:0036211//GO:0008150//GO:0048193//GO:0051179//GO:0006888//GO:0019538//GO:0008152//GO:0043412//GO:0046907//GO:0033036//GO:0006810//GO:0044238//GO:0015031//GO:0044267//GO:0032446//GO:0043170//GO:0045184//GO:0044699//GO:…	cellular localization//protein modification by small protein conjugation or removal//single-organism intracellular transport//organic substance metabolic process//protein localization//establishment of localization//intracellular protein transport//cellular protein modification process//establishment of localization in cell//cellular protein localization//cellular metabolic process//cellular proc…	GO:0043234//GO:0098796//GO:0030134//GO:0098805//GO:0030658//GO:0030120//GO:0044446//GO:0005623//GO:0043227//GO:0032991//GO:0030127//GO:0031090//GO:0030117//GO:0012507//GO:0048475//GO:0016023//GO:0044424//GO:0031982//GO:0044425//GO:0012505//GO:0005622//GO:0043229//GO:0030133//GO:0005575//GO:0030659//GO:0005737//GO:0044433//GO:0030662//GO:0031410//GO:0043226//GO:0098588//GO:0044444//GO:0044464//GO:…	protein complex//membrane protein complex//ER to Golgi transport vesicle//whole membrane//transport vesicle membrane//vesicle coat//intracellular organelle part//cell//membrane-bounded organelle//macromolecular complex//COPII vesicle coat//organelle membrane//membrane coat//ER to Golgi transport vesicle membrane//coated membrane//cytoplasmic membrane-bounded vesicle//intracellular part//vesicle//…	GO:0004842//GO:0005515//GO:0046872//GO:0019787//GO:0016740//GO:0043169//GO:0043167//GO:0003824//GO:0003674//GO:0046914//GO:0008270//GO:0005488	ubiquitin-protein transferase activity//protein binding//metal ion binding//ubiquitin-like protein transferase activity//transferase activity//cation binding//ion binding//catalytic activity//molecular_function//transition metal ion binding//zinc ion binding//binding	--
Novel00324	2	+	12207921	12212057	924	41	10	37	2.94216	0.615704	2.4231	1.99365	GO:0008152//GO:0008150	metabolic process//biological_process	--	--	GO:0031419//GO:0016829//GO:0005488//GO:0016836//GO:0097159//GO:0003824//GO:0003674//GO:0019842//GO:1901363//GO:0046906//GO:0016835//GO:0050215//GO:0036094	cobalamin binding//lyase activity//binding//hydro-lyase activity//organic cyclic compound binding//catalytic activity//molecular_function//vitamin binding//heterocyclic compound binding//tetrapyrrole binding//carbon-oxygen lyase activity//propanediol dehydratase activity//small molecule binding	--
Novel00326	2	+	12996305	13001254	2120	26	82	15	0.714621	1.93378	0.376254	1.00822	GO:0044238//GO:1901360//GO:0044271//GO:0009059//GO:0034641//GO:0016070//GO:0008152//GO:0018130//GO:0032774//GO:0097659//GO:0046483//GO:0043170//GO:0006725//GO:0044249//GO:0019438//GO:0044237//GO:0006807//GO:1901576//GO:0090304//GO:0071704//GO:0006351//GO:0006352//GO:0008150//GO:0009058//GO:0034654//GO:1901362//GO:0006139//GO:0010467//GO:0034645//GO:0009987//GO:0044260	primary metabolic process//organic cyclic compound metabolic process//cellular nitrogen compound biosynthetic process//macromolecule biosynthetic process//cellular nitrogen compound metabolic process//RNA metabolic process//metabolic process//heterocycle biosynthetic process//RNA biosynthetic process//nucleic acid-templated transcription//heterocycle metabolic process//macromolecule metabolic pro…	--	--	GO:0003676//GO:0005488//GO:0003677//GO:1901363//GO:0003674//GO:0097159	nucleic acid binding//binding//DNA binding//heterocyclic compound binding//molecular_function//organic cyclic compound binding	--
Novel00327	2	+	13142303	13142993	564	29	83	16	2.9961	7.35745	1.50857	3.95404	--	--	--	--	--	--	--
Novel00331	2	+	14620547	14621831	1285	173	188	218	7.84478	7.31447	9.0215	8.06025	--	--	--	--	--	--	--
Novel00335	2	+	15086606	15087890	467	577	192	661	71.9941	20.5548	75.2679	55.9389	GO:0050896//GO:0035556//GO:0050789//GO:0051716//GO:0044699//GO:0007165//GO:0050794//GO:0044763//GO:0044700//GO:0009987//GO:0023052//GO:0008150//GO:0007154//GO:0065007	response to stimulus//intracellular signal transduction//regulation of biological process//cellular response to stimulus//single-organism process//signal transduction//regulation of cellular process//single-organism cellular process//single organism signaling//cellular process//signaling//biological_process//cell communication//biological regulation	--	--	GO:0004871//GO:0060089//GO:0003674	signal transducer activity//molecular transducer activity//molecular_function	no KO assigned | (RefSeq) NADH dehydrogenase ubiquinone 1 beta subcomplex subunit
Novel00336	2	+	15235360	15238620	2434	560	939	1047	18.0679	25.9942	30.8286	24.9636	GO:0055086//GO:0045184//GO:0044699//GO:0033865//GO:0009117//GO:0044802//GO:0006725//GO:0046483//GO:0051186//GO:1901657//GO:0006612//GO:0006796//GO:0071840//GO:0044765//GO:1901564//GO:0061024//GO:0071702//GO:0008152//GO:0046907//GO:0034641//GO:0044281//GO:1901360//GO:1902580//GO:0034032//GO:0044238//GO:0015031//GO:0033036//GO:0072521//GO:0006810//GO:0019637//GO:0009259//GO:0006793//GO:1902578//GO:…	nucleobase-containing small molecule metabolic process//establishment of protein localization//single-organism process//nucleoside bisphosphate metabolic process//nucleotide metabolic process//single-organism membrane organization//cellular aromatic compound metabolic process//heterocycle metabolic process//cofactor metabolic process//glycosyl compound metabolic process//protein targeting to memb…	GO:0044444//GO:0098588//GO:0044422//GO:0044464//GO:0016020//GO:0043231//GO:0043229//GO:0005622//GO:0030176//GO:0012505//GO:0042175//GO:0016021//GO:0043226//GO:0005575//GO:0005737//GO:0005784//GO:0031227//GO:0031300//GO:0031090//GO:0044432//GO:0030867//GO:0044424//GO:0031301//GO:0071256//GO:0044425//GO:0098796//GO:0005783//GO:0043234//GO:0005623//GO:0005789//GO:0032991//GO:0043227//GO:0031224//GO:…	cytoplasmic part//bounding membrane of organelle//organelle part//cell part//membrane//intracellular membrane-bounded organelle//intracellular organelle//intracellular//integral component of endoplasmic reticulum membrane//endomembrane system//nuclear outer membrane-endoplasmic reticulum membrane network//integral component of membrane//organelle//cellular_component//cytoplasm//Sec61 translocon c…	GO:0016614//GO:0048037//GO:0005488//GO:0016616//GO:0004420//GO:0003824//GO:0016491//GO:0003674//GO:0050662	oxidoreductase activity, acting on CH-OH group of donors//cofactor binding//binding//oxidoreductase activity, acting on the CH-OH group of donors, NAD or NADP as acceptor//hydroxymethylglutaryl-CoA reductase (NADPH) activity//catalytic activity//oxidoreductase activity//molecular_function//coenzyme binding	--
Novel00338	2	+	16096920	16097291	372	18	118	7	2.81947	15.8587	1.00065	6.5596	--	--	--	--	--	--	--
Novel00340	2	+	17340489	17342060	1569	174	293	101	7.08513	10.2366	3.75325	7.02499	--	--	--	--	GO:0008233//GO:0008237//GO:0070011//GO:0016787//GO:0004175//GO:0003824//GO:0004222//GO:0003674	peptidase activity//metallopeptidase activity//peptidase activity, acting on L-amino acid peptides//hydrolase activity//endopeptidase activity//catalytic activity//metalloendopeptidase activity//molecular_function	--
Novel00342	2	+	18792591	18793517	640	246	194	313	25.7346	17.413	29.8823	24.3433	--	--	--	--	--	--	--
Novel00343	2	+	18946594	18950081	2907	78	128	44	2.37957	3.35046	1.22502	2.31835	--	--	--	--	GO:0003674//GO:0005515//GO:0005488	molecular_function//protein binding//binding	--
Novel00344	2	+	19249748	19250887	688	13	45	14	1.10101	3.27003	1.08209	1.81771	GO:0050794//GO:0007165//GO:0065007//GO:0008150//GO:0007154//GO:0023052//GO:0009987//GO:0044700//GO:0044763//GO:0035556//GO:0050789//GO:0050896//GO:0044699//GO:0051716	regulation of cellular process//signal transduction//biological regulation//biological_process//cell communication//signaling//cellular process//single organism signaling//single-organism cellular process//intracellular signal transduction//regulation of biological process//response to stimulus//single-organism process//cellular response to stimulus	GO:0032991//GO:0016533//GO:0043234//GO:0005575//GO:0016020	macromolecular complex//cyclin-dependent protein kinase 5 holoenzyme complex//protein complex//cellular_component//membrane	GO:0098772//GO:0043539//GO:0008047//GO:0030234//GO:0003674//GO:0030295//GO:0016534//GO:0019209//GO:0019887//GO:0019207	molecular function regulator//protein serine/threonine kinase activator activity//enzyme activator activity//enzyme regulator activity//molecular_function//protein kinase activator activity//cyclin-dependent protein kinase 5 activator activity//kinase activator activity//protein kinase regulator activity//kinase regulator activity	--
Novel00345	2	+	19905879	19907628	1089	131	166	137	7.71035	8.38303	7.35887	7.81742	--	--	--	--	--	--	--
Novel00349	2	+	22125074	22128219	1711	199	307	146	8.22963	10.8932	5.5102	8.21101	GO:0097659//GO:0032774//GO:0051252//GO:0051171//GO:0018130//GO:0010556//GO:0046483//GO:0043170//GO:0006725//GO:0060255//GO:1901360//GO:0050789//GO:0044238//GO:2000112//GO:0008152//GO:0016070//GO:0080090//GO:0010468//GO:0009059//GO:0034641//GO:0044271//GO:1903506//GO:0006139//GO:0019222//GO:1901362//GO:0065007//GO:0008150//GO:0009058//GO:0034654//GO:0031323//GO:0044260//GO:0019219//GO:0009889//GO:…	nucleic acid-templated transcription//RNA biosynthetic process//regulation of RNA metabolic process//regulation of nitrogen compound metabolic process//heterocycle biosynthetic process//regulation of macromolecule biosynthetic process//heterocycle metabolic process//macromolecule metabolic process//cellular aromatic compound metabolic process//regulation of macromolecule metabolic process//organi…	--	--	GO:0005488//GO:0003676//GO:0003674//GO:0097159//GO:0003677//GO:1901363	binding//nucleic acid binding//molecular_function//organic cyclic compound binding//DNA binding//heterocyclic compound binding	--
Novel00350	2	+	22131199	22132772	799	44	31	62	3.20881	1.93974	4.12639	3.09165	--	--	--	--	--	--	--
Novel00351	2	+	23438396	23439542	465	20	23	8	2.5062	2.47288	0.914877	1.96465	GO:0090304//GO:0071704//GO:0006399//GO:0034470//GO:0006807//GO:0008380//GO:0044237//GO:0009987//GO:0010467//GO:0044260//GO:0008150//GO:0006139//GO:0034641//GO:0008152//GO:0016070//GO:0034660//GO:0000394//GO:0044238//GO:1901360//GO:0008033//GO:0006725//GO:0043170//GO:0046483//GO:0006388//GO:0006396	nucleic acid metabolic process//organic substance metabolic process//tRNA metabolic process//ncRNA processing//nitrogen compound metabolic process//RNA splicing//cellular metabolic process//cellular process//gene expression//cellular macromolecule metabolic process//biological_process//nucleobase-containing compound metabolic process//cellular nitrogen compound metabolic process//metabolic proces…	--	--	GO:0004519//GO:0004549//GO:0004521//GO:0016787//GO:0000213//GO:0016894//GO:0003674//GO:0004540//GO:0003824//GO:0004518//GO:0016788//GO:0016892	endonuclease activity//tRNA-specific ribonuclease activity//endoribonuclease activity//hydrolase activity//tRNA-intron endonuclease activity//endonuclease activity, active with either ribo- or deoxyribonucleic acids and producing 3'-phosphomonoesters//molecular_function//ribonuclease activity//catalytic activity//nuclease activity//hydrolase activity, acting on ester bonds//endoribonuclease activ…	--
Novel00352	2	+	23777614	23779006	1393	552	624	819	23.0901	22.3955	31.265	25.5835	GO:1901360//GO:0043414//GO:0044238//GO:0043412//GO:0016070//GO:0008152//GO:0009451//GO:0034641//GO:0009452//GO:0006396//GO:0043170//GO:0006725//GO:0046483//GO:0032259//GO:0006807//GO:0044237//GO:0071704//GO:0090304//GO:0006139//GO:0001510//GO:0008150//GO:0036260//GO:0044260//GO:0009987//GO:0010467	organic cyclic compound metabolic process//macromolecule methylation//primary metabolic process//macromolecule modification//RNA metabolic process//metabolic process//RNA modification//cellular nitrogen compound metabolic process//7-methylguanosine RNA capping//RNA processing//macromolecule metabolic process//cellular aromatic compound metabolic process//heterocycle metabolic process//methylation…	--	--	GO:0016782//GO:0008146//GO:0008168//GO:0016740//GO:0016741//GO:0003674//GO:0003824	transferase activity, transferring sulfur-containing groups//sulfotransferase activity//methyltransferase activity//transferase activity//transferase activity, transferring one-carbon groups//molecular_function//catalytic activity	--
Novel00359	2	+	25772447	25773703	1056	1354	2494	926	74.7124	118.076	46.6308	79.8063	--	--	--	--	--	--	--
Novel00362	2	+	27433632	27436528	1829	1368	473	931	51.8959	15.3957	32.2318	33.1744	GO:0008152//GO:0044238//GO:0005975//GO:0071704//GO:0008150	metabolic process//primary metabolic process//carbohydrate metabolic process//organic substance metabolic process//biological_process	--	--	GO:0004553//GO:0016787//GO:0016798//GO:0003674//GO:0003824	hydrolase activity, hydrolyzing O-glycosyl compounds//hydrolase activity//hydrolase activity, acting on glycosyl bonds//molecular_function//catalytic activity	--
Novel00363	2	+	27577089	27578442	1276	73	114	64	3.33357	4.46665	2.6672	3.48914	--	--	--	--	--	--	--
Novel00365	2	+	29055562	29056072	440	74	277	67	9.7998	31.4742	8.09744	16.4572	--	--	--	--	GO:0008289//GO:0035091//GO:1901981//GO:0003674//GO:0043167//GO:0005515//GO:0005543//GO:0032266//GO:0043168//GO:0043130//GO:0032182//GO:0005488	lipid binding//phosphatidylinositol binding//phosphatidylinositol phosphate binding//molecular_function//ion binding//protein binding//phospholipid binding//phosphatidylinositol-3-phosphate binding//anion binding//ubiquitin binding//ubiquitin-like protein binding//binding	--
Novel00366	2	+	29057375	29057755	296	120	104	149	23.6226	17.5659	26.7683	22.6522	--	--	--	--	--	--	--
Novel00368	2	+	29429633	29430368	736	19	68	12	1.50423	4.61912	0.86702	2.33012	--	--	--	--	--	--	--
Novel00371	2	+	30208759	30210232	1406	547	2631	257	22.6694	93.5543	9.72016	41.9813	--	--	--	--	GO:0046914//GO:0008270//GO:0005488//GO:0043169//GO:0043167//GO:0003674//GO:0046872	transition metal ion binding//zinc ion binding//binding//cation binding//ion binding//molecular_function//metal ion binding	--
Novel00372	2	-	64875	66562	1438	219	325	132	9.0247	11.4911	4.96421	8.49334	GO:0044237//GO:0006464//GO:0006468//GO:0071704//GO:0019538//GO:0036211//GO:0008150//GO:0044260//GO:0009987//GO:0044267//GO:0006793//GO:0044238//GO:0008152//GO:0043412//GO:0016310//GO:0006796//GO:0043170	cellular metabolic process//cellular protein modification process//protein phosphorylation//organic substance metabolic process//protein metabolic process//protein modification process//biological_process//cellular macromolecule metabolic process//cellular process//cellular protein metabolic process//phosphorus metabolic process//primary metabolic process//metabolic process//macromolecule modific…	GO:0005575//GO:0016020	cellular_component//membrane	GO:0035639//GO:0016740//GO:0005524//GO:0030554//GO:0036094//GO:0043168//GO:0016772//GO:1901363//GO:0003674//GO:0043167//GO:0003824//GO:0097159//GO:0032555//GO:0016301//GO:0032549//GO:0001882//GO:0017076//GO:0032559//GO:0004672//GO:0001883//GO:1901265//GO:0097367//GO:0005488//GO:0032550//GO:0032553//GO:0016773//GO:0000166	purine ribonucleoside triphosphate binding//transferase activity//ATP binding//adenyl nucleotide binding//small molecule binding//anion binding//transferase activity, transferring phosphorus-containing groups//heterocyclic compound binding//molecular_function//ion binding//catalytic activity//organic cyclic compound binding//purine ribonucleotide binding//kinase activity//ribonucleoside binding//…	--
Novel00373	2	-	1846568	1849253	1936	306	3	567	9.20988	0.0774719	15.5741	8.28715	GO:0055085//GO:0050896//GO:0006810//GO:0042221//GO:0044699//GO:0015893//GO:0044765//GO:0042493//GO:0051234//GO:0009987//GO:1902578//GO:0006855//GO:0044763//GO:0008150//GO:0051179	transmembrane transport//response to stimulus//transport//response to chemical//single-organism process//drug transport//single-organism transport//response to drug//establishment of localization//cellular process//single-organism localization//drug transmembrane transport//single-organism cellular process//biological_process//localization	GO:0005575//GO:0016020	cellular_component//membrane	GO:0015297//GO:0090484//GO:0015238//GO:0015291//GO:0005215//GO:0022804//GO:0003674//GO:0022857	antiporter activity//drug transporter activity//drug transmembrane transporter activity//secondary active transmembrane transporter activity//transporter activity//active transmembrane transporter activity//molecular_function//transmembrane transporter activity	--
Novel00379	2	-	3722905	3724150	670	5	46	0	0.572388	4.51823	0	1.69687	GO:0044238//GO:0008152//GO:0005975//GO:0071704//GO:0008150	primary metabolic process//metabolic process//carbohydrate metabolic process//organic substance metabolic process//biological_process	--	--	GO:0016866//GO:0016853//GO:0003824//GO:0003674//GO:0016868	intramolecular transferase activity//isomerase activity//catalytic activity//molecular_function//intramolecular transferase activity, phosphotransferases	--
Novel00381	2	-	3807715	3809283	1248	1757	974	1594	82.0342	39.0187	67.9202	62.9911	GO:0051716//GO:0044699//GO:0043170//GO:0006508//GO:0044765//GO:0006812//GO:0006811//GO:0043412//GO:0008152//GO:0030001//GO:0055085//GO:0050896//GO:0044238//GO:0050789//GO:0006810//GO:0044267//GO:0044260//GO:1902578//GO:0006457//GO:0044763//GO:0044700//GO:0070646//GO:0009987//GO:0051179//GO:0023052//GO:0019538//GO:0007154//GO:0008150//GO:0065007//GO:0036211//GO:0071704//GO:0007165//GO:0051234//GO:…	cellular response to stimulus//single-organism process//macromolecule metabolic process//proteolysis//single-organism transport//cation transport//ion transport//macromolecule modification//metabolic process//metal ion transport//transmembrane transport//response to stimulus//primary metabolic process//regulation of biological process//transport//cellular protein metabolic process//cellular macro…	GO:0016020//GO:0005575	membrane//cellular_component	GO:0046873//GO:0042802//GO:0000166//GO:0005488//GO:0060590//GO:0008324//GO:1901265//GO:0046983//GO:0005215//GO:0051087//GO:0017076//GO:0000774//GO:0097159//GO:0022892//GO:0036459//GO:0042803//GO:0022890//GO:0016301//GO:0003824//GO:0003674//GO:0022857//GO:0015075//GO:0060589//GO:0030234//GO:1901363//GO:0005515//GO:0016772//GO:0022891//GO:0030554//GO:0016740//GO:0016787//GO:0098772//GO:0036094	metal ion transmembrane transporter activity//identical protein binding//nucleotide binding//binding//ATPase regulator activity//cation transmembrane transporter activity//nucleoside phosphate binding//protein dimerization activity//transporter activity//chaperone binding//purine nucleotide binding//adenyl-nucleotide exchange factor activity//organic cyclic compound binding//substrate-specific tr…	--
Novel00383	2	-	3892420	3896882	2705	249	417	405	5.36377	7.70721	7.96184	7.01094	GO:0050789//GO:0050896//GO:0008152//GO:0051716//GO:0044699//GO:0055114//GO:0050794//GO:0007165//GO:0007154//GO:0008150//GO:0065007//GO:0023052//GO:0044700//GO:0009987//GO:0044710//GO:0044763	regulation of biological process//response to stimulus//metabolic process//cellular response to stimulus//single-organism process//oxidation-reduction process//regulation of cellular process//signal transduction//cell communication//biological_process//biological regulation//signaling//single organism signaling//cellular process//single-organism metabolic process//single-organism cellular process	--	--	GO:0017076//GO:0001882//GO:0008113//GO:0004386//GO:0003676//GO:0032559//GO:0032550//GO:0016462//GO:0005488//GO:0001883//GO:1901265//GO:0097367//GO:0000166//GO:0016887//GO:0016817//GO:0017111//GO:0032553//GO:0016787//GO:0003724//GO:0043168//GO:0003723//GO:0036094//GO:0005524//GO:0030554//GO:0035639//GO:0003677//GO:0043531//GO:1901363//GO:0005515//GO:0016818//GO:0016667//GO:0016671//GO:0043167//GO:…	purine nucleotide binding//nucleoside binding//peptide-methionine (S)-S-oxide reductase activity//helicase activity//nucleic acid binding//adenyl ribonucleotide binding//purine ribonucleoside binding//pyrophosphatase activity//binding//purine nucleoside binding//nucleoside phosphate binding//carbohydrate derivative binding//nucleotide binding//ATPase activity//hydrolase activity, acting on acid a…	--
Novel00384	2	-	4564499	4565734	633	552	1003	382	78.45	122.305	49.5456	83.4336	GO:0015718//GO:0044699//GO:0015849//GO:0006820//GO:0006848//GO:0044765//GO:0071702//GO:0006811//GO:0015711//GO:0006839//GO:0046907//GO:0006810//GO:1902578//GO:0006850//GO:0051179//GO:0008150//GO:0051234//GO:0046942//GO:0051641//GO:1902582//GO:0051649	monocarboxylic acid transport//single-organism process//organic acid transport//anion transport//pyruvate transport//single-organism transport//organic substance transport//ion transport//organic anion transport//mitochondrial transport//intracellular transport//transport//single-organism localization//mitochondrial pyruvate transport//localization//biological_process//establishment of localizati…	GO:0044464//GO:0044422//GO:0031966//GO:0044444//GO:0005743//GO:0043231//GO:0031975//GO:0016020//GO:0043229//GO:0005622//GO:0043226//GO:0005737//GO:0031967//GO:0005575//GO:0019866//GO:0044429//GO:0031090//GO:0044424//GO:0005739//GO:0005740//GO:0043227//GO:0005623//GO:0044446	cell part//organelle part//mitochondrial membrane//cytoplasmic part//mitochondrial inner membrane//intracellular membrane-bounded organelle//envelope//membrane//intracellular organelle//intracellular//organelle//cytoplasm//organelle envelope//cellular_component//organelle inner membrane//mitochondrial part//organelle membrane//intracellular part//mitochondrion//mitochondrial envelope//membrane-bo…	--	--	--
Novel00387	2	-	5988870	5989690	740	1	470	0	0.078742	31.7537	0	10.6108	--	--	GO:0005575//GO:0016021//GO:0016020//GO:0031224//GO:0044425	cellular_component//integral component of membrane//membrane//intrinsic component of membrane//membrane part	--	--	no KO assigned | (RefSeq) RNA-directed DNA polymerase (reverse transcriptase)-related family protein
Novel00389	2	-	7676702	7679294	1713	238	227	84	8.09576	6.62516	2.60764	5.77619	GO:0051179//GO:0008150//GO:1902578//GO:0044763//GO:0009987//GO:0051234//GO:0044765//GO:0044699//GO:0006810//GO:0055085	localization//biological_process//single-organism localization//single-organism cellular process//cellular process//establishment of localization//single-organism transport//single-organism process//transport//transmembrane transport	GO:0044425//GO:0031224//GO:0016020//GO:0016021//GO:0005575	membrane part//intrinsic component of membrane//membrane//integral component of membrane//cellular_component	--	--	--
Novel00390	2	-	7841811	7843395	938	616	977	258	40.1047	54.5757	15.3293	36.6699	--	--	--	--	GO:0003824//GO:0016491//GO:0043167//GO:0003674//GO:0010181//GO:0097159//GO:0043168//GO:0050662//GO:0036094//GO:1901363//GO:0005488//GO:0097367//GO:1901265//GO:0048037//GO:0000166//GO:0032553	catalytic activity//oxidoreductase activity//ion binding//molecular_function//FMN binding//organic cyclic compound binding//anion binding//coenzyme binding//small molecule binding//heterocyclic compound binding//binding//carbohydrate derivative binding//nucleoside phosphate binding//cofactor binding//nucleotide binding//ribonucleotide binding	--
Novel00391	2	-	8270433	8271364	617	10	42	1	0.944393	3.40324	0.0861867	1.47794	--	--	--	--	GO:1901363//GO:0003723//GO:0097159//GO:0003674//GO:0003676//GO:0005488	heterocyclic compound binding//RNA binding//organic cyclic compound binding//molecular_function//nucleic acid binding//binding	--
Novel00397	2	-	10323270	10324116	765	63	105	62	4.79863	6.86208	4.30979	5.3235	--	--	--	--	--	--	no KO assigned | (RefSeq) Tetratricopeptide repeat (TPR)-like superfamily protein
Novel00399	2	-	10651518	10652604	768	130	245	107	11.799	19.0792	8.86287	13.247	--	--	GO:0044424//GO:0005623//GO:0043227//GO:0043231//GO:0044464//GO:0005575//GO:0005634//GO:0043226//GO:0005622//GO:0043229	intracellular part//cell//membrane-bounded organelle//intracellular membrane-bounded organelle//cell part//cellular_component//nucleus//organelle//intracellular//intracellular organelle	--	--	--
Novel00401	2	-	11573760	11575434	1258	152	164	194	7.04046	6.51765	8.20062	7.25291	--	--	--	--	--	--	no KO assigned | (RefSeq) Ribonuclease H-like superfamily protein
Novel00404	2	-	12271275	12271955	523	24	11	9	2.7583	1.08471	0.943974	1.59566	--	--	--	--	--	--	--
Novel00407	2	-	12510387	12512102	1027	415	606	357	30.8047	38.595	24.1838	31.1945	GO:0008152//GO:0008150	metabolic process//biological_process	--	--	GO:0005488//GO:0016861//GO:0046914//GO:0008733//GO:0003674//GO:0003824//GO:0043167//GO:0016853//GO:0005506//GO:0043169//GO:0046872//GO:0016860	binding//intramolecular oxidoreductase activity, interconverting aldoses and ketoses//transition metal ion binding//L-arabinose isomerase activity//molecular_function//catalytic activity//ion binding//isomerase activity//iron ion binding//cation binding//metal ion binding//intramolecular oxidoreductase activity	--
Novel00408	2	-	13349530	13352106	1064	1347	2183	2298	84.8523	117.989	132.109	111.65	--	--	--	--	--	--	--
Novel00410	2	-	14720778	14722507	1368	92	77	72	4.59362	3.29874	3.28086	3.7244	--	--	--	--	--	--	--
Novel00411	2	-	14980207	14980751	466	69	84	101	8.62782	9.01201	11.5255	9.72179	--	--	--	--	GO:0003674//GO:0005515//GO:0046983//GO:0005488	molecular_function//protein binding//protein dimerization activity//binding	no KO assigned | (RefSeq) DAYSLEEPER; BED zinc finger and hAT dimerization domain-containing protein DAYSLEEPER
Novel00412	2	-	15079823	15080835	873	4373	6267	2747	291.879	358.9	167.328	272.703	GO:0044237//GO:0044764//GO:0009415//GO:0006807//GO:0044249//GO:0006260//GO:0006950//GO:0071704//GO:1901576//GO:0090304//GO:0009628//GO:0006139//GO:0008150//GO:0009058//GO:0044260//GO:0006259//GO:0044419//GO:0009987//GO:0034645//GO:0042221//GO:1901700//GO:1901360//GO:0044403//GO:0016032//GO:0044238//GO:0008152//GO:0006261//GO:0051704//GO:0050896//GO:0009059//GO:0034641//GO:0001101//GO:0010035//GO:…	cellular metabolic process//multi-organism cellular process//response to water//nitrogen compound metabolic process//cellular biosynthetic process//DNA replication//response to stress//organic substance metabolic process//organic substance biosynthetic process//nucleic acid metabolic process//response to abiotic stimulus//nucleobase-containing compound metabolic process//biological_process//biosy…	GO:0031224//GO:0044425//GO:0016021//GO:0005575//GO:0016020	intrinsic component of membrane//membrane part//integral component of membrane//cellular_component//membrane	GO:0016787//GO:0003824//GO:0003674//GO:0004190//GO:0004175//GO:0070001//GO:0008233//GO:0070011	hydrolase activity//catalytic activity//molecular_function//aspartic-type endopeptidase activity//endopeptidase activity//aspartic-type peptidase activity//peptidase activity//peptidase activity, acting on L-amino acid peptides	--
Novel00413	2	-	15159184	15161765	592	129	330	11	12.6971	27.8689	0.98809	13.8514	--	--	--	--	--	--	--
Novel00414	2	-	15564813	15565895	997	65	83	64	4.00369	4.38647	3.59761	3.99592	--	--	--	--	--	--	--
Novel00417	2	-	16629643	16630912	1088	91	291	68	4.87361	13.3719	3.32358	7.18968	--	--	--	--	--	--	--
Novel00419	2	-	16738773	16741074	1671	239	252	199	11.4809	10.3865	8.72404	10.1971	--	--	--	--	--	--	K07374 tubulin alpha | (RefSeq) TUA5; tubulin alpha-5
Novel00420	2	-	17231495	17232464	640	50	31	62	4.55227	2.42164	5.15154	4.04182	GO:0007165//GO:0050794//GO:0044763//GO:0009987//GO:0044700//GO:0023052//GO:0008150//GO:0007154//GO:0065007//GO:0050896//GO:0016055//GO:0007166//GO:0050789//GO:0044699//GO:0051716	signal transduction//regulation of cellular process//single-organism cellular process//cellular process//single organism signaling//signaling//biological_process//cell communication//biological regulation//response to stimulus//Wnt signaling pathway//cell surface receptor signaling pathway//regulation of biological process//single-organism process//cellular response to stimulus	--	--	--	--	--
Novel00421	2	-	17566106	17567628	1248	33	16	43	1.61045	0.669952	1.91509	1.3985	--	--	--	--	--	--	--
Novel00422	2	-	17760139	17761623	1291	35	60	21	1.57972	2.32356	0.865005	1.58943	--	--	--	--	--	--	--
Novel00423	2	-	18647861	18650919	796	95	176	125	6.95422	11.0542	8.35069	8.78637	--	--	--	--	GO:0003674//GO:0005515//GO:0046983//GO:0005488	molecular_function//protein binding//protein dimerization activity//binding	--
Novel00424	2	-	18913821	18914420	451	183	125	202	23.8019	13.9495	23.9772	20.5762	GO:0009126//GO:0006163//GO:0009167//GO:0044237//GO:0009116//GO:0022900//GO:0006355//GO:0055114//GO:0006807//GO:0044249//GO:0019438//GO:1901135//GO:0046128//GO:0031326//GO:0045333//GO:0071704//GO:0009161//GO:0006119//GO:0006351//GO:0042775//GO:0009205//GO:1901576//GO:0009144//GO:0090304//GO:2001141//GO:0050794//GO:0009123//GO:1903506//GO:0006753//GO:0009150//GO:1901362//GO:0006139//GO:0019222//GO:…	purine nucleoside monophosphate metabolic process//purine nucleotide metabolic process//purine ribonucleoside monophosphate metabolic process//cellular metabolic process//nucleoside metabolic process//electron transport chain//regulation of transcription, DNA-templated//oxidation-reduction process//nitrogen compound metabolic process//cellular biosynthetic process//aromatic compound biosynthetic …	GO:0005623//GO:0070013//GO:0005654//GO:0031974//GO:0043227//GO:0032991//GO:0044446//GO:0031981//GO:0044428//GO:0043234//GO:0044424//GO:0043233//GO:0044451//GO:0016592//GO:0043226//GO:0005575//GO:0005634//GO:0043229//GO:0005622//GO:0043231//GO:0044422//GO:0044464	cell//intracellular organelle lumen//nucleoplasm//membrane-enclosed lumen//membrane-bounded organelle//macromolecular complex//intracellular organelle part//nuclear lumen//nuclear part//protein complex//intracellular part//organelle lumen//nucleoplasm part//mediator complex//organelle//cellular_component//nucleus//intracellular organelle//intracellular//intracellular membrane-bounded organelle//o…	GO:0001076//GO:0000988//GO:0000989//GO:0003674//GO:0001104//GO:0003712	transcription factor activity, RNA polymerase II transcription factor binding//transcription factor activity, protein binding//transcription factor activity, transcription factor binding//molecular_function//RNA polymerase II transcription cofactor activity//transcription cofactor activity	--
Novel00425	2	-	19119874	19120517	561	171	264	139	17.7612	23.5271	13.1758	18.1547	--	--	--	--	--	--	--
Novel00426	2	-	19265839	19266854	1016	13	17	38	0.745569	0.836534	1.98891	1.19034	--	--	--	--	--	--	--
Novel00427	2	-	20172767	20176253	2640	172	1466	92	3.79632	27.7625	1.85314	11.1373	GO:0006807//GO:0044237//GO:0007165//GO:0071704//GO:0050794//GO:0090304//GO:0006139//GO:0023052//GO:0016043//GO:0065007//GO:0007154//GO:0008150//GO:0051276//GO:0044763//GO:0006259//GO:0044260//GO:0009987//GO:0006265//GO:0044700//GO:1901360//GO:0050789//GO:0044238//GO:0008152//GO:0034641//GO:0050896//GO:0071840//GO:0006996//GO:0071103//GO:0044699//GO:0051716//GO:0043170//GO:0006725//GO:0046483	nitrogen compound metabolic process//cellular metabolic process//signal transduction//organic substance metabolic process//regulation of cellular process//nucleic acid metabolic process//nucleobase-containing compound metabolic process//signaling//cellular component organization//biological regulation//cell communication//biological_process//chromosome organization//single-organism cellular proce…	--	--	GO:0035639//GO:0003677//GO:0030554//GO:0005524//GO:0036094//GO:0003723//GO:0003916//GO:0003724//GO:0016787//GO:0043168//GO:0005515//GO:0016818//GO:1901363//GO:0043531//GO:0042623//GO:0003674//GO:0043167//GO:0003824//GO:0016853//GO:0097159//GO:0032555//GO:0008094//GO:0032549//GO:0001882//GO:0017076//GO:0003918//GO:0032559//GO:0003676//GO:0004386//GO:1901265//GO:0001883//GO:0097367//GO:0005488//GO:…	purine ribonucleoside triphosphate binding//DNA binding//adenyl nucleotide binding//ATP binding//small molecule binding//RNA binding//DNA topoisomerase activity//RNA helicase activity//hydrolase activity//anion binding//protein binding//hydrolase activity, acting on acid anhydrides, in phosphorus-containing anhydrides//heterocyclic compound binding//ADP binding//ATPase activity, coupled//molecula…	--
Novel00429	2	-	20918990	20921283	1325	199	280	190	9.55939	11.5405	8.32949	9.8098	GO:0023052//GO:0008150//GO:0007154//GO:0065007//GO:0044763//GO:0044700//GO:0009987//GO:0007165//GO:0050794//GO:0007264//GO:0051716//GO:0044699//GO:0035556//GO:0050789//GO:0050896	signaling//biological_process//cell communication//biological regulation//single-organism cellular process//single organism signaling//cellular process//signal transduction//regulation of cellular process//small GTPase mediated signal transduction//cellular response to stimulus//single-organism process//intracellular signal transduction//regulation of biological process//response to stimulus	--	--	GO:0003824//GO:0043167//GO:0003674//GO:0097159//GO:0032549//GO:0032555//GO:0005524//GO:0030554//GO:0035639//GO:0043168//GO:0005525//GO:0016787//GO:0036094//GO:1901363//GO:0016818//GO:0005488//GO:0019001//GO:0097367//GO:0001883//GO:1901265//GO:0032550//GO:0016462//GO:0003924//GO:0017111//GO:0016817//GO:0032561//GO:0032553//GO:0016887//GO:0000166//GO:0017076//GO:0001882//GO:0032559	catalytic activity//ion binding//molecular_function//organic cyclic compound binding//ribonucleoside binding//purine ribonucleotide binding//ATP binding//adenyl nucleotide binding//purine ribonucleoside triphosphate binding//anion binding//GTP binding//hydrolase activity//small molecule binding//heterocyclic compound binding//hydrolase activity, acting on acid anhydrides, in phosphorus-containing…	--
Novel00430	2	-	22842518	22844576	2059	30	193	75	0.848991	4.68629	1.937	2.49076	GO:0042592//GO:0060249//GO:0006996//GO:0071840//GO:0046483//GO:0006725//GO:0043170//GO:0051716//GO:0006281//GO:0044699//GO:0044238//GO:1901360//GO:0050896//GO:0034641//GO:0032200//GO:0008152//GO:0051276//GO:0008150//GO:0065008//GO:0065007//GO:0033554//GO:0016043//GO:0006139//GO:0000723//GO:0044710//GO:0009987//GO:0044260//GO:1902589//GO:0006259//GO:0044763//GO:0006950//GO:0044237//GO:0006807//GO:…	homeostatic process//anatomical structure homeostasis//organelle organization//cellular component organization or biogenesis//heterocycle metabolic process//cellular aromatic compound metabolic process//macromolecule metabolic process//cellular response to stimulus//DNA repair//single-organism process//primary metabolic process//organic cyclic compound metabolic process//response to stimulus//cel…	--	--	GO:0032550//GO:0016462//GO:0005488//GO:0097367//GO:0001883//GO:1901265//GO:0000166//GO:0017111//GO:0016817//GO:0032553//GO:0017076//GO:0001882//GO:0004386//GO:0032559//GO:0003678//GO:0003824//GO:0043167//GO:0003674//GO:0032549//GO:0032555//GO:0097159//GO:0043168//GO:0016787//GO:0036094//GO:0005524//GO:0030554//GO:0035639//GO:1901363//GO:0016818	purine ribonucleoside binding//pyrophosphatase activity//binding//carbohydrate derivative binding//purine nucleoside binding//nucleoside phosphate binding//nucleotide binding//nucleoside-triphosphatase activity//hydrolase activity, acting on acid anhydrides//ribonucleotide binding//purine nucleotide binding//nucleoside binding//helicase activity//adenyl ribonucleotide binding//DNA helicase activi…	--
Novel00432	2	-	23848548	23849763	1216	54	333	24	2.58761	13.6911	1.04955	5.77609	--	--	--	--	GO:0008146//GO:0016740//GO:0003824//GO:0003674//GO:0016782	sulfotransferase activity//transferase activity//catalytic activity//molecular_function//transferase activity, transferring sulfur-containing groups	--
Novel00437	2	-	25658908	25661014	1311	96	69	153	5.38386	3.32018	7.83071	5.51158	GO:0046483//GO:0006725//GO:0043170//GO:0097659//GO:0032774//GO:0051252//GO:0051171//GO:0018130//GO:0010556//GO:0008152//GO:0016070//GO:0080090//GO:0010468//GO:0009059//GO:0034641//GO:0044271//GO:0060255//GO:1901360//GO:0050789//GO:0044238//GO:2000112//GO:0044260//GO:0019219//GO:0009889//GO:0010467//GO:0034645//GO:0009987//GO:1903506//GO:0006139//GO:0019222//GO:1901362//GO:0065007//GO:0008150//GO:…	heterocycle metabolic process//cellular aromatic compound metabolic process//macromolecule metabolic process//nucleic acid-templated transcription//RNA biosynthetic process//regulation of RNA metabolic process//regulation of nitrogen compound metabolic process//heterocycle biosynthetic process//regulation of macromolecule biosynthetic process//metabolic process//RNA metabolic process//regulation …	--	--	GO:0005488//GO:0003676//GO:0097159//GO:0003674//GO:1901363//GO:0003677	binding//nucleic acid binding//organic cyclic compound binding//molecular_function//heterocyclic compound binding//DNA binding	--
Novel00438	2	-	29307341	29308006	581	27	0	76	2.70786	0	6.95605	3.2213	GO:0031326//GO:0044249//GO:0019438//GO:0006355//GO:0006807//GO:0044237//GO:0090304//GO:2001141//GO:0050794//GO:1901576//GO:0006351//GO:0071704//GO:0031323//GO:0009058//GO:0034654//GO:0065007//GO:0008150//GO:1901362//GO:0019222//GO:0006139//GO:1903506//GO:0034645//GO:0009987//GO:0009889//GO:0010467//GO:0019219//GO:0044260//GO:2000112//GO:0044238//GO:0050789//GO:1901360//GO:0060255//GO:0044271//GO:…	regulation of cellular biosynthetic process//cellular biosynthetic process//aromatic compound biosynthetic process//regulation of transcription, DNA-templated//nitrogen compound metabolic process//cellular metabolic process//nucleic acid metabolic process//regulation of RNA biosynthetic process//regulation of cellular process//organic substance biosynthetic process//transcription, DNA-templated//…	GO:0043227//GO:0005623//GO:0044424//GO:0005634//GO:0005575//GO:0043226//GO:0005622//GO:0043229//GO:0043231//GO:0044464	membrane-bounded organelle//cell//intracellular part//nucleus//cellular_component//organelle//intracellular//intracellular organelle//intracellular membrane-bounded organelle//cell part	GO:0003677//GO:1901363//GO:0003674//GO:0097159//GO:0003676//GO:0043565//GO:0005488//GO:0001071//GO:0003700	DNA binding//heterocyclic compound binding//molecular_function//organic cyclic compound binding//nucleic acid binding//sequence-specific DNA binding//binding//nucleic acid binding transcription factor activity//transcription factor activity, sequence-specific DNA binding	--
Novel00439	2	-	29666007	29668084	1283	178	156	238	9.08222	6.82946	11.0825	8.99805	GO:0055085//GO:0098655//GO:0098662//GO:0006810//GO:0015992//GO:0006818//GO:0044699//GO:0034220//GO:0006812//GO:0006811//GO:0015988//GO:1902600//GO:0098660//GO:0044765//GO:0015991//GO:0051234//GO:0015672//GO:0009987//GO:0044763//GO:1902578//GO:0008150//GO:0051179	transmembrane transport//cation transmembrane transport//inorganic cation transmembrane transport//transport//proton transport//hydrogen transport//single-organism process//ion transmembrane transport//cation transport//ion transport//energy coupled proton transmembrane transport, against electrochemical gradient//hydrogen ion transmembrane transport//inorganic ion transmembrane transport//single…	GO:0005575//GO:0033177//GO:0016469//GO:0016020//GO:0033179//GO:0043234//GO:0098796//GO:0032991//GO:0033176//GO:0044425	cellular_component//proton-transporting two-sector ATPase complex, proton-transporting domain//proton-transporting two-sector ATPase complex//membrane//proton-transporting V-type ATPase, V0 domain//protein complex//membrane protein complex//macromolecular complex//proton-transporting V-type ATPase complex//membrane part	GO:0015077//GO:0005215//GO:0015078//GO:0008324//GO:0022891//GO:0022890//GO:0022892//GO:0003674//GO:0022857//GO:0015075	monovalent inorganic cation transmembrane transporter activity//transporter activity//hydrogen ion transmembrane transporter activity//cation transmembrane transporter activity//substrate-specific transmembrane transporter activity//inorganic cation transmembrane transporter activity//substrate-specific transporter activity//molecular_function//transmembrane transporter activity//ion transmembran…	--
Novel00443	2	-	29806417	29808181	954	1086	826	1389	66.3314	43.2872	77.4247	62.3478	--	--	--	--	--	--	--
Novel00445	2	-	30156536	30157826	1262	56	84	15	2.58563	3.32773	0.632059	2.18181	--	--	--	--	--	--	--
Novel00446	2	-	30245694	30246575	806	15	47	6	1.08441	2.91535	0.39586	1.46521	--	--	--	--	--	--	--
Novel00448	2	-	30430503	30432042	1143	307	638	367	17.3339	30.9079	18.9109	22.3842	--	--	--	--	--	--	--
Novel00449	3	+	228744	229776	521	40	51	29	4.47363	4.89396	2.95996	4.10918	--	--	--	--	--	--	no KO assigned | (RefSeq) Uncharacterized protein family (UPF0497)
Novel00450	3	+	231223	231771	460	43	30	26	5.44689	3.26056	3.00567	3.90437	--	--	--	--	--	--	no KO assigned | (RefSeq) Uncharacterized protein family (UPF0497)
Novel00451	3	+	821282	823964	2683	854	447	1597	18.5471	8.32942	31.6526	19.5097	GO:0008152//GO:0044271//GO:0009059//GO:0034641//GO:0043604//GO:0043043//GO:0044267//GO:0044238//GO:0006518//GO:0043170//GO:0006412//GO:1901564//GO:0015979//GO:1901566//GO:0071704//GO:1901576//GO:0043603//GO:0006807//GO:0044237//GO:0044249//GO:0044260//GO:0009987//GO:0034645//GO:0010467//GO:0019538//GO:0009058//GO:0008150	metabolic process//cellular nitrogen compound biosynthetic process//macromolecule biosynthetic process//cellular nitrogen compound metabolic process//amide biosynthetic process//peptide biosynthetic process//cellular protein metabolic process//primary metabolic process//peptide metabolic process//macromolecule metabolic process//translation//organonitrogen compound metabolic process//photosynthes…	GO:0005840//GO:0043229//GO:0005622//GO:0009512//GO:0043226//GO:0005737//GO:0005575//GO:0044436//GO:0044464//GO:0044444//GO:0030529//GO:0043228//GO:0016020//GO:0034357//GO:0098796//GO:0043234//GO:0009522//GO:0043232//GO:0032991//GO:0005623//GO:0009579//GO:0070069//GO:0009521//GO:0044425//GO:0044424	ribosome//intracellular organelle//intracellular//cytochrome b6f complex//organelle//cytoplasm//cellular_component//thylakoid part//cell part//cytoplasmic part//ribonucleoprotein complex//non-membrane-bounded organelle//membrane//photosynthetic membrane//membrane protein complex//protein complex//photosystem I//intracellular non-membrane-bounded organelle//macromolecular complex//cell//thylakoid/…	GO:0003735//GO:0005198//GO:0003674	structural constituent of ribosome//structural molecule activity//molecular_function	--
Novel00454	3	+	4483392	4484134	568	43	111	38	4.41121	9.77018	3.55763	5.91301	--	--	--	--	--	--	--
Novel00455	3	+	4499271	4500378	904	9	109	14	0.580112	6.02818	0.823541	2.47728	GO:0044700//GO:0009987//GO:0044763//GO:0008150//GO:0007154//GO:0065007//GO:0023052//GO:0050794//GO:0007165//GO:0051716//GO:0044699//GO:0050896//GO:0050789	single organism signaling//cellular process//single-organism cellular process//biological_process//cell communication//biological regulation//signaling//regulation of cellular process//signal transduction//cellular response to stimulus//single-organism process//response to stimulus//regulation of biological process	--	--	GO:0032549//GO:0032555//GO:0097159//GO:0043167//GO:0003674//GO:0043531//GO:1901363//GO:0005515//GO:0043168//GO:0036094//GO:0005524//GO:0030554//GO:0035639//GO:0000166//GO:0032553//GO:0032550//GO:0005488//GO:0097367//GO:0001883//GO:1901265//GO:0032559//GO:0017076//GO:0001882	ribonucleoside binding//purine ribonucleotide binding//organic cyclic compound binding//ion binding//molecular_function//ADP binding//heterocyclic compound binding//protein binding//anion binding//small molecule binding//ATP binding//adenyl nucleotide binding//purine ribonucleoside triphosphate binding//nucleotide binding//ribonucleotide binding//purine ribonucleoside binding//binding//carbohydra…	--
Novel00456	3	+	4550272	4551155	708	23	37	36	1.89292	2.61274	2.70393	2.4032	GO:0044699//GO:0042592//GO:0050789//GO:0009987//GO:0044763//GO:0065008//GO:0008150//GO:0065007//GO:0019725//GO:0050794//GO:0045454	single-organism process//homeostatic process//regulation of biological process//cellular process//single-organism cellular process//regulation of biological quality//biological_process//biological regulation//cellular homeostasis//regulation of cellular process//cell redox homeostasis	--	--	--	--	--
Novel00457	3	+	5365266	5382665	1317	51	138	20	2.30545	5.35247	0.825092	2.82767	GO:0055114//GO:0044710//GO:0008150//GO:0008152//GO:0044699	oxidation-reduction process//single-organism metabolic process//biological_process//metabolic process//single-organism process	--	--	GO:0016491//GO:0003824//GO:0003674	oxidoreductase activity//catalytic activity//molecular_function	no KO assigned | (RefSeq) 2-oxoglutarate (2OG) and Fe(II)-dependent oxygenase superfamily protein
Novel00462	3	+	7025248	7026149	690	214	115	187	18.7512	8.64578	14.9536	14.1169	--	--	--	--	--	--	no KO assigned | (RefSeq) Regulator of chromosome condensation (RCC1) family protein
Novel00465	3	+	7837454	7838088	459	609	340	417	77.3112	37.0335	48.3113	54.2187	--	--	--	--	--	--	--
Novel00466	3	+	8058077	8064022	1058	0	49	45	0	2.31547	2.26179	1.52575	--	--	--	--	--	--	--
Novel00467	3	+	8222119	8223194	1076	169	11	10	9.15192	0.511103	0.494212	3.38575	--	--	--	--	--	--	--
Novel00468	3	+	8620753	8622979	1807	246	377	199	9.27179	12.1916	6.84493	9.4361	--	--	--	--	GO:0003674//GO:0005515//GO:0005488	molecular_function//protein binding//binding	--
Novel00472	3	+	10191771	10192286	284	136	126	141	27.9035	22.181	26.4014	25.4953	--	--	--	--	--	--	--
Novel00473	3	+	10368849	10369994	1032	171	217	172	9.65505	10.5126	8.86287	9.67682	--	--	--	--	--	--	--
Novel00474	3	+	10638586	10641489	989	553	130	303	32.6142	6.57831	16.3084	18.5003	GO:0051234//GO:0051179//GO:0008150//GO:0006810	establishment of localization//localization//biological_process//transport	GO:0005575//GO:0016020	cellular_component//membrane	GO:0003674//GO:0005215	molecular_function//transporter activity	--
Novel00475	3	+	11028847	11031360	1218	68	246	33	3.25312	10.0975	1.44076	4.93048	--	--	--	--	--	--	--
Novel00476	3	+	11031848	11033069	601	68	121	64	6.59284	10.0656	5.6628	7.44041	--	--	--	--	--	--	--
Novel00477	3	+	11412111	11413646	1245	30	45	42	1.40407	1.80705	1.79393	1.66835	--	--	--	--	--	--	--
Novel00480	3	+	11774341	11775357	634	35	11	15	3.21675	0.867424	1.25814	1.78077	--	--	--	--	--	--	no KO assigned | (RefSeq) U3 containing 90S pre-ribosomal complex subunit
Novel00481	3	+	12486580	12487899	896	228	157	262	14.8274	8.76032	15.5496	13.0458	GO:0006810//GO:0051179//GO:0008150//GO:0051234	transport//localization//biological_process//establishment of localization	GO:0016020//GO:0005575	membrane//cellular_component	GO:0005215//GO:0003674	transporter activity//molecular_function	K09872 aquaporin PIP | (RefSeq) PIP1B; plasma membrane intrinsic protein 1B
Novel00484	3	+	13662228	13665317	1644	508	566	404	19.1095	18.2681	13.8693	17.0823	--	--	--	--	--	--	--
Novel00485	3	+	14061367	14063216	1407	87	86	60	3.60299	3.05585	2.26768	2.97551	--	--	--	--	GO:0003674//GO:0005515//GO:0005488	molecular_function//protein binding//binding	--
Novel00486	3	+	14231350	14233224	1655	93	43	31	3.46263	1.37367	1.05335	1.96322	--	--	GO:0044425//GO:0031224//GO:0016020//GO:0005575//GO:0016021	membrane part//intrinsic component of membrane//membrane//cellular_component//integral component of membrane	--	--	--
Novel00488	3	+	14503464	14506423	1858	1039	233	496	32.5843	6.26958	14.1959	17.6832	GO:0005975//GO:0044238//GO:0008152//GO:0008150//GO:0071704	carbohydrate metabolic process//primary metabolic process//metabolic process//biological_process//organic substance metabolic process	--	--	GO:0004553//GO:0003824//GO:0003674//GO:0016798//GO:0016787	hydrolase activity, hydrolyzing O-glycosyl compounds//catalytic activity//molecular_function//hydrolase activity, acting on glycosyl bonds//hydrolase activity	--
Novel00490	3	+	14813020	14814744	1174	269	178	316	14.2236	8.07545	15.2486	12.5159	--	--	--	--	--	--	--
Novel00491	3	+	14851064	14856385	582	17	7	15	1.70202	0.601317	1.37055	1.22463	--	--	--	--	--	--	--
Novel00493	3	+	15025921	15026956	943	34	0	49	2.1009	0	2.76318	1.62136	GO:0016043//GO:0044406//GO:0008150//GO:0019062//GO:0044419//GO:0009987//GO:0044764//GO:0071840//GO:0061024//GO:0022610//GO:0044650//GO:0044403//GO:0016032//GO:0019058//GO:0046813//GO:0061025//GO:0051704	cellular component organization//adhesion of symbiont to host//biological_process//virion attachment to host cell//interspecies interaction between organisms//cellular process//multi-organism cellular process//cellular component organization or biogenesis//membrane organization//biological adhesion//adhesion of symbiont to host cell//symbiosis, encompassing mutualism through parasitism//viral pro…	GO:0044425//GO:0031224//GO:0019031//GO:0016020//GO:0019012//GO:0016021//GO:0036338//GO:0005575//GO:0044423	membrane part//intrinsic component of membrane//viral envelope//membrane//virion//integral component of membrane//viral membrane//cellular_component//virion part	--	--	--
Novel00494	3	+	15262205	15263129	874	713	29	1654	47.5897	1.66078	100.75	50.0003	GO:0044237//GO:0044262//GO:0071704//GO:0044264//GO:0008150//GO:0044260//GO:0009987//GO:0006073//GO:0044238//GO:0008152//GO:0044042//GO:0005976//GO:0005975//GO:0043170	cellular metabolic process//cellular carbohydrate metabolic process//organic substance metabolic process//cellular polysaccharide metabolic process//biological_process//cellular macromolecule metabolic process//cellular process//cellular glucan metabolic process//primary metabolic process//metabolic process//glucan metabolic process//polysaccharide metabolic process//carbohydrate metabolic proces…	GO:0005623//GO:0030312//GO:0071944//GO:0048046//GO:0005575//GO:0005618//GO:0005576//GO:0044464	cell//external encapsulating structure//cell periphery//apoplast//cellular_component//cell wall//extracellular region//cell part	GO:0016740//GO:0016787//GO:0003674//GO:0003824//GO:0016798//GO:0004553//GO:0016758//GO:0016757//GO:0016762	transferase activity//hydrolase activity//molecular_function//catalytic activity//hydrolase activity, acting on glycosyl bonds//hydrolase activity, hydrolyzing O-glycosyl compounds//transferase activity, transferring hexosyl groups//transferase activity, transferring glycosyl groups//xyloglucan:xyloglucosyl transferase activity	--
Novel00495	3	+	15522137	15529562	4325	1543	3669	1643	21.7172	44.3073	21.1039	29.0428	GO:1901576//GO:0006974//GO:0090304//GO:2001141//GO:0050794//GO:0071704//GO:0006351//GO:0044249//GO:0034470//GO:0019438//GO:0031326//GO:0006950//GO:0006399//GO:0044237//GO:0006310//GO:0006355//GO:0006807//GO:0010467//GO:0009889//GO:0034645//GO:0009987//GO:0044710//GO:0044260//GO:0006400//GO:0019219//GO:0006259//GO:0044763//GO:0008150//GO:0065007//GO:0031323//GO:0033554//GO:0009058//GO:0034654//GO:…	organic substance biosynthetic process//cellular response to DNA damage stimulus//nucleic acid metabolic process//regulation of RNA biosynthetic process//regulation of cellular process//organic substance metabolic process//transcription, DNA-templated//cellular biosynthetic process//ncRNA processing//aromatic compound biosynthetic process//regulation of cellular biosynthetic process//response to …	--	--	GO:1901363//GO:0016818//GO:0005515//GO:0043168//GO:0016787//GO:0003724//GO:0003723//GO:0036094//GO:0005524//GO:0030554//GO:0035639//GO:0032549//GO:0032555//GO:0097159//GO:0009378//GO:0003824//GO:0043167//GO:0003674//GO:0004386//GO:0032559//GO:0003676//GO:0003678//GO:0017076//GO:0001882//GO:0000166//GO:0016887//GO:0017111//GO:0016817//GO:0008134//GO:0032553//GO:0032550//GO:0016462//GO:0005488//GO:…	heterocyclic compound binding//hydrolase activity, acting on acid anhydrides, in phosphorus-containing anhydrides//protein binding//anion binding//hydrolase activity//RNA helicase activity//RNA binding//small molecule binding//ATP binding//adenyl nucleotide binding//purine ribonucleoside triphosphate binding//ribonucleoside binding//purine ribonucleotide binding//organic cyclic compound binding//…	--
Novel00496	3	+	15654970	15656289	1255	102	74	156	6.49557	4.04333	9.06628	6.53506	--	--	--	--	--	--	--
Novel00497	3	+	16248161	16249787	1234	155	637	114	7.31905	25.8079	4.91264	12.6799	GO:0051234//GO:0071704//GO:1901576//GO:0005984//GO:0016051//GO:0044262//GO:0044237//GO:0044249//GO:0044763//GO:0046351//GO:0009987//GO:0044710//GO:0051179//GO:0009058//GO:0008150//GO:0008152//GO:0005992//GO:0044723//GO:0005991//GO:0009312//GO:0006810//GO:0044238//GO:0034637//GO:0044699//GO:0044711//GO:0005975//GO:0009311	establishment of localization//organic substance metabolic process//organic substance biosynthetic process//disaccharide metabolic process//carbohydrate biosynthetic process//cellular carbohydrate metabolic process//cellular metabolic process//cellular biosynthetic process//single-organism cellular process//disaccharide biosynthetic process//cellular process//single-organism metabolic process//lo…	GO:0005575//GO:0016020	cellular_component//membrane	GO:0003674//GO:0003824//GO:0005215	molecular_function//catalytic activity//transporter activity	--
Novel00498	3	+	16408472	16409954	1189	188	165	193	11.7412	8.84159	11.0002	10.5277	--	--	--	--	--	--	--
Novel00500	3	+	17956427	17956753	235	1344	376	964	333.249	79.9923	218.14	210.46	GO:0009987//GO:0034645//GO:0010467//GO:0044260//GO:0009058//GO:0008150//GO:0019538//GO:1901576//GO:1901566//GO:0071704//GO:0044249//GO:0006807//GO:0043603//GO:0044237//GO:0006518//GO:0043170//GO:1901564//GO:0006412//GO:0009059//GO:0034641//GO:0044271//GO:0043604//GO:0008152//GO:0044267//GO:0043043//GO:0044238	cellular process//cellular macromolecule biosynthetic process//gene expression//cellular macromolecule metabolic process//biosynthetic process//biological_process//protein metabolic process//organic substance biosynthetic process//organonitrogen compound biosynthetic process//organic substance metabolic process//cellular biosynthetic process//nitrogen compound metabolic process//cellular amide me…	GO:0044424//GO:0043232//GO:0032991//GO:0005623//GO:0044464//GO:0044444//GO:0043228//GO:0030529//GO:0005622//GO:0005840//GO:0043229//GO:0005737//GO:0005575//GO:0043226	intracellular part//intracellular non-membrane-bounded organelle//macromolecular complex//cell//cell part//cytoplasmic part//non-membrane-bounded organelle//ribonucleoprotein complex//intracellular//ribosome//intracellular organelle//cytoplasm//cellular_component//organelle	GO:0005198//GO:0003674//GO:0003735	structural molecule activity//molecular_function//structural constituent of ribosome	--
Novel00502	3	+	19090256	19090934	479	405	176	382	49.2672	18.3698	42.4085	36.6818	--	--	--	--	--	--	--
Novel00503	3	+	19113183	19116753	2137	289	8	72	7.88009	0.18716	1.79165	3.2863	--	--	--	--	GO:0001883//GO:1901265//GO:0097367//GO:0005488//GO:0032550//GO:0032553//GO:0000166//GO:0001882//GO:0017076//GO:0032559//GO:0003674//GO:0043167//GO:0097159//GO:0032555//GO:0032549//GO:0035639//GO:0005524//GO:0030554//GO:0036094//GO:0043168//GO:1901363	purine nucleoside binding//nucleoside phosphate binding//carbohydrate derivative binding//binding//purine ribonucleoside binding//ribonucleotide binding//nucleotide binding//nucleoside binding//purine nucleotide binding//adenyl ribonucleotide binding//molecular_function//ion binding//organic cyclic compound binding//purine ribonucleotide binding//ribonucleoside binding//purine ribonucleoside trip…	--
Novel00505	3	+	19467513	19474428	1711	245	556	467	12.4572	24.256	21.6699	19.461	GO:0008150//GO:0044710//GO:0055114//GO:0044699//GO:0008152	biological_process//single-organism metabolic process//oxidation-reduction process//single-organism process//metabolic process	--	--	GO:0016491//GO:0003824//GO:0043167//GO:0003674//GO:0043169//GO:0005506//GO:0097159//GO:0020037//GO:0046872//GO:1901363//GO:0046906//GO:0046914//GO:0016705//GO:0005488	oxidoreductase activity//catalytic activity//ion binding//molecular_function//cation binding//iron ion binding//organic cyclic compound binding//heme binding//metal ion binding//heterocyclic compound binding//tetrapyrrole binding//transition metal ion binding//oxidoreductase activity, acting on paired donors, with incorporation or reduction of molecular oxygen//binding	--
Novel00507	3	+	20006416	20008106	669	16	13	11	1.39358	0.971506	0.874364	1.07982	GO:0050896//GO:0035556//GO:0050789//GO:0051716//GO:0044699//GO:0050794//GO:0007165//GO:0044700//GO:0009987//GO:0000160//GO:0044763//GO:0008150//GO:0007154//GO:0065007//GO:0023052	response to stimulus//intracellular signal transduction//regulation of biological process//cellular response to stimulus//single-organism process//regulation of cellular process//signal transduction//single organism signaling//cellular process//phosphorelay signal transduction system//single-organism cellular process//biological_process//cell communication//biological regulation//signaling	GO:0005622//GO:0043229//GO:0005575//GO:0005737//GO:0043226//GO:0044444//GO:0044464//GO:0043231//GO:0005623//GO:0043227//GO:0005739//GO:0044424	intracellular//intracellular organelle//cellular_component//cytoplasm//organelle//cytoplasmic part//cell part//intracellular membrane-bounded organelle//cell//membrane-bounded organelle//mitochondrion//intracellular part	GO:0004871//GO:0060089//GO:0003674	signal transducer activity//molecular transducer activity//molecular_function	--
Novel00513	3	+	21655096	21660657	4472	196	1172	174	2.58271	13.2506	2.09245	5.97527	GO:0015031//GO:0033036//GO:0006810//GO:0032940//GO:0044699//GO:0045184//GO:0071702//GO:0044765//GO:0051641//GO:0051234//GO:0008104//GO:0009306//GO:0051649//GO:0009987//GO:0044763//GO:1902578//GO:0008150//GO:0046903//GO:0051179	protein transport//macromolecule localization//transport//secretion by cell//single-organism process//establishment of protein localization//organic substance transport//single-organism transport//cellular localization//establishment of localization//protein localization//protein secretion//establishment of localization in cell//cellular process//single-organism cellular process//single-organism …	GO:0005575//GO:0016020	cellular_component//membrane	--	--	--
Novel00514	3	+	21665687	21666306	395	32	3	32	4.72053	0.37971	4.30803	3.13609	--	--	--	--	--	--	--
Novel00515	3	+	22331099	22335764	3109	679	280	439	20.6281	7.29857	12.1714	13.366	--	--	--	--	--	--	--
Novel00516	3	+	22812177	22816274	2110	263	718	165	7.36767	17.258	4.21838	9.61467	GO:0044699//GO:0008152//GO:0008150//GO:0044710//GO:0055114	single-organism process//metabolic process//biological_process//single-organism metabolic process//oxidation-reduction process	--	--	GO:1901265//GO:0097367//GO:0005488//GO:0032553//GO:0048037//GO:0000166//GO:0003674//GO:0043167//GO:0003824//GO:0016491//GO:0097159//GO:0010181//GO:0036094//GO:0043168//GO:0050662//GO:1901363	nucleoside phosphate binding//carbohydrate derivative binding//binding//ribonucleotide binding//cofactor binding//nucleotide binding//molecular_function//ion binding//catalytic activity//oxidoreductase activity//organic cyclic compound binding//FMN binding//small molecule binding//anion binding//coenzyme binding//heterocyclic compound binding	--
Novel00517	3	+	23083981	23085763	1129	2713	131	1789	140.021	5.80104	84.264	76.6954	GO:0071840//GO:0022607//GO:0019058//GO:0044403//GO:0016032//GO:0051704//GO:0008150//GO:0016043//GO:0009987//GO:0044419//GO:0044764//GO:0019068//GO:0044085	cellular component organization or biogenesis//cellular component assembly//viral life cycle//symbiosis, encompassing mutualism through parasitism//viral process//multi-organism process//biological_process//cellular component organization//cellular process//interspecies interaction between organisms//multi-organism cellular process//virion assembly//cellular component biogenesis	--	--	GO:0003674//GO:0005198	molecular_function//structural molecule activity	--
Novel00518	3	+	24547222	24548381	1067	112	27	46	6.11634	1.26511	2.29255	3.22467	--	--	--	--	--	--	--
Novel00519	3	+	24946256	24947090	706	3838	3706	4855	316.766	262.439	365.687	314.964	--	--	--	--	--	--	--
Novel00520	3	+	24988110	24989544	1309	428	773	508	26.7588	41.466	28.985	32.4032	--	--	--	--	--	--	no KO assigned | (RefSeq) Protein phosphatase 2C family protein
Novel00521	3	+	25366172	25367383	1075	6	39	23	0.37114	2.06986	1.29838	1.24646	--	--	GO:0005575//GO:0016020	cellular_component//membrane	--	--	--
Novel00522	3	+	25768161	25768683	523	36	15	51	4.01087	1.4339	5.18554	3.54344	--	--	--	--	--	--	--
Novel00528	3	+	28402125	28403041	700	36	52	66	2.99669	3.71393	5.01385	3.90816	--	--	--	--	--	--	--
Novel00529	3	+	28520687	28525617	2612	53	102	38	1.22501	2.02281	0.80156	1.3498	GO:0044238//GO:0006793//GO:0044267//GO:0016310//GO:0043412//GO:0008152//GO:0006796//GO:0043170//GO:0006464//GO:0044237//GO:0071704//GO:0006468//GO:0008150//GO:0036211//GO:0019538//GO:0009987//GO:0044260	primary metabolic process//phosphorus metabolic process//cellular protein metabolic process//phosphorylation//macromolecule modification//metabolic process//phosphate-containing compound metabolic process//macromolecule metabolic process//cellular protein modification process//cellular metabolic process//organic substance metabolic process//protein phosphorylation//biological_process//protein mod…	--	--	GO:0017076//GO:0001882//GO:0004672//GO:0032559//GO:0032550//GO:0004674//GO:0005488//GO:0097367//GO:0001883//GO:1901265//GO:0000166//GO:0016773//GO:0032553//GO:0043168//GO:0036094//GO:0005524//GO:0030554//GO:0016740//GO:0035639//GO:1901363//GO:0016772//GO:0003824//GO:0043167//GO:0003674//GO:0032549//GO:0016301//GO:0032555//GO:0097159	purine nucleotide binding//nucleoside binding//protein kinase activity//adenyl ribonucleotide binding//purine ribonucleoside binding//protein serine/threonine kinase activity//binding//carbohydrate derivative binding//purine nucleoside binding//nucleoside phosphate binding//nucleotide binding//phosphotransferase activity, alcohol group as acceptor//ribonucleotide binding//anion binding//small mol…	--
Novel00530	3	+	28527623	28530441	2331	172	351	83	4.29956	7.52823	1.89348	4.57376	GO:0051641//GO:1903530//GO:0050794//GO:0071704//GO:0060341//GO:0009306//GO:0051049//GO:0051234//GO:0008104//GO:0006468//GO:0006464//GO:0051649//GO:0032879//GO:0050708//GO:0044237//GO:0009987//GO:0051223//GO:1902578//GO:0044260//GO:0044763//GO:0036211//GO:0008150//GO:0065007//GO:0051179//GO:0019538//GO:0032880//GO:0046903//GO:0016310//GO:0008152//GO:0043412//GO:0050789//GO:0006810//GO:0033036//GO:…	cellular localization//regulation of secretion by cell//regulation of cellular process//organic substance metabolic process//regulation of cellular localization//protein secretion//regulation of transport//establishment of localization//protein localization//protein phosphorylation//cellular protein modification process//establishment of localization in cell//regulation of localization//regulatio…	GO:0005623//GO:0044424//GO:0005622//GO:0005575//GO:0005737//GO:0044464	cell//intracellular part//intracellular//cellular_component//cytoplasm//cell part	GO:1901363//GO:0016772//GO:0043168//GO:0036094//GO:0005524//GO:0030554//GO:0035639//GO:0016740//GO:0016301//GO:0032549//GO:0032555//GO:0097159//GO:0043167//GO:0003824//GO:0003674//GO:0004672//GO:0032559//GO:0017076//GO:0001882//GO:0000166//GO:0016773//GO:0032553//GO:0032550//GO:0005488//GO:0001883//GO:1901265//GO:0097367	heterocyclic compound binding//transferase activity, transferring phosphorus-containing groups//anion binding//small molecule binding//ATP binding//adenyl nucleotide binding//purine ribonucleoside triphosphate binding//transferase activity//kinase activity//ribonucleoside binding//purine ribonucleotide binding//organic cyclic compound binding//ion binding//catalytic activity//molecular_function//…	--
Novel00531	3	+	28619765	28621243	1221	2281	210	1812	108.855	8.59868	78.9165	65.4567	GO:0008150//GO:0051179//GO:0051234//GO:0006810	biological_process//localization//establishment of localization//transport	GO:0016020//GO:0005575	membrane//cellular_component	GO:0003674//GO:0005215	molecular_function//transporter activity	--
Novel00532	3	+	28642453	28642928	367	82	36	33	13.0192	4.90416	4.7816	7.56834	--	--	--	--	--	--	--
Novel00533	3	+	29020982	29025017	2560	321	452	282	7.44008	8.98879	5.96498	7.46462	GO:0051171//GO:0018130//GO:0010556//GO:0097659//GO:0032774//GO:0051252//GO:0046483//GO:0006725//GO:0043170//GO:0050789//GO:0044238//GO:2000112//GO:0042221//GO:0060255//GO:1901360//GO:0050896//GO:0080090//GO:0009059//GO:0010468//GO:0034641//GO:0044271//GO:0008152//GO:0016070//GO:0065007//GO:0008150//GO:0010033//GO:0009058//GO:0034654//GO:0031323//GO:1903506//GO:0006139//GO:0019222//GO:1901362//GO:…	regulation of nitrogen compound metabolic process//heterocycle biosynthetic process//regulation of macromolecule biosynthetic process//nucleic acid-templated transcription//RNA biosynthetic process//regulation of RNA metabolic process//heterocycle metabolic process//cellular aromatic compound metabolic process//macromolecule metabolic process//regulation of biological process//primary metabolic p…	GO:0043231//GO:0044464//GO:0005575//GO:0005634//GO:0043226//GO:0005622//GO:0043229//GO:0044424//GO:0005623//GO:0043227	intracellular membrane-bounded organelle//cell part//cellular_component//nucleus//organelle//intracellular//intracellular organelle//intracellular part//cell//membrane-bounded organelle	GO:0005488//GO:0003676//GO:0003674//GO:0097159//GO:0003677//GO:1901363	binding//nucleic acid binding//molecular_function//organic cyclic compound binding//DNA binding//heterocyclic compound binding	--
Novel00534	3	+	29111738	29113631	1498	63	70	21	2.65626	2.53232	0.808047	1.99887	GO:0044237//GO:0006355//GO:0032196//GO:0006807//GO:0006310//GO:0019438//GO:0044249//GO:0031326//GO:0071704//GO:0006351//GO:1901576//GO:0006313//GO:0090304//GO:2001141//GO:0050794//GO:1903506//GO:0019222//GO:0006139//GO:1901362//GO:0065007//GO:0008150//GO:0009058//GO:0034654//GO:0031323//GO:0044260//GO:0006259//GO:0044763//GO:0019219//GO:0009889//GO:0010467//GO:0034645//GO:0009987//GO:0044710//GO:…	cellular metabolic process//regulation of transcription, DNA-templated//transposition//nitrogen compound metabolic process//DNA recombination//aromatic compound biosynthetic process//cellular biosynthetic process//regulation of cellular biosynthetic process//organic substance metabolic process//transcription, DNA-templated//organic substance biosynthetic process//transposition, DNA-mediated//nucl…	--	--	GO:0003677//GO:1901363//GO:0003674//GO:0097159//GO:0003676//GO:0005488//GO:0001071//GO:0003700	DNA binding//heterocyclic compound binding//molecular_function//organic cyclic compound binding//nucleic acid binding//binding//nucleic acid binding transcription factor activity//transcription factor activity, sequence-specific DNA binding	--
Novel00535	3	+	29507541	29510117	1924	446	206	128	14.4058	5.70898	3.77311	7.96262	--	--	GO:0044425//GO:0044432//GO:0044424//GO:0031090//GO:0044446//GO:0043227//GO:0005623//GO:0005789//GO:0019031//GO:0005783//GO:0016020//GO:0043231//GO:0044422//GO:0044464//GO:0044444//GO:0098588//GO:0019012//GO:0005737//GO:0005575//GO:0043226//GO:0036338//GO:0042175//GO:0044423//GO:0005622//GO:0012505//GO:0043229	membrane part//endoplasmic reticulum part//intracellular part//organelle membrane//intracellular organelle part//membrane-bounded organelle//cell//endoplasmic reticulum membrane//viral envelope//endoplasmic reticulum//membrane//intracellular membrane-bounded organelle//organelle part//cell part//cytoplasmic part//bounding membrane of organelle//virion//cytoplasm//cellular_component//organelle//vi…	GO:0003674//GO:0003824//GO:0043167//GO:0043169//GO:0005198//GO:0046872//GO:0016787//GO:0008270//GO:0046914//GO:0005488//GO:0016788	molecular_function//catalytic activity//ion binding//cation binding//structural molecule activity//metal ion binding//hydrolase activity//zinc ion binding//transition metal ion binding//binding//hydrolase activity, acting on ester bonds	no KO assigned | (RefSeq) nuclease
Novel00536	3	+	30030037	30030800	541	0	46	0	0	4.25098	0	1.41699	--	--	--	--	--	--	--
Novel00538	3	+	30246681	30248384	1617	63	184	75	2.27022	5.689	2.46648	3.47523	--	--	--	--	--	--	--
Novel00540	3	+	30436086	30436789	349	16	10	0	2.67136	1.43253	0	1.36796	--	--	--	--	--	--	--
Novel00542	3	+	31391206	31391898	693	15	17	153	1.26124	1.22643	11.7404	4.7427	--	--	--	--	GO:0005201//GO:0003674//GO:0005198	extracellular matrix structural constituent//molecular_function//structural molecule activity	--
Novel00543	3	+	32008877	32012251	2905	32	120	43	0.664745	2.13883	0.815194	1.20626	--	--	--	--	GO:0046983//GO:0005488//GO:0003676//GO:0003674//GO:0097159//GO:0003677//GO:0005515//GO:1901363	protein dimerization activity//binding//nucleic acid binding//molecular_function//organic cyclic compound binding//DNA binding//protein binding//heterocyclic compound binding	no KO assigned | (RefSeq) DAYSLEEPER; BED zinc finger and hAT dimerization domain-containing protein DAYSLEEPER
Novel00544	3	+	32740942	32741681	320	2733	1118	1985	497.654	174.671	329.865	334.063	GO:0044267//GO:0043043//GO:0044238//GO:0009059//GO:0034641//GO:0044271//GO:0043604//GO:0008152//GO:1901564//GO:0006412//GO:0006518//GO:0043170//GO:0044249//GO:0006807//GO:0043603//GO:0044237//GO:1901576//GO:1901566//GO:0071704//GO:0009058//GO:0008150//GO:0019538//GO:0034645//GO:0009987//GO:0010467//GO:0044260	cellular protein metabolic process//peptide biosynthetic process//primary metabolic process//macromolecule biosynthetic process//cellular nitrogen compound metabolic process//cellular nitrogen compound biosynthetic process//amide biosynthetic process//metabolic process//organonitrogen compound metabolic process//translation//peptide metabolic process//macromolecule metabolic process//cellular bio…	GO:0005737//GO:0005575//GO:0043226//GO:0005622//GO:0005840//GO:0043229//GO:0043228//GO:0030529//GO:0044464//GO:0044444//GO:0032991//GO:0005623//GO:0043232//GO:0044424	cytoplasm//cellular_component//organelle//intracellular//ribosome//intracellular organelle//non-membrane-bounded organelle//ribonucleoprotein complex//cell part//cytoplasmic part//macromolecular complex//cell//intracellular non-membrane-bounded organelle//intracellular part	GO:0003735//GO:0003674//GO:0005198	structural constituent of ribosome//molecular_function//structural molecule activity	--
Novel00546	3	+	33298874	33302229	2988	37	112	29	0.744203	1.93285	0.532323	1.06979	GO:0051716//GO:0006281//GO:0044699//GO:0046483//GO:0043170//GO:0006725//GO:0006996//GO:0071840//GO:0042592//GO:0060249//GO:0008152//GO:0032200//GO:0050896//GO:0034641//GO:1901360//GO:0044238//GO:0044260//GO:1902589//GO:0006259//GO:0044763//GO:0044710//GO:0009987//GO:0016043//GO:0006139//GO:0000723//GO:0051276//GO:0008150//GO:0065008//GO:0065007//GO:0033554//GO:0071704//GO:0006974//GO:0090304//GO:…	cellular response to stimulus//DNA repair//single-organism process//heterocycle metabolic process//macromolecule metabolic process//cellular aromatic compound metabolic process//organelle organization//cellular component organization or biogenesis//homeostatic process//anatomical structure homeostasis//metabolic process//telomere organization//response to stimulus//cellular nitrogen compound meta…	--	--	GO:0016817//GO:0017111//GO:0032553//GO:0000166//GO:0016887//GO:0005488//GO:0001883//GO:1901265//GO:0097367//GO:0032550//GO:0016462//GO:0003678//GO:0004386//GO:0003676//GO:0032559//GO:0017076//GO:0001882//GO:0097159//GO:0032549//GO:0032555//GO:0043167//GO:0003824//GO:0003674//GO:1901363//GO:0005515//GO:0016818//GO:0043531//GO:0005524//GO:0030554//GO:0035639//GO:0016787//GO:0003724//GO:0043168//GO:…	hydrolase activity, acting on acid anhydrides//nucleoside-triphosphatase activity//ribonucleotide binding//nucleotide binding//ATPase activity//binding//purine nucleoside binding//nucleoside phosphate binding//carbohydrate derivative binding//purine ribonucleoside binding//pyrophosphatase activity//DNA helicase activity//helicase activity//nucleic acid binding//adenyl ribonucleotide binding//puri…	--
Novel00547	3	+	33647457	33647960	381	164	101	331	25.0817	13.2533	46.1986	28.1779	--	--	--	--	--	--	--
Novel00551	3	+	34573880	34576795	1820	83	41	80	2.67348	1.13311	2.35167	2.05276	--	--	--	--	--	--	--
Novel00552	3	+	35088096	35088701	606	45	15	69	4.32691	1.2375	6.05483	3.87308	--	--	--	--	--	--	--
Novel00555	3	+	36134566	36144970	933	39	25	36	2.68934	1.47915	2.26554	2.14468	--	--	--	--	--	--	--
Novel00558	3	-	436920	437731	633	571	620	473	52.5618	48.9684	39.7359	47.0887	--	--	--	--	--	--	--
Novel00559	3	-	481364	483143	1532	109	43	341	4.14578	1.40326	11.8364	5.79516	--	--	--	--	GO:0016410//GO:0016407//GO:0008080//GO:0016740//GO:0003824//GO:0003674//GO:0016746//GO:0016747	N-acyltransferase activity//acetyltransferase activity//N-acetyltransferase activity//transferase activity//catalytic activity//molecular_function//transferase activity, transferring acyl groups//transferase activity, transferring acyl groups other than amino-acyl groups	no KO assigned | (RefSeq) Protein phosphatase 2C family protein
Novel00562	3	-	2093539	2095860	1716	296	1031	443	10.7062	31.9957	14.6229	19.1083	--	--	--	--	--	--	--
Novel00563	3	-	2104851	2105519	496	13	77	28	1.52721	7.76135	3.00194	4.09683	--	--	--	--	--	--	--
Novel00564	3	-	2329382	2330340	597	68	77	117	7.64922	7.43172	12.0111	9.03067	--	--	--	--	--	--	--
Novel00565	3	-	2610669	2611531	700	6	7	46	0.499449	0.499952	3.4945	1.49797	--	--	--	--	GO:0009055//GO:0005488//GO:0003676//GO:0097159//GO:0003674//GO:1901363//GO:0005515//GO:0003677	electron carrier activity//binding//nucleic acid binding//organic cyclic compound binding//molecular_function//heterocyclic compound binding//protein binding//DNA binding	--
Novel00566	3	-	2685494	2686320	710	201	355	77	16.4959	24.9976	5.76711	15.7535	--	--	--	--	--	--	no KO assigned | (RefSeq) GILP; GSH-induced LITAF domain protein
Novel00568	3	-	5406543	5410192	3280	401	658	382	13.4829	18.9826	11.7217	14.7291	GO:0007017//GO:0071704//GO:0006468//GO:0044237//GO:0007010//GO:0006464//GO:0044260//GO:1902589//GO:0044763//GO:0009987//GO:0016043//GO:0019538//GO:0022402//GO:0036211//GO:0008150//GO:0034453//GO:0008152//GO:0043412//GO:0016310//GO:0008608//GO:0098813//GO:0000226//GO:0044238//GO:0006793//GO:0044267//GO:0044699//GO:0043170//GO:0006796//GO:0006996//GO:0071840//GO:0007059//GO:0007049	microtubule-based process//organic substance metabolic process//protein phosphorylation//cellular metabolic process//cytoskeleton organization//cellular protein modification process//cellular macromolecule metabolic process//single-organism organelle organization//single-organism cellular process//cellular process//cellular component organization//protein metabolic process//cell cycle process//pr…	GO:0000780//GO:0031981//GO:0072686//GO:0044428//GO:0043232//GO:0043234//GO:0005623//GO:0098687//GO:0043227//GO:0031974//GO:0032991//GO:0070013//GO:0000775//GO:0044446//GO:0005819//GO:0000228//GO:0044454//GO:0005856//GO:0000942//GO:0044424//GO:0043233//GO:0043229//GO:0000777//GO:0000778//GO:0005694//GO:0044427//GO:0005622//GO:0042729//GO:0000940//GO:0043226//GO:0005575//GO:0015630//GO:0044430//GO:…	condensed nuclear chromosome, centromeric region//nuclear lumen//mitotic spindle//nuclear part//intracellular non-membrane-bounded organelle//protein complex//cell//chromosomal region//membrane-bounded organelle//membrane-enclosed lumen//macromolecular complex//intracellular organelle lumen//chromosome, centromeric region//intracellular organelle part//spindle//nuclear chromosome//nuclear chromos…	GO:1901363//GO:0016772//GO:0005515//GO:0030554//GO:0005524//GO:0016740//GO:0035639//GO:0043168//GO:0036094//GO:0097159//GO:0016301//GO:0032549//GO:0032555//GO:0043167//GO:0003824//GO:0003674//GO:0004672//GO:0032559//GO:0017076//GO:0001882//GO:0016773//GO:0032553//GO:0000166//GO:0005488//GO:1901265//GO:0001883//GO:0097367//GO:0032550	heterocyclic compound binding//transferase activity, transferring phosphorus-containing groups//protein binding//adenyl nucleotide binding//ATP binding//transferase activity//purine ribonucleoside triphosphate binding//anion binding//small molecule binding//organic cyclic compound binding//kinase activity//ribonucleoside binding//purine ribonucleotide binding//ion binding//catalytic activity//mol…	--
Novel00570	3	-	6145903	6149187	2102	345	303	159	9.56367	7.20673	4.02244	6.93095	GO:0008152//GO:1901440//GO:0071704//GO:1901576//GO:0042619//GO:0042618//GO:0008150//GO:0009058//GO:1901441	metabolic process//poly(hydroxyalkanoate) metabolic process//organic substance metabolic process//organic substance biosynthetic process//poly-hydroxybutyrate biosynthetic process//poly-hydroxybutyrate metabolic process//biological_process//biosynthetic process//poly(hydroxyalkanoate) biosynthetic process	GO:0016021//GO:0005575//GO:0016020//GO:0031224//GO:0044425	integral component of membrane//cellular_component//membrane//intrinsic component of membrane//membrane part	GO:0008233//GO:0032559//GO:0017076//GO:0001882//GO:0032553//GO:0070011//GO:0000166//GO:0005488//GO:0001883//GO:1901265//GO:0097367//GO:0032550//GO:1901363//GO:0005524//GO:0030554//GO:0035639//GO:0016787//GO:0043168//GO:0036094//GO:0097159//GO:0004175//GO:0070001//GO:0032549//GO:0032555//GO:0043167//GO:0003824//GO:0003674//GO:0004190	peptidase activity//adenyl ribonucleotide binding//purine nucleotide binding//nucleoside binding//ribonucleotide binding//peptidase activity, acting on L-amino acid peptides//nucleotide binding//binding//purine nucleoside binding//nucleoside phosphate binding//carbohydrate derivative binding//purine ribonucleoside binding//heterocyclic compound binding//ATP binding//adenyl nucleotide binding//pur…	--
Novel00571	3	-	6743754	6745366	982	2583	4456	2093	163.597	242.151	120.978	175.575	--	--	--	--	GO:0003674//GO:0016491//GO:0003824//GO:0043167//GO:0097159//GO:0010181//GO:0036094//GO:0050662//GO:0043168//GO:1901363//GO:0097367//GO:1901265//GO:0005488//GO:0032553//GO:0000166//GO:0048037	molecular_function//oxidoreductase activity//catalytic activity//ion binding//organic cyclic compound binding//FMN binding//small molecule binding//coenzyme binding//anion binding//heterocyclic compound binding//carbohydrate derivative binding//nucleoside phosphate binding//binding//ribonucleotide binding//nucleotide binding//cofactor binding	--
Novel00574	3	-	7411010	7411991	714	164	128	145	13.3839	8.96272	10.7993	11.0486	--	--	--	--	--	--	K11826 AP-2 complex subunit mu-1 | (RefSeq) Clathrin adaptor complexes medium subunit family protein
Novel00575	3	-	7907943	7915448	278	80	72	91	16.7681	12.9484	17.4069	15.7078	--	--	--	--	--	--	--
Novel00576	3	-	8131990	8134019	585	209	124	282	23.3299	11.8762	28.7279	21.3114	--	--	--	--	--	--	--
Novel00578	3	-	8830321	8832841	1848	3636	24152	1985	162.974	928.834	81.1975	391.002	GO:0055114//GO:0044710//GO:0008150//GO:0008152//GO:0044699	oxidation-reduction process//single-organism metabolic process//biological_process//metabolic process//single-organism process	--	--	GO:0016491//GO:0003824//GO:0003674	oxidoreductase activity//catalytic activity//molecular_function	--
Novel00579	3	-	9164128	9165158	1031	30	86	15	1.69551	4.17031	0.773674	2.21316	--	--	--	--	--	--	--
Novel00581	3	-	9954170	9955944	1298	1375	1320	2071	65.5646	54.0046	90.1227	69.8973	GO:0051234//GO:0051179//GO:0008150//GO:0006810	establishment of localization//localization//biological_process//transport	GO:0005575//GO:0016020	cellular_component//membrane	GO:0003674//GO:0005215	molecular_function//transporter activity	--
Novel00582	3	-	10908981	10917190	2081	57	86	76	2.11281	2.73511	2.57091	2.47294	--	--	--	--	GO:0008270//GO:0046914//GO:0005488//GO:0043169//GO:0003674//GO:0043167//GO:0046872	zinc ion binding//transition metal ion binding//binding//cation binding//molecular_function//ion binding//metal ion binding	--
Novel00583	3	-	11083056	11083425	288	1902	284	1416	384.819	49.3008	261.455	231.858	--	--	--	--	--	--	--
Novel00584	3	-	11417734	11422285	1693	7157	7590	7048	451.822	411.12	406.06	423	--	--	--	--	--	--	--
Novel00585	3	-	11564973	11570546	2085	56	52	46	2.35771	1.87843	1.76745	2.0012	--	--	--	--	--	--	--
Novel00586	3	-	11636185	11639772	2585	16	236	2	0.374721	4.74231	0.0427469	1.71993	GO:0009856//GO:0032501//GO:0051704//GO:0016310//GO:0043412//GO:0008152//GO:0006793//GO:0044267//GO:0044238//GO:0009875//GO:0043170//GO:0044699//GO:0022414//GO:0006796//GO:0006468//GO:0044703//GO:0071704//GO:0006464//GO:0044237//GO:0048544//GO:0009987//GO:0044763//GO:0044706//GO:0044260//GO:0008150//GO:0007154//GO:0036211//GO:0008037//GO:0019538	pollination//multicellular organismal process//multi-organism process//phosphorylation//macromolecule modification//metabolic process//phosphorus metabolic process//cellular protein metabolic process//primary metabolic process//pollen-pistil interaction//macromolecule metabolic process//single-organism process//reproductive process//phosphate-containing compound metabolic process//protein phospho…	--	--	GO:0032559//GO:0004672//GO:0001882//GO:0017076//GO:0000166//GO:0032553//GO:0016773//GO:0004674//GO:0032550//GO:0097367//GO:1901265//GO:0001883//GO:0005488//GO:0016772//GO:1901363//GO:0036094//GO:0043168//GO:0016740//GO:0035639//GO:0030554//GO:0005524//GO:0032555//GO:0032549//GO:0016301//GO:0097159//GO:0003674//GO:0003824//GO:0043167	adenyl ribonucleotide binding//protein kinase activity//nucleoside binding//purine nucleotide binding//nucleotide binding//ribonucleotide binding//phosphotransferase activity, alcohol group as acceptor//protein serine/threonine kinase activity//purine ribonucleoside binding//carbohydrate derivative binding//nucleoside phosphate binding//purine nucleoside binding//binding//transferase activity, tr…	--
Novel00587	3	-	11904925	11906574	1287	11	19	90	0.534133	0.79159	3.98829	1.77134	--	--	--	--	--	--	--
Novel00589	3	-	12553960	12554632	383	797	659	463	121.254	86.023	64.2847	90.5207	--	--	--	--	--	--	--
Novel00590	3	-	13998971	14000064	995	109	124	151	6.38324	6.23056	8.07011	6.89464	--	--	--	--	--	--	--
Novel00591	3	-	14084837	14086904	1613	140	206	212	5.76921	7.2836	7.97282	7.00854	--	--	--	--	GO:0005515//GO:0003674//GO:0005488	protein binding//molecular_function//binding	--
Novel00592	3	-	14560370	14562819	1460	759	1405	598	31.0577	49.3281	22.3314	34.2391	--	--	--	--	GO:0005488//GO:0003674//GO:0005515	binding//molecular_function//protein binding	--
Novel00594	3	-	14993987	14994295	309	19	1	56	3.58289	0.161797	9.63729	4.46066	--	--	--	--	--	--	--
Novel00595	3	-	15011515	15011951	437	123	223	90	16.4007	25.5124	10.9518	17.6216	--	--	--	--	--	--	no KO assigned | (RefSeq) CRK38; cysteine-rich RLK (RECEPTOR-like protein kinase) 38
Novel00598	3	-	16023478	16024434	932	422	345	184	45.5362	31.9414	18.1196	31.8657	--	--	--	--	--	--	--
Novel00601	3	-	17412857	17413409	423	18	41	5	2.47953	4.84587	0.628572	2.65133	--	--	--	--	--	--	--
Novel00604	3	-	19774691	19775971	754	10	58	37	0.772799	3.84578	2.60949	2.40936	GO:0010467//GO:0009987//GO:0034645//GO:0044260//GO:0008150//GO:0034654//GO:0009058//GO:1901362//GO:0006139//GO:1901576//GO:0090304//GO:0071704//GO:0006351//GO:0044249//GO:0019438//GO:0044237//GO:0006807//GO:0046483//GO:0006725//GO:0043170//GO:0018130//GO:0032774//GO:0097659//GO:0044271//GO:0009059//GO:0034641//GO:0016070//GO:0008152//GO:0044238//GO:1901360	gene expression//cellular process//cellular macromolecule biosynthetic process//cellular macromolecule metabolic process//biological_process//nucleobase-containing compound biosynthetic process//biosynthetic process//organic cyclic compound biosynthetic process//nucleobase-containing compound metabolic process//organic substance biosynthetic process//nucleic acid metabolic process//organic substa…	--	--	GO:0003824//GO:0003674//GO:0034062//GO:0016772//GO:0016740//GO:0003899//GO:0016779	catalytic activity//molecular_function//RNA polymerase activity//transferase activity, transferring phosphorus-containing groups//transferase activity//DNA-directed RNA polymerase activity//nucleotidyltransferase activity	--
Novel00606	3	-	20572786	20575963	1773	81	226	51	2.66354	6.37636	1.5305	3.52347	GO:0055085//GO:0006810//GO:0044699//GO:0044765//GO:0051234//GO:0044763//GO:1902578//GO:0009987//GO:0051179//GO:0008150	transmembrane transport//transport//single-organism process//single-organism transport//establishment of localization//single-organism cellular process//single-organism localization//cellular process//localization//biological_process	GO:0016021//GO:0005575//GO:0016020//GO:0031224//GO:0044425	integral component of membrane//cellular_component//membrane//intrinsic component of membrane//membrane part	GO:0005215//GO:0022857//GO:0003674	transporter activity//transmembrane transporter activity//molecular_function	--
Novel00608	3	-	20594395	20595085	607	29	26	58	2.78386	2.14147	5.08118	3.33551	GO:0008150//GO:0044763//GO:0009987//GO:0051301//GO:0007049//GO:0044699	biological_process//single-organism cellular process//cellular process//cell division//cell cycle//single-organism process	GO:0031224//GO:0044425//GO:0016021//GO:0005575//GO:0016020	intrinsic component of membrane//membrane part//integral component of membrane//cellular_component//membrane	--	--	--
Novel00609	3	-	20735122	20735644	323	23	20	40	4.14919	3.09568	6.58541	4.61009	--	--	--	--	--	--	--
Novel00610	3	-	21040212	21042069	634	50	45	27	5.20259	4.01747	2.5639	3.92799	--	--	--	--	--	--	--
Novel00611	3	-	21051653	21052003	321	220	636	147	39.9352	99.0559	24.3522	54.4477	--	--	--	--	--	--	--
Novel00618	3	-	22077498	22078805	636	559	516	399	55.114	43.6506	35.9014	44.8887	GO:0044699//GO:0015849//GO:0006820//GO:0044765//GO:0071702//GO:0015711//GO:0006811//GO:0015740//GO:0006810//GO:1902578//GO:0051179//GO:0015743//GO:0008150//GO:0051234//GO:0046942//GO:0006835	single-organism process//organic acid transport//anion transport//single-organism transport//organic substance transport//organic anion transport//ion transport//C4-dicarboxylate transport//transport//single-organism localization//localization//malate transport//biological_process//establishment of localization//carboxylic acid transport//dicarboxylic acid transport	--	--	--	--	--
Novel00619	3	-	22529083	22529422	340	15	33	4	2.57069	4.85247	0.625614	2.68293	--	--	--	--	--	--	--
Novel00621	3	-	23247544	23248765	1138	151	103	88	7.73166	4.52505	4.11212	5.45628	--	--	--	--	--	--	--
Novel00623	3	-	23324304	23325331	460	1406	985	1048	178.101	107.055	121.152	135.436	--	--	--	--	--	--	--
Novel00624	3	-	23507222	23508374	1073	156	261	48	8.47155	12.161	2.37885	7.67046	GO:0016043//GO:0008150//GO:0051276//GO:0009987//GO:0006996//GO:0071840//GO:0006338//GO:0043933//GO:0016568//GO:0006325	cellular component organization//biological_process//chromosome organization//cellular process//organelle organization//cellular component organization or biogenesis//chromatin remodeling//macromolecular complex subunit organization//chromatin modification//chromatin organization	GO:0044424//GO:0005623//GO:0043227//GO:0043231//GO:0044464//GO:0043226//GO:0005575//GO:0005634//GO:0043229//GO:0005622	intracellular part//cell//membrane-bounded organelle//intracellular membrane-bounded organelle//cell part//organelle//cellular_component//nucleus//intracellular organelle//intracellular	GO:0043167//GO:0003824//GO:0003674//GO:0097159//GO:0032549//GO:0032555//GO:0030554//GO:0005524//GO:0035639//GO:0016787//GO:0043168//GO:0036094//GO:1901363//GO:0016818//GO:0005488//GO:1901265//GO:0001883//GO:0097367//GO:0032550//GO:0016817//GO:0032553//GO:0000166//GO:0017076//GO:0001882//GO:0032559//GO:0003676	ion binding//catalytic activity//molecular_function//organic cyclic compound binding//ribonucleoside binding//purine ribonucleotide binding//adenyl nucleotide binding//ATP binding//purine ribonucleoside triphosphate binding//hydrolase activity//anion binding//small molecule binding//heterocyclic compound binding//hydrolase activity, acting on acid anhydrides, in phosphorus-containing anhydrides//…	--
Novel00626	3	-	24398312	24399289	978	120	139	126	7.14958	7.10565	6.85105	7.03543	--	--	--	--	--	--	--
Novel00627	3	-	25017277	25018787	1254	61	70	58	2.83446	2.7908	2.45955	2.69494	--	--	--	--	--	--	--
Novel00628	3	-	26014423	26014935	409	35	23	38	4.98635	2.81146	4.94067	4.24616	GO:0044710//GO:0008150//GO:0055114//GO:0044699//GO:0008152	single-organism metabolic process//biological_process//oxidation-reduction process//single-organism process//metabolic process	--	--	GO:0016491//GO:0003824//GO:0003674//GO:0016667//GO:0016670//GO:0016972	oxidoreductase activity//catalytic activity//molecular_function//oxidoreductase activity, acting on a sulfur group of donors//oxidoreductase activity, acting on a sulfur group of donors, oxygen as acceptor//thiol oxidase activity	--
Novel00629	3	-	26172267	26172806	443	10	17	6	1.31533	1.91855	0.720233	1.31804	GO:0009886//GO:0048856//GO:0044419//GO:0009877//GO:0008150//GO:0051704//GO:0032501//GO:0044707//GO:0009791//GO:0032502//GO:0044767//GO:0044403//GO:0007275//GO:0009878//GO:0009653//GO:0044111//GO:0044699	post-embryonic morphogenesis//anatomical structure development//interspecies interaction between organisms//nodulation//biological_process//multi-organism process//multicellular organismal process//single-multicellular organism process//post-embryonic development//developmental process//single-organism developmental process//symbiosis, encompassing mutualism through parasitism//multicellular orga…	--	--	GO:0046872//GO:0043169//GO:0043167//GO:0003674//GO:0005488	metal ion binding//cation binding//ion binding//molecular_function//binding	--
Novel00632	3	-	27225652	27226753	469	1176	665	1224	146.107	70.8887	138.782	118.593	GO:0019693//GO:0006139//GO:0006753//GO:0009150//GO:0008150//GO:0015980//GO:0006120//GO:0044763//GO:0009119//GO:0009987//GO:0044710//GO:0042278//GO:0009116//GO:0022900//GO:0055114//GO:0006807//GO:0009126//GO:0009167//GO:0044237//GO:0006163//GO:0046128//GO:0045333//GO:1901135//GO:0006119//GO:0071704//GO:0009161//GO:0009144//GO:0009123//GO:0042775//GO:0009205//GO:0006796//GO:1901564//GO:0044699//GO:…	ribose phosphate metabolic process//nucleobase-containing compound metabolic process//nucleoside phosphate metabolic process//purine ribonucleotide metabolic process//biological_process//energy derivation by oxidation of organic compounds//mitochondrial electron transport, NADH to ubiquinone//single-organism cellular process//ribonucleoside metabolic process//cellular process//single-organism met…	GO:0044424//GO:0005739//GO:0019866//GO:0044429//GO:0031090//GO:0043227//GO:0005623//GO:0044446//GO:0005740//GO:0005743//GO:0031975//GO:0016020//GO:0043231//GO:0044422//GO:0031966//GO:0044464//GO:0044444//GO:0043226//GO:0005737//GO:0031967//GO:0005575//GO:0043229//GO:0005622	intracellular part//mitochondrion//organelle inner membrane//mitochondrial part//organelle membrane//membrane-bounded organelle//cell//intracellular organelle part//mitochondrial envelope//mitochondrial inner membrane//envelope//membrane//intracellular membrane-bounded organelle//organelle part//mitochondrial membrane//cell part//cytoplasmic part//organelle//cytoplasm//organelle envelope//cellula…	GO:0003674//GO:0016491//GO:0003824//GO:0008137//GO:0050136//GO:0016651//GO:0003954//GO:0016655	molecular_function//oxidoreductase activity//catalytic activity//NADH dehydrogenase (ubiquinone) activity//NADH dehydrogenase (quinone) activity//oxidoreductase activity, acting on NAD(P)H//NADH dehydrogenase activity//oxidoreductase activity, acting on NAD(P)H, quinone or similar compound as acceptor	--
Novel00633	3	-	27474692	27482913	1201	18	94	15	0.875495	3.92283	0.665825	1.82138	--	--	--	--	--	--	--
Novel00635	3	-	27697348	27698153	541	14	8	31	1.50789	0.7393	3.04712	1.76477	GO:0050790//GO:0008152//GO:0050789//GO:0019222//GO:0065007//GO:0008150//GO:0065009	regulation of catalytic activity//metabolic process//regulation of biological process//regulation of metabolic process//biological regulation//biological_process//regulation of molecular function	--	--	GO:0003674//GO:0030234//GO:0098772	molecular_function//enzyme regulator activity//molecular function regulator	--
Novel00637	3	-	28035712	28037939	1036	385	307	295	21.738	14.8726	15.2008	17.2705	GO:0019538//GO:0008150//GO:0071704//GO:0006508//GO:0043170//GO:0044238//GO:0008152	protein metabolic process//biological_process//organic substance metabolic process//proteolysis//macromolecule metabolic process//primary metabolic process//metabolic process	GO:0005576//GO:0005575	extracellular region//cellular_component	GO:0003674//GO:0003824//GO:0017171//GO:0016787//GO:0070011//GO:0008236//GO:0008233	molecular_function//catalytic activity//serine hydrolase activity//hydrolase activity//peptidase activity, acting on L-amino acid peptides//serine-type peptidase activity//peptidase activity	--
Novel00638	3	-	28284478	28286531	1490	332	495	358	12.9834	16.6091	12.7768	14.1231	--	--	GO:0016020//GO:0005575	membrane//cellular_component	--	--	--
Novel00640	3	-	28482226	28485281	2390	264	1041	336	7.25957	24.5611	8.43206	13.4176	GO:0071704//GO:0006468//GO:0006464//GO:0044237//GO:0009987//GO:0044260//GO:0008150//GO:0036211//GO:0019538//GO:0016310//GO:0043412//GO:0008152//GO:0044238//GO:0044267//GO:0006793//GO:0043170//GO:0006796	organic substance metabolic process//protein phosphorylation//cellular protein modification process//cellular metabolic process//cellular process//cellular macromolecule metabolic process//biological_process//protein modification process//protein metabolic process//phosphorylation//macromolecule modification//metabolic process//primary metabolic process//cellular protein metabolic process//phosph…	--	--	GO:1901363//GO:0016772//GO:0043168//GO:0036094//GO:0030554//GO:0005524//GO:0035639//GO:0016740//GO:0032549//GO:0016301//GO:0032555//GO:0097159//GO:0003824//GO:0043167//GO:0003674//GO:0004672//GO:0032559//GO:0017076//GO:0001882//GO:0000166//GO:0016773//GO:0032553//GO:0032550//GO:0005488//GO:0097367//GO:1901265//GO:0001883	heterocyclic compound binding//transferase activity, transferring phosphorus-containing groups//anion binding//small molecule binding//adenyl nucleotide binding//ATP binding//purine ribonucleoside triphosphate binding//transferase activity//ribonucleoside binding//kinase activity//purine ribonucleotide binding//organic cyclic compound binding//catalytic activity//ion binding//molecular_function//…	--
Novel00641	3	-	28501937	28506784	3299	200	420	86	4.0819	7.35481	1.60184	4.34618	GO:0006796//GO:0043170//GO:0006793//GO:0044267//GO:0044238//GO:0043412//GO:0008152//GO:0016310//GO:0019538//GO:0008150//GO:0036211//GO:0044260//GO:0009987//GO:0044237//GO:0006464//GO:0006468//GO:0071704	phosphate-containing compound metabolic process//macromolecule metabolic process//phosphorus metabolic process//cellular protein metabolic process//primary metabolic process//macromolecule modification//metabolic process//phosphorylation//protein metabolic process//biological_process//protein modification process//cellular macromolecule metabolic process//cellular process//cellular metabolic proc…	--	--	GO:0097367//GO:0001883//GO:1901265//GO:0005488//GO:0008270//GO:0032550//GO:0046914//GO:0032553//GO:0016773//GO:0000166//GO:0001882//GO:0017076//GO:0032559//GO:0004672//GO:0003674//GO:0003824//GO:0043167//GO:0097159//GO:0032555//GO:0032549//GO:0043169//GO:0016301//GO:0035639//GO:0016740//GO:0005524//GO:0030554//GO:0046872//GO:0036094//GO:0043168//GO:0016772//GO:1901363	carbohydrate derivative binding//purine nucleoside binding//nucleoside phosphate binding//binding//zinc ion binding//purine ribonucleoside binding//transition metal ion binding//ribonucleotide binding//phosphotransferase activity, alcohol group as acceptor//nucleotide binding//nucleoside binding//purine nucleotide binding//adenyl ribonucleotide binding//protein kinase activity//molecular_function…	--
Novel00642	3	-	28508052	28511852	3723	507	768	538	7.93511	10.3133	7.68448	8.64429	--	--	--	--	--	--	no KO assigned | (RefSeq) CRK10; cysteine-rich RLK (RECEPTOR-like protein kinase) 10
Novel00643	3	-	28526474	28527415	664	44	39	74	4.10214	3.1197	6.29618	4.50601	--	--	--	--	--	--	--
Novel00644	3	-	28530687	28533591	2333	11	125	4	0.309045	3.01321	0.10256	1.1416	GO:0043170//GO:0006796//GO:0043412//GO:0008152//GO:0016310//GO:0044238//GO:0006793//GO:0044267//GO:0044260//GO:0009987//GO:0019538//GO:0008150//GO:0036211//GO:0071704//GO:0006468//GO:0044237//GO:0006464	macromolecule metabolic process//phosphate-containing compound metabolic process//macromolecule modification//metabolic process//phosphorylation//primary metabolic process//phosphorus metabolic process//cellular protein metabolic process//cellular macromolecule metabolic process//cellular process//protein metabolic process//biological_process//protein modification process//organic substance metab…	--	--	GO:0016773//GO:0032553//GO:0000166//GO:0005488//GO:0097367//GO:1901265//GO:0001883//GO:0032550//GO:0004674//GO:0004672//GO:0032559//GO:0017076//GO:0001882//GO:0097159//GO:0032549//GO:0016301//GO:0032555//GO:0003824//GO:0043167//GO:0003674//GO:1901363//GO:0016772//GO:0030554//GO:0005524//GO:0016740//GO:0035639//GO:0043168//GO:0036094	phosphotransferase activity, alcohol group as acceptor//ribonucleotide binding//nucleotide binding//binding//carbohydrate derivative binding//nucleoside phosphate binding//purine nucleoside binding//purine ribonucleoside binding//protein serine/threonine kinase activity//protein kinase activity//adenyl ribonucleotide binding//purine nucleotide binding//nucleoside binding//organic cyclic compound …	--
Novel00645	3	-	28534722	28537605	2327	405	1606	92	10.1807	34.6386	2.11057	15.6433	GO:0016310//GO:0043412//GO:0008152//GO:0044238//GO:0044267//GO:0006793//GO:0043170//GO:0006796//GO:0071704//GO:0006468//GO:0006464//GO:0044237//GO:0009987//GO:0044260//GO:0008150//GO:0036211//GO:0019538	phosphorylation//macromolecule modification//metabolic process//primary metabolic process//cellular protein metabolic process//phosphorus metabolic process//macromolecule metabolic process//phosphate-containing compound metabolic process//organic substance metabolic process//protein phosphorylation//cellular protein modification process//cellular metabolic process//cellular process//cellular macr…	GO:0005575//GO:0016020	cellular_component//membrane	GO:0004672//GO:0032559//GO:0017076//GO:0001882//GO:0000166//GO:0016773//GO:0032553//GO:0032550//GO:0004674//GO:0005488//GO:0097367//GO:0001883//GO:1901265//GO:1901363//GO:0016772//GO:0043168//GO:0036094//GO:0005524//GO:0030554//GO:0016740//GO:0035639//GO:0032549//GO:0016301//GO:0032555//GO:0097159//GO:0003824//GO:0043167//GO:0003674	protein kinase activity//adenyl ribonucleotide binding//purine nucleotide binding//nucleoside binding//nucleotide binding//phosphotransferase activity, alcohol group as acceptor//ribonucleotide binding//purine ribonucleoside binding//protein serine/threonine kinase activity//binding//carbohydrate derivative binding//purine nucleoside binding//nucleoside phosphate binding//heterocyclic compound bi…	--
Novel00646	3	-	28538125	28539894	1408	26	82	27	1.12807	3.05257	1.06909	1.74991	GO:0006468//GO:0071704//GO:0044237//GO:0006464//GO:0044260//GO:0009987//GO:0019538//GO:0008150//GO:0036211//GO:0043412//GO:0008152//GO:0016310//GO:0006793//GO:0044267//GO:0044238//GO:0043170//GO:0006796	protein phosphorylation//organic substance metabolic process//cellular metabolic process//cellular protein modification process//cellular macromolecule metabolic process//cellular process//protein metabolic process//biological_process//protein modification process//macromolecule modification//metabolic process//phosphorylation//phosphorus metabolic process//cellular protein metabolic process//pri…	--	--	GO:0016772//GO:1901363//GO:0035639//GO:0016740//GO:0030554//GO:0005524//GO:0036094//GO:0043168//GO:0097159//GO:0032555//GO:0032549//GO:0016301//GO:0003674//GO:0003824//GO:0043167//GO:0032559//GO:0004672//GO:0001882//GO:0017076//GO:0032553//GO:0016773//GO:0000166//GO:0097367//GO:1901265//GO:0001883//GO:0005488//GO:0032550	transferase activity, transferring phosphorus-containing groups//heterocyclic compound binding//purine ribonucleoside triphosphate binding//transferase activity//adenyl nucleotide binding//ATP binding//small molecule binding//anion binding//organic cyclic compound binding//purine ribonucleotide binding//ribonucleoside binding//kinase activity//molecular_function//catalytic activity//ion binding//…	--
Novel00647	3	-	29524747	29526005	983	63	85	74	3.73444	4.32308	4.00317	4.02023	--	--	--	--	--	--	--
Novel00648	3	-	30170109	30171693	1091	41	71	0	2.24956	3.34243	0	1.864	--	--	--	--	--	--	K16054 methylthioribulose 1-phosphate dehydratase / enolase-phosphatase E1 [EC:4.2.1.109 3.1.3.77] | (RefSeq) haloacid dehalogenase-like hydrolase family protein
Novel00649	3	-	30610223	30611766	1188	57	3	9	2.79574	0.12625	0.402858	1.10828	--	--	GO:0016020//GO:0016021//GO:0005575//GO:0044425//GO:0031224	membrane//integral component of membrane//cellular_component//membrane part//intrinsic component of membrane	GO:0005488//GO:0098599//GO:0008092//GO:0003824//GO:0015631//GO:0003674//GO:0016787//GO:0005515	binding//palmitoyl hydrolase activity//cytoskeletal protein binding//catalytic activity//tubulin binding//molecular_function//hydrolase activity//protein binding	--
Novel00650	3	-	31709038	31711018	1162	8984	2025	1679	475.899	92.0366	81.1677	216.368	GO:0005975//GO:0043170//GO:0005976//GO:0044042//GO:0008152//GO:0044238//GO:0006073//GO:0009987//GO:0044260//GO:0044264//GO:0008150//GO:0071704//GO:0044237//GO:0044262	carbohydrate metabolic process//macromolecule metabolic process//polysaccharide metabolic process//glucan metabolic process//metabolic process//primary metabolic process//cellular glucan metabolic process//cellular process//cellular macromolecule metabolic process//cellular polysaccharide metabolic process//biological_process//organic substance metabolic process//cellular metabolic process//cellu…	GO:0005576//GO:0044464//GO:0005618//GO:0005575//GO:0048046//GO:0071944//GO:0030312//GO:0005623	extracellular region//cell part//cell wall//cellular_component//apoplast//cell periphery//external encapsulating structure//cell	GO:0016762//GO:0016757//GO:0016758//GO:0004553//GO:0016798//GO:0003674//GO:0003824//GO:0016787//GO:0016740	xyloglucan:xyloglucosyl transferase activity//transferase activity, transferring glycosyl groups//transferase activity, transferring hexosyl groups//hydrolase activity, hydrolyzing O-glycosyl compounds//hydrolase activity, acting on glycosyl bonds//molecular_function//catalytic activity//hydrolase activity//transferase activity	--
Novel00651	3	-	31716566	31718025	1001	59	43	1033	3.43444	2.14765	54.8772	20.1531	GO:0071704//GO:0044237//GO:0044262//GO:0044260//GO:0009987//GO:0008150//GO:0044264//GO:0008152//GO:0044042//GO:0006073//GO:0044238//GO:0005976//GO:0043170//GO:0005975	organic substance metabolic process//cellular metabolic process//cellular carbohydrate metabolic process//cellular macromolecule metabolic process//cellular process//biological_process//cellular polysaccharide metabolic process//metabolic process//glucan metabolic process//cellular glucan metabolic process//primary metabolic process//polysaccharide metabolic process//macromolecule metabolic proce…	GO:0005623//GO:0071944//GO:0030312//GO:0048046//GO:0005575//GO:0005576//GO:0044464//GO:0005618	cell//cell periphery//external encapsulating structure//apoplast//cellular_component//extracellular region//cell part//cell wall	GO:0016740//GO:0016787//GO:0016798//GO:0003824//GO:0003674//GO:0004553//GO:0016758//GO:0016762//GO:0016757	transferase activity//hydrolase activity//hydrolase activity, acting on glycosyl bonds//catalytic activity//molecular_function//hydrolase activity, hydrolyzing O-glycosyl compounds//transferase activity, transferring hexosyl groups//xyloglucan:xyloglucosyl transferase activity//transferase activity, transferring glycosyl groups	--
Novel00652	3	-	31719905	31721426	1007	34	32	35	1.97129	1.59189	1.85194	1.80504	GO:0044237//GO:0044262//GO:0071704//GO:0008150//GO:0044264//GO:0009987//GO:0044260//GO:0044238//GO:0006073//GO:0044042//GO:0008152//GO:0043170//GO:0005975//GO:0005976	cellular metabolic process//cellular carbohydrate metabolic process//organic substance metabolic process//biological_process//cellular polysaccharide metabolic process//cellular process//cellular macromolecule metabolic process//primary metabolic process//cellular glucan metabolic process//glucan metabolic process//metabolic process//macromolecule metabolic process//carbohydrate metabolic process…	GO:0005623//GO:0030312//GO:0071944//GO:0005575//GO:0048046//GO:0005618//GO:0005576//GO:0044464	cell//external encapsulating structure//cell periphery//cellular_component//apoplast//cell wall//extracellular region//cell part	GO:0016787//GO:0016740//GO:0003824//GO:0003674//GO:0016798//GO:0016758//GO:0004553//GO:0016757//GO:0016762	hydrolase activity//transferase activity//catalytic activity//molecular_function//hydrolase activity, acting on glycosyl bonds//transferase activity, transferring hexosyl groups//hydrolase activity, hydrolyzing O-glycosyl compounds//transferase activity, transferring glycosyl groups//xyloglucan:xyloglucosyl transferase activity	--
Novel00653	3	-	31940218	31941614	927	32	24	27	2.01145	1.29437	1.54885	1.61822	--	--	--	--	--	--	--
Novel00654	3	-	32226525	32231138	4344	270	819	426	3.6217	9.42589	5.21489	6.08749	--	--	--	--	--	--	--
Novel00655	3	-	32448154	32451117	2157	99	240	185	2.893	6.01747	4.93369	4.61472	--	--	--	--	GO:0003676//GO:0005488//GO:0008270//GO:0046914//GO:0046872//GO:1901363//GO:0003674//GO:0043167//GO:0097159//GO:0043169	nucleic acid binding//binding//zinc ion binding//transition metal ion binding//metal ion binding//heterocyclic compound binding//molecular_function//ion binding//organic cyclic compound binding//cation binding	--
Novel00656	3	-	32925547	32931178	4494	265	186	454	3.43598	2.06923	5.37215	3.62579	--	--	--	--	--	--	--
Novel00658	3	-	33241687	33243668	1386	62	64	46	2.60655	2.30858	1.7649	2.22668	--	--	--	--	GO:1901363//GO:0003677//GO:0097159//GO:0003674//GO:0003676//GO:0005488	heterocyclic compound binding//DNA binding//organic cyclic compound binding//molecular_function//nucleic acid binding//binding	--
Novel00659	3	-	33243842	33246176	1074	366	337	519	27.9508	22.0818	36.1716	28.7347	GO:0044271//GO:0034641//GO:0009059//GO:0010468//GO:0051128//GO:0080090//GO:0016070//GO:0008152//GO:2000112//GO:0044238//GO:0050789//GO:1901360//GO:0060255//GO:0043933//GO:0006725//GO:0043170//GO:0031554//GO:0046483//GO:0044699//GO:0010556//GO:0043241//GO:0018130//GO:0051171//GO:0071840//GO:0051252//GO:0032774//GO:0097659//GO:2001141//GO:0090304//GO:0050794//GO:0022411//GO:1901576//GO:0006351//GO:…	cellular nitrogen compound biosynthetic process//cellular nitrogen compound metabolic process//macromolecule biosynthetic process//regulation of gene expression//regulation of cellular component organization//regulation of primary metabolic process//RNA metabolic process//metabolic process//regulation of cellular macromolecule biosynthetic process//primary metabolic process//regulation of biologi…	--	--	--	--	--
Novel00660	3	-	33458356	33458989	267	51	83	65	11.13	15.5416	12.9458	13.2058	--	--	--	--	--	--	--
Novel00661	3	-	33706875	33707856	692	56	52	46	4.71542	3.75686	3.5349	4.00239	--	--	--	--	GO:0005488//GO:0046872//GO:0043169//GO:0043167//GO:0003674	binding//metal ion binding//cation binding//ion binding//molecular_function	no KO assigned | (RefSeq) MORF6; plastid developmental protein DAG
Novel00662	3	-	33759571	33760855	478	29	3	4	3.53515	0.313777	0.444998	1.43131	--	--	--	--	--	--	no KO assigned | (RefSeq) DJ1C; Class I glutamine amidotransferase-like superfamily protein
Novel00667	3	-	34193695	34194745	985	59	124	7	3.49023	6.29381	0.377909	3.38732	GO:0006338//GO:0006996//GO:0071840//GO:0006325//GO:0043933//GO:0016568//GO:0009987//GO:0008150//GO:0051276//GO:0016043	chromatin remodeling//organelle organization//cellular component organization or biogenesis//chromatin organization//macromolecular complex subunit organization//chromatin modification//cellular process//biological_process//chromosome organization//cellular component organization	GO:0044464//GO:0043231//GO:0005622//GO:0043229//GO:0005575//GO:0005634//GO:0043226//GO:0044424//GO:0005623//GO:0043227	cell part//intracellular membrane-bounded organelle//intracellular//intracellular organelle//cellular_component//nucleus//organelle//intracellular part//cell//membrane-bounded organelle	GO:0000166//GO:0016817//GO:0032553//GO:0032550//GO:0005488//GO:0097367//GO:1901265//GO:0001883//GO:0032559//GO:0003676//GO:0017076//GO:0001882//GO:0032549//GO:0032555//GO:0097159//GO:0003824//GO:0043167//GO:0003674//GO:1901363//GO:0016818//GO:0043168//GO:0016787//GO:0036094//GO:0030554//GO:0005524//GO:0035639	nucleotide binding//hydrolase activity, acting on acid anhydrides//ribonucleotide binding//purine ribonucleoside binding//binding//carbohydrate derivative binding//nucleoside phosphate binding//purine nucleoside binding//adenyl ribonucleotide binding//nucleic acid binding//purine nucleotide binding//nucleoside binding//ribonucleoside binding//purine ribonucleotide binding//organic cyclic compound…	--
Novel00670	3	-	34901114	34902909	1712	3191	9115	3400	146.177	358.259	142.14	215.525	--	--	--	--	GO:0005509//GO:0005488//GO:0046872//GO:0043167//GO:0003674//GO:0043169	calcium ion binding//binding//metal ion binding//ion binding//molecular_function//cation binding	--
Novel00671	3	-	34973581	34974148	568	90	97	149	9.23277	8.53791	13.9497	10.5734	--	--	GO:0016020//GO:0016021//GO:0005575//GO:0044425//GO:0031224	membrane//integral component of membrane//cellular_component//membrane part//intrinsic component of membrane	--	--	--
Novel00672	3	-	35144471	35146134	1571	159	189	121	5.89738	6.0147	4.09576	5.33595	GO:2000112//GO:0050789//GO:0044238//GO:0060255//GO:1901360//GO:0010468//GO:0009059//GO:0034641//GO:0044271//GO:0080090//GO:0008152//GO:0016070//GO:0018130//GO:0010556//GO:0007049//GO:0051171//GO:0051252//GO:0097659//GO:0032774//GO:0046483//GO:0006725//GO:0043170//GO:0044699//GO:0031326//GO:0019438//GO:0044249//GO:0006807//GO:0006355//GO:0044237//GO:0050794//GO:0090304//GO:2001141//GO:1901576//GO:…	regulation of cellular macromolecule biosynthetic process//regulation of biological process//primary metabolic process//regulation of macromolecule metabolic process//organic cyclic compound metabolic process//regulation of gene expression//macromolecule biosynthetic process//cellular nitrogen compound metabolic process//cellular nitrogen compound biosynthetic process//regulation of primary metab…	GO:0005634//GO:0005575//GO:0043226//GO:0005622//GO:0043229//GO:0043231//GO:0044464//GO:0043227//GO:0005623//GO:0044424	nucleus//cellular_component//organelle//intracellular//intracellular organelle//intracellular membrane-bounded organelle//cell part//membrane-bounded organelle//cell//intracellular part	GO:0003676//GO:0043565//GO:0005488//GO:0001071//GO:0003700//GO:0003677//GO:1901363//GO:0003674//GO:0097159	nucleic acid binding//sequence-specific DNA binding//binding//nucleic acid binding transcription factor activity//transcription factor activity, sequence-specific DNA binding//DNA binding//heterocyclic compound binding//molecular_function//organic cyclic compound binding	--
Novel00674	3	-	36181066	36182765	1565	482	491	372	19.8065	17.3114	13.9506	17.0229	--	--	--	--	GO:0016301//GO:0003674//GO:0003824//GO:0016772//GO:0016740//GO:0016773//GO:0004672	kinase activity//molecular_function//catalytic activity//transferase activity, transferring phosphorus-containing groups//transferase activity//phosphotransferase activity, alcohol group as acceptor//protein kinase activity	--
Novel00677	4	+	2817076	2818187	696	15	19	5	1.2558	1.36481	0.38202	1.00088	GO:0043170//GO:0018208//GO:0044267//GO:0044238//GO:0043412//GO:0008152//GO:0019538//GO:0008150//GO:0036211//GO:0006457//GO:0044260//GO:0009987//GO:0044237//GO:0006464//GO:0071704//GO:0018193//GO:0000413	macromolecule metabolic process//peptidyl-proline modification//cellular protein metabolic process//primary metabolic process//macromolecule modification//metabolic process//protein metabolic process//biological_process//protein modification process//protein folding//cellular macromolecule metabolic process//cellular process//cellular metabolic process//cellular protein modification process//orga…	--	--	GO:0003755//GO:0003674//GO:0003824//GO:0016853//GO:0016859	peptidyl-prolyl cis-trans isomerase activity//molecular_function//catalytic activity//isomerase activity//cis-trans isomerase activity	--
Novel00678	4	+	2983117	2984970	1490	194	244	225	8.55083	9.22755	9.05058	8.94299	--	--	--	--	--	--	--
Novel00679	4	+	3479234	3481276	1778	204	294	224	6.7386	8.33253	6.75266	7.2746	--	--	--	--	GO:0003824//GO:0003674	catalytic activity//molecular_function	--
Novel00681	4	+	4636145	4637672	764	27	43	26	2.5132	3.43417	2.20864	2.71867	--	--	--	--	--	--	no KO assigned | (RefSeq) GDSL-like Lipase/Acylhydrolase superfamily protein
Novel00682	4	+	4839261	4840561	1301	970	990	16	43.4443	38.044	0.653986	27.3807	--	--	--	--	--	--	--
Novel00685	4	+	6032951	6041504	4806	88	214	131	2.06928	4.31758	2.81122	3.06603	GO:0019538//GO:0006139//GO:0008150//GO:0006259//GO:0044260//GO:0009987//GO:0006807//GO:0044237//GO:0071704//GO:0090304//GO:0006508//GO:0046483//GO:0006725//GO:0043170//GO:1901360//GO:0015074//GO:0044238//GO:0009405//GO:0008152//GO:0034641//GO:0051704	protein metabolic process//nucleobase-containing compound metabolic process//biological_process//DNA metabolic process//cellular macromolecule metabolic process//cellular process//nitrogen compound metabolic process//cellular metabolic process//organic substance metabolic process//nucleic acid metabolic process//proteolysis//heterocycle metabolic process//cellular aromatic compound metabolic proc…	--	--	GO:0003674//GO:0003824//GO:0004190//GO:0004175//GO:0070001//GO:0016787//GO:0070011//GO:0008233	molecular_function//catalytic activity//aspartic-type endopeptidase activity//endopeptidase activity//aspartic-type peptidase activity//hydrolase activity//peptidase activity, acting on L-amino acid peptides//peptidase activity	--
Novel00686	4	+	6378082	6379378	901	53	18	196	3.42759	0.998794	11.568	5.33145	--	--	--	--	--	--	--
Novel00687	4	+	6422530	6427100	3763	112	261	192	2.84487	5.6882	4.45075	4.32794	--	--	--	--	GO:0003674//GO:0005515//GO:0005488	molecular_function//protein binding//binding	--
Novel00689	4	+	6675112	6676547	1372	145	254	205	6.15817	9.25567	7.94557	7.78647	--	--	--	--	--	--	--
Novel00690	4	+	7220798	7222947	1194	12	11	40	0.809292	0.636513	2.46191	1.30257	--	--	--	--	--	--	--
Novel00695	4	+	8538686	8551290	574	32	15	19	3.27125	1.31566	1.77257	2.11983	--	--	--	--	--	--	no KO assigned | (RefSeq) hypothetical protein
Novel00697	4	+	10765207	10766510	1171	776	720	1097	41.79	33.2685	53.9144	42.991	--	--	--	--	--	--	--
Novel00698	4	+	10938928	10941348	2229	18	177	51	0.470544	3.97001	1.21671	1.88575	GO:0051716//GO:0044699//GO:0050789//GO:0050896//GO:0023052//GO:0008150//GO:0007154//GO:0065007//GO:0044763//GO:0044700//GO:0009987//GO:0007165//GO:0050794	cellular response to stimulus//single-organism process//regulation of biological process//response to stimulus//signaling//biological_process//cell communication//biological regulation//single-organism cellular process//single organism signaling//cellular process//signal transduction//regulation of cellular process	--	--	GO:0005488//GO:0001883//GO:1901265//GO:0097367//GO:0032550//GO:0016462//GO:0016817//GO:0017111//GO:0032553//GO:0016887//GO:0000166//GO:0017076//GO:0001882//GO:0032559//GO:0043167//GO:0003824//GO:0003674//GO:0097159//GO:0032549//GO:0032555//GO:0005524//GO:0030554//GO:0035639//GO:0016787//GO:0043168//GO:0036094//GO:1901363//GO:0005515//GO:0016818//GO:0043531	binding//purine nucleoside binding//nucleoside phosphate binding//carbohydrate derivative binding//purine ribonucleoside binding//pyrophosphatase activity//hydrolase activity, acting on acid anhydrides//nucleoside-triphosphatase activity//ribonucleotide binding//ATPase activity//nucleotide binding//purine nucleotide binding//nucleoside binding//adenyl ribonucleotide binding//ion binding//catalyti…	no KO assigned | (RefSeq) Disease resistance protein (TIR-NBS-LRR class) family
Novel00701	4	+	12173874	12174904	570	1541	736	882	157.531	64.5552	82.2847	101.457	--	--	--	--	--	--	--
Novel00702	4	+	12224784	12226306	1153	212	214	69	11.6428	10.0839	3.45827	8.39498	--	--	--	--	--	--	--
Novel00703	4	+	12320224	12321584	914	167	171	281	10.6465	9.35358	16.3488	12.1163	--	--	--	--	--	--	--
Novel00704	4	+	13129482	13130905	1248	327	188	354	15.2676	7.53133	15.0839	12.6276	GO:0044699//GO:0051716//GO:0043170//GO:0006725//GO:0046483//GO:0070838//GO:0044765//GO:0032774//GO:0097659//GO:0018130//GO:0007264//GO:0006812//GO:0006811//GO:0030001//GO:0016070//GO:0008152//GO:0044271//GO:0034641//GO:0009059//GO:0050896//GO:1901360//GO:0035556//GO:0006826//GO:0044238//GO:0050789//GO:0006810//GO:0072511//GO:0044763//GO:0015684//GO:0044260//GO:1902578//GO:0034645//GO:0009987//GO:…	single-organism process//cellular response to stimulus//macromolecule metabolic process//cellular aromatic compound metabolic process//heterocycle metabolic process//divalent metal ion transport//single-organism transport//RNA biosynthetic process//nucleic acid-templated transcription//heterocycle biosynthetic process//small GTPase mediated signal transduction//cation transport//ion transport//me…	GO:0044464//GO:0016020//GO:0043231//GO:0043229//GO:0005622//GO:0043226//GO:0016021//GO:0005634//GO:0005575//GO:0044425//GO:0044424//GO:0043227//GO:0005623//GO:0031224	cell part//membrane//intracellular membrane-bounded organelle//intracellular organelle//intracellular//organelle//integral component of membrane//nucleus//cellular_component//membrane part//intracellular part//membrane-bounded organelle//cell//intrinsic component of membrane	GO:0032553//GO:0017111//GO:0046873//GO:0032561//GO:0016817//GO:0000166//GO:0016887//GO:0008324//GO:0097367//GO:0001883//GO:1901265//GO:0005488//GO:0019001//GO:0005381//GO:0016462//GO:0003924//GO:0032550//GO:0005215//GO:0003676//GO:0032559//GO:0001882//GO:0017076//GO:0022892//GO:0046915//GO:0072509//GO:0097159//GO:0032555//GO:0022890//GO:0032549//GO:0022857//GO:0003674//GO:0015075//GO:0003824//GO:…	ribonucleotide binding//nucleoside-triphosphatase activity//metal ion transmembrane transporter activity//guanyl ribonucleotide binding//hydrolase activity, acting on acid anhydrides//nucleotide binding//ATPase activity//cation transmembrane transporter activity//carbohydrate derivative binding//purine nucleoside binding//nucleoside phosphate binding//binding//guanyl nucleotide binding//iron ion …	--
Novel00708	4	+	15310377	15312574	1790	124	145	190	4.14536	4.15909	5.79671	4.70039	--	--	--	--	GO:0005488//GO:0003674//GO:0005515	binding//molecular_function//protein binding	--
Novel00709	4	+	15599214	15603022	1896	327	481	453	11.6681	14.7261	14.7515	13.7152	GO:0019438//GO:0034470//GO:0044249//GO:0006399//GO:0044237//GO:0044764//GO:0006807//GO:1901576//GO:0090304//GO:0019083//GO:0071704//GO:0008150//GO:0009058//GO:0044033//GO:0034654//GO:0006139//GO:1901362//GO:0010467//GO:0009987//GO:0006400//GO:0044260//GO:0044419//GO:0002097//GO:0044238//GO:0019058//GO:0034660//GO:1901360//GO:0044403//GO:0008033//GO:0016032//GO:0051704//GO:0019080//GO:0009451//GO:…	aromatic compound biosynthetic process//ncRNA processing//cellular biosynthetic process//tRNA metabolic process//cellular metabolic process//multi-organism cellular process//nitrogen compound metabolic process//organic substance biosynthetic process//nucleic acid metabolic process//viral transcription//organic substance metabolic process//biological_process//biosynthetic process//multi-organism m…	--	--	GO:0016787//GO:0003724//GO:0005525//GO:0043168//GO:0003723//GO:0036094//GO:0030554//GO:0005524//GO:0016740//GO:0035639//GO:1901363//GO:0004127//GO:0016772//GO:0016818//GO:0043167//GO:0003824//GO:0003674//GO:0016301//GO:0032549//GO:0032555//GO:0000049//GO:0097159//GO:0004161//GO:0017076//GO:0001882//GO:0019201//GO:0016765//GO:0004386//GO:0032559//GO:0003676//GO:0003678//GO:0019205//GO:0032550//GO:…	hydrolase activity//RNA helicase activity//GTP binding//anion binding//RNA binding//small molecule binding//adenyl nucleotide binding//ATP binding//transferase activity//purine ribonucleoside triphosphate binding//heterocyclic compound binding//cytidylate kinase activity//transferase activity, transferring phosphorus-containing groups//hydrolase activity, acting on acid anhydrides, in phosphorus-…	--
Novel00710	4	+	16683454	16685873	1381	6	80	33	0.317543	3.63271	1.59387	1.84804	--	--	--	--	--	--	--
Novel00713	4	+	17794015	17798911	4281	111	383	82	1.54845	4.58419	1.04394	2.39219	--	--	--	--	GO:0005515//GO:0003674//GO:0005488	protein binding//molecular_function//binding	no KO assigned | (RefSeq) RLP24; receptor like protein 24
Novel00714	4	+	17966583	17968273	1491	9	59	43	0.351725	1.97835	1.53361	1.2879	--	--	--	--	GO:0005488//GO:0005515//GO:0003674	binding//protein binding//molecular_function	--
Novel00720	4	+	18228765	18233462	3136	19	633	28	0.426304	12.186	0.573339	4.3952	--	--	--	--	GO:0005488//GO:0005515//GO:0003674	binding//protein binding//molecular_function	--
Novel00721	4	+	18390067	18392981	1726	20	82	19	0.684713	2.4087	0.593635	1.22902	--	--	--	--	--	--	--
Novel00722	4	+	19302895	19303676	682	15	3	20	1.28158	0.21992	1.55945	1.02032	GO:0046483//GO:0006725//GO:0043170//GO:0032774//GO:0097659//GO:0051252//GO:0051171//GO:0010556//GO:0018130//GO:0016070//GO:0008152//GO:0080090//GO:0044271//GO:0009059//GO:0010468//GO:0034641//GO:0006366//GO:1901360//GO:0060255//GO:0044238//GO:0050789//GO:2000112//GO:0044260//GO:0006357//GO:0019219//GO:0010467//GO:0009889//GO:0009987//GO:0034645//GO:1903506//GO:1901362//GO:0006139//GO:0019222//GO:…	heterocycle metabolic process//cellular aromatic compound metabolic process//macromolecule metabolic process//RNA biosynthetic process//nucleic acid-templated transcription//regulation of RNA metabolic process//regulation of nitrogen compound metabolic process//regulation of macromolecule biosynthetic process//heterocycle biosynthetic process//RNA metabolic process//metabolic process//regulation …	GO:0044422//GO:0044464//GO:0043231//GO:0043229//GO:0005622//GO:0043226//GO:0016592//GO:0005575//GO:0005634//GO:0044424//GO:0043233//GO:0044451//GO:0031981//GO:0044428//GO:0043234//GO:0005623//GO:0005654//GO:0070013//GO:0032991//GO:0031974//GO:0043227//GO:0044446	organelle part//cell part//intracellular membrane-bounded organelle//intracellular organelle//intracellular//organelle//mediator complex//cellular_component//nucleus//intracellular part//organelle lumen//nucleoplasm part//nuclear lumen//nuclear part//protein complex//cell//nucleoplasm//intracellular organelle lumen//macromolecular complex//membrane-enclosed lumen//membrane-bounded organelle//intr…	GO:0003712//GO:0001104//GO:0003674//GO:0000989//GO:0000988//GO:0001076	transcription cofactor activity//RNA polymerase II transcription cofactor activity//molecular_function//transcription factor activity, transcription factor binding//transcription factor activity, protein binding//transcription factor activity, RNA polymerase II transcription factor binding	--
Novel00723	4	+	19752863	19754659	1256	22	83	0	1.02064	3.30382	0	1.44149	--	--	--	--	--	--	--
Novel00724	4	+	20291742	20292336	432	21	54	8	2.83252	6.2494	0.984763	3.35556	--	--	--	--	--	--	--
Novel00725	4	+	21409473	21413529	1791	191	379	146	6.95587	11.8426	4.85242	7.88363	GO:0046483//GO:0006725//GO:0043170//GO:0008152//GO:0009059//GO:0034641//GO:1901360//GO:0044238//GO:0006259//GO:0044260//GO:0009987//GO:0034645//GO:0006139//GO:0009058//GO:0008150//GO:0071704//GO:0090304//GO:1901576//GO:0006807//GO:0044237//GO:0044249//GO:0006260	heterocycle metabolic process//cellular aromatic compound metabolic process//macromolecule metabolic process//metabolic process//macromolecule biosynthetic process//cellular nitrogen compound metabolic process//organic cyclic compound metabolic process//primary metabolic process//DNA metabolic process//cellular macromolecule metabolic process//cellular process//cellular macromolecule biosynthetic…	--	--	GO:0005488//GO:0003676//GO:0043566//GO:0097159//GO:0003674//GO:0005515//GO:1901363//GO:0003697//GO:0003677	binding//nucleic acid binding//structure-specific DNA binding//organic cyclic compound binding//molecular_function//protein binding//heterocyclic compound binding//single-stranded DNA binding//DNA binding	--
Novel00726	4	+	21414236	21416005	1142	175	137	168	9.21146	6.1873	8.07025	7.823	GO:0009452//GO:0009451//GO:0034641//GO:0008152//GO:0016070//GO:0043412//GO:0044238//GO:0034660//GO:0043414//GO:1901360//GO:0008033//GO:0046483//GO:0006725//GO:0043170//GO:0006396//GO:0090304//GO:0071704//GO:0034470//GO:0006399//GO:0044237//GO:0006807//GO:0032259//GO:0010467//GO:0009987//GO:0006400//GO:0044260//GO:0036260//GO:0008150//GO:0001510//GO:0006139	7-methylguanosine RNA capping//RNA modification//cellular nitrogen compound metabolic process//metabolic process//RNA metabolic process//macromolecule modification//primary metabolic process//ncRNA metabolic process//macromolecule methylation//organic cyclic compound metabolic process//tRNA processing//heterocycle metabolic process//cellular aromatic compound metabolic process//macromolecule meta…	--	--	GO:0008175//GO:0008176//GO:0005488//GO:0016741//GO:0008757//GO:0008173//GO:0046872//GO:0016423//GO:0016740//GO:0008168//GO:0043169//GO:0043167//GO:0003824//GO:0003674	tRNA methyltransferase activity//tRNA (guanine-N7-)-methyltransferase activity//binding//transferase activity, transferring one-carbon groups//S-adenosylmethionine-dependent methyltransferase activity//RNA methyltransferase activity//metal ion binding//tRNA (guanine) methyltransferase activity//transferase activity//methyltransferase activity//cation binding//ion binding//catalytic activity//mole…	--
Novel00727	4	+	22788177	22791417	2611	155	243	311	3.52113	4.73639	6.44761	4.90171	GO:0006468//GO:0071704//GO:0044237//GO:0006464//GO:0044260//GO:0009987//GO:0019538//GO:0036211//GO:0008150//GO:0008152//GO:0043412//GO:0016310//GO:0006793//GO:0044267//GO:0044238//GO:0043170//GO:0006796	protein phosphorylation//organic substance metabolic process//cellular metabolic process//cellular protein modification process//cellular macromolecule metabolic process//cellular process//protein metabolic process//protein modification process//biological_process//metabolic process//macromolecule modification//phosphorylation//phosphorus metabolic process//cellular protein metabolic process//pri…	GO:0005575//GO:0019012	cellular_component//virion	GO:0016772//GO:0005515//GO:1901363//GO:0035639//GO:0016740//GO:0030554//GO:0005524//GO:0036094//GO:0043168//GO:0097159//GO:0032555//GO:0016301//GO:0032549//GO:0003674//GO:0043167//GO:0003824//GO:0032559//GO:0004672//GO:0001882//GO:0017076//GO:0032553//GO:0016773//GO:0000166//GO:1901265//GO:0001883//GO:0097367//GO:0005488//GO:0032550	transferase activity, transferring phosphorus-containing groups//protein binding//heterocyclic compound binding//purine ribonucleoside triphosphate binding//transferase activity//adenyl nucleotide binding//ATP binding//small molecule binding//anion binding//organic cyclic compound binding//purine ribonucleotide binding//kinase activity//ribonucleoside binding//molecular_function//ion binding//cat…	--
Novel00729	4	+	22992172	22993931	1171	3654	1277	2954	208.536	62.5307	153.855	141.64	GO:0006810//GO:0008150//GO:0051179//GO:0051234	transport//biological_process//localization//establishment of localization	GO:0016020//GO:0005575	membrane//cellular_component	GO:0005215//GO:0003674	transporter activity//molecular_function	--
Novel00730	4	-	507453	515131	906	20	308	195	1.5456	20.4224	13.7527	11.9069	--	--	--	--	--	--	--
Novel00731	4	-	781754	786183	1199	567	222	189	27.5551	9.25682	8.38239	15.0648	GO:0006810//GO:0051179//GO:0008150//GO:0051234	transport//localization//biological_process//establishment of localization	GO:0016020//GO:0005575	membrane//cellular_component	GO:0005215//GO:0003674	transporter activity//molecular_function	K09872 aquaporin PIP | (RefSeq) PIP1A; plasma membrane intrinsic protein 1A
Novel00733	4	-	2916668	2918153	1290	81	105	98	4.43173	4.9291	4.8933	4.75138	--	--	--	--	--	--	--
Novel00734	4	-	2918936	2923584	2548	44	29	52	1.45013	0.820057	1.56404	1.27808	--	--	--	--	--	--	--
Novel00735	4	-	3545246	3547524	1576	12	44	21	0.594582	1.87057	0.949593	1.13825	GO:0006468//GO:0071704//GO:0044237//GO:0006464//GO:0044260//GO:0009987//GO:0019538//GO:0036211//GO:0008150//GO:0008152//GO:0043412//GO:0016310//GO:0006793//GO:0044267//GO:0044238//GO:0043170//GO:0006796	protein phosphorylation//organic substance metabolic process//cellular metabolic process//cellular protein modification process//cellular macromolecule metabolic process//cellular process//protein metabolic process//protein modification process//biological_process//metabolic process//macromolecule modification//phosphorylation//phosphorus metabolic process//cellular protein metabolic process//pri…	GO:0005575//GO:0016020	cellular_component//membrane	GO:0016772//GO:1901363//GO:0016740//GO:0035639//GO:0005524//GO:0030554//GO:0036094//GO:0043168//GO:0097159//GO:0032555//GO:0016301//GO:0032549//GO:0003674//GO:0043167//GO:0003824//GO:0032559//GO:0004672//GO:0001882//GO:0017076//GO:0032553//GO:0016773//GO:0000166//GO:0001883//GO:1901265//GO:0097367//GO:0005488//GO:0032550	transferase activity, transferring phosphorus-containing groups//heterocyclic compound binding//transferase activity//purine ribonucleoside triphosphate binding//ATP binding//adenyl nucleotide binding//small molecule binding//anion binding//organic cyclic compound binding//purine ribonucleotide binding//kinase activity//ribonucleoside binding//molecular_function//ion binding//catalytic activity//…	--
Novel00736	4	-	3718650	3719939	1118	23	69	52	1.19874	3.08557	2.47336	2.25256	--	--	--	--	GO:0003677//GO:1901363//GO:0005515//GO:0003674//GO:0097159//GO:0003676//GO:0005488//GO:0046983	DNA binding//heterocyclic compound binding//protein binding//molecular_function//organic cyclic compound binding//nucleic acid binding//binding//protein dimerization activity	--
Novel00737	4	-	3972301	3973106	734	127	75	40	10.082	5.1085	2.89794	6.02947	--	--	GO:0044425//GO:0031224//GO:0016020//GO:0005575//GO:0016021	membrane part//intrinsic component of membrane//membrane//cellular_component//integral component of membrane	GO:0003674//GO:0005515//GO:0005488	molecular_function//protein binding//binding	--
Novel00739	4	-	4390200	4390557	285	0	20	0	0	3.50843	0	1.16948	--	--	--	--	--	--	--
Novel00740	4	-	4932105	4933855	1554	54	58	30	2.56232	2.36134	1.29912	2.07426	--	--	--	--	--	--	--
Novel00741	4	-	5300381	5301274	595	44	67	5	4.30897	5.62971	0.446867	3.46185	--	--	--	--	--	--	--
Novel00742	4	-	6357459	6360535	2870	96	65	224	2.49502	1.44946	5.31298	3.08582	GO:0070727//GO:0051179//GO:0008150//GO:0051234//GO:0008104//GO:0051641//GO:0034613//GO:0006886//GO:0051649//GO:0045184//GO:0071702//GO:0046907//GO:0033036//GO:0006810//GO:0015031	cellular macromolecule localization//localization//biological_process//establishment of localization//protein localization//cellular localization//cellular protein localization//intracellular protein transport//establishment of localization in cell//establishment of protein localization//organic substance transport//intracellular transport//macromolecule localization//transport//protein transport	GO:0044424//GO:0044425//GO:0005783//GO:0005623//GO:0043227//GO:0031224//GO:0044444//GO:0044464//GO:0043231//GO:0016020//GO:0043229//GO:0012505//GO:0005622//GO:0016021//GO:0043226//GO:0005575//GO:0005737	intracellular part//membrane part//endoplasmic reticulum//cell//membrane-bounded organelle//intrinsic component of membrane//cytoplasmic part//cell part//intracellular membrane-bounded organelle//membrane//intracellular organelle//endomembrane system//intracellular//integral component of membrane//organelle//cellular_component//cytoplasm	GO:0003674//GO:0005515//GO:0005488	molecular_function//protein binding//binding	--
Novel00743	4	-	6813926	6817039	2353	156	1342	37	5.31577	39.236	1.15062	15.2341	GO:0006796//GO:0043170//GO:0044238//GO:0006793//GO:0044267//GO:0043412//GO:0008152//GO:0016310//GO:0019538//GO:0008150//GO:0036211//GO:0044260//GO:0009987//GO:0044237//GO:0006464//GO:0071704//GO:0006468	phosphate-containing compound metabolic process//macromolecule metabolic process//primary metabolic process//phosphorus metabolic process//cellular protein metabolic process//macromolecule modification//metabolic process//phosphorylation//protein metabolic process//biological_process//protein modification process//cellular macromolecule metabolic process//cellular process//cellular metabolic proc…	GO:0016020//GO:0016021//GO:0005575//GO:0044425//GO:0031224	membrane//integral component of membrane//cellular_component//membrane part//intrinsic component of membrane	GO:0005488//GO:0097367//GO:0001883//GO:1901265//GO:0032550//GO:0004674//GO:0016773//GO:0032553//GO:0000166//GO:0017076//GO:0001882//GO:0008083//GO:0004672//GO:0032559//GO:0003824//GO:0043167//GO:0003674//GO:0005102//GO:0097159//GO:0032549//GO:0016301//GO:0005125//GO:0032555//GO:0005524//GO:0030554//GO:0035639//GO:0016740//GO:0043168//GO:0036094//GO:1901363//GO:0016772//GO:0005515	binding//carbohydrate derivative binding//purine nucleoside binding//nucleoside phosphate binding//purine ribonucleoside binding//protein serine/threonine kinase activity//phosphotransferase activity, alcohol group as acceptor//ribonucleotide binding//nucleotide binding//purine nucleotide binding//nucleoside binding//growth factor activity//protein kinase activity//adenyl ribonucleotide binding//…	--
Novel00744	4	-	7134159	7137545	3297	89	186	15	1.92714	3.45563	0.296417	1.89306	GO:0044267//GO:0006793//GO:0044238//GO:0016310//GO:0008152//GO:0043412//GO:0006796//GO:0043170//GO:0006464//GO:0044237//GO:0006468//GO:0071704//GO:0036211//GO:0008150//GO:0019538//GO:0009987//GO:0044260	cellular protein metabolic process//phosphorus metabolic process//primary metabolic process//phosphorylation//metabolic process//macromolecule modification//phosphate-containing compound metabolic process//macromolecule metabolic process//cellular protein modification process//cellular metabolic process//protein phosphorylation//organic substance metabolic process//protein modification process//b…	--	--	GO:0001882//GO:0017076//GO:0032559//GO:0004672//GO:0032550//GO:1901265//GO:0001883//GO:0097367//GO:0005488//GO:0000166//GO:0032553//GO:0016773//GO:0036094//GO:0043168//GO:0035639//GO:0016740//GO:0030554//GO:0005524//GO:0005515//GO:0016772//GO:1901363//GO:0003674//GO:0043167//GO:0003824//GO:0032555//GO:0016301//GO:0032549//GO:0097159	nucleoside binding//purine nucleotide binding//adenyl ribonucleotide binding//protein kinase activity//purine ribonucleoside binding//nucleoside phosphate binding//purine nucleoside binding//carbohydrate derivative binding//binding//nucleotide binding//ribonucleotide binding//phosphotransferase activity, alcohol group as acceptor//small molecule binding//anion binding//purine ribonucleoside triph…	--
Novel00745	4	-	7455663	7458609	1441	328	247	1133	13.2632	8.56961	41.8111	21.2146	--	--	--	--	--	--	--
Novel00747	4	-	8027010	8028420	538	13	73	52	1.72551	8.31355	6.29889	5.44598	--	--	--	--	--	--	--
Novel00748	4	-	8650360	8655793	3007	1042	1275	1166	29.2468	30.7051	29.8673	29.9398	--	--	--	--	--	--	--
Novel00749	4	-	8750975	8752571	1016	52	57	112	2.98227	2.80485	5.86205	3.88306	--	--	--	--	--	--	K02575 MFS transporter, NNP family, nitrate/nitrite transporter | (RefSeq) NRT2.5; nitrate transporter2.5
Novel00750	4	-	9949926	9951010	710	19	64	22	1.55931	4.50661	1.64774	2.57122	--	--	--	--	--	--	--
Novel00751	4	-	10178647	10180064	822	245	115	246	17.7341	7.14217	16.2504	13.7089	--	--	--	--	--	--	K15822 camelliol C synthase [EC:5.4.99.38] | (RefSeq) CAMS1; camelliol C synthase 1
Novel00754	4	-	11080983	11085054	1573	32	51	0	1.57884	2.15898	0	1.24594	GO:0009058//GO:0008150//GO:0016226//GO:0016043//GO:0009987//GO:0044085//GO:0071840//GO:0022607//GO:0008152//GO:0031163	biosynthetic process//biological_process//iron-sulfur cluster assembly//cellular component organization//cellular process//cellular component biogenesis//cellular component organization or biogenesis//cellular component assembly//metabolic process//metallo-sulfur cluster assembly	--	--	GO:0003674//GO:0043167//GO:0051540//GO:0005506//GO:0043169//GO:0046872//GO:0051536//GO:0046914//GO:0005488	molecular_function//ion binding//metal cluster binding//iron ion binding//cation binding//metal ion binding//iron-sulfur cluster binding//transition metal ion binding//binding	K12662 U4/U6 small nuclear ribonucleoprotein PRP4 | (RefSeq) LIS; WD-40 repeat family protein / small nuclear ribonucleoprotein Prp4p-like protein
Novel00755	4	-	11112859	11114889	1498	167	279	0	7.76611	11.1322	0	6.29944	--	--	--	--	--	--	--
Novel00756	4	-	11325892	11327532	462	72	23	0	9.08089	2.48894	0	3.85661	--	--	--	--	--	--	--
Novel00757	4	-	11780262	11781384	855	392	497	482	31.9461	34.7519	35.8481	34.182	--	--	--	--	--	--	K00794 6,7-dimethyl-8-ribityllumazine synthase [EC:2.5.1.78] | (RefSeq) COS1; 6,7-dimethyl-8-ribityllumazine synthase / DMRL synthase / lumazine synthase / riboflavin synthase
Novel00758	4	-	11781495	11782561	970	135	151	136	8.10961	7.78275	7.45577	7.78271	GO:0044283//GO:0006520//GO:0044281//GO:1901605//GO:0008152//GO:0044238//GO:0006082//GO:1901360//GO:0006725//GO:0016053//GO:0043436//GO:0044711//GO:0009072//GO:0019752//GO:0044699//GO:0008652//GO:1901564//GO:0009095//GO:1901576//GO:0071704//GO:1901566//GO:0006571//GO:0044249//GO:0019438//GO:0044237//GO:0055114//GO:0006807//GO:0044710//GO:0009987//GO:0044763//GO:0008150//GO:0009058//GO:0046394//GO:…	small molecule biosynthetic process//cellular amino acid metabolic process//small molecule metabolic process//alpha-amino acid metabolic process//metabolic process//primary metabolic process//organic acid metabolic process//organic cyclic compound metabolic process//cellular aromatic compound metabolic process//organic acid biosynthetic process//oxoacid metabolic process//single-organism biosynth…	--	--	GO:0008977//GO:0005488//GO:0016628//GO:0004665//GO:0005515//GO:0016627//GO:0016491//GO:0003824//GO:0003674	prephenate dehydrogenase activity//binding//oxidoreductase activity, acting on the CH-CH group of donors, NAD or NADP as acceptor//prephenate dehydrogenase (NADP+) activity//protein binding//oxidoreductase activity, acting on the CH-CH group of donors//oxidoreductase activity//catalytic activity//molecular_function	--
Novel00761	4	-	13092921	13100156	928	36	13	87	2.49725	0.773735	5.50764	2.92621	--	--	--	--	--	--	--
Novel00763	4	-	13647964	13649827	1432	301	499	1010	12.4744	17.7437	38.1998	22.806	--	--	--	--	GO:0005488//GO:0005515//GO:0003674	binding//protein binding//molecular_function	--
Novel00765	4	-	14223994	14224805	733	23	33	20	1.82836	2.25081	1.45095	1.84337	--	--	--	--	GO:0097159//GO:0003674//GO:1901363//GO:0003677//GO:0005488//GO:0003676	organic cyclic compound binding//molecular_function//heterocyclic compound binding//DNA binding//binding//nucleic acid binding	no KO assigned | (RefSeq) Transcriptional factor B3 family protein
Novel00766	4	-	14225867	14226380	439	17	31	4	2.25643	3.53041	0.48453	2.09046	--	--	--	--	GO:0005488//GO:0003676//GO:0008083//GO:0005102//GO:0003674//GO:0097159//GO:0003677//GO:0005515//GO:1901363	binding//nucleic acid binding//growth factor activity//receptor binding//molecular_function//organic cyclic compound binding//DNA binding//protein binding//heterocyclic compound binding	--
Novel00770	4	-	15017901	15018648	620	15	11	13	1.40974	0.887011	1.11501	1.13725	--	--	--	--	--	--	no KO assigned | (RefSeq) agenet domain-containing protein
Novel00771	4	-	15494340	15495658	1227	181	181	109	8.72349	7.4848	4.79431	7.00087	--	--	--	--	--	--	--
Novel00772	4	-	15858941	15861411	2471	61	462	48	1.66874	10.844	1.19836	4.57037	--	--	--	--	GO:0005515//GO:0046872//GO:0043169//GO:0043167//GO:0003674//GO:0005488//GO:0046914	protein binding//metal ion binding//cation binding//ion binding//molecular_function//binding//transition metal ion binding	no KO assigned | (RefSeq) RLP54; receptor like protein 54
Novel00774	4	-	16008253	16012440	3401	302	204	139	6.71907	3.89424	2.82231	4.47854	GO:0043412//GO:0008152//GO:0016310//GO:0044238//GO:0006793//GO:0044267//GO:0043170//GO:0006796//GO:0071704//GO:0006468//GO:0044237//GO:0006464//GO:0044260//GO:0009987//GO:0019538//GO:0008150//GO:0036211	macromolecule modification//metabolic process//phosphorylation//primary metabolic process//phosphorus metabolic process//cellular protein metabolic process//macromolecule metabolic process//phosphate-containing compound metabolic process//organic substance metabolic process//protein phosphorylation//cellular metabolic process//cellular protein modification process//cellular macromolecule metaboli…	--	--	GO:0004672//GO:0032559//GO:0017076//GO:0001882//GO:0016773//GO:0032553//GO:0000166//GO:0005488//GO:0097367//GO:1901265//GO:0001883//GO:0032550//GO:1901363//GO:0016772//GO:0005515//GO:0030554//GO:0005524//GO:0016740//GO:0035639//GO:0043168//GO:0036094//GO:0097159//GO:0032549//GO:0016301//GO:0032555//GO:0003824//GO:0043167//GO:0003674	protein kinase activity//adenyl ribonucleotide binding//purine nucleotide binding//nucleoside binding//phosphotransferase activity, alcohol group as acceptor//ribonucleotide binding//nucleotide binding//binding//carbohydrate derivative binding//nucleoside phosphate binding//purine nucleoside binding//purine ribonucleoside binding//heterocyclic compound binding//transferase activity, transferring …	no KO assigned | (RefSeq) Leucine-rich repeat protein kinase family protein
Novel00775	4	-	16040720	16041880	637	28	103	37	2.56128	8.08399	3.08879	4.57802	--	--	--	--	--	--	--
Novel00776	4	-	16369874	16370195	256	14	16	28	3.18659	3.1247	5.81626	4.04251	--	--	--	--	--	--	no KO assigned | (RefSeq) RNA polymerase II degradation factor
Novel00779	4	-	16969004	16970778	1254	37	30	26	1.71926	1.19606	1.10256	1.33929	--	--	--	--	--	--	--
Novel00782	4	-	17501465	17502547	971	485	702	293	29.2249	36.2943	16.1126	27.2106	GO:0009987//GO:1902578//GO:0008150//GO:0048193//GO:0051179//GO:0006888//GO:0051641//GO:1902582//GO:0015979//GO:0051234//GO:0051649//GO:0044237//GO:0044699//GO:0044765//GO:0016482//GO:0016192//GO:0046907//GO:0008152//GO:0006810	cellular process//single-organism localization//biological_process//Golgi vesicle transport//localization//ER to Golgi vesicle-mediated transport//cellular localization//single-organism intracellular transport//photosynthesis//establishment of localization//establishment of localization in cell//cellular metabolic process//single-organism process//single-organism transport//cytoplasmic transport/…	GO:0009579//GO:0044425//GO:0044424//GO:0034357//GO:0031224//GO:0043227//GO:0005801//GO:0005623//GO:0044464//GO:0044436//GO:0042651//GO:0043231//GO:0016020//GO:0031360//GO:0005622//GO:0043229//GO:0005575//GO:0031361//GO:0043226//GO:0016021	thylakoid//membrane part//intracellular part//photosynthetic membrane//intrinsic component of membrane//membrane-bounded organelle//cis-Golgi network//cell//cell part//thylakoid part//thylakoid membrane//intracellular membrane-bounded organelle//membrane//intrinsic component of thylakoid membrane//intracellular//intracellular organelle//cellular_component//integral component of thylakoid membrane…	GO:0005506//GO:0043169//GO:0097159//GO:0003674//GO:0043167//GO:0046906//GO:1901363//GO:0046872//GO:0020037//GO:0046914//GO:0005488//GO:0009055	iron ion binding//cation binding//organic cyclic compound binding//molecular_function//ion binding//tetrapyrrole binding//heterocyclic compound binding//metal ion binding//heme binding//transition metal ion binding//binding//electron carrier activity	--
Novel00784	4	-	18014544	18021839	1471	29	54	41	1.16538	1.86189	1.50363	1.5103	--	--	--	--	GO:0003674//GO:0005515//GO:0005488	molecular_function//protein binding//binding	--
Novel00787	4	-	18701912	18702557	549	12	9	16	1.27364	0.819593	1.54979	1.21434	--	--	--	--	--	--	--
Novel00789	4	-	19362939	19365448	1042	97	36	60	5.42428	1.72728	3.06203	3.40453	--	--	GO:0043226//GO:0016021//GO:0005634//GO:0005575//GO:0031967//GO:0043229//GO:0005637//GO:0012505//GO:0005622//GO:0043231//GO:0016020//GO:0031975//GO:0044464//GO:0044422//GO:0005639//GO:0005635//GO:0043227//GO:0005623//GO:0044446//GO:0031224//GO:0044453//GO:0044428//GO:0031229//GO:0044425//GO:0031301//GO:0044424//GO:0031965//GO:0019866//GO:0031090//GO:0031300	organelle//integral component of membrane//nucleus//cellular_component//organelle envelope//intracellular organelle//nuclear inner membrane//endomembrane system//intracellular//intracellular membrane-bounded organelle//membrane//envelope//cell part//organelle part//integral component of nuclear inner membrane//nuclear envelope//membrane-bounded organelle//cell//intracellular organelle part//intri…	--	--	--
Novel00790	4	-	19511040	19511771	652	58	15	214	5.18344	1.1502	17.4539	7.92917	--	--	--	--	--	--	--
Novel00791	4	-	20963561	20963950	303	388	30	266	74.6152	4.95002	46.6836	42.0829	--	--	--	--	--	--	--
Novel00793	4	-	21430595	21431280	534	5	50	0	0.54559	4.6812	0	1.74226	--	--	--	--	--	--	--
Novel00795	4	-	21932846	21933582	565	340	284	326	35.0646	25.1303	30.6828	30.2926	--	--	--	--	GO:0008121//GO:0015077//GO:0016681//GO:0005215//GO:0015078//GO:0009055//GO:0008324//GO:0022891//GO:0016491//GO:0003824//GO:0022857//GO:0003674//GO:0015075//GO:0022890//GO:0016679//GO:0022892	ubiquinol-cytochrome-c reductase activity//monovalent inorganic cation transmembrane transporter activity//oxidoreductase activity, acting on diphenols and related substances as donors, cytochrome as acceptor//transporter activity//hydrogen ion transmembrane transporter activity//electron carrier activity//cation transmembrane transporter activity//substrate-specific transmembrane transporter act…	--
Novel00796	4	-	22039778	22042989	1288	3	53	28	0.13572	2.05726	1.15603	1.11633	GO:0044237//GO:0006807//GO:0043603//GO:0044249//GO:0071704//GO:1901566//GO:1901576//GO:0019538//GO:0008150//GO:0009058//GO:0044260//GO:0010467//GO:0009987//GO:0034645//GO:0044238//GO:0044267//GO:0043043//GO:0008152//GO:0043604//GO:0034641//GO:0009059//GO:0044271//GO:1901564//GO:0006412//GO:0043170//GO:0006518	cellular metabolic process//nitrogen compound metabolic process//cellular amide metabolic process//cellular biosynthetic process//organic substance metabolic process//organonitrogen compound biosynthetic process//organic substance biosynthetic process//protein metabolic process//biological_process//biosynthetic process//cellular macromolecule metabolic process//gene expression//cellular process//…	GO:0005623//GO:0032991//GO:0044391//GO:0044446//GO:0043232//GO:0044424//GO:0043226//GO:0005575//GO:0005737//GO:0043229//GO:0005840//GO:0005622//GO:0030529//GO:0043228//GO:0015934//GO:0044444//GO:0044464//GO:0044422	cell//macromolecular complex//ribosomal subunit//intracellular organelle part//intracellular non-membrane-bounded organelle//intracellular part//organelle//cellular_component//cytoplasm//intracellular organelle//ribosome//intracellular//ribonucleoprotein complex//non-membrane-bounded organelle//large ribosomal subunit//cytoplasmic part//cell part//organelle part	GO:0003674//GO:0005198//GO:0003735	molecular_function//structural molecule activity//structural constituent of ribosome	no KO assigned | (RefSeq) integral membrane metal-binding family protein (DUF2296)
Novel00797	5	+	3696402	3697598	823	66	122	41	4.67285	7.41119	2.64917	4.91107	--	--	--	--	--	--	--
Novel00798	5	+	4263397	4263862	311	240	269	111	44.9665	43.2434	18.9796	35.7298	--	--	--	--	--	--	--
Novel00799	5	+	6107980	6110708	2165	466	275	723	12.542	6.35043	17.7585	12.217	--	--	--	--	--	--	--
Novel00800	5	+	6702402	6704225	1313	1475	397	1209	65.4584	15.1166	48.9651	43.18	GO:0051234//GO:0051179//GO:0008150//GO:0006810	establishment of localization//localization//biological_process//transport	GO:0005575//GO:0016020	cellular_component//membrane	GO:0003674//GO:0005215	molecular_function//transporter activity	K09872 aquaporin PIP | (RefSeq) PIP1;4; plasma membrane intrinsic protein 1;4
Novel00801	5	+	6868497	6868942	348	1174	269	715	196.574	38.6457	109.258	114.826	--	--	--	--	--	--	--
Novel00802	5	+	7514471	7516429	950	197	253	217	12.0832	13.3145	12.1468	12.5148	GO:0043170//GO:0043412//GO:0008152//GO:0018208//GO:0044238//GO:0044267//GO:0044260//GO:0006457//GO:0009987//GO:0019538//GO:0008150//GO:0036211//GO:0071704//GO:0018193//GO:0000413//GO:0044237//GO:0006464	macromolecule metabolic process//macromolecule modification//metabolic process//peptidyl-proline modification//primary metabolic process//cellular protein metabolic process//cellular macromolecule metabolic process//protein folding//cellular process//protein metabolic process//biological_process//protein modification process//organic substance metabolic process//peptidyl-amino acid modification//…	--	--	GO:0003755//GO:0003824//GO:0003674//GO:0016853//GO:0016859	peptidyl-prolyl cis-trans isomerase activity//catalytic activity//molecular_function//isomerase activity//cis-trans isomerase activity	--
Novel00803	5	+	8047862	8049292	1041	239	264	266	15.3036	14.5041	15.5441	15.1173	--	--	--	--	--	--	--
Novel00804	5	+	8316277	8317814	1259	333	686	329	15.4119	27.2412	13.8962	18.8498	GO:0008150//GO:0051179//GO:0051234//GO:0006810	biological_process//localization//establishment of localization//transport	GO:0016020//GO:0005575	membrane//cellular_component	GO:0003674//GO:0005215	molecular_function//transporter activity	--
Novel00808	5	+	10331597	10334825	1867	80	218	40	2.4968	5.83768	1.13931	3.15793	--	--	--	--	GO:0003674//GO:0005515//GO:0005488	molecular_function//protein binding//binding	--
Novel00809	5	+	10335995	10337771	1190	1306	1849	1224	63.9491	77.6816	54.6966	65.4424	GO:0008152//GO:0009163//GO:0009168//GO:0009165//GO:0098655//GO:0009206//GO:0055085//GO:0044281//GO:0009199//GO:0034641//GO:0009152//GO:0044271//GO:0046129//GO:0015992//GO:0009141//GO:1901360//GO:0072521//GO:0019637//GO:0006810//GO:0044238//GO:0006793//GO:0009259//GO:0098662//GO:0044711//GO:0009156//GO:0055086//GO:0046390//GO:0009117//GO:0034220//GO:0046034//GO:0044699//GO:1901657//GO:1901659//GO:…	metabolic process//nucleoside biosynthetic process//purine ribonucleoside monophosphate biosynthetic process//nucleotide biosynthetic process//cation transmembrane transport//purine ribonucleoside triphosphate biosynthetic process//transmembrane transport//small molecule metabolic process//ribonucleoside triphosphate metabolic process//cellular nitrogen compound metabolic process//purine ribonucl…	GO:0045259//GO:0005622//GO:0005575//GO:0044464//GO:0016469//GO:0033178//GO:0016020//GO:0098796//GO:0043234//GO:0005623//GO:0032991//GO:0045261//GO:0044424//GO:0044425	proton-transporting ATP synthase complex//intracellular//cellular_component//cell part//proton-transporting two-sector ATPase complex//proton-transporting two-sector ATPase complex, catalytic domain//membrane//membrane protein complex//protein complex//cell//macromolecular complex//proton-transporting ATP synthase complex, catalytic core F(1)//intracellular part//membrane part	GO:0015077//GO:0015399//GO:0044769//GO:0016817//GO:0017111//GO:0042626//GO:0036442//GO:0046933//GO:0016887//GO:0015405//GO:0008324//GO:0046961//GO:0016820//GO:0015078//GO:0005215//GO:0016462//GO:0016818//GO:0022891//GO:0043492//GO:0016787//GO:0022804//GO:0042625//GO:0022892//GO:0022890//GO:0003824//GO:0042623//GO:0015075//GO:0022857//GO:0003674//GO:0019829	monovalent inorganic cation transmembrane transporter activity//primary active transmembrane transporter activity//ATPase activity, coupled to transmembrane movement of ions, rotational mechanism//hydrolase activity, acting on acid anhydrides//nucleoside-triphosphatase activity//ATPase activity, coupled to transmembrane movement of substances//hydrogen-exporting ATPase activity//proton-transporti…	--
Novel00810	5	+	10953076	10956332	319	9	10	20	1.64395	1.56725	3.33399	2.18173	--	--	--	--	GO:0005488//GO:0046983//GO:0005515//GO:0003674	binding//protein dimerization activity//protein binding//molecular_function	--
Novel00813	5	+	11775170	11776682	1304	87	146	0	5.22619	7.52505	0	4.25041	--	--	--	--	--	--	--
Novel00815	5	+	12590495	12591524	906	171	25	290	10.9978	1.37956	17.0214	9.79959	--	--	--	--	--	--	--
Novel00816	5	+	13118258	13119313	870	90	22	61	6.02783	1.26425	3.72852	3.67353	GO:0007165//GO:0050794//GO:0044763//GO:0044700//GO:0009987//GO:0023052//GO:0065007//GO:0008150//GO:0007154//GO:0050896//GO:0050789//GO:0051716//GO:0044699	signal transduction//regulation of cellular process//single-organism cellular process//single organism signaling//cellular process//signaling//biological regulation//biological_process//cell communication//response to stimulus//regulation of biological process//cellular response to stimulus//single-organism process	--	--	GO:0005515//GO:0003674//GO:0005488	protein binding//molecular_function//binding	--
Novel00818	5	+	14830825	14831572	671	21	41	42	1.82362	3.05485	3.32853	2.73567	--	--	--	--	--	--	--
Novel00820	5	+	15949449	15951135	814	31	67	48	2.38618	4.42494	3.37187	3.39433	--	--	--	--	--	--	--
Novel00823	5	+	17025312	17026418	798	573	812	773	41.8398	50.8723	51.5112	48.0745	--	--	--	--	--	--	--
Novel00824	5	+	18124300	18126042	1130	27	32	13	1.39227	1.41579	0.611773	1.13995	--	--	--	--	--	--	--
Novel00826	5	+	19433995	19435194	709	18	50	36	1.47933	3.52575	2.70011	2.5684	--	--	--	--	--	--	--
Novel00829	5	+	20388120	20389478	1065	33	134	53	1.80552	6.29047	2.64638	3.58079	--	--	--	--	--	--	--
Novel00830	5	+	20508456	20509628	581	71	66	69	7.12066	5.67931	6.31536	6.37178	--	--	--	--	--	--	--
Novel00831	5	+	20947582	20966865	2700	787	1411	446	23.4088	36.0098	12.1067	23.8418	--	--	--	--	GO:0016788//GO:0046914//GO:0008270//GO:0005488//GO:0016787//GO:0046872//GO:0043169//GO:0043167//GO:0003824//GO:0003674	hydrolase activity, acting on ester bonds//transition metal ion binding//zinc ion binding//binding//hydrolase activity//metal ion binding//cation binding//ion binding//catalytic activity//molecular_function	no KO assigned | (RefSeq) DNA binding protein
Novel00832	5	+	21438752	21439731	589	28	12	16	3.19909	1.17636	1.6683	2.01458	--	--	--	--	--	--	--
Novel00833	5	+	22056025	22056514	267	1	25	10	0.218236	4.6812	1.99166	2.29703	--	--	--	--	--	--	--
Novel00839	5	+	24089970	24092065	1481	302	205	305	12.0364	7.01027	11.0937	10.0468	--	--	--	--	--	--	--
Novel00841	5	+	24541422	24542851	685	1	3	145	0.0864526	0.22253	11.4402	3.91639	--	--	--	--	--	--	--
Novel00842	5	+	26197263	26198393	669	33	19	43	2.87426	1.41989	3.41797	2.57071	--	--	--	--	--	--	no KO assigned | (RefSeq) hypothetical protein
Novel00843	5	+	26364808	26366115	1035	208	198	180	15.4789	12.6425	12.2246	13.4487	--	--	--	--	--	--	--
Novel00845	5	+	27277764	27295239	363	24	18	61	3.8525	2.4791	8.93611	5.08924	--	--	--	--	--	--	--
Novel00846	5	+	28377962	28379205	732	42	161	44	3.34331	10.9962	3.19644	5.84532	GO:0006139//GO:0009058//GO:0008150//GO:0006259//GO:0044260//GO:0034645//GO:0009987//GO:0006807//GO:0044237//GO:0006260//GO:0044249//GO:0071704//GO:0090304//GO:1901576//GO:0005975//GO:0043170//GO:0006725//GO:0046483//GO:1901360//GO:0044238//GO:0008152//GO:0034641//GO:0009059	nucleobase-containing compound metabolic process//biosynthetic process//biological_process//DNA metabolic process//cellular macromolecule metabolic process//cellular macromolecule biosynthetic process//cellular process//nitrogen compound metabolic process//cellular metabolic process//DNA replication//cellular biosynthetic process//organic substance metabolic process//nucleic acid metabolic proces…	GO:0044424//GO:0043227//GO:0005623//GO:0043231//GO:0044464//GO:0043226//GO:0005634//GO:0005575//GO:0043229//GO:0005622	intracellular part//membrane-bounded organelle//cell//intracellular membrane-bounded organelle//cell part//organelle//nucleus//cellular_component//intracellular organelle//intracellular	GO:0003674//GO:0003824//GO:0016798//GO:0016787//GO:0004553	molecular_function//catalytic activity//hydrolase activity, acting on glycosyl bonds//hydrolase activity//hydrolase activity, hydrolyzing O-glycosyl compounds	--
Novel00847	5	+	28686131	28687448	1006	78	134	75	4.54045	6.69266	3.98431	5.07247	--	--	--	--	--	--	--
Novel00850	5	+	29485736	29487065	1215	48	13	28	2.30199	0.534928	1.22548	1.35413	--	--	--	--	--	--	no KO assigned | (RefSeq) XLG1; extra-large G-protein 1
Novel00852	5	+	29635610	29638136	922	519	914	317	41.0892	62.0864	22.9038	42.0265	--	--	--	--	GO:0046983//GO:0005488//GO:0005515//GO:0003674	protein dimerization activity//binding//protein binding//molecular_function	no KO assigned | (RefSeq) DAYSLEEPER; BED zinc finger and hAT dimerization domain-containing protein DAYSLEEPER
Novel00856	5	+	31126396	31126864	469	58	127	13	7.20598	13.5381	1.47399	7.40604	--	--	--	--	--	--	--
Novel00857	5	+	31522291	31523406	966	175	54	149	11.2303	2.97328	8.72621	7.64326	--	--	--	--	--	--	--
Novel00858	5	+	31705442	31706585	1051	19	37	18	1.05339	1.76006	0.910742	1.2414	GO:0006508//GO:0043170//GO:0008152//GO:0044238//GO:0019538//GO:0008150//GO:0071704	proteolysis//macromolecule metabolic process//metabolic process//primary metabolic process//protein metabolic process//biological_process//organic substance metabolic process	--	--	GO:0070011//GO:0008233//GO:0070001//GO:0004175//GO:0003674//GO:0003824//GO:0004190//GO:0016787	peptidase activity, acting on L-amino acid peptides//peptidase activity//aspartic-type peptidase activity//endopeptidase activity//molecular_function//catalytic activity//aspartic-type endopeptidase activity//hydrolase activity	--
Novel00859	5	+	31801684	31802224	304	3808	772	2595	729.897	126.961	453.93	436.929	GO:1901576//GO:0071704//GO:1901566//GO:0044249//GO:0044237//GO:0043603//GO:0006807//GO:0010467//GO:0009987//GO:0034645//GO:0044260//GO:0008150//GO:0009058//GO:0019538//GO:0043604//GO:0044271//GO:0034641//GO:0009059//GO:0008152//GO:0044238//GO:0043043//GO:0044267//GO:0043170//GO:0006518//GO:0006412//GO:1901564	organic substance biosynthetic process//organic substance metabolic process//organonitrogen compound biosynthetic process//cellular biosynthetic process//cellular metabolic process//cellular amide metabolic process//nitrogen compound metabolic process//gene expression//cellular process//cellular macromolecule biosynthetic process//cellular macromolecule metabolic process//biological_process//bios…	GO:0043232//GO:0005623//GO:0032991//GO:0044424//GO:0005622//GO:0043229//GO:0005840//GO:0005575//GO:0005737//GO:0043226//GO:0044444//GO:0044464//GO:0043228//GO:0030529	intracellular non-membrane-bounded organelle//cell//macromolecular complex//intracellular part//intracellular//intracellular organelle//ribosome//cellular_component//cytoplasm//organelle//cytoplasmic part//cell part//non-membrane-bounded organelle//ribonucleoprotein complex	GO:0005198//GO:0003674//GO:0003735	structural molecule activity//molecular_function//structural constituent of ribosome	--
Novel00860	5	+	31968115	31969167	1027	46	59	45	3.94754	4.34421	3.52426	3.93867	--	--	--	--	--	--	--
Novel00863	5	+	33079710	33080881	523	917	799	560	104.565	78.1725	58.2764	80.338	GO:0046483//GO:0006725//GO:0043170//GO:0051252//GO:0097659//GO:0032774//GO:0018130//GO:0010556//GO:0051171//GO:0008152//GO:0016070//GO:0010468//GO:0009059//GO:0034641//GO:0044271//GO:0080090//GO:0060255//GO:1901360//GO:2000112//GO:0050789//GO:0044238//GO:0019219//GO:0044260//GO:0009987//GO:0034645//GO:0009889//GO:0010467//GO:0006139//GO:0019222//GO:1901362//GO:1903506//GO:0034654//GO:0009058//GO:…	heterocycle metabolic process//cellular aromatic compound metabolic process//macromolecule metabolic process//regulation of RNA metabolic process//nucleic acid-templated transcription//RNA biosynthetic process//heterocycle biosynthetic process//regulation of macromolecule biosynthetic process//regulation of nitrogen compound metabolic process//metabolic process//RNA metabolic process//regulation …	GO:0044464//GO:0043231//GO:0043229//GO:0005622//GO:0043226//GO:0005634//GO:0005575//GO:0044424//GO:0043227//GO:0005623	cell part//intracellular membrane-bounded organelle//intracellular organelle//intracellular//organelle//nucleus//cellular_component//intracellular part//membrane-bounded organelle//cell	GO:0005488//GO:0003676//GO:0097159//GO:0003674//GO:1901363//GO:0003677	binding//nucleic acid binding//organic cyclic compound binding//molecular_function//heterocyclic compound binding//DNA binding	--
Novel00864	5	+	33464080	33465162	418	1711	1360	1719	248.624	169.56	227.959	215.381	--	--	--	--	--	--	--
Novel00865	5	+	33584111	33586484	1364	246	252	256	11.0094	9.67649	10.4557	10.3805	--	--	--	--	--	--	--
Novel00866	5	+	34576581	34577188	255	13	26	0	2.97058	5.09755	0	2.68938	--	--	--	--	--	--	--
Novel00867	5	+	34632627	34634465	1722	233	250	211	7.88426	7.2583	6.51591	7.21949	GO:0090304//GO:2001141//GO:0050794//GO:1901576//GO:0006351//GO:0071704//GO:0031326//GO:0044249//GO:0019438//GO:0006355//GO:0006807//GO:0044237//GO:0034645//GO:0009987//GO:0010467//GO:0009889//GO:0019219//GO:0044260//GO:0031323//GO:0009058//GO:0034654//GO:0008150//GO:0065007//GO:1901362//GO:0019222//GO:0006139//GO:1903506//GO:0044271//GO:0034641//GO:0010468//GO:0009059//GO:0080090//GO:0016070//GO:…	nucleic acid metabolic process//regulation of RNA biosynthetic process//regulation of cellular process//organic substance biosynthetic process//transcription, DNA-templated//organic substance metabolic process//regulation of cellular biosynthetic process//cellular biosynthetic process//aromatic compound biosynthetic process//regulation of transcription, DNA-templated//nitrogen compound metabolic …	GO:0043227//GO:0005623//GO:0005739//GO:0044424//GO:0005622//GO:0043229//GO:0005737//GO:0005575//GO:0043226//GO:0044464//GO:0044444//GO:0043231	membrane-bounded organelle//cell//mitochondrion//intracellular part//intracellular//intracellular organelle//cytoplasm//cellular_component//organelle//cell part//cytoplasmic part//intracellular membrane-bounded organelle	GO:1901363//GO:0003677//GO:0097159//GO:0003674//GO:0003690//GO:0043566//GO:0003676//GO:0005488	heterocyclic compound binding//DNA binding//organic cyclic compound binding//molecular_function//double-stranded DNA binding//structure-specific DNA binding//nucleic acid binding//binding	--
Novel00869	5	-	650530	651215	640	1368	414	1880	124.55	32.3406	156.208	104.366	--	--	--	--	--	--	--
Novel00870	5	-	1089307	1094551	843	21	14	14	1.45154	0.830288	0.883133	1.05499	--	--	--	--	--	--	--
Novel00872	5	-	2374161	2375648	1488	32	39	75	1.2531	1.31036	2.6803	1.74792	GO:0006304//GO:0010468//GO:0034641//GO:0043412//GO:0008152//GO:0044238//GO:0050789//GO:0043414//GO:1901360//GO:0060255//GO:0046483//GO:0043170//GO:0006725//GO:0044728//GO:0040029//GO:0090304//GO:0071704//GO:0044237//GO:0006305//GO:0032259//GO:0006807//GO:0010467//GO:0009987//GO:0044260//GO:0032775//GO:0006306//GO:0006259//GO:0008150//GO:0065007//GO:0006139//GO:0019222	DNA modification//regulation of gene expression//cellular nitrogen compound metabolic process//macromolecule modification//metabolic process//primary metabolic process//regulation of biological process//macromolecule methylation//organic cyclic compound metabolic process//regulation of macromolecule metabolic process//heterocycle metabolic process//macromolecule metabolic process//cellular aromat…	--	--	GO:0003676//GO:0009007//GO:0016765//GO:0005488//GO:0004789//GO:0016741//GO:1901363//GO:0008757//GO:0008168//GO:0016740//GO:0003677//GO:0097159//GO:0009008//GO:0003824//GO:0003674	nucleic acid binding//site-specific DNA-methyltransferase (adenine-specific) activity//transferase activity, transferring alkyl or aryl (other than methyl) groups//binding//thiamine-phosphate diphosphorylase activity//transferase activity, transferring one-carbon groups//heterocyclic compound binding//S-adenosylmethionine-dependent methyltransferase activity//methyltransferase activity//transfera…	--
Novel00873	5	-	2396126	2397268	1143	10	71	2	0.509791	3.10556	0.0930485	1.23613	--	--	--	--	--	--	--
Novel00875	5	-	2449480	2514220	530	642	241	616	92.1397	29.6769	80.6827	67.4998	--	--	--	--	--	--	--
Novel00876	5	-	3664316	3665460	1046	0	0	65	0	0	3.86635	1.28878	--	--	GO:0016020//GO:0005575//GO:0016021//GO:0044425//GO:0031224	membrane//cellular_component//integral component of membrane//membrane part//intrinsic component of membrane	--	--	no KO assigned | (RefSeq) Ribonuclease H-like superfamily protein
Novel00878	5	-	5320193	5321506	979	901	1338	800	69.1705	88.1338	56.0498	71.118	GO:0044699//GO:0051716//GO:0007264//GO:0050896//GO:0050789//GO:0035556//GO:0044763//GO:0009987//GO:0044700//GO:0023052//GO:0065007//GO:0007154//GO:0008150//GO:0007165//GO:0050794	single-organism process//cellular response to stimulus//small GTPase mediated signal transduction//response to stimulus//regulation of biological process//intracellular signal transduction//single-organism cellular process//cellular process//single organism signaling//signaling//biological regulation//cell communication//biological_process//signal transduction//regulation of cellular process	--	--	GO:0032553//GO:0032561//GO:0016817//GO:0017111//GO:0000166//GO:1901265//GO:0001883//GO:0097367//GO:0019001//GO:0005488//GO:0003924//GO:0016462//GO:0032550//GO:0001882//GO:0017076//GO:0097159//GO:0032555//GO:0032549//GO:0003674//GO:0043167//GO:0003824//GO:0016818//GO:1901363//GO:0035639//GO:0036094//GO:0016787//GO:0043168//GO:0005525	ribonucleotide binding//guanyl ribonucleotide binding//hydrolase activity, acting on acid anhydrides//nucleoside-triphosphatase activity//nucleotide binding//nucleoside phosphate binding//purine nucleoside binding//carbohydrate derivative binding//guanyl nucleotide binding//binding//GTPase activity//pyrophosphatase activity//purine ribonucleoside binding//nucleoside binding//purine nucleotide bin…	--
Novel00879	5	-	5599784	5600313	385	25	22	15	3.82343	2.88686	2.09359	2.93463	--	--	--	--	--	--	no KO assigned | (RefSeq) Nucleic acid-binding, OB-fold-like protein
Novel00880	5	-	6433393	6434339	250	0	3	70	0	0.599942	14.8896	5.16319	--	--	--	--	--	--	--
Novel00881	5	-	6526775	6527680	816	135	125	97	9.6401	7.65858	6.32131	7.87333	--	--	--	--	--	--	--
Novel00883	5	-	7268450	7269443	900	80	65	83	6.24033	4.35032	5.90858	5.49974	--	--	--	--	--	--	--
Novel00884	5	-	8115432	8116823	1091	221	329	169	14.1822	18.115	9.89752	14.0649	--	--	--	--	--	--	--
Novel00885	5	-	8311654	8313260	1217	103	407	66	4.93156	16.7198	2.88389	8.17843	GO:0051234//GO:0008150//GO:0051179//GO:0006810	establishment of localization//biological_process//localization//transport	GO:0005575//GO:0016020	cellular_component//membrane	GO:0003674//GO:0005215	molecular_function//transporter activity	--
Novel00886	5	-	8436439	8438126	1144	77	39	16	3.92196	1.70438	0.743737	2.12336	--	--	--	--	--	--	--
Novel00887	5	-	10156871	10158824	741	754	683	496	69.2979	53.8592	41.6024	54.9198	--	--	--	--	--	--	K02145 V-type H+-transporting ATPase subunit A [EC:3.6.3.14] | (RefSeq) VHA-A; vacuolar ATP synthase subunit A
Novel00888	5	-	10225752	10227979	2037	476	860	380	18.5774	28.7983	13.5347	20.3035	--	--	--	--	--	--	--
Novel00889	5	-	10312637	10320981	4267	1523	2577	1174	39.077	56.7317	27.4901	41.0996	GO:0006259//GO:0044260//GO:0009987//GO:0006139//GO:0008150//GO:0071704//GO:0090304//GO:0006310//GO:0006807//GO:0044237//GO:0043170//GO:0006725//GO:0046483//GO:0008152//GO:0034641//GO:1901360//GO:0044238	DNA metabolic process//cellular macromolecule metabolic process//cellular process//nucleobase-containing compound metabolic process//biological_process//organic substance metabolic process//nucleic acid metabolic process//DNA recombination//nitrogen compound metabolic process//cellular metabolic process//macromolecule metabolic process//cellular aromatic compound metabolic process//heterocycle me…	--	--	GO:0003674//GO:0005515//GO:0005488	molecular_function//protein binding//binding	no KO assigned | (RefSeq) RLP27; receptor like protein 27
Novel00890	5	-	10537525	10539358	1197	63	101	0	3.06936	4.222	0	2.43045	--	--	--	--	GO:0005515//GO:0003674//GO:0005488	protein binding//molecular_function//binding	--
Novel00892	5	-	11134801	11135838	920	14	33	20	0.887668	1.79526	1.15728	1.28007	--	--	--	--	GO:1901363//GO:0005515//GO:0003677//GO:0097159//GO:0003674//GO:0003676//GO:0005488//GO:0046983	heterocyclic compound binding//protein binding//DNA binding//organic cyclic compound binding//molecular_function//nucleic acid binding//binding//protein dimerization activity	--
Novel00893	5	-	11249141	11260071	2293	74	63	78	1.96442	1.43494	1.88967	1.76301	GO:0006396//GO:0006725//GO:0043170//GO:0046483//GO:0044238//GO:0034660//GO:1901360//GO:0008033//GO:0009451//GO:0034641//GO:0043412//GO:0016070//GO:0008152//GO:0008150//GO:0006139//GO:0010467//GO:0009987//GO:0044260//GO:0006400//GO:0034470//GO:0006399//GO:0044237//GO:0006807//GO:0090304//GO:0071704	RNA processing//cellular aromatic compound metabolic process//macromolecule metabolic process//heterocycle metabolic process//primary metabolic process//ncRNA metabolic process//organic cyclic compound metabolic process//tRNA processing//RNA modification//cellular nitrogen compound metabolic process//macromolecule modification//RNA metabolic process//metabolic process//biological_process//nucleob…	--	--	GO:0070568//GO:0005488//GO:0016779//GO:0000287//GO:0008192//GO:0003824//GO:0043167//GO:0003674//GO:0043169//GO:0008193//GO:0046872//GO:0016740//GO:0016772	guanylyltransferase activity//binding//nucleotidyltransferase activity//magnesium ion binding//RNA guanylyltransferase activity//catalytic activity//ion binding//molecular_function//cation binding//tRNA guanylyltransferase activity//metal ion binding//transferase activity//transferase activity, transferring phosphorus-containing groups	--
Novel00894	5	-	11402358	11403033	548	46	136	50	4.8912	12.4076	4.85193	7.38357	--	--	--	--	GO:0046872//GO:0043169//GO:0003674//GO:0043167//GO:0008270//GO:0046914//GO:0005488	metal ion binding//cation binding//molecular_function//ion binding//zinc ion binding//transition metal ion binding//binding	--
Novel00896	5	-	11959035	11961755	1013	193	227	153	15.8841	16.0295	11.4917	14.4684	--	--	GO:0005575//GO:0016021//GO:0009274//GO:0016020//GO:0005618//GO:0031975//GO:0044464//GO:0031224//GO:0005623//GO:0030313//GO:0009276//GO:0030312//GO:0044425//GO:0071944	cellular_component//integral component of membrane//peptidoglycan-based cell wall//membrane//cell wall//envelope//cell part//intrinsic component of membrane//cell//cell envelope//Gram-negative-bacterium-type cell wall//external encapsulating structure//membrane part//cell periphery	--	--	--
Novel00897	5	-	12249343	12250793	1190	1545	7302	3106	75.6518	306.777	138.797	173.742	--	--	--	--	GO:0003674//GO:0003824	molecular_function//catalytic activity	no KO assigned | (RefSeq) Protein phosphatase 2C family protein
Novel00899	5	-	12973660	12974823	1080	268	174	204	14.4594	8.05478	10.0446	10.8529	--	--	--	--	--	--	--
Novel00900	5	-	13521925	13525460	3452	268	664	190	5.47166	11.6317	3.54018	6.88117	GO:0006464//GO:0071554//GO:0044237//GO:0050794//GO:0006468//GO:0007165//GO:0071704//GO:0065007//GO:0008150//GO:0007154//GO:0036211//GO:0023052//GO:0019538//GO:0016043//GO:0009987//GO:0044700//GO:0071555//GO:0044763//GO:0044260//GO:0000160//GO:0044267//GO:0006793//GO:0044238//GO:0035556//GO:0050789//GO:0050896//GO:0016310//GO:0043412//GO:0008152//GO:0045229//GO:0071840//GO:0006796//GO:0043170//GO:…	cellular protein modification process//cell wall organization or biogenesis//cellular metabolic process//regulation of cellular process//protein phosphorylation//signal transduction//organic substance metabolic process//biological regulation//biological_process//cell communication//protein modification process//signaling//protein metabolic process//cellular component organization//cellular proces…	GO:0031224//GO:0044425//GO:0005575//GO:0016021//GO:0016020	intrinsic component of membrane//membrane part//cellular_component//integral component of membrane//membrane	GO:0036094//GO:0043168//GO:0016740//GO:0035639//GO:0030554//GO:0005524//GO:0005515//GO:0016772//GO:1901363//GO:0005057//GO:0003674//GO:0004673//GO:0003824//GO:0004872//GO:0043167//GO:0032555//GO:0032549//GO:0016301//GO:0097159//GO:0001882//GO:0017076//GO:0000155//GO:0004871//GO:0032559//GO:0004672//GO:0032550//GO:0097367//GO:1901265//GO:0001883//GO:0005488//GO:0016775//GO:0060089//GO:0000166//GO:…	small molecule binding//anion binding//transferase activity//purine ribonucleoside triphosphate binding//adenyl nucleotide binding//ATP binding//protein binding//transferase activity, transferring phosphorus-containing groups//heterocyclic compound binding//receptor signaling protein activity//molecular_function//protein histidine kinase activity//catalytic activity//receptor activity//ion bindin…	--
Novel00901	5	-	13616315	13617777	803	318	391	318	24.9388	26.3097	22.7596	24.6694	--	--	--	--	--	--	--
Novel00902	5	-	13783555	13784252	467	83	29	49	11.118	3.33301	5.99008	6.8137	--	--	--	--	--	--	--
Novel00905	5	-	15111347	15113356	1716	86	156	116	3.40894	5.30561	4.1963	4.30362	--	--	--	--	GO:0005488//GO:0005515//GO:0003674	binding//protein binding//molecular_function	--
Novel00906	5	-	15444203	15445153	491	69	135	83	8.18852	13.7461	8.98922	10.308	GO:0034654//GO:0009058//GO:0008150//GO:0051276//GO:0036211//GO:0006354//GO:1901362//GO:0006139//GO:0019538//GO:0016043//GO:0009987//GO:0044710//GO:0034645//GO:0010467//GO:0044763//GO:1902589//GO:0044260//GO:0006464//GO:0044249//GO:0019438//GO:0006807//GO:0044237//GO:0016569//GO:0006368//GO:0090304//GO:1901576//GO:0006351//GO:0016570//GO:0071704//GO:0018130//GO:0071840//GO:0032774//GO:0006996//GO:…	nucleobase-containing compound biosynthetic process//biosynthetic process//biological_process//chromosome organization//protein modification process//DNA-templated transcription, elongation//organic cyclic compound biosynthetic process//nucleobase-containing compound metabolic process//protein metabolic process//cellular component organization//cellular process//single-organism metabolic process/…	GO:0030880//GO:0044451//GO:0043233//GO:0044424//GO:1902494//GO:0044446//GO:0005654//GO:0070013//GO:0032991//GO:0043227//GO:0031974//GO:0005623//GO:0043234//GO:0044428//GO:0016591//GO:0031981//GO:0000428//GO:0043231//GO:0016593//GO:0055029//GO:0044422//GO:0044464//GO:0005634//GO:0005575//GO:1990234//GO:0043226//GO:0008023//GO:0061695//GO:0005622//GO:0043229	RNA polymerase complex//nucleoplasm part//organelle lumen//intracellular part//catalytic complex//intracellular organelle part//nucleoplasm//intracellular organelle lumen//macromolecular complex//membrane-bounded organelle//membrane-enclosed lumen//cell//protein complex//nuclear part//DNA-directed RNA polymerase II, holoenzyme//nuclear lumen//DNA-directed RNA polymerase complex//intracellular mem…	--	--	K09761 16S rRNA (uracil1498-N3)-methyltransferase [EC:2.1.1.193] | (RefSeq) methyltransferase
Novel00907	5	-	15599194	15600956	1070	124	87	96	7.78595	4.68705	5.50109	5.99136	GO:0009056//GO:0022607//GO:0006725//GO:0043170//GO:0046483//GO:0032505//GO:0071103//GO:0044699//GO:0045184//GO:1903047//GO:0061640//GO:0018130//GO:0043093//GO:0071702//GO:0010556//GO:0007049//GO:0051171//GO:0006606//GO:0016482//GO:0044765//GO:0071840//GO:0051252//GO:0097659//GO:0006996//GO:0032774//GO:0034641//GO:0010468//GO:0009059//GO:0044271//GO:0051704//GO:1902593//GO:0080090//GO:0046907//GO:…	catabolic process//cellular component assembly//cellular aromatic compound metabolic process//macromolecule metabolic process//heterocycle metabolic process//reproduction of a single-celled organism//DNA conformation change//single-organism process//establishment of protein localization//mitotic cell cycle process//cytoskeleton-dependent cytokinesis//heterocycle biosynthetic process//FtsZ-depende…	GO:0044464//GO:0043231//GO:0016020//GO:0005622//GO:0043229//GO:0005737//GO:0005575//GO:0043226//GO:0016021//GO:0044425//GO:0044424//GO:0031224//GO:0043227//GO:0005801//GO:0005623	cell part//intracellular membrane-bounded organelle//membrane//intracellular//intracellular organelle//cytoplasm//cellular_component//organelle//integral component of membrane//membrane part//intracellular part//intrinsic component of membrane//membrane-bounded organelle//cis-Golgi network//cell	GO:0003700//GO:0046983//GO:0043565//GO:0005488//GO:0001071//GO:0003676//GO:0097159//GO:0003674//GO:0005515//GO:1901363//GO:0003677	transcription factor activity, sequence-specific DNA binding//protein dimerization activity//sequence-specific DNA binding//binding//nucleic acid binding transcription factor activity//nucleic acid binding//organic cyclic compound binding//molecular_function//protein binding//heterocyclic compound binding//DNA binding	--
Novel00908	5	-	15718465	15719164	630	25	47	3	2.31226	3.7298	0.253225	2.09843	--	--	--	--	--	--	--
Novel00912	5	-	17006120	17006906	463	73	285	29	9.18713	30.7746	3.33075	14.4308	--	--	--	--	--	--	--
Novel00914	5	-	17152719	17153349	553	702	553	1033	73.969	49.9952	99.3346	74.4329	--	--	--	--	--	--	--
Novel00915	5	-	17265602	17282844	14425	185	336	99	1.02401	1.59574	0.500099	1.03995	GO:0009653//GO:0022414//GO:0044699//GO:0030154//GO:0006725//GO:0043170//GO:0046483//GO:0022412//GO:0030703//GO:0009888//GO:0008152//GO:0032502//GO:0051704//GO:0032501//GO:0002066//GO:0034641//GO:0044767//GO:0048609//GO:0003006//GO:1901360//GO:0030855//GO:0000003//GO:0015074//GO:0044238//GO:0044260//GO:0044763//GO:0048869//GO:0006259//GO:0007292//GO:0044702//GO:0009987//GO:0060429//GO:0048477//GO:…	anatomical structure morphogenesis//reproductive process//single-organism process//cell differentiation//cellular aromatic compound metabolic process//macromolecule metabolic process//heterocycle metabolic process//cellular process involved in reproduction in multicellular organism//eggshell formation//tissue development//metabolic process//developmental process//multi-organism process//multicell…	GO:0044444//GO:0044464//GO:0005576//GO:0043231//GO:0043229//GO:0005622//GO:0043226//GO:0005575//GO:0042600//GO:0005737//GO:0071944//GO:0044424//GO:0030312//GO:0005739//GO:0005623//GO:0043227	cytoplasmic part//cell part//extracellular region//intracellular membrane-bounded organelle//intracellular organelle//intracellular//organelle//cellular_component//chorion//cytoplasm//cell periphery//intracellular part//external encapsulating structure//mitochondrion//cell//membrane-bounded organelle	GO:0032553//GO:0016788//GO:0000166//GO:0005488//GO:0001883//GO:1901265//GO:0097367//GO:0032550//GO:0016893//GO:0003735//GO:0016891//GO:0003676//GO:0032559//GO:0017076//GO:0001882//GO:0004518//GO:0005198//GO:0097159//GO:0032549//GO:0032555//GO:0043167//GO:0003824//GO:0004540//GO:0003674//GO:1901363//GO:0004521//GO:0004519//GO:0005213//GO:0005524//GO:0030554//GO:0004523//GO:0035639//GO:0016787//GO:…	ribonucleotide binding//hydrolase activity, acting on ester bonds//nucleotide binding//binding//purine nucleoside binding//nucleoside phosphate binding//carbohydrate derivative binding//purine ribonucleoside binding//endonuclease activity, active with either ribo- or deoxyribonucleic acids and producing 5'-phosphomonoesters//structural constituent of ribosome//endoribonuclease activity, producing…	no KO assigned | (RefSeq) hypothetical protein
Novel00919	5	-	21479037	21480229	828	18	23	15	1.36037	1.49143	1.03458	1.29546	--	--	--	--	--	--	K14785 ESF2/ABP1 family protein | (RefSeq) RNA-binding (RRM/RBD/RNP motifs) family protein
Novel00920	5	-	21607751	21608878	481	15	51	10	1.81712	5.30094	1.10556	2.74121	--	--	--	--	--	--	--
Novel00921	5	-	21799335	21801294	1862	260	140	451	9.52827	4.40209	15.0836	9.67132	--	--	--	--	--	--	--
Novel00922	5	-	21855222	21856719	1080	33	10	16	1.78044	0.462918	0.78781	1.01039	GO:0005975//GO:0043170//GO:0044699//GO:0044267//GO:0044238//GO:0044723//GO:0009100//GO:0009059//GO:0006486//GO:0008152//GO:0043412//GO:0009058//GO:0036211//GO:0008150//GO:0019538//GO:0034645//GO:0044710//GO:0009987//GO:0044763//GO:1901137//GO:0044260//GO:0006464//GO:1901135//GO:0044249//GO:0009101//GO:0044237//GO:1901576//GO:0043413//GO:0070085//GO:0071704	carbohydrate metabolic process//macromolecule metabolic process//single-organism process//cellular protein metabolic process//primary metabolic process//single-organism carbohydrate metabolic process//glycoprotein metabolic process//macromolecule biosynthetic process//protein glycosylation//metabolic process//macromolecule modification//biosynthetic process//protein modification process//biologic…	--	--	GO:0016757//GO:0003674//GO:0003824//GO:0016740	transferase activity, transferring glycosyl groups//molecular_function//catalytic activity//transferase activity	no KO assigned | (RefSeq) RNA-directed DNA polymerase (reverse transcriptase)-related family protein
Novel00923	5	-	22040478	22043690	2338	117	524	338	3.49973	13.4484	9.22685	8.72499	--	--	--	--	--	--	--
Novel00925	5	-	22393480	22393874	307	19	17	3	3.60623	2.76846	0.519647	2.29811	--	--	--	--	--	--	--
Novel00930	5	-	23790765	23794118	1199	17	45	19	1.13728	2.58299	1.16001	1.62676	GO:0051171//GO:0010556//GO:0018130//GO:0032774//GO:0097659//GO:0051252//GO:0046483//GO:0006725//GO:0043170//GO:0015074//GO:0044238//GO:0050789//GO:2000112//GO:0044403//GO:0016032//GO:1901360//GO:0060255//GO:0080090//GO:0051704//GO:0044271//GO:0009059//GO:0010468//GO:0034641//GO:0016070//GO:0008152//GO:0008150//GO:0065007//GO:0031323//GO:0034654//GO:0009058//GO:1903506//GO:1901362//GO:0006139//GO:…	regulation of nitrogen compound metabolic process//regulation of macromolecule biosynthetic process//heterocycle biosynthetic process//RNA biosynthetic process//nucleic acid-templated transcription//regulation of RNA metabolic process//heterocycle metabolic process//cellular aromatic compound metabolic process//macromolecule metabolic process//DNA integration//primary metabolic process//regulatio…	--	--	--	--	--
Novel00933	5	-	25845842	25847759	1439	112	11	63	4.53519	0.382173	2.32812	2.41516	--	--	--	--	GO:0003674//GO:0005515//GO:0005488	molecular_function//protein binding//binding	--
Novel00935	5	-	26522539	26525973	3338	380	701	321	11.1717	17.6825	8.61245	12.4889	GO:0043170//GO:0006796//GO:0016310//GO:0043412//GO:0008152//GO:0006793//GO:0044267//GO:0044238//GO:0009987//GO:0044260//GO:0008150//GO:0036211//GO:0019538//GO:0006468//GO:0071704//GO:0006464//GO:0044237	macromolecule metabolic process//phosphate-containing compound metabolic process//phosphorylation//macromolecule modification//metabolic process//phosphorus metabolic process//cellular protein metabolic process//primary metabolic process//cellular process//cellular macromolecule metabolic process//biological_process//protein modification process//protein metabolic process//protein phosphorylation…	GO:0044464//GO:0044444//GO:0031988//GO:0043231//GO:0005622//GO:0043229//GO:0005737//GO:0005575//GO:0043226//GO:0031410//GO:0048770//GO:0016023//GO:0031982//GO:0044424//GO:0042470//GO:0043227//GO:0005623	cell part//cytoplasmic part//membrane-bounded vesicle//intracellular membrane-bounded organelle//intracellular//intracellular organelle//cytoplasm//cellular_component//organelle//cytoplasmic vesicle//pigment granule//cytoplasmic membrane-bounded vesicle//vesicle//intracellular part//melanosome//membrane-bounded organelle//cell	GO:0000166//GO:0032553//GO:0016773//GO:0032550//GO:0097367//GO:0001883//GO:1901265//GO:0005488//GO:0032559//GO:0004672//GO:0001882//GO:0017076//GO:0032555//GO:0032549//GO:0016301//GO:0097159//GO:0003674//GO:0003824//GO:0043167//GO:0016772//GO:0005515//GO:1901363//GO:0036094//GO:0043168//GO:0016740//GO:0035639//GO:0005524//GO:0030554	nucleotide binding//ribonucleotide binding//phosphotransferase activity, alcohol group as acceptor//purine ribonucleoside binding//carbohydrate derivative binding//purine nucleoside binding//nucleoside phosphate binding//binding//adenyl ribonucleotide binding//protein kinase activity//nucleoside binding//purine nucleotide binding//purine ribonucleotide binding//ribonucleoside binding//kinase acti…	--
Novel00937	5	-	27408191	27454477	464	287	114	392	49.477	16.8623	61.673	42.6707	--	--	--	--	--	--	--
Novel00938	5	-	28444019	28449050	2498	399	426	361	13.8142	12.6548	11.4064	12.6251	--	--	--	--	GO:0005488//GO:0003674//GO:0005515	binding//molecular_function//protein binding	--
Novel00939	5	-	29247592	29250604	1523	88	331	87	4.03436	13.02	3.63998	6.89811	--	--	--	--	--	--	no KO assigned | (RefSeq) Nucleic acid-binding, OB-fold-like protein
Novel00941	5	-	29897131	29899493	707	84	2	75	7.18737	0.146829	5.85652	4.39691	GO:0050794//GO:0007165//GO:0008150//GO:0007154//GO:0065007//GO:0023052//GO:0044700//GO:0009987//GO:0000160//GO:0044763//GO:0050789//GO:0035556//GO:0050896//GO:0051716//GO:0044699	regulation of cellular process//signal transduction//biological_process//cell communication//biological regulation//signaling//single organism signaling//cellular process//phosphorelay signal transduction system//single-organism cellular process//regulation of biological process//intracellular signal transduction//response to stimulus//cellular response to stimulus//single-organism process	GO:0005623//GO:0043227//GO:0005739//GO:0044424//GO:0005575//GO:0005737//GO:0043226//GO:0005622//GO:0043229//GO:0043231//GO:0044444//GO:0044464	cell//membrane-bounded organelle//mitochondrion//intracellular part//cellular_component//cytoplasm//organelle//intracellular//intracellular organelle//intracellular membrane-bounded organelle//cytoplasmic part//cell part	GO:0003674//GO:0004871//GO:0060089	molecular_function//signal transducer activity//molecular transducer activity	--
Novel00943	5	-	30230203	30232593	1132	462	603	327	24.2744	27.184	15.6798	22.3794	GO:0009059//GO:0034641//GO:0044271//GO:0043604//GO:0008152//GO:0006414//GO:0044267//GO:0043043//GO:0044238//GO:0006518//GO:0043170//GO:1901564//GO:0006412//GO:1901576//GO:1901566//GO:0071704//GO:0044249//GO:0006807//GO:0043603//GO:0044237//GO:0009987//GO:0034645//GO:0010467//GO:0044260//GO:0009058//GO:0008150//GO:0019538	macromolecule biosynthetic process//cellular nitrogen compound metabolic process//cellular nitrogen compound biosynthetic process//amide biosynthetic process//metabolic process//translational elongation//cellular protein metabolic process//peptide biosynthetic process//primary metabolic process//peptide metabolic process//macromolecule metabolic process//organonitrogen compound metabolic process/…	GO:0005622//GO:0005737//GO:0005575//GO:0044464//GO:0005623//GO:0044424	intracellular//cytoplasm//cellular_component//cell part//cell//intracellular part	GO:0003676//GO:0008135//GO:0005488//GO:1901363//GO:0003723//GO:0097159//GO:0003746//GO:0003674	nucleic acid binding//translation factor activity, RNA binding//binding//heterocyclic compound binding//RNA binding//organic cyclic compound binding//translation elongation factor activity//molecular_function	--
Novel00944	5	-	30317547	30318966	1041	33	6	21	2.30009	0.358817	1.33579	1.33157	--	--	--	--	--	--	--
Novel00945	5	-	30831287	30831857	538	27	20	28	2.92428	1.85856	2.76759	2.51681	--	--	GO:0016020//GO:0005575//GO:0016021//GO:0044425//GO:0031224	membrane//cellular_component//integral component of membrane//membrane part//intrinsic component of membrane	--	--	--
Novel00946	5	-	30854058	30856241	1766	525	1392	663	17.3223	39.4073	19.964	25.5646	GO:0008152//GO:0044699//GO:0055114//GO:0044710//GO:0008150	metabolic process//single-organism process//oxidation-reduction process//single-organism metabolic process//biological_process	--	--	GO:0016705//GO:0005488//GO:0046914//GO:1901363//GO:0046906//GO:0020037//GO:0046872//GO:0097159//GO:0043169//GO:0005506//GO:0016491//GO:0003824//GO:0043167//GO:0003674	oxidoreductase activity, acting on paired donors, with incorporation or reduction of molecular oxygen//binding//transition metal ion binding//heterocyclic compound binding//tetrapyrrole binding//heme binding//metal ion binding//organic cyclic compound binding//cation binding//iron ion binding//oxidoreductase activity//catalytic activity//ion binding//molecular_function	no KO assigned | (RefSeq) CYP72A15; cytochrome P450, family 72, subfamily A, polypeptide 15
Novel00948	5	-	32110058	32112967	1424	572	566	577	24.5073	20.8068	22.5612	22.6251	GO:0050896//GO:0006950//GO:0008150	response to stimulus//response to stress//biological_process	GO:0016021//GO:0005575//GO:0016020//GO:0031224//GO:0044425	integral component of membrane//cellular_component//membrane//intrinsic component of membrane//membrane part	GO:0001671//GO:0060590//GO:0005488//GO:0051087//GO:0005515//GO:0008047//GO:0098772//GO:0060589//GO:0003674//GO:0030234	ATPase activator activity//ATPase regulator activity//binding//chaperone binding//protein binding//enzyme activator activity//molecular function regulator//nucleoside-triphosphatase regulator activity//molecular_function//enzyme regulator activity	--
Novel00950	5	-	32440769	32442616	1090	282	614	487	15.0751	28.1624	23.759	22.3322	--	--	GO:0016020//GO:0005575//GO:0016021//GO:0044425//GO:0031224	membrane//cellular_component//integral component of membrane//membrane part//intrinsic component of membrane	GO:0004659//GO:0016765//GO:0003824//GO:0003674//GO:0016740	prenyltransferase activity//transferase activity, transferring alkyl or aryl (other than methyl) groups//catalytic activity//molecular_function//transferase activity	--
Novel00951	5	-	32724544	32725234	642	90	79	98	9.56974	7.20733	9.50979	8.76229	--	--	--	--	GO:0043169//GO:0043167//GO:0003674//GO:0046872//GO:0046914//GO:0008270//GO:0005488	cation binding//ion binding//molecular_function//metal ion binding//transition metal ion binding//zinc ion binding//binding	--
Novel00952	5	-	33487980	33488363	292	2253	514	1800	449.59	88.0052	327.805	288.467	--	--	--	--	--	--	--
Novel00953	5	-	35051799	35053476	1538	36	48	21	1.36391	1.56032	0.726087	1.21677	--	--	--	--	GO:0005515//GO:0003674//GO:0005488	protein binding//molecular_function//binding	--
Novel00957	6	+	1843790	1844667	776	48	99	46	3.60427	6.37825	3.15226	4.37826	--	--	--	--	--	--	--
Novel00959	6	+	2619598	2684268	677	116	80	306	12.6105	7.46197	30.3586	16.8104	--	--	--	--	--	--	--
Novel00960	6	+	2663042	2676732	350	362	21	899	60.2669	2.99971	136.589	66.6187	--	--	--	--	--	--	--
Novel00961	6	+	2672333	2673002	670	1389	458	2710	120.8	34.1758	215.09	123.355	--	--	--	--	--	--	--
Novel00963	6	+	3186387	3209083	796	525	377	1020	38.4312	23.6786	68.1416	43.4172	--	--	--	--	--	--	--
Novel00964	6	+	3233163	3233724	499	178	87	198	20.7854	8.71659	21.1004	16.8674	--	--	--	--	--	--	--
Novel00965	6	+	3330061	3331299	1239	301	435	562	14.1558	17.5528	24.1207	18.6098	GO:0008152//GO:0008150//GO:0009987//GO:0044237//GO:0015979	metabolic process//biological_process//cellular process//cellular metabolic process//photosynthesis	GO:0016020//GO:0044464//GO:0044436//GO:0005575//GO:0005622//GO:0009539//GO:0009521//GO:0044425//GO:0044424//GO:0009579//GO:0032991//GO:0005623//GO:0009523//GO:0043234//GO:0098796//GO:0034357	membrane//cell part//thylakoid part//cellular_component//intracellular//photosystem II reaction center//photosystem//membrane part//intracellular part//thylakoid//macromolecular complex//cell//photosystem II//protein complex//membrane protein complex//photosynthetic membrane	--	--	--
Novel00970	6	+	7510023	7518949	2743	3489	5712	3553	104.686	147.051	97.2907	116.343	--	--	--	--	--	--	K03046 DNA-directed RNA polymerase subunit beta' [EC:2.7.7.6] | (RefSeq) rpoC2; RNA polymerase beta'' chain
Novel00972	6	+	8162834	8163991	920	94	116	72	6.0058	6.35904	4.1982	5.52101	--	--	--	--	--	--	--
Novel00973	6	+	8892227	8894344	892	10	43	25	0.823009	3.03643	1.87773	1.91239	--	--	--	--	--	--	--
Novel00974	6	+	10746693	10750771	2278	118	185	162	4.50869	6.06499	5.64899	5.40755	--	--	--	--	--	--	--
Novel00975	6	+	10773866	10777745	2005	132	156	143	4.46921	4.53181	4.41856	4.47319	GO:0034613//GO:0051234//GO:0008104//GO:0051641//GO:0090150//GO:0051179//GO:0016043//GO:0008150//GO:0070727//GO:0051205//GO:0044763//GO:1902578//GO:0072657//GO:0009987//GO:1902580//GO:0033036//GO:0071840//GO:0061024//GO:0044699//GO:0044802//GO:0045184	cellular protein localization//establishment of localization//protein localization//cellular localization//establishment of protein localization to membrane//localization//cellular component organization//biological_process//cellular macromolecule localization//protein insertion into membrane//single-organism cellular process//single-organism localization//protein localization to membrane//cellul…	GO:0031224//GO:0044425//GO:0016021//GO:0005575//GO:0016020	intrinsic component of membrane//membrane part//integral component of membrane//cellular_component//membrane	GO:0005515//GO:0003674//GO:0005488	protein binding//molecular_function//binding	--
Novel00976	6	+	12376410	12379119	2421	711	867	3	20.1211	21.0519	0.0774801	13.7501	GO:0008150//GO:0006807//GO:0009399//GO:0071941//GO:0008152	biological_process//nitrogen compound metabolic process//nitrogen fixation//nitrogen cycle metabolic process//metabolic process	--	--	GO:0043167//GO:0003674//GO:0043169//GO:0046872//GO:0005488//GO:0046914//GO:0030151	ion binding//molecular_function//cation binding//metal ion binding//binding//transition metal ion binding//molybdenum ion binding	--
Novel00980	6	+	13455172	13456265	484	235	208	262	28.2918	21.4855	28.786	26.1878	GO:0006825//GO:0051234//GO:0000041//GO:0008150//GO:0051179//GO:1902578//GO:0006810//GO:0030001//GO:0006812//GO:0006811//GO:0044765//GO:0044699	copper ion transport//establishment of localization//transition metal ion transport//biological_process//localization//single-organism localization//transport//metal ion transport//cation transport//ion transport//single-organism transport//single-organism process	GO:0044446//GO:0043227//GO:0031974//GO:0005623//GO:0005758//GO:0005740//GO:0005739//GO:0044424//GO:0044429//GO:0005737//GO:0005575//GO:0031967//GO:0043226//GO:0005622//GO:0043229//GO:0031975//GO:0043231//GO:0044422//GO:0044464//GO:0044444//GO:0031970	intracellular organelle part//membrane-bounded organelle//membrane-enclosed lumen//cell//mitochondrial intermembrane space//mitochondrial envelope//mitochondrion//intracellular part//mitochondrial part//cytoplasm//cellular_component//organelle envelope//organelle//intracellular//intracellular organelle//envelope//intracellular membrane-bounded organelle//organelle part//cell part//cytoplasmic par…	GO:0046872//GO:0005507//GO:0016530//GO:0003674//GO:0043167//GO:0043169//GO:0016531//GO:0046914//GO:0005488	metal ion binding//copper ion binding//metallochaperone activity//molecular_function//ion binding//cation binding//copper chaperone activity//transition metal ion binding//binding	--
Novel00981	6	+	13499637	13501186	1161	182	612	295	9.13434	26.354	13.5119	16.3334	--	--	--	--	--	--	--
Novel00982	6	+	13540615	13541365	669	8	7	26	0.757971	0.569051	2.24814	1.19172	--	--	--	--	--	--	no KO assigned | (RefSeq) hypothetical protein
Novel00984	6	+	14003993	14009688	1744	473	570	560	16.7954	17.3658	18.147	17.4361	GO:0036211//GO:0008150//GO:0019538//GO:0009987//GO:0070646//GO:0044260//GO:0006464//GO:0044237//GO:0070647//GO:0016579//GO:0071704//GO:0006508//GO:0043170//GO:0044267//GO:0044238//GO:0008152//GO:0043412	protein modification process//biological_process//protein metabolic process//cellular process//protein modification by small protein removal//cellular macromolecule metabolic process//cellular protein modification process//cellular metabolic process//protein modification by small protein conjugation or removal//protein deubiquitination//organic substance metabolic process//proteolysis//macromolec…	--	--	GO:0003674//GO:0032183//GO:0003824//GO:0036459//GO:0008234//GO:0016787//GO:0070138//GO:0005515//GO:0070122//GO:0005488//GO:0070011//GO:0016929//GO:0032182//GO:0070140//GO:0019783//GO:0008233	molecular_function//SUMO binding//catalytic activity//ubiquitinyl hydrolase activity//cysteine-type peptidase activity//hydrolase activity//ubiquitin-like protein-specific isopeptidase activity//protein binding//isopeptidase activity//binding//peptidase activity, acting on L-amino acid peptides//SUMO-specific protease activity//ubiquitin-like protein binding//SUMO-specific isopeptidase activity//…	--
Novel00986	6	+	14596276	14597033	589	565	390	498	55.8948	33.1038	44.9614	44.6533	GO:0044237//GO:0006807//GO:0006355//GO:0044249//GO:0019438//GO:0031326//GO:0006950//GO:0071704//GO:0015979//GO:0006351//GO:1901576//GO:0050794//GO:0090304//GO:2001141//GO:0006974//GO:1903506//GO:1901362//GO:0019222//GO:0006139//GO:0065007//GO:0008150//GO:0033554//GO:0031323//GO:0034654//GO:0009058//GO:0044260//GO:0006289//GO:0019219//GO:0044763//GO:0006259//GO:0009889//GO:0010467//GO:0009987//GO:…	cellular metabolic process//nitrogen compound metabolic process//regulation of transcription, DNA-templated//cellular biosynthetic process//aromatic compound biosynthetic process//regulation of cellular biosynthetic process//response to stress//organic substance metabolic process//photosynthesis//transcription, DNA-templated//organic substance biosynthetic process//regulation of cellular process/…	GO:0005623//GO:0043227//GO:0032991//GO:0044446//GO:0034357//GO:0098796//GO:0044428//GO:0043234//GO:0009522//GO:0044424//GO:0044425//GO:0009521//GO:0009579//GO:0043226//GO:0000439//GO:0005575//GO:0005634//GO:0043229//GO:0005622//GO:0016020//GO:0043231//GO:0042651//GO:0044436//GO:0044422//GO:0044464	cell//membrane-bounded organelle//macromolecular complex//intracellular organelle part//photosynthetic membrane//membrane protein complex//nuclear part//protein complex//photosystem I//intracellular part//membrane part//photosystem//thylakoid//organelle//core TFIIH complex//cellular_component//nucleus//intracellular organelle//intracellular//membrane//intracellular membrane-bounded organelle//thy…	GO:0016787//GO:0016818//GO:0005515//GO:0003824//GO:0003674//GO:0042623//GO:0070035//GO:0008026//GO:0008094//GO:0004003//GO:0003678//GO:0004386//GO:0005488//GO:0001071//GO:0016462//GO:0017111//GO:0003700//GO:0016817//GO:0005516//GO:0016887	hydrolase activity//hydrolase activity, acting on acid anhydrides, in phosphorus-containing anhydrides//protein binding//catalytic activity//molecular_function//ATPase activity, coupled//purine NTP-dependent helicase activity//ATP-dependent helicase activity//DNA-dependent ATPase activity//ATP-dependent DNA helicase activity//DNA helicase activity//helicase activity//binding//nucleic acid binding…	--
Novel00987	6	+	14652268	14653087	736	273	48	266	21.6134	3.26056	19.2189	14.6976	--	--	--	--	--	--	--
Novel00988	6	+	14662387	14669634	6261	99	618	70	0.92136	4.93484	0.594538	2.15025	GO:0090304//GO:0071704//GO:0006807//GO:0044237//GO:0009987//GO:0006259//GO:0044260//GO:0008150//GO:0006139//GO:0034641//GO:0008152//GO:0015074//GO:0044238//GO:1901360//GO:0046483//GO:0006725//GO:0043170	nucleic acid metabolic process//organic substance metabolic process//nitrogen compound metabolic process//cellular metabolic process//cellular process//DNA metabolic process//cellular macromolecule metabolic process//biological_process//nucleobase-containing compound metabolic process//cellular nitrogen compound metabolic process//metabolic process//DNA integration//primary metabolic process//org…	--	--	GO:0005515//GO:0046872//GO:0043169//GO:0003674//GO:0043167//GO:0008270//GO:0046914//GO:0005488	protein binding//metal ion binding//cation binding//molecular_function//ion binding//zinc ion binding//transition metal ion binding//binding	--
Novel00989	6	+	14684777	14688181	3311	587	824	518	10.3304	12.4422	8.31948	10.364	GO:0044260//GO:0019219//GO:0006259//GO:0044763//GO:0006282//GO:0009987//GO:0044710//GO:0006139//GO:0019222//GO:0065007//GO:0008150//GO:0031323//GO:0033554//GO:0071704//GO:0080134//GO:0080135//GO:0051052//GO:0090304//GO:0006974//GO:0050794//GO:2001020//GO:0044237//GO:0006807//GO:0006950//GO:0051716//GO:0044699//GO:0006281//GO:0046483//GO:0043170//GO:0006725//GO:0051171//GO:0008152//GO:0048583//GO:…	cellular macromolecule metabolic process//regulation of nucleobase-containing compound metabolic process//DNA metabolic process//single-organism cellular process//regulation of DNA repair//cellular process//single-organism metabolic process//nucleobase-containing compound metabolic process//regulation of metabolic process//biological regulation//biological_process//regulation of cellular metaboli…	--	--	GO:0097159//GO:0032549//GO:0032555//GO:0003824//GO:0043167//GO:0003674//GO:1901363//GO:0016818//GO:0005515//GO:0043531//GO:0030554//GO:0005524//GO:0035639//GO:0043168//GO:0016787//GO:0036094//GO:0017111//GO:0016817//GO:0032553//GO:0000166//GO:0016887//GO:0005488//GO:0097367//GO:1901265//GO:0001883//GO:0032550//GO:0016462//GO:0032559//GO:0017076//GO:0001882	organic cyclic compound binding//ribonucleoside binding//purine ribonucleotide binding//catalytic activity//ion binding//molecular_function//heterocyclic compound binding//hydrolase activity, acting on acid anhydrides, in phosphorus-containing anhydrides//protein binding//ADP binding//adenyl nucleotide binding//ATP binding//purine ribonucleoside triphosphate binding//anion binding//hydrolase acti…	--
Novel00990	6	+	15992250	15995552	1692	252	269	248	8.67837	7.94841	7.79429	8.14036	GO:0022610//GO:0044650//GO:0043170//GO:0006508//GO:0044238//GO:0019058//GO:0016032//GO:0044403//GO:0051704//GO:0008152//GO:0044406//GO:0008150//GO:0019538//GO:0009987//GO:0044419//GO:0019062//GO:0044764//GO:0071704	biological adhesion//adhesion of symbiont to host cell//macromolecule metabolic process//proteolysis//primary metabolic process//viral life cycle//viral process//symbiosis, encompassing mutualism through parasitism//multi-organism process//metabolic process//adhesion of symbiont to host//biological_process//protein metabolic process//cellular process//interspecies interaction between organisms//v…	GO:0019012//GO:0005575//GO:0044423//GO:0019028	virion//cellular_component//virion part//viral capsid	GO:0008233//GO:0003824//GO:0003674//GO:0016787	peptidase activity//catalytic activity//molecular_function//hydrolase activity	--
Novel00991	6	+	15995823	15996577	625	11	77	1	1.02554	6.15941	0.0850835	2.42334	GO:0000003//GO:0048609//GO:0032501//GO:0051704//GO:0007610//GO:0019098//GO:0045924//GO:0007617//GO:0022414//GO:0033057//GO:0019953//GO:0032504//GO:0044703//GO:0046008//GO:0060180//GO:0065007//GO:0008150//GO:0065008//GO:0051705//GO:0044705//GO:0007618//GO:0044706	reproduction//multicellular organismal reproductive process//multicellular organismal process//multi-organism process//behavior//reproductive behavior//regulation of female receptivity//mating behavior//reproductive process//multicellular organismal reproductive behavior//sexual reproduction//multicellular organism reproduction//multi-organism reproductive process//regulation of female receptivit…	GO:0005575//GO:0005576	cellular_component//extracellular region	GO:0005488//GO:0005179//GO:0005515//GO:0005102//GO:0003674	binding//hormone activity//protein binding//receptor binding//molecular_function	--
Novel00992	6	+	15996814	15999758	2419	568	746	544	13.7445	15.4885	12.0135	13.7488	GO:0044764//GO:0043069//GO:0044532//GO:0051701//GO:0050794//GO:0006915//GO:0051817//GO:0052150//GO:0043066//GO:0052040//GO:0065007//GO:0065008//GO:0008150//GO:0048519//GO:0019048//GO:0016265//GO:0052433//GO:0009987//GO:0044419//GO:0044763//GO:0044068//GO:0044531//GO:0050789//GO:0052041//GO:0052490//GO:0048523//GO:0016032//GO:0044403//GO:0039526//GO:0044003//GO:0051704//GO:0008219//GO:0033668//GO:…	multi-organism cellular process//negative regulation of programmed cell death//modulation of apoptotic process in other organism//interaction with host//regulation of cellular process//apoptotic process//modification of morphology or physiology of other organism involved in symbiotic interaction//modulation by symbiont of host apoptotic process//negative regulation of apoptotic process//modulatio…	--	--	--	--	--
Novel00994	6	+	16481484	16484695	2038	156	142	76	4.46024	3.48347	1.98306	3.30892	--	--	--	--	--	--	--
Novel00995	6	+	16805954	16807566	1408	21	14	55	0.86907	0.497111	2.07723	1.14781	--	--	--	--	--	--	--
Novel00996	6	+	17095415	17097224	1590	173	212	169	6.64068	6.9822	5.92026	6.51438	--	--	--	--	--	--	--
Novel00997	6	+	17731959	17733814	1393	582	729	157	24.345	26.164	5.99341	18.8341	--	--	GO:0044425//GO:0031224//GO:0016020//GO:0005575//GO:0016021	membrane part//intrinsic component of membrane//membrane//cellular_component//integral component of membrane	--	--	--
Novel00998	6	+	18551094	18552763	1059	28	34	42	1.70484	1.77621	2.3338	1.93828	--	--	--	--	--	--	--
Novel00999	6	+	19957357	19959205	1596	4	99	4	0.146038	3.1012	0.133276	1.12684	GO:0006325//GO:0016568//GO:0043933//GO:0006338//GO:0071840//GO:0006996//GO:0009987//GO:0016043//GO:0008150//GO:0051276	chromatin organization//chromatin modification//macromolecular complex subunit organization//chromatin remodeling//cellular component organization or biogenesis//organelle organization//cellular process//cellular component organization//biological_process//chromosome organization	GO:0043229//GO:0005622//GO:0043226//GO:0005634//GO:0005575//GO:0044464//GO:0043231//GO:0043227//GO:0005623//GO:0044424	intracellular organelle//intracellular//organelle//nucleus//cellular_component//cell part//intracellular membrane-bounded organelle//membrane-bounded organelle//cell//intracellular part	GO:0032559//GO:0003676//GO:0001882//GO:0017076//GO:0032553//GO:0016817//GO:0000166//GO:0001883//GO:1901265//GO:0097367//GO:0005488//GO:0032550//GO:0016818//GO:1901363//GO:0035639//GO:0005524//GO:0030554//GO:0036094//GO:0016787//GO:0043168//GO:0097159//GO:0032555//GO:0032549//GO:0003674//GO:0043167//GO:0003824	adenyl ribonucleotide binding//nucleic acid binding//nucleoside binding//purine nucleotide binding//ribonucleotide binding//hydrolase activity, acting on acid anhydrides//nucleotide binding//purine nucleoside binding//nucleoside phosphate binding//carbohydrate derivative binding//binding//purine ribonucleoside binding//hydrolase activity, acting on acid anhydrides, in phosphorus-containing anhydr…	--
Novel01000	6	+	20031123	20032616	992	82	72	57	5.70175	4.29553	3.61707	4.53811	--	--	--	--	--	--	no KO assigned | (RefSeq) DNAJ heat shock N-terminal domain-containing protein
Novel01001	6	+	20050552	20054405	1111	34	109	66	1.83101	5.03648	3.24371	3.3704	GO:0006338//GO:0006996//GO:0071840//GO:0006325//GO:0043933//GO:0016568//GO:0009987//GO:0016043//GO:0051276//GO:0008150	chromatin remodeling//organelle organization//cellular component organization or biogenesis//chromatin organization//macromolecular complex subunit organization//chromatin modification//cellular process//cellular component organization//chromosome organization//biological_process	GO:0044464//GO:0043231//GO:0043229//GO:0005622//GO:0043226//GO:0005575//GO:0005634//GO:0044424//GO:0005623//GO:0043227	cell part//intracellular membrane-bounded organelle//intracellular organelle//intracellular//organelle//cellular_component//nucleus//intracellular part//cell//membrane-bounded organelle	GO:0016817//GO:0032553//GO:0000166//GO:0005488//GO:0097367//GO:1901265//GO:0001883//GO:0032550//GO:0003676//GO:0032559//GO:0017076//GO:0001882//GO:0097159//GO:0032549//GO:0032555//GO:0003824//GO:0043167//GO:0003674//GO:1901363//GO:0016818//GO:0030554//GO:0005524//GO:0035639//GO:0043168//GO:0016787//GO:0036094	hydrolase activity, acting on acid anhydrides//ribonucleotide binding//nucleotide binding//binding//carbohydrate derivative binding//nucleoside phosphate binding//purine nucleoside binding//purine ribonucleoside binding//nucleic acid binding//adenyl ribonucleotide binding//purine nucleotide binding//nucleoside binding//organic cyclic compound binding//ribonucleoside binding//purine ribonucleotide…	K09422 myb proto-oncogene protein, plant | (RefSeq) MYB47; myb domain protein 47
Novel01003	6	+	20412123	20413233	948	1059	10804	222	65.0917	569.776	12.4529	215.774	--	--	--	--	--	--	--
Novel01004	6	+	20534312	20536286	1427	60	15	82	3.0641	0.657255	3.82167	2.51434	--	--	--	--	--	--	--
Novel01005	6	+	20969941	20971626	1065	334	194	428	18.2741	9.1071	21.3707	16.2506	GO:0009987//GO:0010467//GO:0044260//GO:0008150//GO:0006139//GO:0090304//GO:0000398//GO:0071704//GO:0008380//GO:0000377//GO:0000375//GO:0006807//GO:0044237//GO:0046483//GO:0006725//GO:0043170//GO:0016071//GO:0006396//GO:0006397//GO:0034641//GO:0016070//GO:0008152//GO:0044238//GO:1901360	cellular process//gene expression//cellular macromolecule metabolic process//biological_process//nucleobase-containing compound metabolic process//nucleic acid metabolic process//mRNA splicing, via spliceosome//organic substance metabolic process//RNA splicing//RNA splicing, via transesterification reactions with bulged adenosine as nucleophile//RNA splicing, via transesterification reactions//ni…	GO:0044424//GO:0044428//GO:0044446//GO:0043227//GO:0032991//GO:0005623//GO:0044422//GO:0044464//GO:0005681//GO:0043231//GO:0030529//GO:0005622//GO:0043229//GO:0005634//GO:0005575//GO:0043226	intracellular part//nuclear part//intracellular organelle part//membrane-bounded organelle//macromolecular complex//cell//organelle part//cell part//spliceosomal complex//intracellular membrane-bounded organelle//ribonucleoprotein complex//intracellular//intracellular organelle//nucleus//cellular_component//organelle	--	--	--
Novel01007	6	+	21504916	21505929	802	11	78	1	0.799202	4.86237	0.0663057	1.90929	--	--	--	--	--	--	--
Novel01009	6	+	22781998	22784418	1870	4092	14378	2303	131.298	395.832	67.4378	198.189	GO:0008150//GO:0008152	biological_process//metabolic process	--	--	GO:0003824//GO:0003674	catalytic activity//molecular_function	--
Novel01010	6	+	23098175	23099911	1237	68	28	41	3.23453	1.14275	1.77981	2.05236	--	--	--	--	--	--	--
Novel01014	6	+	26028978	26030531	1038	324	323	587	18.188	15.5573	30.0723	21.2725	GO:0006464//GO:0006399//GO:0019954//GO:0044249//GO:0006260//GO:0000281//GO:0034470//GO:0006807//GO:0044237//GO:0016569//GO:0006473//GO:0000917//GO:0090529//GO:1902410//GO:0090304//GO:1901576//GO:0044085//GO:0016570//GO:0071704//GO:0018193//GO:0009058//GO:0008150//GO:0051276//GO:0036211//GO:0022402//GO:0006139//GO:0019538//GO:0044248//GO:0016043//GO:0000910//GO:0001682//GO:0044710//GO:0009987//GO:…	cellular protein modification process//tRNA metabolic process//asexual reproduction//cellular biosynthetic process//DNA replication//mitotic cytokinesis//ncRNA processing//nitrogen compound metabolic process//cellular metabolic process//covalent chromatin modification//protein acetylation//barrier septum assembly//cell septum assembly//mitotic cytokinetic process//nucleic acid metabolic process//…	GO:0005623//GO:0044424//GO:0005737//GO:0005575//GO:0005622//GO:0044464	cell//intracellular part//cytoplasm//cellular_component//intracellular//cell part	GO:0051082//GO:0016787//GO:0004549//GO:0004519//GO:0004521//GO:0005515//GO:0003674//GO:0004540//GO:0003824//GO:0004518//GO:0016891//GO:0016893//GO:0004526//GO:0046983//GO:0005488//GO:0016788	unfolded protein binding//hydrolase activity//tRNA-specific ribonuclease activity//endonuclease activity//endoribonuclease activity//protein binding//molecular_function//ribonuclease activity//catalytic activity//nuclease activity//endoribonuclease activity, producing 5'-phosphomonoesters//endonuclease activity, active with either ribo- or deoxyribonucleic acids and producing 5'-phosphomonoesters…	--
Novel01017	6	+	26690334	26693331	1927	1095	1546	1301	33.1109	40.1103	35.9022	36.3745	GO:1901564//GO:0051716//GO:0043436//GO:0044699//GO:0019752//GO:0006082//GO:0044238//GO:0050789//GO:0007166//GO:0016055//GO:0008152//GO:0006520//GO:0050896//GO:0044281//GO:0023052//GO:0065007//GO:0007154//GO:0008150//GO:0009058//GO:0044763//GO:0044700//GO:0044710//GO:0009987//GO:0044237//GO:0006807//GO:0071704//GO:0007165//GO:0050794	organonitrogen compound metabolic process//cellular response to stimulus//oxoacid metabolic process//single-organism process//carboxylic acid metabolic process//organic acid metabolic process//primary metabolic process//regulation of biological process//cell surface receptor signaling pathway//Wnt signaling pathway//metabolic process//cellular amino acid metabolic process//response to stimulus//s…	--	--	GO:0005488//GO:0016829//GO:0048037//GO:0003824//GO:0043167//GO:0003674//GO:0097159//GO:0043168//GO:0030170//GO:1901363	binding//lyase activity//cofactor binding//catalytic activity//ion binding//molecular_function//organic cyclic compound binding//anion binding//pyridoxal phosphate binding//heterocyclic compound binding	--
Novel01018	6	+	26867727	26868175	358	22	4	10	3.58078	0.558605	1.4854	1.87493	--	--	--	--	--	--	--
Novel01020	6	+	27430697	27432454	1389	53	45	53	2.22497	1.62088	2.03054	1.9588	--	--	--	--	--	--	--
Novel01021	6	+	28519880	28533145	1998	73	13	141	3.70526	0.566148	6.53135	3.60092	--	--	--	--	--	--	--
Novel01022	6	+	28692784	28696602	2728	239	335	257	5.10495	6.13944	5.00973	5.41804	GO:0007165//GO:0050794//GO:0007186//GO:0023052//GO:0007154//GO:0008150//GO:0065007//GO:0044763//GO:0009987//GO:0044700//GO:0050789//GO:0035556//GO:0050896//GO:0007205//GO:0044699//GO:0051716	signal transduction//regulation of cellular process//G-protein coupled receptor signaling pathway//signaling//cell communication//biological_process//biological regulation//single-organism cellular process//cellular process//single organism signaling//regulation of biological process//intracellular signal transduction//response to stimulus//protein kinase C-activating G-protein coupled receptor s…	--	--	GO:0016740//GO:0016772//GO:0003674//GO:0003824//GO:0016301//GO:0004143//GO:0016773	transferase activity//transferase activity, transferring phosphorus-containing groups//molecular_function//catalytic activity//kinase activity//diacylglycerol kinase activity//phosphotransferase activity, alcohol group as acceptor	--
Novel01023	6	+	29353296	29355785	1558	359	396	367	15.0493	14.2432	14.0403	14.4443	GO:1901362//GO:0006139//GO:0019222//GO:0023052//GO:1903506//GO:0031323//GO:0034654//GO:0009058//GO:0065007//GO:0008150//GO:0007154//GO:0019219//GO:0044763//GO:0006259//GO:0044260//GO:0006576//GO:0009987//GO:0034645//GO:0044700//GO:0009889//GO:0010467//GO:0006807//GO:0006355//GO:0044237//GO:0031326//GO:0044249//GO:0006260//GO:0019438//GO:0007165//GO:0006351//GO:0071704//GO:0050794//GO:0090304//GO:…	organic cyclic compound biosynthetic process//nucleobase-containing compound metabolic process//regulation of metabolic process//signaling//regulation of nucleic acid-templated transcription//regulation of cellular metabolic process//nucleobase-containing compound biosynthetic process//biosynthetic process//biological regulation//biological_process//cell communication//regulation of nucleobase-co…	--	--	GO:0003674//GO:0003824//GO:0043167//GO:0097159//GO:0032555//GO:0032549//GO:0035639//GO:0003677//GO:0030554//GO:0005524//GO:0036094//GO:0043168//GO:0005525//GO:0016787//GO:0016818//GO:0005515//GO:1901363//GO:0097367//GO:1901265//GO:0001883//GO:0005488//GO:0019001//GO:0016462//GO:0003924//GO:0032550//GO:0032553//GO:0008134//GO:0017111//GO:0016817//GO:0032561//GO:0016887//GO:0000166//GO:0001882//GO:…	molecular_function//catalytic activity//ion binding//organic cyclic compound binding//purine ribonucleotide binding//ribonucleoside binding//purine ribonucleoside triphosphate binding//DNA binding//adenyl nucleotide binding//ATP binding//small molecule binding//anion binding//GTP binding//hydrolase activity//hydrolase activity, acting on acid anhydrides, in phosphorus-containing anhydrides//prote…	--
Novel01024	6	+	30046090	30047490	1401	210	304	182	11.3301	14.0727	8.96134	11.4547	--	--	--	--	--	--	--
Novel01027	6	+	31417236	31422336	815	205	167	185	15.8845	11.1027	13.0822	13.3564	--	--	--	--	--	--	--
Novel01028	6	+	32950090	32951149	471	18	2	39	2.22684	0.212294	4.40321	2.28078	GO:0008150//GO:0008152	biological_process//metabolic process	--	--	GO:0016740//GO:0016746//GO:0003824//GO:0003674	transferase activity//transferase activity, transferring acyl groups//catalytic activity//molecular_function	--
Novel01029	6	+	33560462	33562289	1269	280	276	272	14.212	12.0197	12.5995	12.9437	--	--	--	--	--	--	--
Novel01030	6	+	33579593	33586764	4433	51	94	94	1.13641	1.79715	1.91153	1.61503	GO:0045444//GO:0032502//GO:0044767//GO:0044699//GO:0030154//GO:0044763//GO:0048869//GO:0009987//GO:0008150	fat cell differentiation//developmental process//single-organism developmental process//single-organism process//cell differentiation//single-organism cellular process//cellular developmental process//cellular process//biological_process	--	--	--	--	--
Novel01031	6	+	34863266	34865545	1133	77	5	18	4.96318	0.276522	1.05884	2.09951	--	--	--	--	--	--	--
Novel01034	6	+	36613707	36614353	552	10	8	31	1.0556	0.724568	2.9864	1.58886	--	--	GO:0016020//GO:0016021//GO:0005575//GO:0044425//GO:0031224	membrane//integral component of membrane//cellular_component//membrane part//intrinsic component of membrane	--	--	--
Novel01035	6	+	36983006	36983836	747	94	8	54	7.33238	0.535424	3.84414	3.90398	--	--	--	--	--	--	--
Novel01038	6	+	37484669	37487247	2010	36	153	4	1.17914	4.29975	0.119567	1.86615	GO:0003333//GO:0051252//GO:0044765//GO:0032774//GO:0097659//GO:0010556//GO:0015711//GO:0006811//GO:0071702//GO:0018130//GO:0051171//GO:0044699//GO:0034220//GO:0015849//GO:0046483//GO:0043170//GO:0006725//GO:0006820//GO:0098656//GO:0071705//GO:1901360//GO:0060255//GO:2000112//GO:0044238//GO:0050789//GO:0006810//GO:0016070//GO:0008152//GO:0044271//GO:0010468//GO:0009059//GO:0034641//GO:0080090//GO:…	amino acid transmembrane transport//regulation of RNA metabolic process//single-organism transport//RNA biosynthetic process//nucleic acid-templated transcription//regulation of macromolecule biosynthetic process//organic anion transport//ion transport//organic substance transport//heterocycle biosynthetic process//regulation of nitrogen compound metabolic process//single-organism process//ion tr…	GO:0016020//GO:0043231//GO:0044464//GO:0043226//GO:0005634//GO:0005575//GO:0043229//GO:0005622//GO:0044424//GO:0043227//GO:0005623	membrane//intracellular membrane-bounded organelle//cell part//organelle//nucleus//cellular_component//intracellular organelle//intracellular//intracellular part//membrane-bounded organelle//cell	GO:0001071//GO:0005215//GO:0008514//GO:0003700//GO:0005342//GO:0003674//GO:0022857//GO:0015075//GO:0022892//GO:0046943//GO:0008509//GO:0015171//GO:0022891	nucleic acid binding transcription factor activity//transporter activity//organic anion transmembrane transporter activity//transcription factor activity, sequence-specific DNA binding//organic acid transmembrane transporter activity//molecular_function//transmembrane transporter activity//ion transmembrane transporter activity//substrate-specific transporter activity//carboxylic acid transmembra…	--
Novel01039	6	+	38914418	38915789	919	118	49	112	7.48992	2.66859	6.48785	5.54879	--	--	--	--	--	--	--
Novel01040	6	+	39155105	39156787	868	100	90	189	7.43228	5.73924	12.8195	8.66367	--	--	--	--	--	--	--
Novel01041	6	+	39352438	39356327	3040	444	742	349	10.8294	15.528	7.76846	11.3753	--	--	--	--	GO:0016787//GO:0003993//GO:0003674//GO:0003824//GO:0016788//GO:0042578//GO:0016791	hydrolase activity//acid phosphatase activity//molecular_function//catalytic activity//hydrolase activity, acting on ester bonds//phosphoric ester hydrolase activity//phosphatase activity	--
Novel01042	6	+	39670171	39672448	1847	482	435	504	15.2061	11.7747	14.5107	13.8305	GO:0019438//GO:0044249//GO:0031326//GO:0044237//GO:0006807//GO:0006355//GO:1901576//GO:0050794//GO:2001141//GO:0090304//GO:0071704//GO:0006351//GO:0008150//GO:0065007//GO:0034654//GO:0009058//GO:0031323//GO:1903506//GO:0019222//GO:0006139//GO:1901362//GO:0010467//GO:0009889//GO:0009987//GO:0034645//GO:0044260//GO:0019219//GO:0050789//GO:0044238//GO:2000112//GO:0044767//GO:0060255//GO:1901360//GO:…	aromatic compound biosynthetic process//cellular biosynthetic process//regulation of cellular biosynthetic process//cellular metabolic process//nitrogen compound metabolic process//regulation of transcription, DNA-templated//organic substance biosynthetic process//regulation of cellular process//regulation of RNA biosynthetic process//nucleic acid metabolic process//organic substance metabolic pr…	GO:0005623//GO:0043227//GO:0044424//GO:0005575//GO:0005634//GO:0043226//GO:0005622//GO:0043229//GO:0043231//GO:0044464	cell//membrane-bounded organelle//intracellular part//cellular_component//nucleus//organelle//intracellular//intracellular organelle//intracellular membrane-bounded organelle//cell part	GO:0003677//GO:1901363//GO:0003674//GO:0097159//GO:0003676//GO:0001071//GO:0005488//GO:0043565//GO:0003700	DNA binding//heterocyclic compound binding//molecular_function//organic cyclic compound binding//nucleic acid binding//nucleic acid binding transcription factor activity//binding//sequence-specific DNA binding//transcription factor activity, sequence-specific DNA binding	--
Novel01045	6	-	1509518	1510263	701	13	20	12	1.0806	1.4264	0.910309	1.1391	--	--	--	--	GO:0046914//GO:0008270//GO:0005488//GO:0046872//GO:0043167//GO:0003674//GO:0043169	transition metal ion binding//zinc ion binding//binding//metal ion binding//ion binding//molecular_function//cation binding	--
Novel01047	6	-	1921748	1925791	823	77	62	38	6.04679	4.17749	2.72336	4.31588	--	--	--	--	--	--	--
Novel01048	6	-	2408300	2548640	842	10	13	22	0.910454	1.01553	1.82797	1.25132	--	--	--	--	--	--	--
Novel01050	6	-	2674326	2683182	362	877	270	1965	141.166	37.2892	288.655	155.703	--	--	--	--	--	--	--
Novel01051	6	-	2969222	3077687	1510	28	33	48	1.08049	1.09261	1.6904	1.28783	--	--	GO:0031967//GO:0005575//GO:0005737//GO:0044455//GO:0043226//GO:0005742//GO:0005622//GO:0043229//GO:0031975//GO:0016020//GO:0043231//GO:0098799//GO:0098798//GO:0044444//GO:0098588//GO:0044422//GO:0031966//GO:0031968//GO:0044464//GO:0044446//GO:0098805//GO:0005623//GO:0032991//GO:0043227//GO:0005740//GO:0043234//GO:0098796//GO:0005741//GO:0019867//GO:0005739//GO:0044424//GO:0044425//GO:0031090//GO:…	organelle envelope//cellular_component//cytoplasm//mitochondrial membrane part//organelle//mitochondrial outer membrane translocase complex//intracellular//intracellular organelle//envelope//membrane//intracellular membrane-bounded organelle//outer mitochondrial membrane protein complex//mitochondrial protein complex//cytoplasmic part//bounding membrane of organelle//organelle part//mitochondrial…	--	--	--
Novel01052	6	-	2992516	3063661	767	4004	1407	7375	304.184	91.7121	511.319	302.405	--	--	--	--	--	--	--
Novel01053	6	-	3022541	3076591	921	1830	1093	3488	115.779	59.332	201.392	125.501	--	--	--	--	--	--	--
Novel01054	6	-	3135261	3212980	986	3021	1576	5687	222.824	99.7372	382.809	235.123	--	--	--	--	--	--	--
Novel01055	6	-	3396690	3397463	689	85	137	69	7.18849	9.94099	5.32544	7.48497	--	--	--	--	--	--	--
Novel01056	6	-	3409220	3409864	349	8	1	11	1.33568	0.143253	1.67607	1.05167	GO:0008150//GO:0019538//GO:0071704//GO:0006508//GO:0043170//GO:0044238//GO:0008152	biological_process//protein metabolic process//organic substance metabolic process//proteolysis//macromolecule metabolic process//primary metabolic process//metabolic process	--	--	GO:0003674//GO:0003824//GO:0008234//GO:0016787//GO:0070011//GO:0008233	molecular_function//catalytic activity//cysteine-type peptidase activity//hydrolase activity//peptidase activity, acting on L-amino acid peptides//peptidase activity	--
Novel01057	6	-	3416334	3417757	1118	391	430	575	24.4718	23.0912	32.8431	26.802	--	--	GO:0005575//GO:0016020	cellular_component//membrane	GO:0004872//GO:0003674//GO:0060089	receptor activity//molecular_function//molecular transducer activity	--
Novel01058	6	-	3453191	3457190	3128	504	1141	577	11.2606	21.8729	11.765	14.9662	--	--	--	--	--	--	--
Novel01060	6	-	6366461	6367289	667	21	101	50	1.83456	7.57048	3.9863	4.46378	--	--	--	--	--	--	--
Novel01062	6	-	6669669	6671918	1271	109	161	92	6.14843	7.79209	4.73601	6.22551	GO:0044271//GO:0034641//GO:0009059//GO:0043604//GO:0008152//GO:0043043//GO:0044267//GO:0044238//GO:0006518//GO:0043170//GO:0006412//GO:1901564//GO:1901576//GO:1901566//GO:0071704//GO:0044249//GO:0043603//GO:0006807//GO:0044237//GO:0034645//GO:0009987//GO:0010467//GO:0044260//GO:0009058//GO:0008150//GO:0019538	cellular nitrogen compound biosynthetic process//cellular nitrogen compound metabolic process//macromolecule biosynthetic process//amide biosynthetic process//metabolic process//peptide biosynthetic process//cellular protein metabolic process//primary metabolic process//peptide metabolic process//macromolecule metabolic process//translation//organonitrogen compound metabolic process//organic subs…	GO:0005622//GO:0005840//GO:0043229//GO:0005737//GO:0005575//GO:0043226//GO:0044464//GO:0044444//GO:0043228//GO:0030529//GO:0043232//GO:0032991//GO:0005623//GO:0044424	intracellular//ribosome//intracellular organelle//cytoplasm//cellular_component//organelle//cell part//cytoplasmic part//non-membrane-bounded organelle//ribonucleoprotein complex//intracellular non-membrane-bounded organelle//macromolecular complex//cell//intracellular part	GO:0003735//GO:0005198//GO:0003674	structural constituent of ribosome//structural molecule activity//molecular_function	--
Novel01063	6	-	6980238	6981538	1028	872	856	1232	49.4267	41.6302	63.7299	51.5956	GO:0007264//GO:0044699//GO:0051716//GO:0050789//GO:0035556//GO:0050896//GO:0065007//GO:0007154//GO:0008150//GO:0023052//GO:0009987//GO:0044700//GO:0044763//GO:0050794//GO:0007165	small GTPase mediated signal transduction//single-organism process//cellular response to stimulus//regulation of biological process//intracellular signal transduction//response to stimulus//biological regulation//cell communication//biological_process//signaling//cellular process//single organism signaling//single-organism cellular process//regulation of cellular process//signal transduction	--	--	GO:0003924//GO:0016462//GO:0032550//GO:1901265//GO:0001883//GO:0097367//GO:0019001//GO:0005488//GO:0016887//GO:0000166//GO:0032553//GO:0032561//GO:0016817//GO:0017111//GO:0001882//GO:0017076//GO:0032559//GO:0003674//GO:0043167//GO:0003824//GO:0032555//GO:0032549//GO:0097159//GO:0036094//GO:0016787//GO:0043168//GO:0005525//GO:0035639//GO:0030554//GO:0005524//GO:0016818//GO:1901363	GTPase activity//pyrophosphatase activity//purine ribonucleoside binding//nucleoside phosphate binding//purine nucleoside binding//carbohydrate derivative binding//guanyl nucleotide binding//binding//ATPase activity//nucleotide binding//ribonucleotide binding//guanyl ribonucleotide binding//hydrolase activity, acting on acid anhydrides//nucleoside-triphosphatase activity//nucleoside binding//puri…	--
Novel01064	6	-	8268074	8269441	1275	136	154	108	9.05668	8.79915	6.56359	8.1398	--	--	--	--	--	--	--
Novel01067	6	-	10727630	10728088	380	9	28	6	1.38006	3.68386	0.83964	1.96785	--	--	--	--	--	--	--
Novel01069	6	-	12620036	12623901	1542	306	320	362	12.7633	11.452	13.7796	12.665	--	--	--	--	--	--	--
Novel01070	6	-	13851137	13874988	3213	28	83	25	0.750475	1.90874	0.611513	1.09024	--	--	--	--	--	--	--
Novel01071	6	-	14032329	14033702	1374	3050	587	5453	129.345	21.3589	211.045	120.583	--	--	--	--	GO:0022890//GO:0016679//GO:0022892//GO:0003824//GO:0016491//GO:0003674//GO:0022857//GO:0015075//GO:0022891//GO:0016681//GO:0005215//GO:0015078//GO:0008324//GO:0015077//GO:0008121	inorganic cation transmembrane transporter activity//oxidoreductase activity, acting on diphenols and related substances as donors//substrate-specific transporter activity//catalytic activity//oxidoreductase activity//molecular_function//transmembrane transporter activity//ion transmembrane transporter activity//substrate-specific transmembrane transporter activity//oxidoreductase activity, actin…	--
Novel01072	6	-	14514776	14522592	3246	88	231	95	2.10755	4.74677	2.07638	2.9769	GO:0035556//GO:0050789//GO:0050896//GO:0044699//GO:0051716//GO:0007165//GO:0050794//GO:0023052//GO:0065007//GO:0008150//GO:0007154//GO:0044763//GO:0000160//GO:0009987//GO:0044700	intracellular signal transduction//regulation of biological process//response to stimulus//single-organism process//cellular response to stimulus//signal transduction//regulation of cellular process//signaling//biological regulation//biological_process//cell communication//single-organism cellular process//phosphorelay signal transduction system//cellular process//single organism signaling	GO:0005575//GO:0016020	cellular_component//membrane	GO:0000155//GO:0001882//GO:0017076//GO:0004871//GO:0032559//GO:0004672//GO:0097367//GO:1901265//GO:0001883//GO:0005488//GO:0016775//GO:0016791//GO:0019001//GO:0016462//GO:0003924//GO:0032550//GO:0042578//GO:0032553//GO:0017111//GO:0016773//GO:0016817//GO:0032561//GO:0060089//GO:0016887//GO:0000166//GO:0016788//GO:0038023//GO:0016740//GO:0035639//GO:0030554//GO:0005524//GO:0036094//GO:0043168//GO:…	phosphorelay sensor kinase activity//nucleoside binding//purine nucleotide binding//signal transducer activity//adenyl ribonucleotide binding//protein kinase activity//carbohydrate derivative binding//nucleoside phosphate binding//purine nucleoside binding//binding//phosphotransferase activity, nitrogenous group as acceptor//phosphatase activity//guanyl nucleotide binding//pyrophosphatase activit…	no KO assigned | (RefSeq) Disease resistance protein (CC-NBS-LRR class) family
Novel01073	6	-	14660760	14669733	1983	835	2326	801	24.5359	58.6429	21.48	34.8863	GO:0055114//GO:0008150//GO:0044710//GO:0008152//GO:0044699	oxidation-reduction process//biological_process//single-organism metabolic process//metabolic process//single-organism process	--	--	GO:0020037//GO:0046872//GO:1901363//GO:0046906//GO:0043167//GO:0016491//GO:0003824//GO:0003674//GO:0005506//GO:0043169//GO:0097159//GO:0046914//GO:0016705//GO:0005488	heme binding//metal ion binding//heterocyclic compound binding//tetrapyrrole binding//ion binding//oxidoreductase activity//catalytic activity//molecular_function//iron ion binding//cation binding//organic cyclic compound binding//transition metal ion binding//oxidoreductase activity, acting on paired donors, with incorporation or reduction of molecular oxygen//binding	--
Novel01075	6	-	15464281	15465433	818	1288	1714	1329	91.7488	104.758	86.3967	94.3011	--	--	--	--	--	--	--
Novel01076	6	-	15763477	15764527	1051	822	1104	484	58.9141	67.8901	31.6578	52.8207	--	--	--	--	--	--	--
Novel01078	6	-	16009544	16010754	1006	41	51	34	2.37478	2.53455	1.79724	2.23552	GO:0016043//GO:0008150//GO:0051276//GO:0009987//GO:0043933//GO:0016568//GO:0006325//GO:0006996//GO:0071840//GO:0006338	cellular component organization//biological_process//chromosome organization//cellular process//macromolecular complex subunit organization//chromatin modification//chromatin organization//organelle organization//cellular component organization or biogenesis//chromatin remodeling	GO:0005623//GO:0043227//GO:0044424//GO:0043226//GO:0005575//GO:0005634//GO:0043229//GO:0005622//GO:0043231//GO:0044464	cell//membrane-bounded organelle//intracellular part//organelle//cellular_component//nucleus//intracellular organelle//intracellular//intracellular membrane-bounded organelle//cell part	GO:0005524//GO:0030554//GO:0035639//GO:0016787//GO:0043168//GO:0036094//GO:1901363//GO:0016818//GO:0043167//GO:0003824//GO:0003674//GO:0097159//GO:0032549//GO:0032555//GO:0017076//GO:0001882//GO:0032559//GO:0003676//GO:0005488//GO:0001883//GO:1901265//GO:0097367//GO:0032550//GO:0016817//GO:0032553//GO:0000166	ATP binding//adenyl nucleotide binding//purine ribonucleoside triphosphate binding//hydrolase activity//anion binding//small molecule binding//heterocyclic compound binding//hydrolase activity, acting on acid anhydrides, in phosphorus-containing anhydrides//ion binding//catalytic activity//molecular_function//organic cyclic compound binding//ribonucleoside binding//purine ribonucleotide binding//…	--
Novel01080	6	-	17061348	17062860	1315	995	1862	2026	44.0895	70.7917	81.9293	65.6035	GO:0006091//GO:0044699//GO:0006811//GO:0006812//GO:0006814//GO:0044765//GO:0008152//GO:0030001//GO:0006810//GO:0009987//GO:1902578//GO:0008150//GO:0051179//GO:0019684//GO:0015979//GO:0051234//GO:0044237//GO:0015672	generation of precursor metabolites and energy//single-organism process//ion transport//cation transport//sodium ion transport//single-organism transport//metabolic process//metal ion transport//transport//cellular process//single-organism localization//biological_process//localization//photosynthesis, light reaction//photosynthesis//establishment of localization//cellular metabolic process//mono…	GO:0044444//GO:0044422//GO:0044464//GO:0016020//GO:0042716//GO:0030077//GO:0005622//GO:0043229//GO:0005575//GO:0005737//GO:0044433//GO:0016021//GO:0031410//GO:0043226//GO:0044424//GO:0044425//GO:0031982//GO:0043234//GO:0030076//GO:0031224//GO:0044446//GO:0005623//GO:0032991	cytoplasmic part//organelle part//cell part//membrane//plasma membrane-derived chromatophore//plasma membrane light-harvesting complex//intracellular//intracellular organelle//cellular_component//cytoplasm//cytoplasmic vesicle part//integral component of membrane//cytoplasmic vesicle//organelle//intracellular part//membrane part//vesicle//protein complex//light-harvesting complex//intrinsic compo…	GO:0046873//GO:0015291//GO:0005215//GO:0015078//GO:0009055//GO:0008324//GO:0015081//GO:0015077//GO:0015299//GO:0015297//GO:0015298//GO:0045156//GO:0005451//GO:0015491//GO:0022890//GO:0022892//GO:0003674//GO:0022857//GO:0015075//GO:0022891//GO:0022804//GO:0015385	metal ion transmembrane transporter activity//secondary active transmembrane transporter activity//transporter activity//hydrogen ion transmembrane transporter activity//electron carrier activity//cation transmembrane transporter activity//sodium ion transmembrane transporter activity//monovalent inorganic cation transmembrane transporter activity//solute:proton antiporter activity//antiporter ac…	no KO assigned | (RefSeq) cotton fiber protein, putative (DUF761)
Novel01081	6	-	18058895	18059881	919	25	88	66	1.58512	4.78735	3.81904	3.39717	--	--	--	--	GO:0003676//GO:0005488//GO:1901363//GO:0003677//GO:0097159//GO:0003674	nucleic acid binding//binding//heterocyclic compound binding//DNA binding//organic cyclic compound binding//molecular_function	--
Novel01083	6	-	19169306	19170635	658	68	91	112	6.02173	6.91423	9.05144	7.32913	GO:0050794//GO:0007165//GO:0071704//GO:0006807//GO:0044237//GO:0009987//GO:0044700//GO:0044763//GO:0006576//GO:0008150//GO:0007154//GO:0065007//GO:0023052//GO:0034641//GO:0009308//GO:0050896//GO:0008152//GO:0035556//GO:0050789//GO:0044106//GO:0044699//GO:0051716//GO:0007264//GO:1901564	regulation of cellular process//signal transduction//organic substance metabolic process//nitrogen compound metabolic process//cellular metabolic process//cellular process//single organism signaling//single-organism cellular process//cellular biogenic amine metabolic process//biological_process//cell communication//biological regulation//signaling//cellular nitrogen compound metabolic process//am…	--	--	GO:0016818//GO:1901363//GO:0036094//GO:0043168//GO:0005525//GO:0016787//GO:0035639//GO:0005524//GO:0030554//GO:0032555//GO:0032549//GO:0097159//GO:0003674//GO:0003824//GO:0043167//GO:0032559//GO:0001882//GO:0017076//GO:0016887//GO:0000166//GO:0032553//GO:0017111//GO:0016817//GO:0032561//GO:0016462//GO:0003924//GO:0032550//GO:0097367//GO:0001883//GO:1901265//GO:0005488//GO:0019001	hydrolase activity, acting on acid anhydrides, in phosphorus-containing anhydrides//heterocyclic compound binding//small molecule binding//anion binding//GTP binding//hydrolase activity//purine ribonucleoside triphosphate binding//ATP binding//adenyl nucleotide binding//purine ribonucleotide binding//ribonucleoside binding//organic cyclic compound binding//molecular_function//catalytic activity//…	K07904 Ras-related protein Rab-11A | (RefSeq) RABA1b; RAB GTPase homolog A1B
Novel01085	6	-	20241178	20242879	1142	414	765	402	22.6298	35.8783	20.0537	26.1873	--	--	GO:0005623//GO:0043227//GO:0044424//GO:0005575//GO:0005634//GO:0043226//GO:0005622//GO:0043229//GO:0043231//GO:0044464	cell//membrane-bounded organelle//intracellular part//cellular_component//nucleus//organelle//intracellular//intracellular organelle//intracellular membrane-bounded organelle//cell part	--	--	no KO assigned | (RefSeq) Magnesium transporter CorA-like family protein
Novel01088	6	-	21917910	21919112	950	22	104	16	1.34939	5.47316	0.895616	2.57272	--	--	--	--	--	--	--
Novel01089	6	-	22089713	22091256	1212	227	260	268	11.0687	10.8776	11.9259	11.2907	GO:0044237//GO:0044764//GO:0019076//GO:0071704//GO:0009057//GO:0008150//GO:1901575//GO:0044248//GO:0009987//GO:0044260//GO:0044419//GO:0019058//GO:0016032//GO:0044403//GO:0051704//GO:0032801//GO:0008152//GO:0043170//GO:0009056//GO:0043112	cellular metabolic process//multi-organism cellular process//viral release from host cell//organic substance metabolic process//macromolecule catabolic process//biological_process//organic substance catabolic process//cellular catabolic process//cellular process//cellular macromolecule metabolic process//interspecies interaction between organisms//viral life cycle//viral process//symbiosis, encom…	GO:0018995//GO:0044217//GO:0044279//GO:0033644//GO:0005575//GO:0044215//GO:0033643//GO:0044218//GO:0043657//GO:0044216	host//other organism part//other organism membrane//host cell membrane//cellular_component//other organism//host cell part//other organism cell membrane//host cell//other organism cell	GO:0022891//GO:0005216//GO:0015075//GO:0003674//GO:0022857//GO:0005261//GO:0015267//GO:0022892//GO:0022803//GO:0022838//GO:0005215//GO:0008324	substrate-specific transmembrane transporter activity//ion channel activity//ion transmembrane transporter activity//molecular_function//transmembrane transporter activity//cation channel activity//channel activity//substrate-specific transporter activity//passive transmembrane transporter activity//substrate-specific channel activity//transporter activity//cation transmembrane transporter activi…	K03033 26S proteasome regulatory subunit N3 | (RefSeq) EMB2719; PAM domain (PCI/PINT associated module) protein
Novel01090	6	-	22388138	22389208	981	158	56	198	9.38482	2.85396	10.733	7.65726	--	--	--	--	--	--	--
Novel01091	6	-	22581221	22582852	893	43	84	54	2.92365	4.90034	3.35072	3.72491	--	--	--	--	--	--	no KO assigned | (RefSeq) hypothetical protein
Novel01092	6	-	23152284	23153792	540	63	46	23	6.79806	4.25885	2.26495	4.44062	--	--	--	--	--	--	--
Novel01093	6	-	23176626	23177465	710	66	2	40	5.52551	0.143664	3.05616	2.90845	--	--	--	--	--	--	--
Novel01094	6	-	23782790	23784010	1136	60	104	36	3.07759	4.57702	1.68519	3.11327	--	--	--	--	--	--	--
Novel01096	6	-	23928715	23934865	515	29	9	18	3.28117	0.873702	1.85862	2.0045	--	--	--	--	--	--	--
Novel01097	6	-	23957815	23958965	904	164	66	53	10.5709	3.65009	3.11769	5.77957	--	--	--	--	--	--	--
Novel01098	6	-	24298430	24299354	633	63	51	83	5.79929	4.02805	6.97268	5.60001	GO:0044699//GO:0044765//GO:0006812//GO:0006811//GO:0071705//GO:0006810//GO:1902578//GO:0015696//GO:0051179//GO:0008150//GO:0051234//GO:0015672	single-organism process//single-organism transport//cation transport//ion transport//nitrogen compound transport//transport//single-organism localization//ammonium transport//localization//biological_process//establishment of localization//monovalent inorganic cation transport	GO:0016020//GO:0005575	membrane//cellular_component	GO:0008324//GO:0005215//GO:0015077//GO:0022892//GO:0022890//GO:0008519//GO:0015075//GO:0003674//GO:0022857//GO:0022891	cation transmembrane transporter activity//transporter activity//monovalent inorganic cation transmembrane transporter activity//substrate-specific transporter activity//inorganic cation transmembrane transporter activity//ammonium transmembrane transporter activity//ion transmembrane transporter activity//molecular_function//transmembrane transporter activity//substrate-specific transmembrane tr…	--
Novel01099	6	-	24897990	24899699	971	325	576	345	19.7677	30.0597	19.1505	22.9926	GO:0044699//GO:0051716//GO:0007264//GO:1901564//GO:0008152//GO:0034641//GO:0009308//GO:0050896//GO:0044106//GO:0035556//GO:0050789//GO:0044763//GO:0006576//GO:0009987//GO:0044700//GO:0023052//GO:0008150//GO:0007154//GO:0065007//GO:0007165//GO:0071704//GO:0050794//GO:0006807//GO:0044237	single-organism process//cellular response to stimulus//small GTPase mediated signal transduction//organonitrogen compound metabolic process//metabolic process//cellular nitrogen compound metabolic process//amine metabolic process//response to stimulus//cellular amine metabolic process//intracellular signal transduction//regulation of biological process//single-organism cellular process//cellular…	--	--	GO:0032553//GO:0017111//GO:0016817//GO:0032561//GO:0000166//GO:0097367//GO:0001883//GO:1901265//GO:0005488//GO:0019001//GO:0016462//GO:0003924//GO:0032550//GO:0032559//GO:0001882//GO:0017076//GO:0097159//GO:0032555//GO:0032549//GO:0003674//GO:0003824//GO:0043167//GO:0016818//GO:1901363//GO:0035639//GO:0005524//GO:0030554//GO:0036094//GO:0043168//GO:0005525//GO:0016787	ribonucleotide binding//nucleoside-triphosphatase activity//hydrolase activity, acting on acid anhydrides//guanyl ribonucleotide binding//nucleotide binding//carbohydrate derivative binding//purine nucleoside binding//nucleoside phosphate binding//binding//guanyl nucleotide binding//pyrophosphatase activity//GTPase activity//purine ribonucleoside binding//adenyl ribonucleotide binding//nucleoside…	--
Novel01102	6	-	27865688	27867458	1104	39	59	38	2.06215	2.67669	1.8337	2.19085	GO:0044260//GO:0019219//GO:0010467//GO:0009889//GO:0034645//GO:0009987//GO:1903506//GO:1901362//GO:0006139//GO:0019222//GO:0008150//GO:0065007//GO:0031323//GO:0009058//GO:0034654//GO:0071704//GO:0006351//GO:1901576//GO:0090304//GO:2001141//GO:0050794//GO:0044237//GO:0006355//GO:0006807//GO:0044249//GO:0019438//GO:0031326//GO:0046483//GO:0006725//GO:0043170//GO:0032774//GO:0097659//GO:0051252//GO:…	cellular macromolecule metabolic process//regulation of nucleobase-containing compound metabolic process//gene expression//regulation of biosynthetic process//cellular macromolecule biosynthetic process//cellular process//regulation of nucleic acid-templated transcription//organic cyclic compound biosynthetic process//nucleobase-containing compound metabolic process//regulation of metabolic proce…	GO:0044424//GO:0043232//GO:0005623//GO:0098687//GO:0000775//GO:0043227//GO:0044446//GO:0044422//GO:0044464//GO:0043231//GO:0043228//GO:0043229//GO:0005694//GO:0005622//GO:0044427//GO:0043226//GO:0005575//GO:0005634	intracellular part//intracellular non-membrane-bounded organelle//cell//chromosomal region//chromosome, centromeric region//membrane-bounded organelle//intracellular organelle part//organelle part//cell part//intracellular membrane-bounded organelle//non-membrane-bounded organelle//intracellular organelle//chromosome//intracellular//chromosomal part//organelle//cellular_component//nucleus	GO:0097159//GO:0044877//GO:0003674//GO:1901363//GO:0003682//GO:0003677//GO:0005488//GO:0003676	organic cyclic compound binding//macromolecular complex binding//molecular_function//heterocyclic compound binding//chromatin binding//DNA binding//binding//nucleic acid binding	no KO assigned | (RefSeq) SR1; serine/threonine protein kinase 1
Novel01103	6	-	28214202	28214694	427	7	2	15	0.95523	0.234169	1.86805	1.01915	--	--	--	--	--	--	--
Novel01107	6	-	29729300	29730296	588	34	43	11	3.61523	3.92298	1.06743	2.86855	--	--	--	--	--	--	no KO assigned | (RefSeq) NADH dehydrogenase ubiquinone complex I, assembly factor-like protein (DUF185)
Novel01108	6	-	30049021	30052925	2297	420	480	362	14.8772	14.5883	11.7022	13.7226	GO:0044248//GO:1903506//GO:1901362//GO:0006139//GO:0019222//GO:0065007//GO:0008150//GO:0031323//GO:0009058//GO:0034654//GO:0044260//GO:0019219//GO:0009889//GO:0010467//GO:0034645//GO:0009987//GO:0044237//GO:0006355//GO:0006807//GO:0044249//GO:0019438//GO:0031326//GO:0071704//GO:0006351//GO:1901576//GO:0090304//GO:2001141//GO:0050794//GO:0032774//GO:0097659//GO:0051252//GO:0051171//GO:0010556//GO:…	cellular catabolic process//regulation of nucleic acid-templated transcription//organic cyclic compound biosynthetic process//nucleobase-containing compound metabolic process//regulation of metabolic process//biological regulation//biological_process//regulation of cellular metabolic process//biosynthetic process//nucleobase-containing compound biosynthetic process//cellular macromolecule metabol…	--	--	GO:0003674//GO:0001071//GO:0003700	molecular_function//nucleic acid binding transcription factor activity//transcription factor activity, sequence-specific DNA binding	--
Novel01110	6	-	30849266	30856417	2504	68	58	93	1.58239	1.15804	1.97503	1.57182	--	--	--	--	--	--	no KO assigned | (RefSeq) Polynucleotidyl transferase, ribonuclease H-like superfamily protein
Novel01111	6	-	33081208	33082743	1414	472	418	361	23.4467	17.8158	16.3657	19.2094	GO:0044237//GO:0043603//GO:0006807//GO:0044249//GO:0071704//GO:1901566//GO:1901576//GO:0019538//GO:0008150//GO:0009058//GO:0044260//GO:0010467//GO:0034645//GO:0009987//GO:0044238//GO:0043043//GO:0044267//GO:0008152//GO:0043604//GO:0044271//GO:0034641//GO:0009059//GO:0006412//GO:1901564//GO:0043170//GO:0006518	cellular metabolic process//cellular amide metabolic process//nitrogen compound metabolic process//cellular biosynthetic process//organic substance metabolic process//organonitrogen compound biosynthetic process//organic substance biosynthetic process//protein metabolic process//biological_process//biosynthetic process//cellular macromolecule metabolic process//gene expression//cellular macromole…	GO:0005623//GO:0032991//GO:0043232//GO:0044424//GO:0043226//GO:0005575//GO:0005737//GO:0043229//GO:0005840//GO:0005622//GO:0030529//GO:0043228//GO:0044444//GO:0044464	cell//macromolecular complex//intracellular non-membrane-bounded organelle//intracellular part//organelle//cellular_component//cytoplasm//intracellular organelle//ribosome//intracellular//ribonucleoprotein complex//non-membrane-bounded organelle//cytoplasmic part//cell part	GO:0003674//GO:0005198//GO:0003735	molecular_function//structural molecule activity//structural constituent of ribosome	--
Novel01114	6	-	34256151	34257285	982	34	59	56	2.01746	3.00378	3.03251	2.68458	GO:0072511//GO:0006259//GO:0044763//GO:0015684//GO:0044260//GO:1902578//GO:0034645//GO:0009987//GO:0044700//GO:0023052//GO:0006139//GO:0051179//GO:0016043//GO:0007005//GO:0009058//GO:0008150//GO:0007154//GO:0065007//GO:0051234//GO:0007165//GO:0000041//GO:0071704//GO:0090304//GO:0050794//GO:1901576//GO:0006807//GO:0044237//GO:0006260//GO:0044249//GO:0044699//GO:0051716//GO:0046483//GO:0006725//GO:…	divalent inorganic cation transport//DNA metabolic process//single-organism cellular process//ferrous iron transport//cellular macromolecule metabolic process//single-organism localization//cellular macromolecule biosynthetic process//cellular process//single organism signaling//signaling//nucleobase-containing compound metabolic process//localization//cellular component organization//mitochondri…	GO:0044429//GO:0031090//GO:0044425//GO:0044424//GO:0044432//GO:0005739//GO:0005741//GO:0019867//GO:0005783//GO:0098796//GO:0043234//GO:0032865//GO:0005740//GO:0032991//GO:0043227//GO:0044232//GO:0005623//GO:0044446//GO:0098805//GO:0031224//GO:0044422//GO:0031966//GO:0031968//GO:0044464//GO:0044444//GO:0098588//GO:0098798//GO:0031975//GO:0016020//GO:0043231//GO:0098799//GO:0043229//GO:0044233//GO:…	mitochondrial part//organelle membrane//membrane part//intracellular part//endoplasmic reticulum part//mitochondrion//mitochondrial outer membrane//outer membrane//endoplasmic reticulum//membrane protein complex//protein complex//ERMES complex//mitochondrial envelope//macromolecular complex//membrane-bounded organelle//organelle membrane contact site//cell//intracellular organelle part//whole mem…	GO:0022892//GO:0046915//GO:0072509//GO:0097159//GO:0032555//GO:0022890//GO:0032549//GO:0022857//GO:0003674//GO:0015075//GO:0003824//GO:0043167//GO:0016818//GO:1901363//GO:0022891//GO:0015093//GO:0035639//GO:0003677//GO:0005524//GO:0030554//GO:0036094//GO:0005525//GO:0043168//GO:0016787//GO:0032553//GO:0017111//GO:0046873//GO:0016817//GO:0032561//GO:0000166//GO:0016887//GO:0008324//GO:0097367//GO:…	substrate-specific transporter activity//transition metal ion transmembrane transporter activity//divalent inorganic cation transmembrane transporter activity//organic cyclic compound binding//purine ribonucleotide binding//inorganic cation transmembrane transporter activity//ribonucleoside binding//transmembrane transporter activity//molecular_function//ion transmembrane transporter activity//ca…	--
Novel01115	6	-	35316844	35318902	1945	508	481	568	15.2189	12.3638	15.5294	14.3707	GO:0044710//GO:0008150//GO:0055114//GO:0044699//GO:0008152	single-organism metabolic process//biological_process//oxidation-reduction process//single-organism process//metabolic process	--	--	GO:0005506//GO:0043169//GO:0097159//GO:0043167//GO:0016491//GO:0003824//GO:0003674//GO:1901363//GO:0046906//GO:0020037//GO:0046872//GO:0046914//GO:0016705//GO:0005488	iron ion binding//cation binding//organic cyclic compound binding//ion binding//oxidoreductase activity//catalytic activity//molecular_function//heterocyclic compound binding//tetrapyrrole binding//heme binding//metal ion binding//transition metal ion binding//oxidoreductase activity, acting on paired donors, with incorporation or reduction of molecular oxygen//binding	--
Novel01118	6	-	36318441	36319019	364	28	69	10	4.48224	9.47711	1.46091	5.14009	--	--	--	--	--	--	--
Novel01119	6	-	36359401	36360327	766	11	32	5	0.836762	2.08857	0.34711	1.09081	--	--	GO:0016020//GO:0005575	membrane//cellular_component	GO:0030234//GO:0003674//GO:0098772	enzyme regulator activity//molecular_function//molecular function regulator	--
Novel01123	6	-	37520814	37526437	4867	1500	2022	676	18.1072	20.9427	7.44723	15.499	GO:0010256//GO:0071704//GO:0044085//GO:0016043//GO:0008150//GO:0044854//GO:0044857//GO:0001765//GO:0044763//GO:0031579//GO:0009987//GO:0044238//GO:0008152//GO:0007009//GO:0071840//GO:0061024//GO:0044091//GO:0044802//GO:0044699//GO:0022607//GO:0071709//GO:0070836//GO:0005975	endomembrane system organization//organic substance metabolic process//cellular component biogenesis//cellular component organization//biological_process//plasma membrane raft assembly//plasma membrane raft organization//membrane raft assembly//single-organism cellular process//membrane raft organization//cellular process//primary metabolic process//metabolic process//plasma membrane organization…	--	--	GO:0016787//GO:0005515//GO:0097599//GO:0003824//GO:0003674//GO:0009044//GO:0016798//GO:0004553//GO:0005488	hydrolase activity//protein binding//xylanase activity//catalytic activity//molecular_function//xylan 1,4-beta-xylosidase activity//hydrolase activity, acting on glycosyl bonds//hydrolase activity, hydrolyzing O-glycosyl compounds//binding	--
Novel01124	6	-	37988670	37989795	1126	104	15	119	5.38187	0.66601	5.61997	3.88928	--	--	--	--	--	--	--
Novel01125	6	-	38061486	38065389	2750	215	790	205	5.19181	16.3681	4.51775	8.69255	--	--	--	--	--	--	--
Novel01126	6	-	38199788	38204909	3622	696	1065	615	11.2685	14.7944	9.08696	11.7166	--	--	GO:0005575//GO:0044421//GO:0005576//GO:0005615	cellular_component//extracellular region part//extracellular region//extracellular space	GO:0036094//GO:0016787//GO:0043168//GO:0005525//GO:0035639//GO:0016818//GO:1901363//GO:0003674//GO:0043167//GO:0003824//GO:0032555//GO:0032549//GO:0097159//GO:0001882//GO:0017076//GO:0003924//GO:0016462//GO:0032550//GO:1901265//GO:0001883//GO:0097367//GO:0019001//GO:0005488//GO:0000166//GO:0032553//GO:0016817//GO:0032561//GO:0017111	small molecule binding//hydrolase activity//anion binding//GTP binding//purine ribonucleoside triphosphate binding//hydrolase activity, acting on acid anhydrides, in phosphorus-containing anhydrides//heterocyclic compound binding//molecular_function//ion binding//catalytic activity//purine ribonucleotide binding//ribonucleoside binding//organic cyclic compound binding//nucleoside binding//purine …	--
Novel01127	6	-	38205806	38206976	676	718	871	694	61.8893	64.4169	54.5932	60.2998	GO:1901576//GO:0050794//GO:0090304//GO:2001141//GO:0071704//GO:0006351//GO:0019438//GO:0044249//GO:0031326//GO:0044237//GO:0006807//GO:0006355//GO:0010467//GO:0009889//GO:0009987//GO:0034645//GO:0006359//GO:0044260//GO:0019219//GO:0008150//GO:0065007//GO:0034654//GO:0009058//GO:0031323//GO:1903506//GO:0006139//GO:0019222//GO:1901362//GO:0080090//GO:0010468//GO:0009059//GO:0034641//GO:0044271//GO:…	organic substance biosynthetic process//regulation of cellular process//nucleic acid metabolic process//regulation of RNA biosynthetic process//organic substance metabolic process//transcription, DNA-templated//aromatic compound biosynthetic process//cellular biosynthetic process//regulation of cellular biosynthetic process//cellular metabolic process//nitrogen compound metabolic process//regulat…	--	--	GO:0005515//GO:0043130//GO:0003674//GO:0032182//GO:0005488	protein binding//ubiquitin binding//molecular_function//ubiquitin-like protein binding//binding	--
Novel01128	6	-	38308954	38310129	938	481	148	492	29.88	7.88837	27.8925	21.887	GO:0050794//GO:0007165//GO:0009987//GO:0044700//GO:0044763//GO:0065007//GO:0007154//GO:0008150//GO:0023052//GO:0050896//GO:0050789//GO:0035556//GO:0044699//GO:0051716//GO:0007264	regulation of cellular process//signal transduction//cellular process//single organism signaling//single-organism cellular process//biological regulation//cell communication//biological_process//signaling//response to stimulus//regulation of biological process//intracellular signal transduction//single-organism process//cellular response to stimulus//small GTPase mediated signal transduction	--	--	GO:0016818//GO:1901363//GO:0036094//GO:0016787//GO:0043168//GO:0005525//GO:0035639//GO:0030554//GO:0005524//GO:0032555//GO:0032549//GO:0097159//GO:0003674//GO:0043167//GO:0003824//GO:0032559//GO:0001882//GO:0017076//GO:0016887//GO:0000166//GO:0032553//GO:0032561//GO:0016817//GO:0017111//GO:0003924//GO:0016462//GO:0032550//GO:1901265//GO:0001883//GO:0097367//GO:0019001//GO:0005488	hydrolase activity, acting on acid anhydrides, in phosphorus-containing anhydrides//heterocyclic compound binding//small molecule binding//hydrolase activity//anion binding//GTP binding//purine ribonucleoside triphosphate binding//adenyl nucleotide binding//ATP binding//purine ribonucleotide binding//ribonucleoside binding//organic cyclic compound binding//molecular_function//ion binding//catalyt…	--
Novel01129	6	-	38355647	38357673	1569	365	592	224	13.5639	18.8757	7.59674	13.3455	GO:1901360//GO:0060255//GO:2000112//GO:0044238//GO:0050789//GO:0016070//GO:0008152//GO:0044271//GO:0034641//GO:0010468//GO:0009059//GO:0080090//GO:0051252//GO:0032774//GO:0097659//GO:0010556//GO:0018130//GO:0051171//GO:0006725//GO:0043170//GO:0046483//GO:0006355//GO:0006807//GO:0044237//GO:0031326//GO:0044249//GO:0019438//GO:0006351//GO:0071704//GO:0090304//GO:2001141//GO:0050794//GO:1901576//GO:…	organic cyclic compound metabolic process//regulation of macromolecule metabolic process//regulation of cellular macromolecule biosynthetic process//primary metabolic process//regulation of biological process//RNA metabolic process//metabolic process//cellular nitrogen compound biosynthetic process//cellular nitrogen compound metabolic process//regulation of gene expression//macromolecule biosynt…	GO:0016021//GO:0005575//GO:0016020//GO:0031224//GO:0044425	integral component of membrane//cellular_component//membrane//intrinsic component of membrane//membrane part	--	--	--
Novel01131	6	-	39065790	39067503	1182	222	286	165	10.9439	12.097	7.42321	10.1547	GO:0006631//GO:0044237//GO:0072330//GO:0006633//GO:0006629//GO:0044249//GO:0071704//GO:1901576//GO:0046394//GO:0008610//GO:0009058//GO:0008150//GO:0044763//GO:0044710//GO:0009987//GO:0032787//GO:0006082//GO:0044238//GO:0008152//GO:0044281//GO:0044283//GO:0044255//GO:0044699//GO:0019752//GO:0044711//GO:0043436//GO:0016053	fatty acid metabolic process//cellular metabolic process//monocarboxylic acid biosynthetic process//fatty acid biosynthetic process//lipid metabolic process//cellular biosynthetic process//organic substance metabolic process//organic substance biosynthetic process//carboxylic acid biosynthetic process//lipid biosynthetic process//biosynthetic process//biological_process//single-organism cellular …	GO:0005575//GO:0016020	cellular_component//membrane	GO:0016740//GO:0003674//GO:0003824//GO:0016747//GO:0016746	transferase activity//molecular_function//catalytic activity//transferase activity, transferring acyl groups other than amino-acyl groups//transferase activity, transferring acyl groups	--
Novel01132	6	-	39495898	39497677	1697	36	47	10	1.26825	1.42066	0.321507	1.00347	GO:0044710//GO:0008150//GO:0055114//GO:0044699//GO:0008152	single-organism metabolic process//biological_process//oxidation-reduction process//single-organism process//metabolic process	--	--	GO:0097159//GO:0005506//GO:0043169//GO:0043167//GO:0016491//GO:0003824//GO:0003674//GO:1901363//GO:0046906//GO:0020037//GO:0046872//GO:0016705//GO:0005488//GO:0046914	organic cyclic compound binding//iron ion binding//cation binding//ion binding//oxidoreductase activity//catalytic activity//molecular_function//heterocyclic compound binding//tetrapyrrole binding//heme binding//metal ion binding//oxidoreductase activity, acting on paired donors, with incorporation or reduction of molecular oxygen//binding//transition metal ion binding	no KO assigned | (RefSeq) CYP96A4; cytochrome P450, family 96, subfamily A, polypeptide 4
Novel01133	6	-	39588493	39589580	620	2510	1239	2260	235.896	99.9097	193.839	176.548	--	--	--	--	--	--	--
Novel01134	7	+	356217	356964	748	1	1	35	0.10672	0.0915663	3.4088	1.20236	--	--	--	--	--	--	--
Novel01135	7	+	408194	410271	949	1	119	1	0.0614005	6.26915	0.056035	2.12886	--	--	--	--	--	--	no KO assigned | (RefSeq) RNA-directed DNA polymerase (reverse transcriptase)-related family protein
Novel01137	7	+	1578371	1579673	1205	131	159	223	7.04824	7.34001	10.9497	8.44598	GO:0032940//GO:0044699//GO:0044765//GO:0016192//GO:0006887//GO:0006904//GO:0022406//GO:0006810//GO:0009987//GO:0044763//GO:1902578//GO:0008150//GO:0046903//GO:0048278//GO:0051179//GO:0051641//GO:0051234//GO:0051649	secretion by cell//single-organism process//single-organism transport//vesicle-mediated transport//exocytosis//vesicle docking involved in exocytosis//membrane docking//transport//cellular process//single-organism cellular process//single-organism localization//biological_process//secretion//vesicle docking//localization//cellular localization//establishment of localization//establishment of loca…	--	--	--	--	K15292 syntaxin-binding protein 1 | (RefSeq) SEC1B; Sec1/munc18-like (SM) proteins superfamily
Novel01138	7	+	2262186	2263663	961	13	55	4	0.791534	2.87329	0.222266	1.2957	GO:0044765//GO:0006816//GO:0006812//GO:0006811//GO:0044699//GO:0070838//GO:0006810//GO:0030001//GO:0051179//GO:0008150//GO:0072511//GO:1902578//GO:0051234	single-organism transport//calcium ion transport//cation transport//ion transport//single-organism process//divalent metal ion transport//transport//metal ion transport//localization//biological_process//divalent inorganic cation transport//single-organism localization//establishment of localization	GO:0016020//GO:0005575	membrane//cellular_component	GO:0060590//GO:0060589//GO:0003674//GO:0030234//GO:0004857//GO:0005246//GO:0042030//GO:0098772//GO:0016247	ATPase regulator activity//nucleoside-triphosphatase regulator activity//molecular_function//enzyme regulator activity//enzyme inhibitor activity//calcium channel regulator activity//ATPase inhibitor activity//molecular function regulator//channel regulator activity	K01363 cathepsin B [EC:3.4.22.1] | (RefSeq) Cysteine proteinases superfamily protein
Novel01143	7	+	3090056	3092471	2088	324	285	251	9.14246	6.90006	6.46367	7.50206	GO:0071840//GO:0006996//GO:0010256//GO:0009987//GO:0008150//GO:0007029//GO:0016043	cellular component organization or biogenesis//organelle organization//endomembrane system organization//cellular process//biological_process//endoplasmic reticulum organization//cellular component organization	GO:0012505//GO:0005622//GO:0043229//GO:0005737//GO:0005575//GO:0043226//GO:0042175//GO:0044464//GO:0044422//GO:0098588//GO:0044444//GO:0043231//GO:0016020//GO:0005783//GO:0044446//GO:0043227//GO:0005623//GO:0005789//GO:0031090//GO:0044425//GO:0044432//GO:0044424	endomembrane system//intracellular//intracellular organelle//cytoplasm//cellular_component//organelle//nuclear outer membrane-endoplasmic reticulum membrane network//cell part//organelle part//bounding membrane of organelle//cytoplasmic part//intracellular membrane-bounded organelle//membrane//endoplasmic reticulum//intracellular organelle part//membrane-bounded organelle//cell//endoplasmic retic…	--	--	--
Novel01144	7	+	3742354	3748980	2039	260	83	239	7.46671	2.04515	6.26385	5.25857	GO:0006082//GO:0044238//GO:0008152//GO:0044283//GO:0044281//GO:0044255//GO:0043436//GO:0044711//GO:0019752//GO:0044699//GO:0016053//GO:0044237//GO:0006631//GO:0006629//GO:0044249//GO:0006633//GO:0072330//GO:0071704//GO:1901576//GO:0046394//GO:0008150//GO:0009058//GO:0008610//GO:0044763//GO:0009987//GO:0044710//GO:0032787	organic acid metabolic process//primary metabolic process//metabolic process//small molecule biosynthetic process//small molecule metabolic process//cellular lipid metabolic process//oxoacid metabolic process//single-organism biosynthetic process//carboxylic acid metabolic process//single-organism process//organic acid biosynthetic process//cellular metabolic process//fatty acid metabolic process…	GO:0005575//GO:0016020	cellular_component//membrane	GO:0004315//GO:0004312//GO:0016740//GO:0003824//GO:0003674//GO:0016746//GO:0016747	3-oxoacyl-[acyl-carrier-protein] synthase activity//fatty acid synthase activity//transferase activity//catalytic activity//molecular_function//transferase activity, transferring acyl groups//transferase activity, transferring acyl groups other than amino-acyl groups	--
Novel01145	7	+	3895546	3898665	2328	191	287	160	4.78067	6.1635	3.65479	4.86632	--	--	--	--	GO:1901363//GO:0005515//GO:0003677//GO:0097159//GO:0003674//GO:0003676//GO:0005488//GO:0046983	heterocyclic compound binding//protein binding//DNA binding//organic cyclic compound binding//molecular_function//nucleic acid binding//binding//protein dimerization activity	--
Novel01146	7	+	4209378	4211625	2152	928	911	1362	25.1272	21.1643	33.6558	26.6491	--	--	--	--	GO:0016740//GO:0003824//GO:0003674//GO:0016757	transferase activity//catalytic activity//molecular_function//transferase activity, transferring glycosyl groups	--
Novel01148	7	+	4820084	4821870	247	10	60	9	2.35907	12.1446	1.93763	5.48043	GO:0009405//GO:0051704//GO:0008150	pathogenesis//multi-organism process//biological_process	GO:0005575//GO:0005576	cellular_component//extracellular region	GO:0008200//GO:0098772//GO:0016247//GO:0003674//GO:0016248	ion channel inhibitor activity//molecular function regulator//channel regulator activity//molecular_function//channel inhibitor activity	--
Novel01151	7	+	5637940	5639921	1778	60	56	56	1.96633	1.57465	1.67487	1.73862	GO:0034641//GO:0008152//GO:0015074//GO:0044238//GO:1901360//GO:0006725//GO:0043170//GO:0046483//GO:0090304//GO:0071704//GO:0044237//GO:0006807//GO:0009987//GO:0044260//GO:0006259//GO:0008150//GO:0006139	cellular nitrogen compound metabolic process//metabolic process//DNA integration//primary metabolic process//organic cyclic compound metabolic process//cellular aromatic compound metabolic process//macromolecule metabolic process//heterocycle metabolic process//nucleic acid metabolic process//organic substance metabolic process//cellular metabolic process//nitrogen compound metabolic process//cel…	--	--	--	--	--
Novel01158	7	+	9431272	9435689	1513	22	65	5	1.06738	2.70582	0.221387	1.33153	--	--	--	--	--	--	--
Novel01159	7	+	9513720	9514143	326	8	33	2	1.42992	5.06086	0.326241	2.27234	GO:0044260//GO:0019219//GO:0009889//GO:0010467//GO:0034645//GO:0009987//GO:1903506//GO:0006139//GO:0019222//GO:1901362//GO:0065007//GO:0008150//GO:0009058//GO:0034654//GO:0031323//GO:0071704//GO:0006351//GO:1901576//GO:0090304//GO:2001141//GO:0050794//GO:0044237//GO:0006355//GO:0006807//GO:0019438//GO:0044249//GO:0031326//GO:0046483//GO:0006725//GO:0043170//GO:0097659//GO:0032774//GO:0051252//GO:…	cellular macromolecule metabolic process//regulation of nucleobase-containing compound metabolic process//regulation of biosynthetic process//gene expression//cellular macromolecule biosynthetic process//cellular process//regulation of nucleic acid-templated transcription//nucleobase-containing compound metabolic process//regulation of metabolic process//organic cyclic compound biosynthetic proce…	--	--	--	--	--
Novel01160	7	+	10632881	10633729	770	123	199	53	9.8993	13.7418	3.89281	9.17796	--	--	--	--	--	--	--
Novel01161	7	+	11282161	11283299	962	38	32	59	2.30169	1.66304	3.26139	2.40871	--	--	--	--	--	--	--
Novel01167	7	+	13944286	13944981	295	227	147	204	44.8375	24.9129	36.7734	35.5079	--	--	--	--	--	--	--
Novel01168	7	+	14067928	14069159	1139	1369	3085	987	70.0354	135.413	46.0807	83.843	--	--	--	--	--	--	--
Novel01171	7	+	17613996	17616604	1395	92	66	97	3.84283	2.36536	3.69763	3.30194	GO:0006810//GO:0051234//GO:0051179//GO:0008150	transport//establishment of localization//localization//biological_process	GO:0005575//GO:0016020	cellular_component//membrane	GO:0005215//GO:0003674	transporter activity//molecular_function	--
Novel01173	7	+	17826178	17831960	2983	40	29	39	1.27017	0.790115	1.1302	1.06349	--	--	--	--	--	--	no KO assigned | (RefSeq) RNA-directed DNA polymerase (reverse transcriptase)-related family protein
Novel01175	7	+	17982335	17983004	670	1244	852	1261	108.189	63.576	100.084	90.6164	--	--	--	--	--	--	--
Novel01177	7	+	18999193	19000028	709	92	12	34	8.52266	0.953803	2.87444	4.11697	--	--	--	--	--	--	--
Novel01178	7	+	19000790	19004328	1680	1092	611	1316	37.8749	18.1828	41.6555	32.571	GO:0051716//GO:0044699//GO:0050789//GO:0016055//GO:0007166//GO:0050896//GO:0007154//GO:0008150//GO:0065007//GO:0023052//GO:0044700//GO:0009987//GO:0044763//GO:0050794//GO:0007165	cellular response to stimulus//single-organism process//regulation of biological process//Wnt signaling pathway//cell surface receptor signaling pathway//response to stimulus//cell communication//biological_process//biological regulation//signaling//single organism signaling//cellular process//single-organism cellular process//regulation of cellular process//signal transduction	--	--	GO:0005488//GO:0003674//GO:0008013//GO:0005515	binding//molecular_function//beta-catenin binding//protein binding	--
Novel01179	7	+	19134268	19136656	1570	261	397	287	9.74886	12.7231	9.78324	10.7517	--	--	--	--	--	--	--
Novel01181	7	+	19790509	19791382	541	51	81	25	5.49302	7.48542	2.45736	5.14526	--	--	--	--	--	--	--
Novel01182	7	+	20369412	20370194	511	34	0	38	3.877	0	3.95447	2.61049	--	--	--	--	--	--	--
Novel01183	7	+	20484255	20489128	1367	68	156	97	3.10768	6.11706	4.04564	4.42346	--	--	--	--	--	--	--
Novel01184	7	+	20667922	20668568	647	42	53	45	3.78254	4.09543	3.69857	3.85885	--	--	--	--	--	--	--
Novel01185	7	+	20909141	20912052	1061	77	65	181	5.19296	3.76121	11.1401	6.6981	GO:0051716//GO:0044699//GO:0051258//GO:0046483//GO:0006725//GO:0022607//GO:0043170//GO:0040011//GO:0071826//GO:0032774//GO:0007599//GO:0051674//GO:0006397//GO:0097659//GO:0051252//GO:0071840//GO:0006396//GO:0051171//GO:0007049//GO:0022618//GO:0016071//GO:0010556//GO:0018130//GO:0016070//GO:0022613//GO:0008152//GO:0001775//GO:0080090//GO:0050896//GO:0032501//GO:0044271//GO:0034622//GO:0009059//GO:…	cellular response to stimulus//single-organism process//protein polymerization//heterocycle metabolic process//cellular aromatic compound metabolic process//cellular component assembly//macromolecule metabolic process//locomotion//ribonucleoprotein complex subunit organization//RNA biosynthetic process//hemostasis//localization of cell//mRNA processing//nucleic acid-templated transcription//regul…	GO:0005615//GO:0019012//GO:0044444//GO:0044422//GO:0005576//GO:0044464//GO:0005865//GO:0097525//GO:0030529//GO:0044421//GO:0043231//GO:0043228//GO:0036379//GO:0043229//GO:0005685//GO:0005622//GO:0005929//GO:0044423//GO:0030017//GO:0043226//GO:0016592//GO:0036338//GO:0044430//GO:0005575//GO:0005737//GO:0030532//GO:0005634//GO:0019028//GO:0042995//GO:0015629//GO:0005856//GO:0044424//GO:0043233//GO:…	extracellular space//virion//cytoplasmic part//organelle part//extracellular region//cell part//striated muscle thin filament//spliceosomal snRNP complex//ribonucleoprotein complex//extracellular region part//intracellular membrane-bounded organelle//non-membrane-bounded organelle//myofilament//intracellular organelle//U1 snRNP//intracellular//cilium//virion part//sarcomere//organelle//mediator c…	GO:0003700//GO:0001071//GO:0005488//GO:0003712//GO:0030674//GO:0046914//GO:0008270//GO:0003676//GO:0044822//GO:0097159//GO:0005198//GO:0060090//GO:0043169//GO:0001104//GO:0043167//GO:0003674//GO:0005102//GO:1901363//GO:0003729//GO:0005515//GO:0000989//GO:0000988//GO:0001076//GO:0046872//GO:0003723	transcription factor activity, sequence-specific DNA binding//nucleic acid binding transcription factor activity//binding//transcription cofactor activity//protein binding, bridging//transition metal ion binding//zinc ion binding//nucleic acid binding//poly(A) RNA binding//organic cyclic compound binding//structural molecule activity//binding, bridging//cation binding//RNA polymerase II transcrip…	--
Novel01186	7	+	21380838	21381692	760	21	4	60	1.61431	0.263827	4.20928	2.02914	--	--	--	--	--	--	--
Novel01189	7	+	22170271	22171555	940	215	233	221	13.3275	12.3924	12.5023	12.7407	--	--	--	--	--	--	--
Novel01190	7	+	22612794	22613443	482	19	173	3	2.29691	17.9443	0.330978	6.85741	GO:0044700//GO:0009987//GO:0044763//GO:0065007//GO:0008150//GO:0007154//GO:0023052//GO:0050794//GO:0007165//GO:0051716//GO:0044699//GO:0050896//GO:0050789	single organism signaling//cellular process//single-organism cellular process//biological regulation//biological_process//cell communication//signaling//regulation of cellular process//signal transduction//cellular response to stimulus//single-organism process//response to stimulus//regulation of biological process	--	--	GO:0043169//GO:0097159//GO:0019842//GO:0043167//GO:0003674//GO:1901363//GO:0005515//GO:0046906//GO:0036094//GO:0046872//GO:0031419//GO:0005488	cation binding//organic cyclic compound binding//vitamin binding//ion binding//molecular_function//heterocyclic compound binding//protein binding//tetrapyrrole binding//small molecule binding//metal ion binding//cobalamin binding//binding	--
Novel01191	7	+	22869300	22871137	1637	5381	6783	5495	194.026	209.85	180.822	194.899	--	--	--	--	--	--	--
Novel01192	7	+	22887797	22890485	1901	431	858	301	13.2109	22.5649	8.41996	14.7319	GO:0044710//GO:0009987//GO:0032787//GO:0044763//GO:0044260//GO:0008610//GO:0009058//GO:0036211//GO:0008150//GO:0019538//GO:0046394//GO:1901576//GO:0071704//GO:0072330//GO:0006464//GO:0006633//GO:0006629//GO:0044249//GO:0006631//GO:0044237//GO:0016053//GO:0043170//GO:0044699//GO:0019752//GO:0044711//GO:0043436//GO:0044255//GO:0044281//GO:0044283//GO:0008152//GO:0043412//GO:0044267//GO:0044238//GO:…	single-organism metabolic process//cellular process//monocarboxylic acid metabolic process//single-organism cellular process//cellular macromolecule metabolic process//lipid biosynthetic process//biosynthetic process//protein modification process//biological_process//protein metabolic process//carboxylic acid biosynthetic process//organic substance biosynthetic process//organic substance metaboli…	GO:0016020//GO:0005575	membrane//cellular_component	GO:0016747//GO:0016746//GO:0003674//GO:0003824//GO:0016740	transferase activity, transferring acyl groups other than amino-acyl groups//transferase activity, transferring acyl groups//molecular_function//catalytic activity//transferase activity	K15397 3-ketoacyl-CoA synthase [EC:2.3.1.199] | (RefSeq) KCS6; 3-ketoacyl-CoA synthase 6
Novel01193	7	+	22901079	22902722	465	19	5	26	2.38089	0.537583	2.97335	1.96394	--	--	--	--	--	--	--
Novel01194	7	+	23310368	23311421	971	492	506	600	30.1772	26.629	33.5856	30.1306	--	--	--	--	--	--	--
Novel01195	7	+	23403924	23409210	553	138	108	58	14.5409	9.76398	5.57736	9.96075	GO:0035556//GO:0050789//GO:0050896//GO:0051716//GO:0044699//GO:0007165//GO:0050794//GO:0023052//GO:0007154//GO:0008150//GO:0065007//GO:0044763//GO:0044700//GO:0009987	intracellular signal transduction//regulation of biological process//response to stimulus//cellular response to stimulus//single-organism process//signal transduction//regulation of cellular process//signaling//cell communication//biological_process//biological regulation//single-organism cellular process//single organism signaling//cellular process	--	--	--	--	--
Novel01196	7	+	23545260	23554666	2792	798	1195	369	27.9439	35.904	11.7923	25.2134	GO:0044238//GO:0044267//GO:0006793//GO:0009856//GO:0051704//GO:0016310//GO:0032501//GO:0043412//GO:0008152//GO:0006796//GO:0043170//GO:0009875//GO:0044699//GO:0022414//GO:0006464//GO:0044237//GO:0048544//GO:0044703//GO:0071704//GO:0006468//GO:0008150//GO:0007154//GO:0008037//GO:0036211//GO:0019538//GO:0009987//GO:0044706//GO:0044260//GO:0044763	primary metabolic process//cellular protein metabolic process//phosphorus metabolic process//pollination//multi-organism process//phosphorylation//multicellular organismal process//macromolecule modification//metabolic process//phosphate-containing compound metabolic process//macromolecule metabolic process//pollen-pistil interaction//single-organism process//reproductive process//cellular protei…	--	--	GO:0017076//GO:0001882//GO:0004672//GO:0032559//GO:0032550//GO:0004674//GO:0005488//GO:0097367//GO:1901265//GO:0001883//GO:0000166//GO:0016773//GO:0032553//GO:0043168//GO:0036094//GO:0030554//GO:0005524//GO:0016740//GO:0035639//GO:1901363//GO:0016772//GO:0003824//GO:0043167//GO:0003674//GO:0032549//GO:0016301//GO:0032555//GO:0097159	purine nucleotide binding//nucleoside binding//protein kinase activity//adenyl ribonucleotide binding//purine ribonucleoside binding//protein serine/threonine kinase activity//binding//carbohydrate derivative binding//nucleoside phosphate binding//purine nucleoside binding//nucleotide binding//phosphotransferase activity, alcohol group as acceptor//ribonucleotide binding//anion binding//small mol…	--
Novel01198	7	+	23700763	23701470	608	165	120	284	15.8131	9.86747	24.8394	16.84	--	--	--	--	--	--	--
Novel01201	7	+	26459857	26460957	973	23	59	41	1.37738	3.03157	2.24077	2.21657	--	--	--	--	--	--	--
Novel01202	7	+	26983671	26984260	426	172	113	95	23.5265	13.2616	11.8588	16.2156	--	--	--	--	--	--	--
Novel01203	7	+	27097658	27099052	1395	140	137	69	5.84779	4.90992	2.63027	4.46266	--	--	--	--	GO:0008146//GO:0016740//GO:0003674//GO:0003824//GO:0016782	sulfotransferase activity//transferase activity//molecular_function//catalytic activity//transferase activity, transferring sulfur-containing groups	--
Novel01204	7	+	27475138	27476088	897	40	23	39	3.17976	1.56874	2.82935	2.52595	--	--	--	--	--	--	--
Novel01205	7	+	27790560	27791314	662	364	634	8	32.0392	47.8806	0.642625	26.8541	--	--	--	--	GO:0036094//GO:0003674//GO:0005488	small molecule binding//molecular_function//binding	--
Novel01207	7	+	28491695	28492747	1000	582	257	878	37.9335	14.3722	52.2255	34.8437	--	--	--	--	--	--	--
Novel01208	7	+	29130675	29131745	794	43	49	3	3.15563	3.08534	0.200921	2.1473	--	--	--	--	--	--	--
Novel01209	7	+	29635004	29636007	624	25	118	0	2.3345	9.45422	0	3.92957	--	--	--	--	--	--	--
Novel01210	7	-	39653	40703	732	777	665	642	61.8512	45.4191	46.639	51.3031	--	--	--	--	--	--	--
Novel01218	7	-	2950931	2952041	647	55	112	12	4.95332	8.6545	0.986285	4.8647	--	--	--	--	--	--	--
Novel01219	7	-	3033212	3034733	1097	48	42	16	2.57543	1.93352	0.783458	1.76413	--	--	GO:0005575//GO:0016020	cellular_component//membrane	GO:0008083//GO:0005488//GO:0005515//GO:0003674//GO:0005102	growth factor activity//binding//protein binding//molecular_function//receptor binding	--
Novel01220	7	-	3117231	3119576	1112	22	82	67	1.15281	3.68669	3.20402	2.68117	--	--	--	--	--	--	--
Novel01222	7	-	4635154	4636059	297	18	6	43	3.53146	1.01	7.69906	4.08017	--	--	--	--	--	--	--
Novel01224	7	-	5399698	5400487	790	2943	1133	13907	254.808	84.1672	1098.86	479.28	--	--	--	--	--	--	--
Novel01227	7	-	7840764	7843020	1950	1570	1614	1913	46.9141	41.3806	52.1682	46.821	GO:0006412//GO:1901564//GO:0043170//GO:0006518//GO:0044238//GO:0043043//GO:0044267//GO:0008152//GO:0043604//GO:0044271//GO:0009059//GO:0034641//GO:0019538//GO:0008150//GO:0009058//GO:0044260//GO:0010467//GO:0009987//GO:0034645//GO:0044237//GO:0043603//GO:0006807//GO:0044249//GO:0071704//GO:1901566//GO:1901576	translation//organonitrogen compound metabolic process//macromolecule metabolic process//peptide metabolic process//primary metabolic process//peptide biosynthetic process//cellular protein metabolic process//metabolic process//amide biosynthetic process//cellular nitrogen compound biosynthetic process//macromolecule biosynthetic process//cellular nitrogen compound metabolic process//protein meta…	GO:0030529//GO:0043228//GO:0044444//GO:0044464//GO:0043226//GO:0005575//GO:0005737//GO:0043229//GO:0005840//GO:0005622//GO:0044424//GO:0005623//GO:0032991//GO:0043232	ribonucleoprotein complex//non-membrane-bounded organelle//cytoplasmic part//cell part//organelle//cellular_component//cytoplasm//intracellular organelle//ribosome//intracellular//intracellular part//cell//macromolecular complex//intracellular non-membrane-bounded organelle	GO:0005085//GO:0003735//GO:0005089//GO:0003674//GO:0005198//GO:0098772//GO:0005088	guanyl-nucleotide exchange factor activity//structural constituent of ribosome//Rho guanyl-nucleotide exchange factor activity//molecular_function//structural molecule activity//molecular function regulator//Ras guanyl-nucleotide exchange factor activity	--
Novel01228	7	-	8218843	8220044	1038	323	5	337	18.1319	0.240825	17.2647	11.8791	GO:0005975//GO:0043170//GO:0005976//GO:0044238//GO:0006073//GO:0044042//GO:0008152//GO:0044264//GO:0008150//GO:0009987//GO:0044260//GO:0044237//GO:0044262//GO:0071704	carbohydrate metabolic process//macromolecule metabolic process//polysaccharide metabolic process//primary metabolic process//cellular glucan metabolic process//glucan metabolic process//metabolic process//cellular polysaccharide metabolic process//biological_process//cellular process//cellular macromolecule metabolic process//cellular metabolic process//cellular carbohydrate metabolic process//o…	GO:0005618//GO:0005576//GO:0044464//GO:0005575//GO:0048046//GO:0030312//GO:0071944//GO:0005623	cell wall//extracellular region//cell part//cellular_component//apoplast//external encapsulating structure//cell periphery//cell	GO:0046914//GO:0016757//GO:0005488//GO:0016762//GO:0016758//GO:0004553//GO:0016151//GO:0003674//GO:0003824//GO:0043167//GO:0043169//GO:0016798//GO:0046872//GO:0016787//GO:0016740	transition metal ion binding//transferase activity, transferring glycosyl groups//binding//xyloglucan:xyloglucosyl transferase activity//transferase activity, transferring hexosyl groups//hydrolase activity, hydrolyzing O-glycosyl compounds//nickel cation binding//molecular_function//catalytic activity//ion binding//cation binding//hydrolase activity, acting on glycosyl bonds//metal ion binding//…	--
Novel01229	7	-	8396950	8402926	2995	490	705	414	9.53954	11.7763	7.35562	9.55717	GO:1901564//GO:0044255//GO:0044699//GO:0044238//GO:0008152//GO:0006643//GO:0006665//GO:0008150//GO:0044763//GO:0009987//GO:0044710//GO:0006807//GO:0044237//GO:0006629//GO:0071704	organonitrogen compound metabolic process//cellular lipid metabolic process//single-organism process//primary metabolic process//metabolic process//membrane lipid metabolic process//sphingolipid metabolic process//biological_process//single-organism cellular process//cellular process//single-organism metabolic process//nitrogen compound metabolic process//cellular metabolic process//lipid metabol…	GO:0016020//GO:0005576//GO:0016021//GO:0005575//GO:0044425//GO:0031224	membrane//extracellular region//integral component of membrane//cellular_component//membrane part//intrinsic component of membrane	GO:0055102//GO:0004553//GO:0004348//GO:0003674//GO:0003824//GO:0030234//GO:0016798//GO:0004857//GO:0098772//GO:0016787//GO:0004859	lipase inhibitor activity//hydrolase activity, hydrolyzing O-glycosyl compounds//glucosylceramidase activity//molecular_function//catalytic activity//enzyme regulator activity//hydrolase activity, acting on glycosyl bonds//enzyme inhibitor activity//molecular function regulator//hydrolase activity//phospholipase inhibitor activity	--
Novel01230	7	-	8730078	8733834	2251	331	468	373	8.86761	10.7576	9.11958	9.58159	GO:0009987//GO:0044710//GO:0044272//GO:0034645//GO:0030201//GO:1901137//GO:0044260//GO:0044763//GO:0006029//GO:0036211//GO:0008150//GO:0009058//GO:0019538//GO:0015012//GO:1901576//GO:0030203//GO:0071704//GO:1901566//GO:0006468//GO:1901135//GO:0044249//GO:0006464//GO:0006022//GO:0044237//GO:0006807//GO:0009101//GO:0043170//GO:0044711//GO:0043436//GO:0030166//GO:0044699//GO:1901564//GO:0006796//GO:…	cellular process//single-organism metabolic process//sulfur compound biosynthetic process//cellular macromolecule biosynthetic process//heparan sulfate proteoglycan metabolic process//carbohydrate derivative biosynthetic process//cellular macromolecule metabolic process//single-organism cellular process//proteoglycan metabolic process//protein modification process//biological_process//biosyntheti…	GO:0044425//GO:0031224//GO:0016020//GO:0005575//GO:0016021	membrane part//intrinsic component of membrane//membrane//cellular_component//integral component of membrane	GO:0016301//GO:0032549//GO:0032555//GO:0097159//GO:0043167//GO:0003824//GO:0003674//GO:1901363//GO:0016772//GO:0043168//GO:0036094//GO:0005524//GO:0030554//GO:0016740//GO:0035639//GO:0000166//GO:0016773//GO:0032553//GO:0032550//GO:0004674//GO:0005488//GO:0001883//GO:1901265//GO:0097367//GO:0004672//GO:0032559//GO:0017076//GO:0001882	kinase activity//ribonucleoside binding//purine ribonucleotide binding//organic cyclic compound binding//ion binding//catalytic activity//molecular_function//heterocyclic compound binding//transferase activity, transferring phosphorus-containing groups//anion binding//small molecule binding//ATP binding//adenyl nucleotide binding//transferase activity//purine ribonucleoside triphosphate binding//…	--
Novel01231	7	-	9557238	9558642	1121	308	314	296	19.9854	17.4816	17.5283	18.3318	--	--	--	--	--	--	--
Novel01232	7	-	10803652	10806629	1976	33	30	36	1.23499	0.963298	1.22953	1.14261	--	--	--	--	--	--	--
Novel01233	7	-	10847410	10849691	1808	302	471	367	10.964	14.6715	12.1595	12.5983	GO:0043248//GO:0071822//GO:0044085//GO:0070271//GO:0006461//GO:0008150//GO:0016043//GO:0009987//GO:0043623//GO:0065003//GO:0043933//GO:0034622//GO:0071840//GO:0022607	proteasome assembly//protein complex subunit organization//cellular component biogenesis//protein complex biogenesis//protein complex assembly//biological_process//cellular component organization//cellular process//cellular protein complex assembly//macromolecular complex assembly//macromolecular complex subunit organization//cellular macromolecular complex assembly//cellular component organizati…	GO:0043227//GO:0005623//GO:0005783//GO:0044424//GO:0005737//GO:0005575//GO:0043226//GO:0005622//GO:0012505//GO:0043229//GO:0043231//GO:0044464//GO:0044444	membrane-bounded organelle//cell//endoplasmic reticulum//intracellular part//cytoplasm//cellular_component//organelle//intracellular//endomembrane system//intracellular organelle//intracellular membrane-bounded organelle//cell part//cytoplasmic part	GO:0046872//GO:1901363//GO:0003674//GO:0043167//GO:0043169//GO:0097159//GO:0003676//GO:0008270//GO:0046914//GO:0005488	metal ion binding//heterocyclic compound binding//molecular_function//ion binding//cation binding//organic cyclic compound binding//nucleic acid binding//zinc ion binding//transition metal ion binding//binding	--
Novel01234	7	-	10927164	10928152	987	64	131	82	4.58135	8.04591	5.35692	5.99473	--	--	--	--	--	--	--
Novel01237	7	-	13844609	13846406	1141	18	0	36	1.16151	0	2.12002	1.09384	--	--	--	--	--	--	--
Novel01238	7	-	13855884	13857250	1367	402	506	331	21.2175	22.9145	15.9435	20.0252	GO:0044260//GO:0006259//GO:0034645//GO:0009987//GO:0006139//GO:0008150//GO:0009058//GO:0071704//GO:1901576//GO:0090304//GO:0044237//GO:0006807//GO:0006260//GO:0044249//GO:0043170//GO:0006725//GO:0046483//GO:0008152//GO:0034641//GO:0009059//GO:1901360//GO:0044238	cellular macromolecule metabolic process//DNA metabolic process//cellular macromolecule biosynthetic process//cellular process//nucleobase-containing compound metabolic process//biological_process//biosynthetic process//organic substance metabolic process//organic substance biosynthetic process//nucleic acid metabolic process//cellular metabolic process//nitrogen compound metabolic process//DNA r…	--	--	GO:0097159//GO:0032549//GO:0032555//GO:0003824//GO:0043167//GO:0003674//GO:1901363//GO:0016818//GO:0005524//GO:0030554//GO:0035639//GO:0043168//GO:0016787//GO:0036094//GO:0017111//GO:0016817//GO:0032553//GO:0000166//GO:0005488//GO:0097367//GO:0001883//GO:1901265//GO:0032550//GO:0016462//GO:0003678//GO:0004386//GO:0032559//GO:0017076//GO:0001882	organic cyclic compound binding//ribonucleoside binding//purine ribonucleotide binding//catalytic activity//ion binding//molecular_function//heterocyclic compound binding//hydrolase activity, acting on acid anhydrides, in phosphorus-containing anhydrides//ATP binding//adenyl nucleotide binding//purine ribonucleoside triphosphate binding//anion binding//hydrolase activity//small molecule binding//…	--
Novel01239	7	-	14366231	14368140	958	83	318	8	5.95607	19.5794	0.523913	8.68646	--	--	--	--	--	--	--
Novel01242	7	-	15526888	15527680	686	52	5	46	5.1443	0.424407	4.15306	3.24059	--	--	--	--	--	--	--
Novel01248	7	-	20760371	20761258	585	104	92	230	11.3483	8.6134	22.904	14.2886	GO:0050794//GO:0019684//GO:0015979//GO:0042549//GO:0044237//GO:0009987//GO:0031323//GO:0008150//GO:0065007//GO:0043467//GO:0019222//GO:0010109//GO:0008152//GO:0050789//GO:0042548//GO:0006091	regulation of cellular process//photosynthesis, light reaction//photosynthesis//photosystem II stabilization//cellular metabolic process//cellular process//regulation of cellular metabolic process//biological_process//biological regulation//regulation of generation of precursor metabolites and energy//regulation of metabolic process//regulation of photosynthesis//metabolic process//regulation of …	GO:0043234//GO:0009523//GO:0034357//GO:0098796//GO:0032991//GO:0005623//GO:0009579//GO:0044425//GO:0009521//GO:0044424//GO:0005622//GO:0009539//GO:0005575//GO:0044464//GO:0044436//GO:0016020	protein complex//photosystem II//photosynthetic membrane//membrane protein complex//macromolecular complex//cell//thylakoid//membrane part//photosystem//intracellular part//intracellular//photosystem II reaction center//cellular_component//cell part//thylakoid part//membrane	--	--	--
Novel01249	7	-	20827710	20828371	662	382	200	380	33.6235	15.1043	30.5247	26.4175	--	--	--	--	--	--	--
Novel01251	7	-	21617456	21621997	911	127	126	107	8.26835	7.03843	6.3575	7.22142	GO:0044260//GO:0006259//GO:0044763//GO:0009987//GO:0044710//GO:0006139//GO:0008150//GO:0033554//GO:0071704//GO:0006974//GO:0090304//GO:0044237//GO:0006807//GO:0006950//GO:0051716//GO:0006281//GO:0044699//GO:0043170//GO:0006725//GO:0046483//GO:0008152//GO:0050896//GO:0034641//GO:1901360//GO:0044238	cellular macromolecule metabolic process//DNA metabolic process//single-organism cellular process//cellular process//single-organism metabolic process//nucleobase-containing compound metabolic process//biological_process//cellular response to stress//organic substance metabolic process//cellular response to DNA damage stimulus//nucleic acid metabolic process//cellular metabolic process//nitrogen …	--	--	GO:0003824//GO:0003674//GO:0016787//GO:0016788//GO:0004518	catalytic activity//molecular_function//hydrolase activity//hydrolase activity, acting on ester bonds//nuclease activity	K02213 cell division control protein 6 | (RefSeq) CDC6; cell division control 6
Novel01254	7	-	21769551	21771667	1888	298	597	213	10.666	18.3336	6.95746	11.9857	GO:0044699//GO:0006281//GO:0051716//GO:0043170//GO:0006725//GO:0046483//GO:1901360//GO:0044238//GO:0050789//GO:0008152//GO:0034641//GO:0050896//GO:0006139//GO:0023052//GO:0033554//GO:0065007//GO:0007154//GO:0008150//GO:0044763//GO:0006259//GO:0044260//GO:0009987//GO:0044710//GO:0044700//GO:0006310//GO:0006807//GO:0044237//GO:0006950//GO:0007165//GO:0071704//GO:0050794//GO:0090304//GO:0006974	single-organism process//DNA repair//cellular response to stimulus//macromolecule metabolic process//cellular aromatic compound metabolic process//heterocycle metabolic process//organic cyclic compound metabolic process//primary metabolic process//regulation of biological process//metabolic process//cellular nitrogen compound metabolic process//response to stimulus//nucleobase-containing compound…	--	--	GO:0097367//GO:1901265//GO:0001883//GO:0005488//GO:0016791//GO:0016462//GO:0032550//GO:0042578//GO:0032553//GO:0017111//GO:0016817//GO:0016887//GO:0000166//GO:0016788//GO:0001882//GO:0017076//GO:0003678//GO:0032559//GO:0004386//GO:0003674//GO:0003824//GO:0043167//GO:0009378//GO:0097159//GO:0032555//GO:0032549//GO:0035639//GO:0030554//GO:0005524//GO:0036094//GO:0043168//GO:0016787//GO:0016818//GO:…	carbohydrate derivative binding//nucleoside phosphate binding//purine nucleoside binding//binding//phosphatase activity//pyrophosphatase activity//purine ribonucleoside binding//phosphoric ester hydrolase activity//ribonucleotide binding//nucleoside-triphosphatase activity//hydrolase activity, acting on acid anhydrides//ATPase activity//nucleotide binding//hydrolase activity, acting on ester bond…	--
Novel01256	7	-	22129250	22130846	1309	117	194	92	5.20816	7.40952	3.73744	5.45171	--	--	--	--	--	--	--
Novel01258	7	-	24824661	24825659	694	23	27	4	1.93111	1.94506	0.306497	1.39422	--	--	--	--	--	--	--
Novel01259	7	-	25346407	25348973	742	27	75	3	2.82961	6.74395	0.286927	3.28683	GO:0006810//GO:0055085//GO:0044765//GO:0044699//GO:0051234//GO:0051179//GO:0008150//GO:0044763//GO:1902578//GO:0009987	transport//transmembrane transport//single-organism transport//single-organism process//establishment of localization//localization//biological_process//single-organism cellular process//single-organism localization//cellular process	GO:0016021//GO:0005575//GO:0016020//GO:0031224//GO:0044425	integral component of membrane//cellular_component//membrane//intrinsic component of membrane//membrane part	GO:0005215//GO:0003674	transporter activity//molecular_function	--
Novel01260	7	-	25801752	25805425	3471	514	725	385	8.80114	10.6513	6.01623	8.48957	GO:0044260//GO:0009987//GO:0034645//GO:0010467//GO:0019538//GO:0009058//GO:0008150//GO:1901566//GO:0071704//GO:1901576//GO:0006807//GO:0043603//GO:0044237//GO:0044249//GO:0006518//GO:0043170//GO:1901564//GO:0006412//GO:0008152//GO:0034641//GO:0009059//GO:0044271//GO:0043604//GO:0044267//GO:0043043//GO:0044238	cellular macromolecule metabolic process//cellular process//cellular macromolecule biosynthetic process//gene expression//protein metabolic process//biosynthetic process//biological_process//organonitrogen compound biosynthetic process//organic substance metabolic process//organic substance biosynthetic process//nitrogen compound metabolic process//cellular amide metabolic process//cellular metab…	GO:0044424//GO:0043232//GO:0032991//GO:0005623//GO:0044464//GO:0005576//GO:0044444//GO:0030529//GO:0043228//GO:0005840//GO:0043229//GO:0005622//GO:0043226//GO:0005737//GO:0005575	intracellular part//intracellular non-membrane-bounded organelle//macromolecular complex//cell//cell part//extracellular region//cytoplasmic part//ribonucleoprotein complex//non-membrane-bounded organelle//ribosome//intracellular organelle//intracellular//organelle//cytoplasm//cellular_component	GO:0005198//GO:0003674//GO:0005515//GO:0051082//GO:0005488//GO:0003735	structural molecule activity//molecular_function//protein binding//unfolded protein binding//binding//structural constituent of ribosome	--
Novel01261	7	-	26908882	26910872	1357	121	1312	195	9.47655	88.1635	13.9376	37.1926	--	--	--	--	GO:0005488//GO:0003674//GO:0005515	binding//molecular_function//protein binding	--
Novel01262	7	-	27484893	27487433	1585	648	877	422	28.2834	32.8433	16.8096	25.9788	--	--	--	--	--	--	--
Novel01265	7	-	29446368	29449866	2568	82	81	83	1.95023	1.6529	1.80151	1.80155	GO:0006464//GO:0044237//GO:0071704//GO:0006468//GO:0008150//GO:0036211//GO:0019538//GO:0009987//GO:0044260//GO:0044238//GO:0044267//GO:0006793//GO:0016310//GO:0043412//GO:0008152//GO:0006796//GO:0043170	cellular protein modification process//cellular metabolic process//organic substance metabolic process//protein phosphorylation//biological_process//protein modification process//protein metabolic process//cellular process//cellular macromolecule metabolic process//primary metabolic process//cellular protein metabolic process//phosphorus metabolic process//phosphorylation//macromolecule modificat…	--	--	GO:0043168//GO:0036094//GO:0005524//GO:0030554//GO:0030247//GO:0035639//GO:0016740//GO:1901363//GO:0016772//GO:0003824//GO:0043167//GO:0003674//GO:0032549//GO:0016301//GO:0032555//GO:0097159//GO:0017076//GO:0001882//GO:0001871//GO:0004672//GO:0032559//GO:0030246//GO:0032550//GO:0005488//GO:0097367//GO:0001883//GO:1901265//GO:0000166//GO:0016773//GO:0032553	anion binding//small molecule binding//ATP binding//adenyl nucleotide binding//polysaccharide binding//purine ribonucleoside triphosphate binding//transferase activity//heterocyclic compound binding//transferase activity, transferring phosphorus-containing groups//catalytic activity//ion binding//molecular_function//ribonucleoside binding//kinase activity//purine ribonucleotide binding//organic c…	--
Novel01266	7	-	29604146	29605649	771	202	141	177	15.7991	9.46218	12.634	12.6318	GO:0044699//GO:0016192//GO:0044765//GO:0016482//GO:0046907//GO:0006810//GO:1902578//GO:0006888//GO:0051179//GO:0048193//GO:0008150//GO:0051234//GO:1902582//GO:0051641//GO:0051649	single-organism process//vesicle-mediated transport//single-organism transport//cytoplasmic transport//intracellular transport//transport//single-organism localization//ER to Golgi vesicle-mediated transport//localization//Golgi vesicle transport//biological_process//establishment of localization//single-organism intracellular transport//cellular localization//establishment of localization in cell	GO:0044464//GO:0043231//GO:0043229//GO:0005622//GO:0043226//GO:0005575//GO:0044424//GO:0005801//GO:0005623//GO:0043227	cell part//intracellular membrane-bounded organelle//intracellular organelle//intracellular//organelle//cellular_component//intracellular part//cis-Golgi network//cell//membrane-bounded organelle	--	--	--
Novel01267	8	+	500727	504256	2027	9135	5170	8710	277.233	134.622	241.236	217.697	--	--	--	--	GO:0032553//GO:0000166//GO:0097367//GO:0001883//GO:1901265//GO:0005488//GO:0032550//GO:0032559//GO:0001882//GO:0017076//GO:0097159//GO:0032555//GO:0032549//GO:0003674//GO:0043167//GO:1901363//GO:0035639//GO:0005524//GO:0030554//GO:0036094//GO:0043168	ribonucleotide binding//nucleotide binding//carbohydrate derivative binding//purine nucleoside binding//nucleoside phosphate binding//binding//purine ribonucleoside binding//adenyl ribonucleotide binding//nucleoside binding//purine nucleotide binding//organic cyclic compound binding//purine ribonucleotide binding//ribonucleoside binding//molecular_function//ion binding//heterocyclic compound bind…	--
Novel01268	8	+	823428	825243	1244	183	509	81	8.57173	20.4562	3.4625	10.8302	GO:0009987//GO:0008150//GO:0015979//GO:0044237//GO:0008152	cellular process//biological_process//photosynthesis//cellular metabolic process//metabolic process	GO:0009579//GO:0044425//GO:0009521//GO:0044424//GO:0098796//GO:0034357//GO:0043234//GO:0009522//GO:0032991//GO:0005623//GO:0009538//GO:0044436//GO:0044464//GO:0016020//GO:0005622//GO:0005575	thylakoid//membrane part//photosystem//intracellular part//membrane protein complex//photosynthetic membrane//protein complex//photosystem I//macromolecular complex//cell//photosystem I reaction center//thylakoid part//cell part//membrane//intracellular//cellular_component	--	--	--
Novel01269	8	+	959582	961363	1197	249	138	319	19.1918	9.1261	22.4385	16.9188	GO:0043170//GO:0071840//GO:0009059//GO:0070589//GO:0044038//GO:0008152//GO:0044036//GO:0009987//GO:0034645//GO:0044260//GO:0009058//GO:0008150//GO:1901576//GO:0042546//GO:0044085//GO:0071704//GO:0044249//GO:0071554//GO:0044237	macromolecule metabolic process//cellular component organization or biogenesis//macromolecule biosynthetic process//cellular component macromolecule biosynthetic process//cell wall macromolecule biosynthetic process//metabolic process//cell wall macromolecule metabolic process//cellular process//cellular macromolecule biosynthetic process//cellular macromolecule metabolic process//biosynthetic pr…	GO:0044464//GO:0016020//GO:0005575//GO:0016021//GO:0071944//GO:0044425//GO:0005886//GO:0031224//GO:0005623	cell part//membrane//cellular_component//integral component of membrane//cell periphery//membrane part//plasma membrane//intrinsic component of membrane//cell	GO:0016757//GO:0003674//GO:0003824//GO:0016740	transferase activity, transferring glycosyl groups//molecular_function//catalytic activity//transferase activity	K00901 diacylglycerol kinase (ATP) [EC:2.7.1.107] | (RefSeq) DGK7; diacylglycerol kinase 7
Novel01270	8	+	1606317	1619032	451	2	31	0	0.258399	3.43648	0	1.23163	--	--	--	--	--	--	--
Novel01271	8	+	1619257	1626399	1084	15	50	0	0.806306	2.30605	0	1.03745	--	--	--	--	GO:0008134//GO:0042802//GO:0046983//GO:0005488//GO:0045502//GO:0005515//GO:0042803//GO:0003674	transcription factor binding//identical protein binding//protein dimerization activity//binding//dynein binding//protein binding//protein homodimerization activity//molecular_function	--
[truncated: 23,550 more rows]

## Sheet: Table S4
Table S4 24524 genes were actively expressed in P2 (w30)
[truncated: 24,525 more rows]

## Sheet: Table S5
Table S5 24601 genes were actively expressed in the hybrid F1
[truncated: 24,602 more rows]
