# Supplementary material for: Integrating Dynamic 3D Chromatin Architecture and Gene Expression Alterations Reveal Heterosis in Brassica rapa
Source: Int J Mol Sci. 2024 Feb 22;25(5):2568. doi: 10.3390/ijms25052568 (PMC10931744; doi:10.3390/ijms25052568)
Supplement: Supplementary file 1 [file ijms-25-02568-s001.zip › Supplmentary file 3.xlsx]

## Sheet: Table S6
Table S6 FPKM values of all genes for P1 (082),P2 (w30) and F1
FPKM Interval	P1_1	P1_2	P1_3	P1-Group	P2_1	P2_2	P2_3	P2-Group	F1_1	F1_2	F1_3	F1-Group
0~1	25110(50.96%)	25654(52.07%)	26469(53.72%)	25741(52.16%)	25617(51.99%)	24833(50.40%)	25047(50.84%)	25166(51.08%)	25127(51.00%)	25180(51.11%)	24603(49.94%)	24970(50.68%)
1~3	4346(8.82%)	3774(7.66%)	4254(8.63%)	4125(8.37%)	4195(8.51%)	4120(8.36%)	3979(8.08%)	4098(8.32%)	4543(9.22%)	4573(9.28%)	4101(8.32%)	4406(8.94%)
3~15	9585(19.45%)	8727(17.71%)	9048(18.36%)	9120(18.51%)	9793(19.88%)	9439(19.16%)	9534(19.35%)	9589(19.46)	9874(20.04%)	9715(19.72%)	9522(19.33%)	9704(19.70%)
15~60	6668(13.53%)	7389(15.00%)	6167(12.52%)	6741(13.68%)	6392(12.97%)	7414(15.05%)	7323(14.86%)	7043(14.29%)	6563(13.32%)	6689(13.58%)	7547(15.32%)	6933(14.07%)
>60	3561(7.23%)	3726(7.56%)	3332(6.76%)	3540(7.18%)	3273(6.64%)	3464(7.03%)	3387(6.87%)	3375(6.85%)	3163(6.42%)	3113(6.32%)	3497(7.10%)	9773(6.61%)
