# Supplementary material for: Integrating Dynamic 3D Chromatin Architecture and Gene Expression Alterations Reveal Heterosis in Brassica rapa
Source: Int J Mol Sci. 2024 Feb 22;25(5):2568. doi: 10.3390/ijms25052568 (PMC10931744; doi:10.3390/ijms25052568)
Supplement: Supplementary file 1 [file ijms-25-02568-s001.zip › Supplmentary file 4.xlsx]

## Sheet: Table S7
Table S7 P1 vs P2 DEG
Gene_id	readcount_P1	readcount_P2	log2FoldChange	pval	padj	Gene Name	Blast swiss prot
Novel00003	394.154	10.1151	5.2842	1.4443e-10	1.1919e-08	-//-
Novel00010	311.481	46.3033	2.75	2.0279e-06	8.7038e-05	--	BnaC03g47770D [Brassica napus]
Novel00018	29.1556	146.525	-2.3293	0.00021098	0.0056125	--	BnaC01g14390D [Brassica napus]
Novel00030	0.969765	233.316	-7.9104	1.4951e-18	3.3306e-16	-//-
Novel00034	0	120.426	#NAME?	5.5118e-11	4.8934e-09	--	BnaAnng04490D [Brassica napus]
Novel00035	18.064	126.517	-2.8081	3.9015e-05	0.0012774	--	BnaA03g33860D [Brassica napus]
Novel00038	120.359	7.67386	3.9712	0.0023436	0.041488	-//-
Novel00043	0	19.9571	#NAME?	0.00024932	0.0064851	--	Acyl-CoA N-acyltransferase with RING/FYVE/PHD-type zinc finger protein [Arabidopsis thaliana]>gi|225898777|dbj|BAH30519.1| hypothetical protein [Arabidopsis thaliana]>gi|332658123|gb|AEE83523.1| Acyl-CoA N-acyltransferase with RING/FYVE/PHD-type zinc finger protein [Arabidopsis thaliana]
Novel00046	2713.8	483.045	2.4901	1.6353e-06	7.137e-05	--	BnaC01g34870D [Brassica napus]
Novel00049	0	485.215	#NAME?	1.9262e-28	1.7934e-25	--	PREDICTED: serine/threonine-protein phosphatase 6 regulatory subunit 3-like [Camelina sativa]
Novel00056	35.7876	0	Inf	2.4489e-06	0.0001034	--	PREDICTED: probable alpha,alpha-trehalose-phosphate synthase [UDP-forming] 10 [Camelina sativa]
Novel00067	0	31.7576	#NAME?	3.6566e-06	0.00014868	--	putative sucrose transporter [Brassica rapa subsp. pekinensis]
Novel00079	0	15.7245	#NAME?	0.0016069	0.030791	-//-
Novel00089	314.384	0	Inf	6.8567e-25	4.0157e-22	--	PREDICTED: uncharacterized protein LOC103842451 [Brassica rapa]
Novel00093	0	382.419	#NAME?	4.1933e-26	2.9281e-23	--	BnaA01g08770D [Brassica napus]
Novel00096	269.517	926.279	-1.7811	0.00065302	0.01471	--	BnaA08g02740D [Brassica napus]
Novel00104	35.5212	0	Inf	3.8159e-07	1.8852e-05	--	PREDICTED: uncharacterized protein LOC103864215 isoform X1 [Brassica rapa]
Novel00108	0	21.0246	#NAME?	0.00015501	0.0042815	--	BnaC03g35090D [Brassica napus]
Novel00109	0.367029	17.5406	-5.5787	0.0021437	0.038496	--	BnaC01g05490D [Brassica napus]
Novel00117	0	86.2963	#NAME?	1.9227e-12	2.0119e-10	--	BnaC07g22810D [Brassica napus]
Novel00129	0	81.08	#NAME?	6.1497e-12	6.1347e-10	-//-
Novel00131	0	76.6077	#NAME?	1.6662e-11	1.5964e-09	-//-
Novel00134	0	30.1981	#NAME?	6.1881e-06	0.00023727	-//-
Novel00136	0	78.8676	#NAME?	1.0505e-11	1.0309e-09	--	BnaAnng10430D [Brassica napus]
Novel00142	234.741	0	Inf	2.1552e-15	3.1429e-13	--	PREDICTED: uncharacterized protein LOC103873924 isoform X2 [Brassica rapa]>gi|685262427|ref|XP_009150595.1| PREDICTED: uncharacterized protein LOC103873924 isoform X3 [Brassica rapa]
Novel00143	99.6652	0.285115	8.4494	2.9918e-13	3.4269e-11	--	BnaC07g13760D [Brassica napus]
Novel00144	23.7837	0	Inf	4.1265e-05	0.0013414	--	BnaAnng03440D [Brassica napus]
Novel00146	154.598	0.311138	8.9567	9.1185e-17	1.5329e-14	--	PREDICTED: agamous-like MADS-box protein AGL3 [Brassica rapa]
Novel00147	125.739	0	Inf	3.8255e-16	6.0658e-14	--	hypothetical protein CARUB_v10009290mg [Capsella rubella]>gi|565500048|ref|XP_006307663.1| hypothetical protein CARUB_v10009290mg [Capsella rubella]>gi|482576373|gb|EOA40560.1| hypothetical protein CARUB_v10009290mg [Capsella rubella]>gi|482576374|gb|EOA40561.1| hypothetical protein CARUB_v10009290mg [Capsella rubella]
Novel00151	111.079	0	Inf	8.0931e-05	0.002453	--	PREDICTED: ABC transporter F family member 5-like isoform X1 [Camelina sativa]>gi|727626891|ref|XP_010484282.1| PREDICTED: ABC transporter F family member 5-like isoform X2 [Camelina sativa]
Novel00155	0	30.2955	#NAME?	5.3612e-06	0.00020865	-//-
Novel00158	34.8626	262.17	-2.9108	9.527e-06	0.0003506	--	BnaA01g24350D [Brassica napus]
Novel00159	2.16285	92.0737	-5.4118	5.4224e-09	3.5476e-07	--	BnaA01g24620D [Brassica napus]
Novel00164	0	32.1328	#NAME?	0.00012441	0.0035626	--	BnaC05g52010D [Brassica napus]
Novel00167	0	82.6001	#NAME?	4.0644e-12	4.1229e-10	--	PREDICTED: uncharacterized protein LOC103845709 [Brassica rapa]
Novel00173	17.2122	324.256	-4.2356	1.7524e-11	1.6701e-09	--	PREDICTED: G-type lectin S-receptor-like serine/threonine-protein kinase CES101 [Brassica rapa]>gi|685265506|ref|XP_009115064.1| PREDICTED: G-type lectin S-receptor-like serine/threonine-protein kinase CES101 [Brassica rapa]>gi|674913056|emb|CDY20174.1| BnaA01g28280D [Brassica napus]
Novel00194	0	26.1676	#NAME?	2.4159e-05	0.00082371	--	BnaA05g35960D [Brassica napus]
Novel00206	388.478	0	Inf	4.3761e-20	1.2223e-17	--	BnaC02g00020D [Brassica napus]
Novel00209	0	13.7085	#NAME?	0.0026905	0.046323	-//-
Novel00214	0	120.534	#NAME?	3.7168e-15	5.231e-13	--	PREDICTED: uncharacterized protein LOC103845685 [Brassica rapa]
Novel00215	42.5533	0	Inf	1.2654e-06	5.6517e-05	-//-
Novel00217	0	50.8544	#NAME?	1.0668e-08	6.7018e-07	--	BnaC03g67710D [Brassica napus]
Novel00218	40.0863	0.596253	6.071	3.2532e-06	0.00013423	--	PREDICTED: uncharacterized protein LOC103848564 [Brassica rapa]
Novel00219	26.0236	618.234	-4.5703	5.5149e-10	4.1806e-08	--	PREDICTED: putative disease resistance protein At4g11170 isoform X2 [Brassica rapa]
Novel00220	0	14.2262	#NAME?	0.0024244	0.04261	--	BnaC04g38410D [Brassica napus]>gi|674956342|emb|CDX77052.1| BnaC04g38470D [Brassica napus]
Novel00222	0	59.6787	#NAME?	9.6248e-10	7.0178e-08	--	BnaC09g07520D [Brassica napus]
Novel00223	2.38948	94.5191	-5.3058	1.3716e-09	9.7652e-08	--	BnaAnng04230D [Brassica napus]
Novel00227	0	31.8612	#NAME?	3.5807e-06	0.00014624	--	PREDICTED: uncharacterized protein LOC103847539 [Brassica rapa]
Novel00231	2255.87	458.415	2.299	6.8549e-06	0.00025982	-//-
Novel00237	101.61	19.6404	2.3711	0.00065966	0.014831	--	PREDICTED: glutathione S-transferase F6-like [Brassica rapa]>gi|674943519|emb|CDX89931.1| BnaA10g01510D [Brassica napus]
Novel00240	216.196	1581.97	-2.8713	3.6252e-08	2.1129e-06	--	BnaCnng26900D [Brassica napus]
Novel00245	0	105.352	#NAME?	5.2642e-14	6.5687e-12	-//-
Novel00249	9.76128	62.4737	-2.6781	0.00060714	0.013796	--	hypothetical protein CARUB_v10006988mg [Capsella rubella]>gi|482554252|gb|EOA18445.1| hypothetical protein CARUB_v10006988mg [Capsella rubella]
Novel00250	44.7074	3.2871	3.7656	0.00017302	0.0046954	--	BnaC08g03380D [Brassica napus]
Novel00252	204.021	0	Inf	1.0129e-20	3.1707e-18	--	PREDICTED: kinesin-like protein NACK1 [Camelina sativa]>gi|727521624|ref|XP_010436988.1| PREDICTED: kinesin-like protein NACK1 [Camelina sativa]>gi|727521627|ref|XP_010436989.1| PREDICTED: kinesin-like protein NACK1 [Camelina sativa]
Novel00261	386.669	0.285115	10.405	2.1123e-21	7.5197e-19	--	PREDICTED: uncharacterized protein LOC103845491 [Brassica rapa]
Novel00262	32.5378	2.72217	3.5793	0.0011148	0.022785	--	hypothetical protein EUTSA_v10006403mg, partial [Eutrema salsugineum]>gi|557103815|gb|ESQ44169.1| hypothetical protein EUTSA_v10006403mg, partial [Eutrema salsugineum]
Novel00267	0.285759	60.2039	-7.7189	3.3068e-08	1.9367e-06	--	BnaA06g16880D [Brassica napus]
Novel00274	1655.79	10.521	7.2981	4.7159e-28	3.9823e-25	-//-
Novel00285	0	40.5354	#NAME?	1.9083e-07	9.9413e-06	--	PREDICTED: uncharacterized protein LOC103834529 [Brassica rapa]
Novel00292	1.14304	61.6686	-5.7536	0.00011902	0.0034219	--	PREDICTED: putative disease resistance protein At4g11170 [Brassica rapa]
Novel00296	106.801	0	Inf	1.3121e-14	1.753e-12	--	BnaCnng06400D [Brassica napus]
Novel00298	0	31.8357	#NAME?	3.5993e-06	0.00014668	--	BnaC04g52830D [Brassica napus]
Novel00301	0	15.5654	#NAME?	0.0013235	0.02626	--	hypothetical protein EUTSA_v10013061mg [Eutrema salsugineum]>gi|557102143|gb|ESQ42506.1| hypothetical protein EUTSA_v10013061mg [Eutrema salsugineum]
Novel00310	113.756	16.4517	2.7896	0.00027254	0.0069791	-//-
Novel00312	301.429	10.9918	4.7773	0.00024612	0.0064063	--	80A08_14 [Brassica rapa subsp. pekinensis]
Novel00315	23.7184	0.311138	6.2523	0.00013613	0.0038437	-//-
Novel00316	202.48	15.062	3.7488	2.7526e-05	0.00092975	--	PREDICTED: uncharacterized protein LOC103844408 [Brassica rapa]
Novel00318	22.0529	95.0042	-2.107	0.0020656	0.03739	--	BnaCnng10660D [Brassica napus]
Novel00329	13.7317	0	Inf	0.0017732	0.033189	--	PREDICTED: uncharacterized protein LOC103831414 [Brassica rapa]
Novel00332	4.28639	54.9865	-3.6812	0.00015777	0.0043465	-//-
Novel00334	11.6007	1078.17	-6.5382	1.7548e-23	9.1025e-21	-//-
Novel00335	529.883	2.09459	7.9829	8.4668e-08	4.6652e-06	--	PREDICTED: NADH dehydrogenase [ubiquinone] 1 beta subcomplex subunit 2 [Brassica rapa]>gi|674886630|emb|CDY46007.1| BnaA02g17890D [Brassica napus]
Novel00347	0.285759	71.6828	-7.9707	4.5755e-10	3.4977e-08	-//-
Novel00360	16.507	0	Inf	0.00058567	0.013426	--	BnaC09g38750D [Brassica napus]
Novel00361	10.9801	75.4364	-2.7804	0.00044373	0.010545	--	BnaA02g31070D [Brassica napus]
Novel00368	31.1841	220.976	-2.825	9.3899e-06	0.00034615	-//-
Novel00397	77.8188	0	Inf	3.7667e-12	3.8419e-10	--	BnaC05g25130D [Brassica napus]
Novel00403	30.8025	0	Inf	3.5587e-06	0.00014552	--	PREDICTED: uncharacterized protein LOC103843858 [Brassica rapa]
Novel00411	89.5517	0.622276	7.169	2.1096e-11	1.9896e-09	--	PREDICTED: zinc finger BED domain-containing protein DAYSLEEPER-like [Brassica rapa]>gi|685275186|ref|XP_009128578.1| PREDICTED: zinc finger BED domain-containing protein DAYSLEEPER-like [Brassica rapa]
Novel00416	6.71849	42.4645	-2.66	0.0027344	0.04679	-//-
Novel00419	238.982	0	Inf	2.9382e-22	1.1988e-19	--	BnaAnng22100D [Brassica napus]
Novel00420	51.9013	0	Inf	4.9221e-09	3.2378e-07	--	BnaC09g20720D [Brassica napus]
Novel00422	38.3547	0	Inf	1.6798e-07	8.8787e-06	--	BnaA02g20340D [Brassica napus]
Novel00424	183.332	0	Inf	1.1999e-17	2.2932e-15	-//-
Novel00425	193.559	0	Inf	2.4779e-20	7.256e-18	--	PREDICTED: uncharacterized protein LOC103868262 [Brassica rapa]
Novel00434	17.8924	0	Inf	0.00039837	0.009637	--	BnaA02g28210D [Brassica napus]
Novel00435	0.285759	27.4336	-6.585	0.0016432	0.031245	--	01P13-2 [Brassica rapa subsp. pekinensis]
Novel00441	0.684006	20.3924	-4.8979	0.0019075	0.035123	-//-
Novel00445	50.5311	3.95612	3.675	0.00034051	0.0084341	--	PREDICTED: uncharacterized protein LOC103868871 [Brassica rapa]
Novel00449	40.804	2.44717	4.0595	0.00011253	0.0032663	--	hypothetical protein EUTSA_v10014817mg [Eutrema salsugineum]>gi|557099760|gb|ESQ40123.1| hypothetical protein EUTSA_v10014817mg [Eutrema salsugineum]
Novel00450	34.7094	2.09459	4.0506	0.00037464	0.0091544	--	PREDICTED: CASP-like protein At5g02060 [Brassica rapa]>gi|685279523|ref|XP_009130681.1| PREDICTED: CASP-like protein At5g02060 [Brassica rapa]
Novel00462	185.879	46.2869	2.0057	0.001115	0.022785	--	Unknown Protein [Arabidopsis thaliana]
Novel00469	0	292.789	#NAME?	1.8717e-23	9.4395e-21	--	hypothetical protein EUTSA_v10020147mg [Eutrema salsugineum]>gi|557109090|gb|ESQ49397.1| hypothetical protein EUTSA_v10020147mg [Eutrema salsugineum]
Novel00476	85.0226	20.0297	2.0857	0.0026729	0.046085	-//-
Novel00479	13.5903	0	Inf	0.0025197	0.043924	--	hypothetical protein AALP_AA4G220000 [Arabis alpina]
Novel00480	21.9631	0	Inf	0.00012425	0.0035609	--	BnaA03g20040D [Brassica napus]
Novel00481	232.887	2300.89	-3.3045	3.6831e-10	2.8637e-08	--	aquaporin [Brassica rapa subsp. oleifera]>gi|674950196|emb|CDX83385.1| BnaA03g21210D [Brassica napus]
Novel00483	0	85.8302	#NAME?	1.9088e-09	1.3303e-07	--	F15O4.13 [Arabidopsis thaliana]
Novel00487	0	415.734	#NAME?	6.0151e-27	4.5503e-24	-//-
Novel00493	31.9931	0	Inf	0.0022482	0.040018	-//-
Novel00499	18.8071	123.713	-2.7176	0.00020465	0.0054681	--	hypothetical protein AALP_AA5G063400 [Arabis alpina]
Novel00504	0	162.653	#NAME?	6.6584e-18	1.3583e-15	--	BnaC02g22580D [Brassica napus]
Novel00506	0	44.6502	#NAME?	4.7139e-07	2.2792e-05	--	BnaA03g33530D [Brassica napus]
Novel00509	2.92813	31.5098	-3.4277	0.0027597	0.047134	--	PREDICTED: putative ribonuclease H protein At1g65750 [Brassica rapa]
Novel00519	4401.17	0.331857	13.695	4.6546e-45	5.6338e-41	--	BnaAnng05160D [Brassica napus]
Novel00520	580.29	0.285115	10.991	4.0792e-30	4.4885e-27	--	PREDICTED: probable protein phosphatase 2C 46 [Camelina sativa]
Novel00535	273.537	1.21853	7.8105	3.2628e-06	0.00013448	--	PREDICTED: uncharacterized protein LOC103861773 [Brassica rapa]
Novel00538	105.571	414.655	-1.9737	0.00050393	0.011813	--	BnaA03g48530D [Brassica napus]>gi|674917833|emb|CDY15380.1| BnaC04g42430D [Brassica napus]>gi|674943293|emb|CDX90342.1| BnaA08g16420D [Brassica napus]
Novel00543	63.1606	0.285115	7.7913	2.6451e-07	1.3471e-05	--	PREDICTED: zinc finger BED domain-containing protein RICESLEEPER 2-like [Brassica rapa]
Novel00553	0	61.4569	#NAME?	6.0714e-10	4.5455e-08	--	PREDICTED: putative disease resistance protein At4g11170 [Brassica rapa]
Novel00554	0.285759	78.0438	-8.0933	0.00074678	0.016365	--	hypothetical protein EUTSA_v10025180mg [Eutrema salsugineum]>gi|557113045|gb|ESQ53328.1| hypothetical protein EUTSA_v10025180mg [Eutrema salsugineum]
Novel00566	205.882	0.902087	7.8343	1.0889e-09	7.8763e-08	--	hypothetical protein EUTSA_v10014995mg [Eutrema salsugineum]>gi|557100898|gb|ESQ41261.1| hypothetical protein EUTSA_v10014995mg [Eutrema salsugineum]
Novel00567	0	36.612	#NAME?	7.3775e-07	3.4256e-05	-//-
Novel00569	0	41.7432	#NAME?	1.4737e-07	7.881e-06	--	PREDICTED: U-box domain-containing protein 4 isoform X1 [Glycine max]
Novel00573	2.48793	45.3042	-4.1866	4.6435e-05	0.0014895	--	PREDICTED: transcription factor TRY [Brassica rapa]>gi|674885472|emb|CDY47058.1| BnaA03g12400D [Brassica napus]
Novel00574	154.516	0	Inf	6.7543e-18	1.3701e-15	--	BnaA07g12500D [Brassica napus]
Novel00575	86.1774	0.57023	7.2396	4.4134e-11	3.9667e-09	--	BnaA10g18400D [Brassica napus]
Novel00588	0.367029	23.2851	-5.9874	0.00029588	0.0074661	-//-
Novel00595	144.711	0	Inf	1.2798e-17	2.4203e-15	--	PREDICTED: cysteine-rich receptor-like protein kinase 38 isoform X2 [Brassica rapa]
Novel00598	326.751	0.331857	9.9434	1.101e-18	2.4921e-16	-//-
Novel00602	2.28607	140.02	-5.9366	9.0262e-12	8.8821e-10	--	hypothetical protein EUTSA_v10021851mg [Eutrema salsugineum]>gi|557108464|gb|ESQ48771.1| hypothetical protein EUTSA_v10021851mg [Eutrema salsugineum]
Novel00603	0	20.6571	#NAME?	0.0024592	0.043055	-//-
Novel00604	34.9795	0	Inf	2.6428e-06	0.00011057	--	PREDICTED: uncharacterized protein LOC103863694 [Brassica rapa]
Novel00620	0	24.784	#NAME?	4.062e-05	0.0013234	--	PREDICTED: uncharacterized protein LOC104717088 [Camelina sativa]>gi|727524798|ref|XP_010438094.1| PREDICTED: uncharacterized protein LOC104721734 [Camelina sativa]
Novel00628	34.5519	0	Inf	9.572e-07	4.3122e-05	-//-
Novel00642	619.803	109.126	2.5058	3.8886e-06	0.00015741	--	BnaC01g10720D [Brassica napus]
Novel00647	76.8826	0	Inf	5.7754e-12	5.7771e-10	--	BnaC01g31130D [Brassica napus]
Novel00648	35.3371	0	Inf	0.00088283	0.018692	--	BnaA10g07100D [Brassica napus]
Novel00657	15.431	91.0565	-2.5609	0.0012702	0.025328	--	BnaC01g42750D [Brassica napus]
Novel00661	53.7324	1.16648	5.5256	5.0564e-07	2.4158e-05	--	PREDICTED: uncharacterized protein At3g15000, mitochondrial-like [Brassica rapa]
Novel00669	0	32.0212	#NAME?	3.0677e-06	0.00012701	-//-
Novel00671	120.09	5.13802	4.5468	7.1656e-08	3.9907e-06	--	BnaC05g50370D [Brassica napus]
Novel00676	0	74.8144	#NAME?	2.6654e-11	2.4753e-09	-//-
Novel00681	32.5518	142.771	-2.1329	0.00074558	0.016348	--	BnaC01g26580D [Brassica napus]
Novel00684	14.0841	353.77	-4.6507	2.0274e-12	2.1143e-10	--	SFR1 [Brassica oleracea var. viridis]
Novel00688	18.2658	276.687	-3.921	6.2308e-10	4.6553e-08	--	BnaC01g37800D [Brassica napus]
Novel00695	23.598	0	Inf	4.5564e-05	0.0014667	--	PREDICTED: uncharacterized protein LOC103849967 isoform X1 [Brassica rapa]
Novel00698	77.4965	1470.8	-4.2463	1.4585e-06	6.4743e-05	--	BnaA04g11170D [Brassica napus]
Novel00715	0	47.2816	#NAME?	2.8688e-08	1.6965e-06	--	PREDICTED: F-box protein DOR-like [Brassica rapa]
Novel00730	173.013	0.285115	9.2451	9.9318e-06	0.00036391	--	BnaA04g06080D [Brassica napus]
Novel00731	346.813	1139.49	-1.7162	0.00058842	0.013463	--	BnaC08g31360D [Brassica napus]
Novel00738	0	74.3161	#NAME?	2.8419e-11	2.6324e-09	--	PREDICTED: protein SHOOT GRAVITROPISM 6-like [Camelina sativa]
Novel00749	79.9774	0	Inf	1.0609e-07	5.7753e-06	--	hypothetical protein EUTSA_v10014215mg [Eutrema salsugineum]>gi|557100674|gb|ESQ41037.1| hypothetical protein EUTSA_v10014215mg [Eutrema salsugineum]
Novel00751	220.753	2.18808	6.6566	1.8401e-09	1.2849e-07	--	BnaC08g11080D [Brassica napus]
Novel00757	477.853	68.7632	2.7969	7.2523e-07	3.3761e-05	--	6,7-dimethyl-8-ribityllumazine synthase [Arabidopsis thaliana]>gi|20139375|sp|O80575.1|RISB_ARATH RecName: Full=6,7-dimethyl-8-ribityllumazine synthase, chloroplastic; Short=DMRL synthase; Short=LS; Short=Lumazine synthase; Flags: Precursor>gi|5532610|gb|AAD44810.1|AF148649_1 6,7-dimethyl-8-ribityllumazine synthase precursor [Arabidopsis thaliana]>gi|3212862|gb|AAC23413.1| 6,7-dimethyl-8-ribityll…
Novel00765	25.8367	1.26527	4.3519	0.00080668	0.017332	--	BnaA04g14550D [Brassica napus]
Novel00774	224.494	1.21853	7.5254	2.7152e-13	3.1299e-11	--	PREDICTED: probable LRR receptor-like serine/threonine-protein kinase At3g47570 [Brassica rapa]
Novel00776	20.8615	0	Inf	0.00013311	0.0037674	--	PREDICTED: uncharacterized protein LOC103857230 [Brassica rapa]
Novel00783	13.9593	88.2212	-2.6599	0.00056288	0.012977	--	PREDICTED: putative F-box protein At2g19630 [Brassica rapa]>gi|685301059|ref|XP_009141237.1| PREDICTED: putative F-box protein At2g19630 [Brassica rapa]>gi|685301062|ref|XP_009141238.1| PREDICTED: putative F-box protein At2g19630 [Brassica rapa]>gi|685301065|ref|XP_009141239.1| PREDICTED: putative F-box protein At2g19630 [Brassica rapa]
Novel00785	6.63774	43.6724	-2.718	0.0022284	0.03975	--	PREDICTED: F-box protein DOR-like [Brassica rapa]
Novel00796	27.3972	0.57023	5.5863	0.0022849	0.040591	--	putative protein [Arabidopsis thaliana]>gi|7270010|emb|CAB79826.1| putative protein [Arabidopsis thaliana]
Novel00800	1136.29	6081.56	-2.4201	8.3675e-07	3.8218e-05	--	plasma membrane aquaporin 1b [Raphanus sativus]>gi|604856655|gb|AHV84996.1| aquaporin [Brassica rapa]>gi|674958533|emb|CDX74777.1| BnaA05g05230D [Brassica napus]
Novel00807	2.57183	268.227	-6.7045	6.3722e-17	1.0812e-14	--	PREDICTED: LOW QUALITY PROTEIN: uncharacterized protein LOC103829890 [Brassica rapa]
Novel00817	12.693	0	Inf	0.0027747	0.047346	--	BnaC02g25160D [Brassica napus]
Novel00825	1.22431	50.6089	-5.3694	0.00074912	0.016396	--	01P13-2 [Brassica rapa subsp. pekinensis]
Novel00831	869.676	11.2923	6.2671	3.137e-14	4.0108e-12	--	PREDICTED: uncharacterized protein LOC103874744 [Brassica rapa]>gi|685323460|ref|XP_009151427.1| PREDICTED: uncharacterized protein LOC103874744 [Brassica rapa]
Novel00835	20.4309	181.893	-3.1543	8.6635e-07	3.947e-05	--	BnaC01g40940D [Brassica napus]
Novel00837	0	326.238	#NAME?	2.7178e-20	7.8949e-18	--	BnaAnng28980D [Brassica napus]
Novel00842	34.666	0	Inf	9.9191e-07	4.4576e-05	--	hypothetical protein ARALYDRAFT_479508 [Arabidopsis lyrata subsp. lyrata]>gi|297331185|gb|EFH61604.1| hypothetical protein ARALYDRAFT_479508 [Arabidopsis lyrata subsp. lyrata]
Novel00844	0	29.5858	#NAME?	7.3264e-06	0.00027625	--	PREDICTED: RING finger protein B-like [Brassica rapa]
Novel00846	78.9453	0.902087	6.4514	1.6767e-05	0.00059054	--	BnaA02g17540D [Brassica napus]
Novel00850	32.4832	0	Inf	1.7634e-05	0.00061865	--	BnaC05g34210D [Brassica napus]
Novel00852	577.916	97.4858	2.5676	1.5958e-06	7.0065e-05	--	PREDICTED: zinc finger BED domain-containing protein DAYSLEEPER-like [Camelina sativa]
Novel00854	0	103.785	#NAME?	6.3138e-14	7.8246e-12	--	PREDICTED: U-box domain-containing protein 35 [Brassica rapa]
Novel00857	139	0	Inf	9.4745e-09	6.0145e-07	--	BnaAnng41440D [Brassica napus]
Novel00871	44.7123	209.891	-2.2309	0.00043158	0.01029	--	PREDICTED: uncharacterized protein LOC103849049 [Brassica rapa]
Novel00874	35.5141	157.801	-2.1516	0.0011419	0.023165	--	F15O4.13 [Arabidopsis thaliana]
Novel00875	549.821	46.2966	3.57	0.00022822	0.0060007	--	hypothetical protein MTR_5g050970 [Medicago truncatula]
Novel00877	0.857277	57.0217	-6.0556	0.0002605	0.0067086	--	PREDICTED: uncharacterized protein LOC103847828 [Brassica rapa]
Novel00879	21.4361	94.5467	-2.141	0.0019911	0.03635	--	BnaCnng62830D [Brassica napus]
Novel00882	0	92.6026	#NAME?	6.2188e-13	6.8427e-11	--	BnaCnng27550D [Brassica napus]
Novel00883	80.9911	3.79532	4.4155	3.0509e-07	1.5301e-05	--	BnaC04g18050D [Brassica napus]
Novel00887	669.444	125.994	2.4096	8.2213e-06	0.00030649	--	PREDICTED: calreticulin-like [Brassica rapa]
Novel00889	1762.93	5663.79	-1.6838	0.00091719	0.019302	--	PREDICTED: receptor-like protein 12 [Brassica rapa]
Novel00891	0.684006	44.5795	-6.0262	1.4146e-06	6.2872e-05	--	hypothetical protein ARALYDRAFT_902324 [Arabidopsis lyrata subsp. lyrata]>gi|297327075|gb|EFH57495.1| hypothetical protein ARALYDRAFT_902324 [Arabidopsis lyrata subsp. lyrata]
Novel00894	75.6589	11.7949	2.6813	0.00058738	0.013448	--	PREDICTED: uncharacterized protein At4g04775-like [Brassica rapa]
Novel00896	196.636	0	Inf	2.2008e-20	6.5321e-18	-//-
Novel00897	3890.63	164.113	4.5672	3.6842e-05	0.0012132	--	PREDICTED: probable protein phosphatase 2C 25 [Brassica rapa]
Novel00902	58.2645	0	Inf	2.0786e-07	1.0767e-05	--	BnaC02g21310D [Brassica napus]
Novel00903	0	107.856	#NAME?	2.9628e-14	3.815e-12	--	BnaC04g14120D [Brassica napus]
Novel00904	0	32.5565	#NAME?	2.6432e-06	0.00011057	--	PREDICTED: uncharacterized protein LOC103839211 isoform X2 [Brassica rapa]
Novel00906	96.957	13.6112	2.8326	6.1752e-05	0.0019088	--	BnaA06g37690D [Brassica napus]
Novel00909	0	38.533	#NAME?	4.4185e-05	0.0014287	--	01P13-1 [Brassica rapa subsp. pekinensis]
Novel00913	0.367029	150.944	-8.6839	4.1731e-16	6.5598e-14	--	BnaC04g14980D [Brassica napus]
Novel00914	827.068	0	Inf	2.5071e-17	4.5517e-15	-//-
Novel00917	1.19474	25.5972	-4.4212	0.00071227	0.01577	-//-
Novel00919	19.1527	0	Inf	0.00021969	0.0058142	--	PREDICTED: pre-rRNA-processing protein ESF2 [Brassica rapa]
Novel00921	315.043	0	Inf	3.0956e-08	1.8247e-06	--	hypothetical protein EUTSA_v10024249mg [Eutrema salsugineum]>gi|557112913|gb|ESQ53196.1| hypothetical protein EUTSA_v10024249mg [Eutrema salsugineum]
Novel00922	21.3415	0	Inf	0.00011282	0.003272	--	PREDICTED: uncharacterized protein LOC103868998 [Brassica rapa]
Novel00923	327.288	0.57023	9.1648	9.2028e-11	7.9943e-09	--	BnaC05g49320D [Brassica napus]
Novel00924	0.398247	28.2224	-6.147	5.667e-05	0.0017709	--	BnaC02g16010D [Brassica napus]
Novel00926	11.0909	170.372	-3.9412	2.2754e-08	1.3683e-06	--	BnaC04g08640D [Brassica napus]
Novel00939	161.532	0	Inf	9.0008e-08	4.9519e-06	--	PREDICTED: uncharacterized protein LOC103865391 [Brassica rapa]
Novel00946	854.505	285.07	1.5838	0.0029263	0.049399	--	PREDICTED: cytochrome P450 72A15 [Brassica rapa]
Novel00949	5.51137	74.2556	-3.752	5.9817e-06	0.00023058	--	PREDICTED: uncharacterized protein LOC103870402 [Brassica rapa]
Novel00951	94.6358	1.14046	6.3747	1.0231e-10	8.7415e-09	--	BnaC02g35450D [Brassica napus]
Novel00954	0	250.079	#NAME?	5.7447e-22	2.2191e-19	-//-
Novel00964	169.045	0.331857	8.9926	1.4001e-10	1.158e-08	--	BnaA06g19270D [Brassica napus]
Novel00969	0	1586.05	#NAME?	1.0742e-39	4.8756e-36	-//-
Novel00970	4327.79	104.991	5.3653	7.5229e-20	2.0385e-17	--	BnaA09g13390D [Brassica napus]
Novel00971	0	119.182	#NAME?	6.9692e-13	7.5994e-11	--	BnaC08g09060D [Brassica napus]
Novel00977	0	41.5222	#NAME?	8.644e-06	0.00032093	--	BnaCnng16360D [Brassica napus]
Novel00978	2.67524	320.653	-6.9052	3.8768e-17	6.8335e-15	--	BnaC03g16850D [Brassica napus]
Novel00993	0.734058	25.6177	-5.1251	0.0020323	0.036971	--	BnaC01g26300D [Brassica napus]
Novel01000	73.3711	0	Inf	1.3633e-11	1.3201e-09	--	PREDICTED: dnaJ homolog subfamily C member 16-like [Camelina sativa]
Novel01001	69.911	259.521	-1.8923	0.00097766	0.020414	--	PREDICTED: myb-related protein Zm38-like [Brassica rapa]
Novel01006	0	40.8255	#NAME?	1.8088e-07	9.4777e-06	--	PREDICTED: uncharacterized protein LOC103872861 isoform X2 [Brassica rapa]>gi|674903528|emb|CDY29509.1| BnaA06g14610D [Brassica napus]
Novel01008	0	118.981	#NAME?	4.5809e-15	6.3731e-13	--	BnaA05g07920D [Brassica napus]
Novel01010	49.2873	174.134	-1.8209	0.0017344	0.032598	--	BnaA06g16450D [Brassica napus]
Novel01015	0	15.3365	#NAME?	0.0014026	0.027575	-//-
Novel01025	0.367029	21.2484	-5.8553	0.00060704	0.013796	--	PREDICTED: glutathione S-transferase F4-like [Brassica rapa]
Novel01026	0	59.9169	#NAME?	8.6946e-10	6.3779e-08	-//-
Novel01027	196.638	0	Inf	3.2328e-20	9.243e-18	-//-
Novel01032	0.684006	52.4404	-6.2605	0.0019123	0.035195	--	PREDICTED: F-box/kelch-repeat protein At3g27150 [Brassica rapa]
Novel01047	61.1117	6.90139	3.1465	0.00017957	0.004855	-//-
Novel01055	97.8255	0	Inf	4.8272e-14	6.0651e-12	-//-
Novel01068	2.27699	75.3944	-5.0493	5.1721e-08	2.9482e-06	--	PREDICTED: uncharacterized protein LOC103848074 isoform X2 [Brassica rapa]
Novel01072	136.142	542.168	-1.9936	0.00030985	0.0077806	--	PREDICTED: probable disease resistance protein At1g15890 [Brassica rapa]
Novel01074	0	30.7985	#NAME?	4.8294e-06	0.00019082	--	PREDICTED: uncharacterized protein LOC103864645 [Brassica rapa]
Novel01077	0	159.955	#NAME?	1.1639e-17	2.236e-15	--	BnaC08g43290D [Brassica napus]
Novel01080	1704.13	457.707	1.8965	0.0017441	0.032762	--	PREDICTED: uncharacterized protein LOC103871884 [Brassica rapa]
Novel01083	95.5657	0.311138	8.2628	1.2154e-12	1.3018e-10	--	PREDICTED: ras-related protein RABA1b [Brassica rapa]
Novel01085	530.651	0	Inf	1.5664e-30	1.7774e-27	--	BnaC03g64990D [Brassica napus]
Novel01089	264.343	33.6598	2.9733	1.0398e-06	4.6611e-05	--	PREDICTED: 26S proteasome non-ATPase regulatory subunit 3 homolog B [Brassica rapa]
Novel01101	0	58.9837	#NAME?	1.1415e-09	8.2237e-08	--	BnaCnng07460D [Brassica napus]
Novel01102	46.3073	0	Inf	1.6279e-08	9.9181e-07	--	BnaA06g22020D [Brassica napus]
Novel01104	4.28541	40.5037	-3.2405	0.00088779	0.018775	--	PREDICTED: serine/threonine-protein phosphatase 7-like isoform X1 [Brassica rapa]
Novel01106	0	36.0262	#NAME?	9.6807e-07	4.3558e-05	--	disease resistance protein [Brassica rapa subsp. pekinensis]
Novel01107	29.1473	0	Inf	4.1504e-06	0.00016671	--	PREDICTED: uncharacterized protein LOC104801033 [Tarenaya hassleriana]
Novel01109	0	30.2487	#NAME?	6.1239e-06	0.00023531	--	BnaAnng31260D, partial [Brassica napus]
Novel01110	78.5689	2856.66	-5.1842	9.127e-07	4.1323e-05	--	PREDICTED: uncharacterized protein LOC103831466 [Brassica rapa]
Novel01113	12.643	111.946	-3.1464	1.9659e-05	0.00068049	--	BnaC02g30170D [Brassica napus]
Novel01130	0	429.065	#NAME?	3.2249e-27	2.5456e-24	-//-
Novel01132	30.6262	204.745	-2.741	0.00014727	0.0041198	--	BnaA06g40610D [Brassica napus]
Novel01136	0	42.7135	#NAME?	1.0262e-07	5.6203e-06	--	BnaA09g10740D [Brassica napus]
Novel01137	182.326	0	Inf	3.9088e-16	6.1709e-14	--	BnaA07g01490D [Brassica napus]
Novel01138	22.0811	877.048	-5.3118	4.6255e-17	8.0362e-15	--	PREDICTED: cathepsin B-like cysteine proteinase isoform X1 [Brassica rapa]
Novel01139	0	105.624	#NAME?	5.3963e-14	6.7105e-12	--	BnaC03g30400D [Brassica napus]
Novel01140	0	162.095	#NAME?	8.421e-18	1.6709e-15	--	BnaA07g02900D [Brassica napus]
Novel01147	0.571518	28.2417	-5.6269	0.00020408	0.0054569	--	01P13-1 [Brassica rapa subsp. pekinensis]
Novel01151	60.3261	0.622276	6.5991	1.2866e-08	7.932e-07	--	PREDICTED: uncharacterized protein LOC105963045 [Erythranthe guttatus]
Novel01154	0.398247	17.11	-5.425	0.0024407	0.042792	--	BnaUnng04030D [Brassica napus]
Novel01155	0	377.757	#NAME?	5.3539e-26	3.6001e-23	--	BnaC07g04870D [Brassica napus]
Novel01161	46.588	1.61254	4.8525	7.6833e-06	0.00028821	-//-
Novel01162	0.652788	185.821	-8.1531	3.7381e-17	6.6212e-15	--	BnaC08g08100D [Brassica napus]
Novel01167	206.565	0	Inf	1.2619e-20	3.9163e-18	-//-
Novel01182	27.6124	0	Inf	0.0016757	0.031756	-//-
Novel01184	48.4816	0	Inf	9.5204e-09	6.0331e-07	-//-
Novel01192	523.243	1719.78	-1.7167	0.0010247	0.021249	--	PREDICTED: 3-ketoacyl-CoA synthase 6 [Brassica rapa]>gi|674925865|emb|CDY07381.1| BnaA07g24600D [Brassica napus]
Novel01194	564.12	179.218	1.6543	0.0020394	0.037045	-//-
Novel01198	207.953	0	Inf	1.5936e-09	1.1297e-07	--	PREDICTED: uncharacterized protein LOC104774101 [Camelina sativa]
Novel01201	41.6296	1.24455	5.0639	9.0683e-06	0.00033566	--	BnaA07g30030D [Brassica napus]
Novel01207	636.712	0	Inf	1.202e-09	8.6083e-08	--	BnaC09g30730D [Brassica napus]
Novel01212	0	1355.81	#NAME?	3.1404e-38	1.267e-34	--	hypothetical protein B456_011G1186003, partial [Gossypium raimondii]
Novel01215	0	19.418	#NAME?	0.00029646	0.0074756	--	PREDICTED: formamidopyrimidine-DNA glycosylase-like [Camelina sativa]
Novel01216	0	24.9242	#NAME?	3.938e-05	0.0012882	-//-
Novel01226	0	716.092	#NAME?	3.1775e-32	4.8074e-29	--	PREDICTED: putative ribonuclease H protein At1g65750 [Brassica rapa]
Novel01234	93.5805	1.1872	6.3006	7.7299e-11	6.7471e-09	--	BnaA07g36620D [Brassica napus]
Novel01245	3.31564	238.948	-6.1713	6.5314e-16	1.0092e-13	--	PREDICTED: F-box protein At3g59000-like [Brassica rapa]
Novel01249	348.691	48.6286	2.8421	0.00010132	0.002974	-//-
Novel01251	125.231	27.0235	2.2123	0.000767	0.016697	--	cell division control 6 [Arabidopsis thaliana]>gi|15384672|emb|CAC59688.1| putative CDC6 [Arabidopsis thaliana]>gi|18056480|emb|CAC81074.1| CDC6 protein [Arabidopsis thaliana]>gi|330253199|gb|AEC08293.1| cell division control 6 [Arabidopsis thaliana]
Novel01256	135.018	0	Inf	6.3594e-17	1.0812e-14	-//-
Novel01257	5.78474	170.947	-4.8851	3.7139e-11	3.3714e-09	--	PREDICTED: uncharacterized protein LOC103830890 [Brassica rapa]
Novel01273	68.5265	0.285115	7.909	0.00034544	0.0085271	--	PREDICTED: uncharacterized protein LOC103844315 [Brassica rapa]
Novel01274	185.818	1.42558	7.0262	4.8445e-16	7.5498e-14	--	copia-like retroelement pol polyprotein [Arabidopsis thaliana]
Novel01275	0	345.569	#NAME?	3.8643e-25	2.3783e-22	--	polyprotein [Arabidopsis thaliana]
Novel01278	21.6751	0	Inf	9.2811e-05	0.0027692	--	PREDICTED: proteasome subunit alpha type-5-like [Nicotiana sylvestris]
Novel01281	254.793	8.34238	4.9327	6.0991e-13	6.7315e-11	-//-
Novel01295	408.669	0	Inf	1.1118e-27	8.9716e-25	--	BnaAnng26640D [Brassica napus]
Novel01296	141.37	0	Inf	4.8072e-17	8.3121e-15	-//-
Novel01297	227.22	23.2757	3.2872	4.0815e-07	2.0001e-05	-//-
Novel01300	0	14.8077	#NAME?	0.001761	0.03301	--	BnaC01g15620D [Brassica napus]
Novel01301	2.18334	30.1345	-3.7868	0.0011259	0.022972	--	PREDICTED: uncharacterized protein LOC103858058 [Brassica rapa]>gi|674950303|emb|CDX83492.1| BnaA03g20140D [Brassica napus]
Novel01311	526.604	3.31843	7.3101	1.1872e-15	1.7887e-13	--	BnaA03g54750D [Brassica napus]
Novel01312	0	47.9905	#NAME?	6.6509e-08	3.7269e-06	--	disease resistance protein [Brassica rapa subsp. pekinensis]
Novel01321	725.472	0	Inf	1.6448e-19	4.2713e-17	-//-
Novel01327	0	161.192	#NAME?	1.0501e-17	2.039e-15	--	BnaC04g26030D [Brassica napus]
Novel01329	22.0775	0	Inf	5.9566e-05	0.0018502	--	PREDICTED: probable disease resistance protein At1g12280 [Brassica rapa]
Novel01332	0	95.2965	#NAME?	9.2297e-11	7.9986e-09	--	BnaA05g14330D [Brassica napus]
Novel01335	28.7781	0	Inf	4.472e-06	0.00017805	-//-
Novel01351	0	69.7573	#NAME?	7.978e-11	6.947e-09	--	PREDICTED: putative disease resistance protein At4g10780 [Camelina sativa]>gi|727606203|ref|XP_010476182.1| PREDICTED: putative disease resistance protein At4g10780 [Camelina sativa]>gi|727606205|ref|XP_010476183.1| PREDICTED: putative disease resistance protein At4g10780 [Camelina sativa]
Novel01352	3.21389	410.07	-6.9954	1.9351e-20	5.8554e-18	--	disease resistance protein RPS5 [Arabidopsis thaliana]>gi|334182494|ref|NP_001184970.1| disease resistance protein RPS5 [Arabidopsis thaliana]>gi|46396675|sp|O64973.2|RPS5_ARATH RecName: Full=Disease resistance protein RPS5; AltName: Full=Resistance to Pseudomonas syringae protein 5; AltName: Full=pNd3/pNd10>gi|10086512|gb|AAG12572.1|AC022522_5 resistance to Pseudomonas syringae protein 5 [Arabid…
Novel01360	0	183.237	#NAME?	5.5875e-19	1.3348e-16	--	PREDICTED: uncharacterized protein LOC103851118 [Brassica rapa]>gi|674874137|emb|CDY59309.1| BnaAnng15940D [Brassica napus]>gi|674930758|emb|CDY02698.1| BnaC02g07370D [Brassica napus]
Novel01364	201.906	1238.56	-2.6169	5.6895e-07	2.7041e-05	--	BnaA09g05740D [Brassica napus]
Novel01368	0	18.4841	#NAME?	0.00042518	0.010157	--	BnaA08g03160D [Brassica napus]
Novel01371	57.4399	0	Inf	8.2088e-10	6.0583e-08	--	hypothetical protein EUTSA_v10021422mg [Eutrema salsugineum]>gi|557108942|gb|ESQ49249.1| hypothetical protein EUTSA_v10021422mg [Eutrema salsugineum]
Novel01374	0.734058	157.313	-7.7435	1.0308e-15	1.5595e-13	--	PREDICTED: uncharacterized protein LOC104789524 [Camelina sativa]
Novel01377	14.827	0	Inf	0.0014428	0.028092	--	PREDICTED: uncharacterized protein LOC103865814 [Brassica rapa]>gi|685302417|ref|XP_009141914.1| PREDICTED: uncharacterized protein LOC103865814 [Brassica rapa]
Novel01378	0.285759	46.1868	-7.3365	1.691e-06	7.3604e-05	--	BnaUnng02080D, partial [Brassica napus]
Novel01379	0	107.982	#NAME?	3.0773e-14	3.9484e-12	--	PREDICTED: uncharacterized protein LOC103839417 isoform X3 [Brassica rapa]
Novel01380	0	38.7662	#NAME?	3.2051e-07	1.603e-05	--	hypothetical protein EUTSA_v10011373mg [Eutrema salsugineum]>gi|557089518|gb|ESQ30226.1| hypothetical protein EUTSA_v10011373mg [Eutrema salsugineum]
Novel01391	91.9816	0	Inf	4.0024e-09	2.6667e-07	--	PREDICTED: uncharacterized protein LOC103831466 [Brassica rapa]
Novel01397	15.9817	172.34	-3.4308	5.4826e-07	2.6126e-05	-//-
Novel01400	0	102.98	#NAME?	1.1889e-09	8.5317e-08	--	BnaC09g15520D [Brassica napus]
Novel01402	5.21322	118.415	-4.5055	1.9588e-08	1.1874e-06	--	PREDICTED: B3 domain-containing protein REM8-like [Brassica rapa]
Novel01408	0.571518	76.6733	-7.0678	7.1443e-10	5.3159e-08	--	PREDICTED: uncharacterized protein LOC103833559 [Brassica rapa]
Novel01416	63.8685	0	Inf	1.0363e-10	8.8126e-09	--	PREDICTED: uncharacterized protein LOC103831463 [Brassica rapa]
Novel01420	410.091	35.2528	3.5401	3.1159e-05	0.0010409	--	hypothetical protein EUTSA_v10023838mg, partial [Eutrema salsugineum]>gi|557088364|gb|ESQ29144.1| hypothetical protein EUTSA_v10023838mg, partial [Eutrema salsugineum]
Novel01427	77.8666	0	Inf	3.4049e-09	2.3066e-07	-//-
Novel01428	0	75.4661	#NAME?	3.0947e-09	2.1083e-07	--	PREDICTED: heavy metal-associated isoprenylated plant protein 26-like [Brassica rapa]
Novel01431	0	36.1494	#NAME?	8.0649e-07	3.6929e-05	--	BnaC08g18760D [Brassica napus]
Novel01440	27.4914	0	Inf	7.2286e-06	0.00027341	--	BnaC05g25460D [Brassica napus]
Novel01446	35.3916	465.291	-3.7167	7.8832e-10	5.8299e-08	--	BnaA09g51580D, partial [Brassica napus]
Novel01460	346.004	0.92811	8.5423	7.5765e-11	6.6452e-09	--	BnaC08g27780D [Brassica napus]
Novel01473	113.993	0	Inf	2.0644e-15	3.0226e-13	--	BnaC07g22790D [Brassica napus]
Novel01478	1053.38	358.853	1.5536	0.0020823	0.037579	-//-
Novel01481	25.891	1.85622	3.802	0.001986	0.036277	-//-
Novel01486	97.2505	21.1896	2.1983	0.001434	0.02798	--	PREDICTED: putative disease resistance protein At4g11170 isoform X4 [Brassica rapa]
Novel01489	107.524	0	Inf	1.5242e-14	2.0199e-12	--	hypothetical protein F383_01657 [Gossypium arboreum]
Novel01492	52.7098	7.6064	2.7928	0.0014839	0.028768	-//-
Novel01496	19.2356	0.311138	5.9501	0.00086998	0.018463	-//-
Novel01502	50.4591	237.587	-2.2353	7.8274e-05	0.0023824	--	BnaA07g07430D [Brassica napus]
Novel01510	0	761.803	#NAME?	8.1075e-33	1.5098e-29	--	PREDICTED: uncharacterized protein LOC103867753 [Brassica rapa]
Novel01511	215.324	0	Inf	2.6281e-19	6.4917e-17	--	BnaAnng32940D [Brassica napus]>gi|674879885|emb|CDY52278.1| BnaA03g57710D [Brassica napus]>gi|674915236|emb|CDY17854.1| BnaC04g03650D [Brassica napus]>gi|674925598|emb|CDY07667.1| BnaA03g18440D [Brassica napus]
Novel01512	1.14304	30.6368	-4.7443	0.000321	0.0080384	--	01P13-1 [Brassica rapa subsp. pekinensis]
Novel01514	2.93886	92.2197	-4.9717	0.0015186	0.029409	-//-
Novel01521	17.1781	0	Inf	0.00044235	0.010526	-//-
Novel01522	60.5748	0	Inf	4.2559e-10	3.2671e-08	--	PREDICTED: protein DOWNSTREAM OF FLC [Brassica rapa]
Novel01523	0	56.956	#NAME?	1.964e-09	1.3662e-07	--	BnaA09g12030D [Brassica napus]
Novel01531	53.9822	0	Inf	0.00030204	0.0076005	--	PREDICTED: uncharacterized protein LOC103870391 [Brassica rapa]
Novel01535	1.01982	119.116	-6.8679	1.1271e-12	1.218e-10	--	BnaC06g43010D [Brassica napus]
Novel01540	0.398247	18.9153	-5.5697	0.0013329	0.026391	-//-
Novel01541	22.5253	111.016	-2.3011	0.00077349	0.016798	--	BnaA09g29740D [Brassica napus]
Novel01548	1341.55	346.063	1.9548	9.3929e-05	0.0027956	--	PREDICTED: LOB domain-containing protein 38-like [Brassica rapa]
Novel01549	106.28	0	Inf	0.00010039	0.0029541	-//-
Novel01563	32.4088	232.862	-2.845	2.6605e-06	0.00011117	--	PREDICTED: uncharacterized protein LOC103841795 [Brassica rapa]
Novel01565	832.931	116.782	2.8344	2.2188e-07	1.1461e-05	--	BnaA09g39170D [Brassica napus]
Novel01571	17.5244	127.139	-2.859	1.6009e-05	0.00056768	--	BnaC03g72880D [Brassica napus]
Novel01572	0	64.4941	#NAME?	2.9239e-10	2.308e-08	--	PREDICTED: vacuolar proton ATPase a2 [Brassica rapa]
Novel01575	35.3261	3.25577	3.4397	0.0011944	0.024013	--	BnaC08g39470D [Brassica napus]
Novel01592	115.555	5.4959	4.3941	3.9874e-08	2.3092e-06	--	BnaA09g51580D, partial [Brassica napus]
Novel01597	0	25.545	#NAME?	2.7719e-05	0.00093541	--	PREDICTED: uncharacterized protein LOC103837188 [Brassica rapa]
Novel01610	108.48	0	Inf	7.5144e-15	1.0296e-12	--	PREDICTED: uncharacterized protein LOC103850805 [Brassica rapa]
Novel01612	0	72.6303	#NAME?	4.1223e-11	3.7143e-09	--	BnaC01g40940D [Brassica napus]
Novel01620	109.24	747.709	-2.775	1.9588e-07	1.0175e-05	--	hypothetical protein EUTSA_v10025174mg [Eutrema salsugineum]>gi|557115372|gb|ESQ55655.1| hypothetical protein EUTSA_v10025174mg [Eutrema salsugineum]
Novel01622	239.435	2.4838	6.5909	4.5997e-14	5.7992e-12	-//-
Novel01629	177.145	0	Inf	2.4838e-19	6.1773e-17	--	hypothetical protein EUTSA_v10012075mg, partial [Eutrema salsugineum]>gi|557089933|gb|ESQ30641.1| hypothetical protein EUTSA_v10012075mg, partial [Eutrema salsugineum]
Novel01636	80.6197	350.932	-2.122	5.4784e-05	0.0017193	--	PREDICTED: uncharacterized protein LOC103828310 [Brassica rapa]
Novel01639	259.141	9.57682	4.758	1.357e-12	1.4408e-10	--	BnaC03g38980D [Brassica napus]
Novel01643	3.42648	122.663	-5.1618	3.5857e-10	2.794e-08	--	PREDICTED: uncharacterized protein LOC103840480 [Brassica rapa]>gi|674884159|emb|CDY48340.1| BnaA09g26810D [Brassica napus]
Novel01646	0.796494	25.1627	-4.9815	0.0004335	0.010329	-//-
Novel01647	0	54.4401	#NAME?	3.562e-09	2.4041e-07	--	PREDICTED: uncharacterized protein LOC103845685 [Brassica rapa]
Novel01648	127.178	0	Inf	3.2304e-16	5.1446e-14	--	BnaA10g18400D [Brassica napus]
Novel01649	66.0265	0	Inf	6.0614e-11	5.3551e-09	--	BnaC01g25720D [Brassica napus]
Novel01650	19.6765	0	Inf	0.00023618	0.0061831	-//-
Novel01656	0.285759	22.0715	-6.2712	0.0015506	0.029837	--	01P13-1 [Brassica rapa subsp. pekinensis]
Novel01660	1.71455	78.3573	-5.5142	0.0003175	0.0079564	-//-
Novel01671	2500.71	1.19251	11.034	1.1494e-13	1.3866e-11	--	BnaC05g24550D [Brassica napus]
Novel01674	0	23.5079	#NAME?	6.1596e-05	0.0019067	--	PREDICTED: uncharacterized protein LOC103835630 [Brassica rapa]
Novel01680	0.285759	20.0811	-6.1349	0.00085704	0.018241	-//-
Novel01682	0	475.374	#NAME?	3.1047e-16	4.9663e-14	-//-
Novel01685	1069.13	3645.34	-1.7696	0.00041457	0.0099364	--	PREDICTED: 3-ketoacyl-CoA synthase 5 [Brassica rapa]
Novel01687	0	267.769	#NAME?	9.9606e-22	3.7287e-19	--	BnaC08g46660D [Brassica napus]
Novel01693	249.347	1.26527	7.6226	0.0009048	0.019079	--	BnaA05g07820D [Brassica napus]
Novel01695	10.8133	67.088	-2.6332	0.0010213	0.02124	-//-
Novel01700	50.4949	3.33384	3.9209	5.7857e-05	0.0018017	--	BnaC08g24580D [Brassica napus]
Novel01705	3.42648	34.3444	-3.3253	0.001874	0.034611	--	PREDICTED: FBD-associated F-box protein At4g10400-like [Brassica rapa]
Novel01711	57.408	0.902087	5.9918	6.8926e-08	3.8504e-06	--	BnaC06g16060D [Brassica napus]
Novel01724	0	16.8255	#NAME?	0.00084062	0.017924	--	BnaC07g32210D [Brassica napus]
Novel01732	161.968	0	Inf	4.0094e-17	7.0331e-15	--	putative preprotein translocase SECY protein [Arabidopsis thaliana]>gi|20260012|gb|AAM13353.1| putative preprotein translocase SECY protein [Arabidopsis thaliana]
Novel01733	1.10109	45.6791	-5.3745	2.9474e-06	0.00012245	--	BnaA09g45870D [Brassica napus]
Novel01737	364.631	0	Inf	2.2737e-26	1.6512e-23	--	BnaC01g39690D [Brassica napus]
Novel01747	31.2241	1044.99	-5.0647	9.052e-17	1.5288e-14	--	PREDICTED: 1-aminocyclopropane-1-carboxylate oxidase homolog 3-like isoform X1 [Brassica rapa]
evm.TU.BraA01000005	0	15.7051	#NAME?	0.0012777	0.025436	--	sp|Q9SZL9|CSLD4_ARATH Cellulose synthase-like protein D4 OS=Arabidopsis thaliana GN=CSLD4 PE=2 SV=1//0
evm.TU.BraA01000012	0	15.2332	#NAME?	0.0015808	0.030354	--	-//-
evm.TU.BraA01000015	1.96002	53.7507	-4.7773	2.0259e-06	8.7038e-05	--	sp|Q9T0I5|PRP4_ARATH Proline-rich protein 4 OS=Arabidopsis thaliana GN=PRP4 PE=2 SV=1//4.29103e-44
evm.TU.BraA01000018	113.322	637.143	-2.4912	3.6665e-06	0.00014892	--	sp|P33081|AX15A_SOYBN Auxin-induced protein 15A OS=Glycine max PE=2 SV=1//3.22781e-22
evm.TU.BraA01000031	3626.16	13925	-1.9412	0.001699	0.032098	--	sp|P43296|RD19A_ARATH Cysteine proteinase RD19a OS=Arabidopsis thaliana GN=RD19A PE=2 SV=1//0
evm.TU.BraA01000078	32.7805	245.233	-2.9032	2.2892e-06	9.7221e-05	--	sp|Q8GWG2|TPPH_ARATH Probable trehalose-phosphate phosphatase H OS=Arabidopsis thaliana GN=TPPH PE=2 SV=1//0
evm.TU.BraA01000089	264.078	29.4092	3.1666	2.4618e-05	0.00083789	--	-//-
evm.TU.BraA01000095	33.3077	180.643	-2.4392	0.0002132	0.005659	--	sp|Q9SMQ6|RAA4B_ARATH Ras-related protein RABA4b OS=Arabidopsis thaliana GN=RABA4B PE=1 SV=1//3.8777e-28
evm.TU.BraA01000164	6.79481	64.4026	-3.2446	0.00016957	0.0046365	--	sp|O65790|C81F1_ARATH Cytochrome P450 81F1 OS=Arabidopsis thaliana GN=CYP81F1 PE=2 SV=2//8.2972e-111
evm.TU.BraA01000178	20.1641	394.829	-4.2914	2.3788e-12	2.4679e-10	--	sp|C0LGS3|Y4372_ARATH Probable LRR receptor-like serine/threonine-protein kinase At4g37250 OS=Arabidopsis thaliana GN=At4g37250 PE=2 SV=1//0
evm.TU.BraA01000216	400.587	96.5384	2.0529	0.00014904	0.0041533	--	sp|Q9SDY5|RCE1_ARATH NEDD8-conjugating enzyme Ubc12 OS=Arabidopsis thaliana GN=RCE1 PE=1 SV=1//9.38083e-117
evm.TU.BraA01000250	703.89	186.874	1.9133	0.00040876	0.0098128	--	sp|O23239|UBC17_ARATH Probable ubiquitin-conjugating enzyme E2 17 OS=Arabidopsis thaliana GN=UBC17 PE=2 SV=1//3.97296e-95
evm.TU.BraA01000336	1.87709	64.6463	-5.106	4.172e-07	2.0361e-05	--	sp|Q9SII8|DSK2B_ARATH Ubiquitin domain-containing protein DSK2b OS=Arabidopsis thaliana GN=DSK2B PE=1 SV=1//3.77007e-167
evm.TU.BraA01000355	264.792	2780.95	-3.3926	1.0878e-10	9.2071e-09	--	sp|P25819|CATA2_ARATH Catalase-2 OS=Arabidopsis thaliana GN=CAT2 PE=2 SV=3//0
evm.TU.BraA01000363	10.7773	67.3694	-2.6441	0.0007226	0.01597	--	sp|Q9ZUE0|PEK12_ARATH Proline-rich receptor-like protein kinase PERK12 OS=Arabidopsis thaliana GN=PERK12 PE=2 SV=2//1.00103e-48
evm.TU.BraA01000396	340.544	32.0488	3.4095	1.4554e-08	8.9121e-07	--	sp|P24068|OCS1_MAIZE Ocs element-binding factor 1 OS=Zea mays GN=OBF1 PE=2 SV=2//1.07271e-17
evm.TU.BraA01000450	238.723	978.999	-2.036	0.0001181	0.0034006	--	-//-
evm.TU.BraA01000470	0.857277	23.2333	-4.7603	0.0014787	0.028681	--	sp|Q9Z2X2|PSD10_MOUSE 26S proteasome non-ATPase regulatory subunit 10 OS=Mus musculus GN=Psmd10 PE=1 SV=3//9.80433e-07
evm.TU.BraA01000474	4535.32	1296.8	1.8062	0.00034429	0.0085045	--	-//-
evm.TU.BraA01000478	80.4367	380.562	-2.2422	8.5012e-05	0.0025681	--	-//-
evm.TU.BraA01000524	278.326	65.6614	2.0837	0.00029192	0.0073849	--	-//-
evm.TU.BraA01000533	134.352	28.7954	2.2221	0.0016271	0.031063	--	-//-
evm.TU.BraA01000535	436.997	1614.41	-1.8853	0.00012215	0.0035061	--	sp|O48917|SQD1_ARATH UDP-sulfoquinovose synthase, chloroplastic OS=Arabidopsis thaliana GN=SQD1 PE=1 SV=1//0
evm.TU.BraA01000618	98.364	405.164	-2.0423	0.00015793	0.0043478	--	sp|Q8RWZ5|SD25_ARATH G-type lectin S-receptor-like serine/threonine-protein kinase SD2-5 OS=Arabidopsis thaliana GN=SD25 PE=1 SV=1//2.72815e-88
evm.TU.BraA01000662	2.44861	196.481	-6.3263	1.4424e-14	1.9186e-12	--	-//-
evm.TU.BraA01000728	10.7864	144.732	-3.7461	1.7023e-07	8.9843e-06	--	sp|Q9M092|WAKLM_ARATH Wall-associated receptor kinase-like 17 OS=Arabidopsis thaliana GN=WAKL17 PE=3 SV=2//0
evm.TU.BraA01000765	142.241	873.749	-2.6189	5.5417e-07	2.6373e-05	--	-//-
evm.TU.BraA01000774	115.682	505.042	-2.1262	0.0023985	0.042237	--	sp|O82233|IF4G2_ARATH Eukaryotic translation initiation factor isoform 4G-2 OS=Arabidopsis thaliana GN=EIF(ISO)4G2 PE=1 SV=1//0
evm.TU.BraA01000809	102.762	354.307	-1.7857	0.0017886	0.033425	--	sp|Q9SUM3|NCPR2_ARATH NADPH--cytochrome P450 reductase 2 OS=Arabidopsis thaliana GN=ATR2 PE=1 SV=1//0
evm.TU.BraA01000853	160.67	36.4872	2.1386	0.00052712	0.012269	--	-//-
evm.TU.BraA01000858	0	32.7503	#NAME?	0.0004489	0.010661	--	sp|J3SBP3|PDE2_CROAD Venom phosphodiesterase 2 OS=Crotalus adamanteus PE=1 SV=1//4.68421e-76
evm.TU.BraA01001001	65.7583	0.663714	6.6305	3.6873e-09	2.4795e-07	--	sp|Q9LFD5|BPA1_ARATH Binding partner of ACD11 1 OS=Arabidopsis thaliana GN=BPA1 PE=1 SV=1//3.50145e-09
evm.TU.BraA01001011	342.714	1230.8	-1.8445	0.00037607	0.0091832	--	-//-
evm.TU.BraA01001026	985.456	0.285115	11.755	2.7163e-16	4.3643e-14	--	-//-
evm.TU.BraA01001028	81.9625	370.199	-2.1753	0.00012617	0.0035961	--	sp|Q8RWZ1|SUB_ARATH Protein STRUBBELIG OS=Arabidopsis thaliana GN=SUB PE=1 SV=1//9.1196e-86
evm.TU.BraA01001044	236.488	0.285115	9.696	6.5559e-21	2.1067e-18	--	sp|Q28GD4|ELAV2_XENTR ELAV-like protein 2 OS=Xenopus tropicalis GN=elavl2 PE=2 SV=2//5.9843e-14
evm.TU.BraA01001111	16.4216	0	Inf	0.0008188	0.01752	--	sp|F4KIF3|CSA1_ARATH Disease resistance-like protein CSA1 OS=Arabidopsis thaliana GN=CSA1 PE=3 SV=1//2.01304e-40
evm.TU.BraA01001112	264.729	25.519	3.3749	4.6105e-08	2.6406e-06	--	sp|O49403|HFA4A_ARATH Heat stress transcription factor A-4a OS=Arabidopsis thaliana GN=HSFA4A PE=2 SV=1//1.98726e-139
evm.TU.BraA01001117	31.5854	216.921	-2.7798	4.8855e-06	0.0001924	--	sp|O04147|CPD_ARATH Cyclic phosphodiesterase OS=Arabidopsis thaliana GN=At4g18930 PE=1 SV=1//5.13998e-108
evm.TU.BraA01001120	201.143	0.285115	9.4625	1.4764e-15	2.2152e-13	--	sp|O04147|CPD_ARATH Cyclic phosphodiesterase OS=Arabidopsis thaliana GN=At4g18930 PE=1 SV=1//3.74194e-107
evm.TU.BraA01001139	28.0947	2.56137	3.4553	0.0027896	0.04751	--	sp|Q8W4R9|WTR35_ARATH WAT1-related protein At4g19185 OS=Arabidopsis thaliana GN=At4g19185 PE=2 SV=1//1.81572e-137
evm.TU.BraA01001161	26.4296	118.789	-2.1682	0.001427	0.027919	--	sp|F4I9E1|NFD4_ARATH Protein NUCLEAR FUSION DEFECTIVE 4 OS=Arabidopsis thaliana GN=NFD4 PE=3 SV=1//0
evm.TU.BraA01001177	19.8393	99.9458	-2.3328	0.00090539	0.01908	--	-//-
evm.TU.BraA01001186	95.5636	9.27128	3.3656	3.9733e-06	0.0001603	--	sp|O81851|BOI_ARATH E3 ubiquitin-protein ligase BOI OS=Arabidopsis thaliana GN=BOI PE=1 SV=1//2.46975e-125
evm.TU.BraA01001187	1172.82	3691.88	-1.6544	0.0011102	0.022738	--	sp|O81852|AKH2_ARATH Bifunctional aspartokinase/homoserine dehydrogenase 2, chloroplastic OS=Arabidopsis thaliana GN=AKHSDH2 PE=1 SV=1//0
evm.TU.BraA01001189	0	89.5672	#NAME?	1.462e-07	7.83e-06	--	sp|Q9SL56|GLPT5_ARATH Putative glycerol-3-phosphate transporter 5 OS=Arabidopsis thaliana GN=At2g13100 PE=2 SV=2//2.46115e-119
evm.TU.BraA01001215	0	144.573	#NAME?	5.9612e-09	3.8722e-07	--	sp|P58047|C71AS_ARATH Putative cytochrome P450 71A28 OS=Arabidopsis thaliana GN=CYP71A28 PE=3 SV=2//0
evm.TU.BraA01001272	0	114.586	#NAME?	1.0039e-14	1.3501e-12	--	sp|Q84V22|PSD1_ARATH Phosphatidylserine decarboxylase proenzyme 1, mitochondrial OS=Arabidopsis thaliana GN=PSD1 PE=2 SV=1//3.41155e-30
evm.TU.BraA01001345	0	26.7398	#NAME?	0.00013083	0.0037124	--	-//-
evm.TU.BraA01001359	9.14069	70.6963	-2.9513	0.00025821	0.0066638	--	sp|P29162|ASOL_TOBAC L-ascorbate oxidase homolog OS=Nicotiana tabacum PE=2 SV=1//2.91818e-14
evm.TU.BraA01001372	59.639	203.682	-1.772	0.0017131	0.032281	--	sp|Q6R2J8|SRF8_ARATH Protein STRUBBELIG-RECEPTOR FAMILY 8 OS=Arabidopsis thaliana GN=SRF8 PE=2 SV=1//0
evm.TU.BraA01001384	21.851	0	Inf	7.4568e-05	0.002283	--	-//-
evm.TU.BraA01001438	3.71389	105.721	-4.8312	0.00016468	0.0045129	--	sp|Q9SIA5|DTX1_ARATH MATE efflux family protein DTX1 OS=Arabidopsis thaliana GN=DTX1 PE=2 SV=1//4.93775e-44
evm.TU.BraA01001441	231.512	755.019	-1.7054	0.00088243	0.018692	--	sp|Q55720|YC49L_SYNY3 Ycf49-like protein OS=Synechocystis sp. (strain PCC 6803 / Kazusa) GN=sll0608 PE=3 SV=1//2.01209e-35
evm.TU.BraA01001510	50.0724	0	Inf	6.7755e-09	4.3825e-07	--	sp|Q9SGW8|P4KG2_ARATH Phosphatidylinositol 4-kinase gamma 2 OS=Arabidopsis thaliana GN=PI4KG2 PE=1 SV=2//3.43526e-19
evm.TU.BraA01001536	736.214	213.93	1.783	0.0010227	0.021246	--	sp|Q9SUP6|WRK53_ARATH Probable WRKY transcription factor 53 OS=Arabidopsis thaliana GN=WRKY53 PE=1 SV=1//5.55776e-134
evm.TU.BraA01001581	45.6489	0.616972	6.2092	0.00077739	0.016842	--	sp|Q7ZUL9|MGRN1_DANRE Probable E3 ubiquitin-protein ligase MGRN1 OS=Danio rerio GN=mgrn1 PE=2 SV=1//3.11335e-07
evm.TU.BraA01001614	309.154	1072.19	-1.7942	0.0013308	0.026377	--	sp|A1L4X0|CLT2_ARATH Protein CLT2, chloroplastic OS=Arabidopsis thaliana GN=CLT2 PE=2 SV=1//0
evm.TU.BraA01001624	474.772	1422.94	-1.5836	0.0024806	0.043367	--	sp|O82794|AGL24_ARATH MADS-box protein AGL24 OS=Arabidopsis thaliana GN=AGL24 PE=1 SV=1//8.29129e-110
evm.TU.BraA01001640	338.611	107.017	1.6618	0.0020746	0.03751	--	-//-
evm.TU.BraA01001667	67.5621	9.45746	2.8367	0.0018698	0.034571	--	sp|Q9XGY4|TIM8_ARATH Mitochondrial import inner membrane translocase subunit TIM8 OS=Arabidopsis thaliana GN=TIM8 PE=1 SV=1//1.86463e-29
evm.TU.BraA01001677	0	68.4855	#NAME?	6.4756e-08	3.6399e-06	--	sp|Q6NQL6|LPPE2_ARATH Lipid phosphate phosphatase epsilon 2, chloroplastic OS=Arabidopsis thaliana GN=LPPE2 PE=1 SV=1//1.67027e-19
evm.TU.BraA01001735	1472.37	189.906	2.9548	9.7394e-05	0.0028799	--	-//-
evm.TU.BraA01001754	28.1987	0	Inf	7.8392e-06	0.00029315	--	-//-
evm.TU.BraA01001756	132.308	25.1928	2.3928	0.0027392	0.04685	--	sp|Q9SW00|ORP4B_ARATH Oxysterol-binding protein-related protein 4B OS=Arabidopsis thaliana GN=ORP4B PE=2 SV=2//6.29977e-61
evm.TU.BraA01001760	215.823	814.011	-1.9152	0.00029488	0.0074461	--	sp|Q5R5R2|HEAT6_PONAB HEAT repeat-containing protein 6 OS=Pongo abelii GN=HEATR6 PE=2 SV=1//5.15772e-06
evm.TU.BraA01001765	624.159	1952.8	-1.6456	0.0015902	0.03052	--	sp|Q8LPK2|AB2B_ARATH ABC transporter B family member 2 OS=Arabidopsis thaliana GN=ABCB2 PE=1 SV=3//0
evm.TU.BraA01001778	354.833	97.5114	1.8635	0.0012717	0.025344	--	sp|Q42484|RPS2_ARATH Disease resistance protein RPS2 OS=Arabidopsis thaliana GN=RPS2 PE=1 SV=1//0
evm.TU.BraA01001796	207.695	21.3676	3.281	4.1966e-05	0.001363	--	sp|Q94AA4|PFKA3_ARATH ATP-dependent 6-phosphofructokinase 3 OS=Arabidopsis thaliana GN=PFK3 PE=1 SV=1//0
evm.TU.BraA01001807	139.147	0.331857	8.7118	8.2303e-16	1.2557e-13	--	sp|O65351|SBT17_ARATH Subtilisin-like protease SBT1.7 OS=Arabidopsis thaliana GN=SBT1.7 PE=1 SV=1//1.59097e-89
evm.TU.BraA01001812	0	139.811	#NAME?	1.939e-16	3.1716e-14	--	-//-
evm.TU.BraA01001846	260.283	27.4083	3.2474	0.00014191	0.0039884	--	sp|P27494|CB23_TOBAC Chlorophyll a-b binding protein 36, chloroplastic OS=Nicotiana tabacum GN=CAB36 PE=3 SV=1//3.15102e-163
evm.TU.BraA01001855	101.628	24.6598	2.0431	0.0019554	0.03586	--	sp|Q08747|UAF30_YEAST Upstream activation factor subunit UAF30 OS=Saccharomyces cerevisiae (strain ATCC 204508 / S288c) GN=UAF30 PE=1 SV=1//2.84782e-10
evm.TU.BraA01002024	0	128.371	#NAME?	5.1447e-09	3.372e-07	--	-//-
evm.TU.BraA01002026	0	182.49	#NAME?	4.6737e-13	5.2541e-11	--	-//-
evm.TU.BraA01002027	26.2053	403.158	-3.9434	9.6421e-11	8.2769e-09	--	sp|Q9ZQ47|GRDP1_ARATH Glycine-rich domain-containing protein 1 OS=Arabidopsis thaliana GN=GRDP1 PE=2 SV=1//1.7245e-30
evm.TU.BraA01002046	0	18.8982	#NAME?	0.00035137	0.0086557	--	-//-
evm.TU.BraA01002070	232.702	63.1883	1.8808	0.0018038	0.033622	--	-//-
evm.TU.BraA01002085	3.53252	40.8063	-3.53	0.00050188	0.011772	--	sp|Q9XIL9|PLRX3_ARATH Pollen-specific leucine-rich repeat extensin-like protein 3 OS=Arabidopsis thaliana GN=PEX3 PE=2 SV=1//3.36176e-100
evm.TU.BraA01002201	115.593	0	Inf	1.5619e-10	1.2774e-08	--	sp|F4J3T8|MYTM1_ARATH Phosphatidylinositol-3-phosphatase myotubularin-1 OS=Arabidopsis thaliana GN=MTM1 PE=1 SV=1//9.74349e-21
evm.TU.BraA01002207	144.822	0	Inf	1.3825e-17	2.601e-15	--	sp|Q8LEM8|RL373_ARATH 60S ribosomal protein L37-3 OS=Arabidopsis thaliana GN=RPL37C PE=3 SV=1//4.23566e-22
evm.TU.BraA01002211	304.975	81.2575	1.9081	0.00078312	0.016956	--	-//-
evm.TU.BraA01002220	57.7437	0.311138	7.536	3.9605e-09	2.6436e-07	--	sp|Q9SFU0|SC24A_ARATH Protein transport protein Sec24-like At3g07100 OS=Arabidopsis thaliana GN=At3g07100 PE=2 SV=2//1.03412e-87
evm.TU.BraA01002237	1.25552	30.3359	-4.5947	0.00035659	0.0087724	--	sp|O74945|RIA1_SCHPO Ribosome assembly protein 1 OS=Schizosaccharomyces pombe (strain 972 / ATCC 24843) GN=ria1 PE=3 SV=1//1.44777e-103
evm.TU.BraA01002253	309.242	1006.8	-1.703	0.00072603	0.016026	--	sp|Q9FI78|HST_ARATH Shikimate O-hydroxycinnamoyltransferase OS=Arabidopsis thaliana GN=HST PE=2 SV=1//0
evm.TU.BraA01002304	67.271	8.99535	2.9027	0.00038415	0.0093304	--	sp|Q8VZM5|CSCL3_ARATH CSC1-like protein At4g15430 OS=Arabidopsis thaliana GN=At4g15430 PE=2 SV=1//0
evm.TU.BraA01002316	0	16.8457	#NAME?	0.00083646	0.017866	--	sp|Q00451|PRF1_SOLLC 36.4 kDa proline-rich protein OS=Solanum lycopersicum GN=TPRP-F1 PE=2 SV=1//1.72732e-25
evm.TU.BraA01002323	0	166.595	#NAME?	4.3971e-18	9.2291e-16	--	-//-
evm.TU.BraA01002425	4.9818	116.59	-4.5486	8.2855e-09	5.2874e-07	--	sp|Q9FN50|CPP1_ARATH Protein CHAPERONE-LIKE PROTEIN OF POR1, chloroplastic OS=Arabidopsis thaliana GN=CPP1 PE=1 SV=1//2.19732e-10
evm.TU.BraA01002479	82.4351	1.80948	5.5096	3.7487e-09	2.5161e-07	--	-//-
evm.TU.BraA01002488	0	924.009	#NAME?	4.5115e-32	6.5526e-29	--	sp|P10978|POLX_TOBAC Retrovirus-related Pol polyprotein from transposon TNT 1-94 OS=Nicotiana tabacum PE=2 SV=1//2.86957e-41
evm.TU.BraA01002563	238.068	0.881368	8.0774	1.6468e-19	4.2713e-17	--	-//-
evm.TU.BraA01002631	283.176	0	Inf	1.5416e-10	1.2636e-08	--	sp|Q9SN74|BH047_ARATH Transcription factor bHLH47 OS=Arabidopsis thaliana GN=BHLH47 PE=2 SV=1//6.24045e-87
evm.TU.BraA01002710	835.332	191.149	2.1277	6.8837e-05	0.0021147	--	sp|Q944L3|IDD9_ARATH Protein indeterminate-domain 9 OS=Arabidopsis thaliana GN=IDD9 PE=2 SV=1//4.9048e-171
evm.TU.BraA01002727	0	41.1324	#NAME?	1.7099e-07	9.0115e-06	--	-//-
evm.TU.BraA01002736	0	750.916	#NAME?	9.9186e-33	1.6371e-29	--	sp|Q9QXN3|TRIP4_MOUSE Activating signal cointegrator 1 OS=Mus musculus GN=Trip4 PE=1 SV=2//1.03897e-15
evm.TU.BraA01002773	215.715	0	Inf	9.0245e-18	1.7809e-15	--	sp|Q8RXD4|BRCA1_ARATH Protein BREAST CANCER SUSCEPTIBILITY 1 homolog OS=Arabidopsis thaliana GN=BRCA1 PE=1 SV=1//9.42317e-31
evm.TU.BraA01002774	0	32.4735	#NAME?	3.8365e-05	0.0012584	--	sp|Q9FN48|CAS_ARATH Calcium sensing receptor, chloroplastic OS=Arabidopsis thaliana GN=CAS PE=1 SV=1//6.25141e-176
evm.TU.BraA01002783	0	807.706	#NAME?	2.1602e-33	4.3577e-30	--	-//-
evm.TU.BraA01002794	115.373	19.0083	2.6016	0.00010333	0.0030233	--	sp|F4HPR5|DRP5A_ARATH Dynamin-related protein 5A OS=Arabidopsis thaliana GN=DRP5A PE=2 SV=1//1.55509e-39
evm.TU.BraA01002799	0	111.227	#NAME?	1.801e-14	2.3609e-12	--	sp|Q9XJ36|CLPR2_ARATH ATP-dependent Clp protease proteolytic subunit-related protein 2, chloroplastic OS=Arabidopsis thaliana GN=CLPR2 PE=1 SV=1//3.79953e-23
evm.TU.BraA01002846	7.19636	104.497	-3.8601	4.3782e-07	2.131e-05	--	sp|Q39176|ERLI1_ARATH Lipid transfer protein EARLI 1 OS=Arabidopsis thaliana GN=EARLI1 PE=1 SV=1//8.43032e-16
evm.TU.BraA01002900	0	75.2265	#NAME?	2.1737e-11	2.0343e-09	--	-//-
evm.TU.BraA01002902	0	250.617	#NAME?	6.4191e-22	2.4535e-19	--	-//-
evm.TU.BraA01002944	50.1743	7.65314	2.7128	0.0012942	0.025751	--	sp|P0DMS1|NET2A_ARATH Protein NETWORKED 2A OS=Arabidopsis thaliana GN=NET2A PE=2 SV=1//0
evm.TU.BraA01002945	20.1462	0.622276	5.0168	0.0016648	0.031617	--	sp|P0DMS1|NET2A_ARATH Protein NETWORKED 2A OS=Arabidopsis thaliana GN=NET2A PE=2 SV=1//4.7008e-40
evm.TU.BraA01003029	0	156.168	#NAME?	5.7936e-17	9.9232e-15	--	-//-
evm.TU.BraA01003040	0	173.948	#NAME?	1.6145e-18	3.5531e-16	--	sp|P92519|M810_ARATH Uncharacterized mitochondrial protein AtMg00810 OS=Arabidopsis thaliana GN=AtMg00810 PE=4 SV=1//3.11352e-11
evm.TU.BraA01003041	0	4593.07	#NAME?	1.2514e-42	1.136e-38	--	sp|Q9SKD6|CNG11_ARATH Cyclic nucleotide-gated ion channel 11 OS=Arabidopsis thaliana GN=CNGC11 PE=2 SV=2//0
evm.TU.BraA01003047	0	42.0813	#NAME?	1.2859e-07	6.9692e-06	--	sp|Q4PSY4|GOLS7_ARATH Galactinol synthase 7 OS=Arabidopsis thaliana GN=GOLS7 PE=2 SV=1//1.03566e-134
evm.TU.BraA01003077	0.398247	180.401	-8.8233	9.4107e-18	1.8471e-15	--	sp|P0C8Y0|LUP3_ARATH Camelliol C synthase OS=Arabidopsis thaliana GN=CAMS1 PE=1 SV=1//2.54138e-06
evm.TU.BraA01003137	0	23.8202	#NAME?	5.74e-05	0.001789	--	sp|Q3E9F7|PUB46_ARATH Putative U-box domain-containing protein 46 OS=Arabidopsis thaliana GN=PUB46 PE=3 SV=1//2.68541e-33
evm.TU.BraA01003138	36.5383	303.265	-3.0531	1.716e-07	9.0304e-06	--	sp|P93000|GL23_ARATH Germin-like protein subfamily 2 member 3 OS=Arabidopsis thaliana GN=GLP8 PE=2 SV=1//1.22673e-84
evm.TU.BraA01003151	0	719.889	#NAME?	2.8144e-32	4.4431e-29	--	sp|Q8VYF5|NILP1_ARATH N-carbamoylputrescine amidase OS=Arabidopsis thaliana GN=CPA PE=1 SV=1//2.47335e-13
evm.TU.BraA01003224	117.602	2.48911	5.5621	5.3076e-11	4.7352e-09	--	sp|O04244|Y4200_ARATH Uncharacterized protein At4g02000 OS=Arabidopsis thaliana GN=At4g02000 PE=2 SV=1//5.06143e-16
evm.TU.BraA01003255	30.7476	0	Inf	3.8103e-06	0.00015441	--	-//-
evm.TU.BraA01003295	0	31.1604	#NAME?	3.9678e-06	0.00016026	--	sp|Q42602|C89A2_ARATH Cytochrome P450 89A2 OS=Arabidopsis thaliana GN=CYP89A2 PE=2 SV=2//0
evm.TU.BraA01003322	0	55.5705	#NAME?	2.6042e-09	1.7876e-07	--	-//-
evm.TU.BraA01003355	0	17.479	#NAME?	0.00062301	0.014095	--	sp|Q9SZT4|CSCLE_ARATH CSC1-like protein At4g35870 OS=Arabidopsis thaliana GN=GFS10 PE=2 SV=1//0
evm.TU.BraA01003360	3160.99	871.94	1.8581	0.0017477	0.032813	--	sp|Q96449|DMC1_SOYBN Meiotic recombination protein DMC1 homolog OS=Glycine max PE=2 SV=1//0
evm.TU.BraA01003362	43.7001	172.716	-1.9827	0.00078367	0.016958	--	sp|P93735|ELIP1_ARATH Early light-induced protein 1, chloroplastic OS=Arabidopsis thaliana GN=ELIP1 PE=1 SV=1//1.97848e-95
evm.TU.BraA01003399	0	29.8595	#NAME?	6.9203e-06	0.00026203	--	sp|O23913|AOX1B_ARATH Ubiquinol oxidase 1b, mitochondrial OS=Arabidopsis thaliana GN=AOX1B PE=1 SV=1//0
evm.TU.BraA01003420	0	55.8255	#NAME?	2.5887e-09	1.7836e-07	--	-//-
evm.TU.BraA01003433	72.6028	4.69196	3.9518	1.1486e-05	0.00041748	--	sp|Q9LSY5|U71B7_ARATH UDP-glycosyltransferase 71B7 OS=Arabidopsis thaliana GN=UGT71B7 PE=2 SV=2//0
evm.TU.BraA01003441	72.0408	2.74289	4.715	2.8249e-07	1.4286e-05	--	sp|Q9LYT3|TT12_ARATH Protein TRANSPARENT TESTA 12 OS=Arabidopsis thaliana GN=TT12 PE=2 SV=1//1.97656e-132
evm.TU.BraA01003525	503.914	13.4134	5.2314	5.8189e-16	9.0295e-14	--	sp|Q9LHQ7|MCES1_ARATH mRNA cap guanine-N7 methyltransferase 1 OS=Arabidopsis thaliana GN=At3g20650 PE=2 SV=1//0
evm.TU.BraA01003556	189.803	42.0709	2.1736	0.00056341	0.012981	--	-//-
evm.TU.BraA01003603	95.4197	599.794	-2.6521	3.7306e-06	0.00015135	--	sp|Q9LT72|PUS4_ARATH RNA pseudouridine synthase 4, mitochondrial OS=Arabidopsis thaliana GN=At3g19440 PE=2 SV=1//5.02911e-29
evm.TU.BraA01003641	122.098	739.772	-2.599	1.7663e-06	7.6444e-05	--	sp|P0C899|PP271_ARATH Putative pentatricopeptide repeat-containing protein At3g49142 OS=Arabidopsis thaliana GN=PCMP-H77 PE=3 SV=1//0
evm.TU.BraA01003660	25.6781	243.88	-3.2476	9.0535e-08	4.9734e-06	--	-//-
evm.TU.BraA01003661	5.80786	128.804	-4.471	5.8448e-09	3.8034e-07	--	-//-
evm.TU.BraA01003682	376.017	2632.55	-2.8076	1.5386e-06	6.7967e-05	--	sp|Q9LJL3|PREP1_ARATH Presequence protease 1, chloroplastic/mitochondrial OS=Arabidopsis thaliana GN=PREP1 PE=1 SV=2//0
evm.TU.BraA01003693	1.99123	31.9276	-4.0031	0.00037839	0.0092337	--	-//-
evm.TU.BraA01003737	1131.41	3381.33	-1.5795	0.0014054	0.027599	--	sp|Q9LS40|ASPG1_ARATH Protein ASPARTIC PROTEASE IN GUARD CELL 1 OS=Arabidopsis thaliana GN=ASPG1 PE=1 SV=1//0
evm.TU.BraA01003783	387.912	120.497	1.6867	0.0023794	0.041981	--	sp|Q9SE51|SURF1_ARATH Surfeit locus protein 1 OS=Arabidopsis thaliana GN=SURF1 PE=2 SV=1//0
evm.TU.BraA01003820	0	45.0653	#NAME?	0.00014686	0.0041116	--	sp|C0LGG4|Y1518_ARATH Probable LRR receptor-like serine/threonine-protein kinase At1g51860 OS=Arabidopsis thaliana GN=At1g51860 PE=2 SV=2//0
evm.TU.BraA01003844	191.019	37.6122	2.3444	9.5094e-05	0.0028188	--	sp|Q0VMF9|RS6_ALCBS 30S ribosomal protein S6 OS=Alcanivorax borkumensis (strain ATCC 700651 / DSM 11573 / NCIMB 13689 / SK2) GN=rpsF PE=3 SV=1//1.10042e-23
evm.TU.BraA01003864	250.021	13.419	4.2197	0.00080602	0.017328	--	sp|Q9LIB5|GAT17_ARATH GATA transcription factor 17 OS=Arabidopsis thaliana GN=GATA17 PE=2 SV=1//5.04375e-68
evm.TU.BraA01003933	15.1466	0	Inf	0.0011045	0.022632	--	-//-
evm.TU.BraA01003952	0.285759	41.4993	-7.1821	9.0977e-07	4.1242e-05	--	sp|Q9LW09|DRL22_ARATH Putative disease resistance protein At3g15700 OS=Arabidopsis thaliana GN=At3g15700 PE=3 SV=1//3.94893e-40
evm.TU.BraA01003958	1.71455	35.5883	-4.3755	0.00029299	0.0074035	--	sp|Q6CGL4|APTH1_YARLI Acyl-protein thioesterase 1 OS=Yarrowia lipolytica (strain CLIB 122 / E 150) GN=YALI0A18337g PE=3 SV=1//3.07119e-26
evm.TU.BraA01003978	1.10109	226.613	-7.6852	2.8002e-10	2.22e-08	--	sp|Q8UVY2|BRX1_XENLA Ribosome biogenesis protein BRX1 homolog OS=Xenopus laevis GN=brix1 PE=2 SV=1//1.47046e-79
evm.TU.BraA01003981	0	36.2938	#NAME?	7.5427e-07	3.4889e-05	--	sp|Q9FN03|UVR8_ARATH Ultraviolet-B receptor UVR8 OS=Arabidopsis thaliana GN=UVR8 PE=1 SV=1//1.52928e-14
evm.TU.BraA01003999	283.764	40.3899	2.8126	0.00073643	0.016197	--	sp|O80340|ERF78_ARATH Ethylene-responsive transcription factor 4 OS=Arabidopsis thaliana GN=ERF4 PE=1 SV=1//2.8496e-68
evm.TU.BraA01004020	31.2524	118.285	-1.9202	0.0020886	0.037674	--	sp|Q9LH76|RHM3_ARATH Trifunctional UDP-glucose 4,6-dehydratase/UDP-4-keto-6-deoxy-D-glucose 3,5-epimerase/UDP-4-keto-L-rhamnose-reductase RHM3 OS=Arabidopsis thaliana GN=RHM3 PE=1 SV=1//0
evm.TU.BraA01004072	7.14398	71.0867	-3.3148	0.0017277	0.032522	--	-//-
evm.TU.BraA01004098	310.123	63.2191	2.2944	0.0022151	0.039603	--	sp|Q9SCW1|BGAL1_ARATH Beta-galactosidase 1 OS=Arabidopsis thaliana GN=BGAL1 PE=1 SV=1//0
evm.TU.BraA01004106	47.226	235.16	-2.316	0.00025977	0.0066944	--	-//-
evm.TU.BraA01004111	26.6231	0	Inf	1.6157e-05	0.00057236	--	sp|Q9FI66|DIR3_ARATH Dirigent protein 3 OS=Arabidopsis thaliana GN=DIR3 PE=3 SV=1//3.93529e-88
evm.TU.BraA01004142	2457.92	261.174	3.2344	1.6199e-05	0.0005733	--	sp|Q9FYB5|DNJ11_ARATH Chaperone protein dnaJ 11, chloroplastic OS=Arabidopsis thaliana GN=ATJ11 PE=1 SV=2//1.06289e-19
evm.TU.BraA01004143	76.6543	0	Inf	5.4677e-12	5.4845e-10	--	sp|Q9LTT9|VCR_ARATH Varicose-related protein OS=Arabidopsis thaliana GN=VCR PE=2 SV=1//1.82576e-12
evm.TU.BraA01004169	0.857277	26.6352	-4.9574	0.00056241	0.012974	--	-//-
evm.TU.BraA01004183	10.2971	70.0231	-2.7656	0.0010246	0.021249	--	sp|Q8VZZ4|AB6C_ARATH ABC transporter C family member 6 OS=Arabidopsis thaliana GN=ABCC6 PE=2 SV=3//0
evm.TU.BraA01004198	2.64237	66.9682	-4.6636	9.0884e-07	4.1242e-05	--	sp|Q8W4M5|PFPB1_ARATH Pyrophosphate--fructose 6-phosphate 1-phosphotransferase subunit beta 1 OS=Arabidopsis thaliana GN=PFP-BETA1 PE=1 SV=1//8.19401e-08
evm.TU.BraA01004207	1393.1	503.545	1.4681	0.0029263	0.049399	--	sp|Q9LHJ8|SAP5_ARATH Zinc finger A20 and AN1 domain-containing stress-associated protein 5 OS=Arabidopsis thaliana GN=SAP5 PE=2 SV=1//6.02619e-70
evm.TU.BraA01004226	25.218	118.823	-2.2363	0.0018148	0.033793	--	sp|Q9FY50|RK10_ARATH 50S ribosomal protein L10, chloroplastic OS=Arabidopsis thaliana GN=RPL10 PE=2 SV=1//2.63058e-38
evm.TU.BraA01004266	57.98	313.002	-2.4325	0.0016435	0.031245	--	sp|Q9SJ52|YLS9_ARATH Protein YLS9 OS=Arabidopsis thaliana GN=YLS9 PE=2 SV=1//3.09038e-14
evm.TU.BraA01004269	363.518	67.7507	2.4237	0.00050426	0.011813	--	sp|Q96291|BAS1A_ARATH 2-Cys peroxiredoxin BAS1, chloroplastic OS=Arabidopsis thaliana GN=BAS1 PE=1 SV=2//1.55808e-99
evm.TU.BraA01004282	15.5165	97.5972	-2.653	0.00058397	0.013404	--	sp|Q9CAX8|RGAP4_ARATH Rho GTPase-activating protein 4 OS=Arabidopsis thaliana GN=ROPGAP4 PE=2 SV=1//0
evm.TU.BraA01004303	18.0028	127.775	-2.8273	0.00012451	0.0035626	--	sp|Q9SRL4|ENAS2_ARATH Cytosolic endo-beta-N-acetylglucosaminidase 2 OS=Arabidopsis thaliana GN=ENGASE2 PE=1 SV=1//5.37777e-07
evm.TU.BraA01004342	103.606	539.634	-2.3809	8.4427e-06	0.00031378	--	sp|Q9LPP4|SMR1_ARATH Cyclin-dependent protein kinase inhibitor SMR1 OS=Arabidopsis thaliana GN=SMR1 PE=1 SV=1//3.06821e-45
evm.TU.BraA01004360	0	340.372	#NAME?	5.7116e-25	3.3999e-22	--	-//-
evm.TU.BraA01004361	0.796494	123.053	-7.2714	1.563e-13	1.8669e-11	--	sp|P22954|MD37D_ARATH Probable mediator of RNA polymerase II transcription subunit 37c OS=Arabidopsis thaliana GN=MED37D PE=1 SV=2//1.16674e-54
evm.TU.BraA01004448	72.0373	1.86683	5.2701	6.3056e-07	2.9697e-05	--	-//-
evm.TU.BraA01004486	210.075	724.92	-1.7869	0.0015442	0.029746	--	sp|P0CM56|CAS1_CRYNJ Probable O-acetyltransferase CAS1 OS=Cryptococcus neoformans var. neoformans serotype D (strain JEC21 / ATCC MYA-565) GN=CAS1 PE=3 SV=1//9.11883e-49
evm.TU.BraA01004500	15.8864	100.873	-2.6667	0.00034743	0.0085646	--	sp|Q8VXU6|DI194_ARATH Protein DEHYDRATION-INDUCED 19 homolog 4 OS=Arabidopsis thaliana GN=DI19-4 PE=1 SV=1//3.32454e-15
evm.TU.BraA01004508	14.3153	128.482	-3.1659	0.00020382	0.0054539	--	-//-
evm.TU.BraA01004510	14.7054	357.809	-4.6048	4.8971e-13	5.4714e-11	--	sp|O49809|MFPA_BRANA Glyoxysomal fatty acid beta-oxidation multifunctional protein MFP-a OS=Brassica napus PE=2 SV=2//0
evm.TU.BraA01004518	17.3783	87.6251	-2.3341	0.0013787	0.02719	--	sp|Q9M8Z5|NSN1_ARATH Guanine nucleotide-binding protein-like NSN1 OS=Arabidopsis thaliana GN=NSN1 PE=2 SV=1//0
evm.TU.BraA01004540	905.361	0	Inf	7.9746e-36	2.413e-32	--	sp|Q8RWY3|ISW2_ARATH Putative chromatin-remodeling complex ATPase chain OS=Arabidopsis thaliana GN=At3g06400 PE=2 SV=3//0
evm.TU.BraA01004553	1182.97	129.316	3.1934	5.1094e-09	3.3549e-07	--	sp|P0C8Q9|Y5902_ARATH Uncharacterized protein At5g19025 OS=Arabidopsis thaliana GN=At5g19025 PE=2 SV=3//3.39555e-52
evm.TU.BraA01004566	291.757	1.19251	7.9346	0.0007759	0.01684	--	-//-
evm.TU.BraA01004613	106.595	563.291	-2.4017	0.0024912	0.043532	--	sp|P49690|RL23_ARATH 60S ribosomal protein L23 OS=Arabidopsis thaliana GN=RPL23A PE=2 SV=3//9.50228e-77
evm.TU.BraA01004616	584.268	0	Inf	3.2541e-05	0.001085	--	-//-
evm.TU.BraA01004692	752.89	193.718	1.9585	0.00013398	0.0037888	--	sp|Q9M9M4|CSLD3_ARATH Cellulose synthase-like protein D3 OS=Arabidopsis thaliana GN=CSLD3 PE=1 SV=1//0
evm.TU.BraA01004708	528.003	46.7894	3.4963	0.001729	0.032529	--	sp|Q42553|IDI2_ARATH Isopentenyl-diphosphate Delta-isomerase II, chloroplastic OS=Arabidopsis thaliana GN=IPP2 PE=2 SV=1//3.13041e-154
evm.TU.BraA01004711	3.98247	32.2964	-3.0196	0.0026997	0.046415	--	sp|Q9FI53|FUM2_ARATH Fumarate hydratase 2, chloroplastic OS=Arabidopsis thaliana GN=FUM2 PE=2 SV=1//4.86292e-152
evm.TU.BraA01004721	61.9131	0	Inf	2.5897e-10	2.0713e-08	--	sp|P0C897|Y3264_ARATH Putative UPF0481 protein At3g02645 OS=Arabidopsis thaliana GN=At3g02645 PE=3 SV=1//0
evm.TU.BraA01004753	10.6508	235.552	-4.467	1.8153e-10	1.4681e-08	--	sp|Q9SRT9|RGP1_ARATH UDP-arabinopyranose mutase 1 OS=Arabidopsis thaliana GN=RGP1 PE=1 SV=1//0
evm.TU.BraA01004782	75.6667	6.50208	3.5407	1.1939e-05	0.00043264	--	sp|Q9MAC9|PDRP2_ARATH Pyruvate, phosphate dikinase regulatory protein 2 OS=Arabidopsis thaliana GN=RP2 PE=1 SV=1//0
evm.TU.BraA02000109	57.4785	10.6546	2.4315	0.0029123	0.049255	--	sp|O49841|RAC2A_ARATH Ras-related protein RABC2a OS=Arabidopsis thaliana GN=RABC2A PE=1 SV=1//2.65891e-130
evm.TU.BraA02000113	0	77.401	#NAME?	1.4203e-11	1.368e-09	--	sp|Q9LZS7|GDL71_ARATH GDSL esterase/lipase At5g03610 OS=Arabidopsis thaliana GN=At5g03610 PE=2 SV=1//1.61556e-146
evm.TU.BraA02000114	75.9586	364.555	-2.2629	5.0275e-05	0.0015944	--	sp|Q9LZS7|GDL71_ARATH GDSL esterase/lipase At5g03610 OS=Arabidopsis thaliana GN=At5g03610 PE=2 SV=1//0
evm.TU.BraA02000115	1.14304	41.436	-5.1799	1.8653e-05	0.00064939	--	sp|Q9LZS0|PTL_ARATH Trihelix transcription factor PTL OS=Arabidopsis thaliana GN=PTL PE=2 SV=1//0
evm.TU.BraA02000160	5.84553	799.416	-7.0955	1.5057e-06	6.6676e-05	--	sp|Q9LZ23|ACR12_ARATH ACT domain-containing protein ACR12 OS=Arabidopsis thaliana GN=ACR12 PE=2 SV=1//2.50097e-158
evm.TU.BraA02000184	0	20.7651	#NAME?	0.00017222	0.0046802	--	sp|Q8LDF9|HMGB7_ARATH High mobility group B protein 7 OS=Arabidopsis thaliana GN=HMGB7 PE=1 SV=1//1.09048e-12
evm.TU.BraA02000197	50.5516	0.596253	6.4057	1.2435e-05	0.00044973	--	sp|Q8H1D2|WOX5_ARATH WUSCHEL-related homeobox 5 OS=Arabidopsis thaliana GN=WOX5 PE=2 SV=1//7.48689e-08
evm.TU.BraA02000200	44.245	0	Inf	2.7654e-08	1.6381e-06	--	-//-
evm.TU.BraA02000209	15.4307	285.487	-4.2096	1.3446e-10	1.1198e-08	--	sp|Q9C909|RBG5_ARATH Glycine-rich RNA-binding protein 5, mitochondrial OS=Arabidopsis thaliana GN=RBG5 PE=2 SV=1//1.81233e-21
evm.TU.BraA02000212	145.989	20.7856	2.8122	0.00077683	0.01684	--	sp|Q8GW29|LOG7_ARATH Cytokinin riboside 5&apos;-monophosphate phosphoribohydrolase LOG7 OS=Arabidopsis thaliana GN=LOG7 PE=1 SV=2//4.37263e-93
evm.TU.BraA02000222	31.1113	1.23925	4.6499	0.00022063	0.0058349	--	sp|P28147|TBP1_ARATH TATA-box-binding protein 1 OS=Arabidopsis thaliana GN=TBP1 PE=1 SV=1//6.41773e-117
evm.TU.BraA02000255	156.894	35.9021	2.1277	0.00087354	0.018528	--	sp|Q9LY05|EF106_ARATH Ethylene-responsive transcription factor ERF106 OS=Arabidopsis thaliana GN=ERF106 PE=2 SV=1//1.08026e-69
evm.TU.BraA02000287	368.311	1144.84	-1.6362	0.0026428	0.04574	--	sp|Q9FT97|AGAL1_ARATH Alpha-galactosidase 1 OS=Arabidopsis thaliana GN=AGAL1 PE=2 SV=1//0
evm.TU.BraA02000305	0.285759	104.32	-8.512	5.7587e-13	6.3751e-11	--	-//-
evm.TU.BraA02000399	1.05103	21.5949	-4.3608	0.0024119	0.042446	--	sp|P32295|ARG7_VIGRR Indole-3-acetic acid-induced protein ARG7 OS=Vigna radiata var. radiata GN=ARG7 PE=2 SV=1//1.46183e-15
evm.TU.BraA02000430	348.884	2.59206	7.0725	2.8161e-20	8.1156e-18	--	sp|Q5ZL00|EMC1_CHICK ER membrane protein complex subunit 1 OS=Gallus gallus GN=EMC1 PE=2 SV=1//3.2421e-107
evm.TU.BraA02000548	194.761	576.133	-1.5647	0.0020622	0.037347	--	sp|Q9ZSL6|SIGD_ARATH RNA polymerase sigma factor sigD, chloroplastic OS=Arabidopsis thaliana GN=SIGD PE=2 SV=1//1.15185e-94
evm.TU.BraA02000561	52.4244	0	Inf	2.2028e-08	1.3309e-06	--	-//-
evm.TU.BraA02000583	0	96.9026	#NAME?	2.4028e-13	2.8145e-11	--	sp|Q7ZVZ7|AB17C_DANRE Alpha/beta hydrolase domain-containing protein 17C OS=Danio rerio GN=abhd17c PE=2 SV=1//5.03682e-43
evm.TU.BraA02000600	116.378	433.583	-1.8975	0.00072808	0.016052	--	sp|Q9LYJ9|RH46_ARATH DEAD-box ATP-dependent RNA helicase 46 OS=Arabidopsis thaliana GN=RH46 PE=2 SV=2//4.47574e-26
evm.TU.BraA02000602	0	34.667	#NAME?	1.3116e-06	5.8507e-05	--	sp|Q9M548|DRM2_ARATH DNA (cytosine-5)-methyltransferase DRM2 OS=Arabidopsis thaliana GN=DRM2 PE=1 SV=1//2.93758e-178
evm.TU.BraA02000620	388.078	90.6571	2.0979	0.00016444	0.0045097	--	sp|Q9LFQ9|E2FD_ARATH E2F transcription factor-like E2FD OS=Arabidopsis thaliana GN=E2FD PE=1 SV=1//2.01419e-158
evm.TU.BraA02000635	351.309	21.0869	4.0583	7.7141e-11	6.7471e-09	--	sp|Q38893|ZDS_ARATH Zeta-carotene desaturase, chloroplastic/chromoplastic OS=Arabidopsis thaliana GN=ZDS1 PE=1 SV=3//0
evm.TU.BraA02000636	733.816	17.2502	5.4107	4.4164e-17	7.7098e-15	--	sp|Q05212|DR102_ARATH DNA-damage-repair/toleration protein DRT102 OS=Arabidopsis thaliana GN=DRT102 PE=1 SV=2//0
evm.TU.BraA02000649	17.2437	123.743	-2.8432	6.0079e-05	0.0018646	--	sp|Q8GWT1|GAUTE_ARATH Probable galacturonosyltransferase 14 OS=Arabidopsis thaliana GN=GAUT14 PE=2 SV=1//1.05578e-180
evm.TU.BraA02000650	0.652788	40.438	-5.953	4.5127e-06	0.00017947	--	-//-
evm.TU.BraA02000670	47.5163	174.746	-1.8788	0.0011925	0.023989	--	-//-
evm.TU.BraA02000710	207.069	39.0786	2.4057	0.00010521	0.0030733	--	-//-
evm.TU.BraA02000812	185.418	656.461	-1.8239	0.00066489	0.014904	--	sp|Q02166|TRPD_ARATH Anthranilate phosphoribosyltransferase, chloroplastic OS=Arabidopsis thaliana GN=PAT1 PE=2 SV=1//0
evm.TU.BraA02000814	27.7952	149.625	-2.4284	0.0015248	0.029483	--	sp|Q9FJF6|SAU23_ARATH Auxin-responsive protein SAUR23 OS=Arabidopsis thaliana GN=SAUR23 PE=2 SV=1//1.65624e-43
evm.TU.BraA02000819	12.3052	65.3542	-2.409	0.0022478	0.040018	--	sp|Q9FJF9|SAU21_ARATH Auxin-responsive protein SAUR21 OS=Arabidopsis thaliana GN=SAUR21 PE=2 SV=1//5.83435e-50
evm.TU.BraA02000820	0	64.6778	#NAME?	2.8488e-10	2.2536e-08	--	sp|Q9FK62|SAU24_ARATH Auxin-responsive protein SAUR24 OS=Arabidopsis thaliana GN=SAUR24 PE=2 SV=1//8.81069e-48
evm.TU.BraA02000822	12.2239	101.4	-3.0523	1.8561e-05	0.00064681	--	sp|Q9FJF6|SAU23_ARATH Auxin-responsive protein SAUR23 OS=Arabidopsis thaliana GN=SAUR23 PE=2 SV=1//1.80316e-50
evm.TU.BraA02000823	2.20217	33.3652	-3.9213	0.00049132	0.011555	--	sp|Q9FJG0|SAU20_ARATH Auxin-responsive protein SAUR20 OS=Arabidopsis thaliana GN=SAUR20 PE=2 SV=1//6.19034e-42
evm.TU.BraA02000824	0	97.7573	#NAME?	2.1378e-13	2.5203e-11	--	sp|Q9FJG0|SAU20_ARATH Auxin-responsive protein SAUR20 OS=Arabidopsis thaliana GN=SAUR20 PE=2 SV=1//1.6631e-48
evm.TU.BraA02000825	8.29579	63.2101	-2.9297	0.00038646	0.0093738	--	sp|Q9FJF9|SAU21_ARATH Auxin-responsive protein SAUR21 OS=Arabidopsis thaliana GN=SAUR21 PE=2 SV=1//1.98737e-25
evm.TU.BraA02000839	2.81564	355.951	-6.9821	1.7208e-19	4.4314e-17	--	sp|Q9FI14|TAO1_ARATH Disease resistance protein TAO1 OS=Arabidopsis thaliana GN=TAO1 PE=3 SV=1//1.48944e-28
evm.TU.BraA02000840	0	189.374	#NAME?	8.482e-13	9.2212e-11	--	sp|F4J339|RPP1_ARATH Probable disease resistance protein RPP1 OS=Arabidopsis thaliana GN=RPP1 PE=2 SV=1//6.40123e-31
evm.TU.BraA02000841	0	122.945	#NAME?	2.4347e-15	3.5082e-13	--	sp|Q8L7Z3|DRE2_ARATH Anamorsin homolog OS=Arabidopsis thaliana GN=At5g18400 PE=1 SV=1//4.30509e-21
evm.TU.BraA02000842	37.7517	195.475	-2.3724	0.00079486	0.017119	--	sp|Q5PNZ0|GDL77_ARATH GDSL esterase/lipase At5g18430 OS=Arabidopsis thaliana GN=At5g18430 PE=2 SV=1//0
evm.TU.BraA02000851	7.551	55.7157	-2.8833	0.00059962	0.013651	--	sp|Q6NPN3|C3H58_ARATH Zinc finger CCCH domain-containing protein 58 OS=Arabidopsis thaliana GN=At5g18550 PE=2 SV=1//0
evm.TU.BraA02000879	0	27.1216	#NAME?	1.6577e-05	0.00058555	--	sp|Q9FI14|TAO1_ARATH Disease resistance protein TAO1 OS=Arabidopsis thaliana GN=TAO1 PE=3 SV=1//2.68451e-27
evm.TU.BraA02000923	805.525	2468.83	-1.6158	0.00082711	0.017677	--	sp|B9DHQ0|TBA5_ARATH Tubulin alpha-5 chain OS=Arabidopsis thaliana GN=TUBA5 PE=1 SV=2//0
evm.TU.BraA02001020	10.365	165.747	-3.9992	3.1134e-07	1.5593e-05	--	sp|Q84VQ0|AGO9_ARATH Protein argonaute 9 OS=Arabidopsis thaliana GN=AGO9 PE=1 SV=2//0
evm.TU.BraA02001065	0.857277	51.2249	-5.9009	0.0001542	0.0042645	--	sp|Q9FK81|Y5258_ARATH Uncharacterized protein At5g22580 OS=Arabidopsis thaliana GN=At5g22580 PE=1 SV=1//1.39699e-60
evm.TU.BraA02001067	210.07	1283.64	-2.6113	6.2333e-07	2.9403e-05	--	sp|Q9FNJ9|CA1P_ARATH Probable 2-carboxy-D-arabinitol-1-phosphatase OS=Arabidopsis thaliana GN=At5g22620 PE=1 SV=1//0
evm.TU.BraA02001079	132.04	34.7187	1.9272	0.0021253	0.038239	--	sp|F4KBP5|CHR4_ARATH Protein CHROMATIN REMODELING 4 OS=Arabidopsis thaliana GN=CHR4 PE=2 SV=1//5.37638e-09
evm.TU.BraA02001087	102.426	353.401	-1.7867	0.001244	0.024846	--	sp|Q9S9K4|ASPL2_ARATH Aspartic proteinase-like protein 2 OS=Arabidopsis thaliana GN=At1g65240 PE=1 SV=2//1.33342e-85
evm.TU.BraA02001088	32.2813	441.784	-3.7746	4.7946e-07	2.312e-05	--	sp|Q5RBU7|PCP_PONAB Lysosomal Pro-X carboxypeptidase OS=Pongo abelii GN=PRCP PE=2 SV=1//1.48161e-67
evm.TU.BraA02001181	2.83613	32.1151	-3.5013	0.0014248	0.027894	--	sp|Q9FN94|RLK7_ARATH Receptor-like protein kinase At5g59670 OS=Arabidopsis thaliana GN=At5g59670 PE=1 SV=1//0
evm.TU.BraA02001185	43.0693	4.36074	3.304	0.0006825	0.015251	--	-//-
evm.TU.BraA02001199	35.6162	140.825	-1.9833	0.001475	0.028647	--	-//-
evm.TU.BraA02001202	8.79512	176.288	-4.3251	4.8738e-06	0.00019227	--	sp|Q9LLR7|NLTP3_ARATH Non-specific lipid-transfer protein 3 OS=Arabidopsis thaliana GN=LTP3 PE=3 SV=1//2.91997e-47
evm.TU.BraA02001252	2.32704	86.6553	-5.2187	5.6415e-09	3.6777e-07	--	-//-
evm.TU.BraA02001277	0.796494	19.1944	-4.5909	0.0026548	0.045882	--	sp|Q9LVN1|FH13_ARATH Formin-like protein 13 OS=Arabidopsis thaliana GN=FH13 PE=2 SV=3//4.14835e-173
evm.TU.BraA02001413	50.411	5.55339	3.1823	0.00040637	0.0097784	--	-//-
evm.TU.BraA02001417	83.665	1110.52	-3.7305	0.00033522	0.0083314	--	sp|O03986|HS904_ARATH Heat shock protein 90-4 OS=Arabidopsis thaliana GN=HSP90-4 PE=2 SV=1//0
evm.TU.BraA02001439	4.83381	40.9518	-3.0827	0.0012465	0.024882	--	sp|Q8L7Y8|KN12B_ARATH Kinesin-like protein KIN12B OS=Arabidopsis thaliana GN=KIN12B PE=1 SV=1//1.23549e-25
evm.TU.BraA02001463	497.477	39.5142	3.6542	3.9958e-10	3.0937e-08	--	sp|Q9ZNW0|MOCS3_ARATH Adenylyltransferase and sulfurtransferase MOCS3 OS=Arabidopsis thaliana GN=MOCS3 PE=2 SV=1//0
evm.TU.BraA02001464	629.35	84.6487	2.8943	1.6742e-07	8.862e-06	--	-//-
evm.TU.BraA02001511	9.38449	53.0971	-2.5003	0.002817	0.047866	--	sp|Q74LY0|MENG_LACJO Demethylmenaquinone methyltransferase OS=Lactobacillus johnsonii (strain CNCM I-12250 / La1 / NCC 533) GN=menG PE=3 SV=1//5.67659e-10
evm.TU.BraA02001524	128.741	0.855345	7.2338	1.2543e-09	8.9653e-08	--	sp|P27489|CB23_SOLLC Chlorophyll a-b binding protein 13, chloroplastic OS=Solanum lycopersicum GN=CAB13 PE=1 SV=1//1.20836e-13
evm.TU.BraA02001531	372.534	0	Inf	6.1606e-08	3.479e-06	--	sp|Q9FLP0|MA651_ARATH 65-kDa microtubule-associated protein 1 OS=Arabidopsis thaliana GN=MAP65-1 PE=1 SV=1//2.56761e-16
evm.TU.BraA02001545	0	50.1591	#NAME?	1.1958e-08	7.3969e-07	--	sp|Q9LV01|ETOL2_ARATH ETO1-like protein 2 OS=Arabidopsis thaliana GN=EOL2 PE=1 SV=2//7.61878e-24
evm.TU.BraA02001577	85.013	438.582	-2.3671	0.00014861	0.0041506	--	sp|Q9SJ52|YLS9_ARATH Protein YLS9 OS=Arabidopsis thaliana GN=YLS9 PE=2 SV=1//8.40389e-12
evm.TU.BraA02001597	0	38.7959	#NAME?	3.8605e-07	1.9046e-05	--	sp|Q9LIP2|PSB5B_ARATH Proteasome subunit beta type-5-B OS=Arabidopsis thaliana GN=PBE2 PE=1 SV=1//3.79729e-15
evm.TU.BraA02001642	96.0281	1654.09	-4.1064	7.9452e-14	9.7138e-12	--	sp|Q9FLW9|PKP2_ARATH Plastidial pyruvate kinase 2 OS=Arabidopsis thaliana GN=PKP2 PE=1 SV=1//0
evm.TU.BraA02001660	0	39.9874	#NAME?	0.0017076	0.032194	--	sp|Q6XMI3|BSMT1_ARATH Salicylate/benzoate carboxyl methyltransferase OS=Arabidopsis thaliana GN=BSMT1 PE=1 SV=1//5.92021e-129
evm.TU.BraA02001728	0	38.031	#NAME?	4.2882e-07	2.0901e-05	--	-//-
evm.TU.BraA02001768	202.347	46.6497	2.1169	0.00044265	0.010526	--	sp|P0DH79|Y5064_ARATH CBS domain-containing protein CBSCBSPB5 OS=Arabidopsis thaliana GN=CBSCBSPB5 PE=1 SV=1//0
evm.TU.BraA02001775	112.096	3.36517	5.0579	7.4783e-07	3.4636e-05	--	sp|Q91ZF0|DJC24_MOUSE DnaJ homolog subfamily C member 24 OS=Mus musculus GN=Dnajc24 PE=1 SV=3//3.94904e-08
evm.TU.BraA02001813	65.3381	288.117	-2.1407	0.00012538	0.0035791	--	sp|Q6P7K5|EMC10_XENTR ER membrane protein complex subunit 10 OS=Xenopus tropicalis GN=emc10 PE=2 SV=1//2.02569e-12
evm.TU.BraA02001815	0.857277	155.302	-7.5011	6.9748e-15	9.5932e-13	--	-//-
evm.TU.BraA02001820	89.014	350.931	-1.9791	0.00047781	0.011266	--	sp|Q62383|SPT6H_MOUSE Transcription elongation factor SPT6 OS=Mus musculus GN=Supt6h PE=1 SV=2//1.16865e-138
evm.TU.BraA02001855	172.391	0.933414	7.529	1.427e-12	1.5084e-10	--	-//-
evm.TU.BraA02001871	0	14.2688	#NAME?	0.0022202	0.039655	--	sp|Q9C9M0|SINL4_ARATH E3 ubiquitin-protein ligase SINA-like 4 OS=Arabidopsis thaliana GN=At1g66650 PE=2 SV=1//2.79462e-103
evm.TU.BraA02001885	359.097	71.9295	2.3197	3.8156e-05	0.0012527	--	sp|Q3ECH2|Y1670_ARATH Probable receptor-like protein kinase At1g67000 OS=Arabidopsis thaliana GN=At1g67000 PE=2 SV=2//4.16513e-08
evm.TU.BraA02001886	1031.31	364.84	1.4991	0.0025002	0.043645	--	sp|Q9SZ11|GPDL3_ARATH Glycerophosphodiester phosphodiesterase GDPDL3 OS=Arabidopsis thaliana GN=GDPDL3 PE=1 SV=3//0
evm.TU.BraA02001887	0	114.427	#NAME?	9.47e-15	1.2831e-12	--	sp|D7SFH9|GPDL2_ARATH Glycerophosphodiester phosphodiesterase protein kinase domain-containing GDPDL2 OS=Arabidopsis thaliana GN=GDPDL2 PE=1 SV=1//5.92118e-59
evm.TU.BraA02001891	129.866	29.19	2.1535	0.0012044	0.024163	--	-//-
evm.TU.BraA02001897	0	25.3192	#NAME?	3.4562e-05	0.0011451	--	-//-
evm.TU.BraA02001907	460.729	55.6015	3.0507	7.916e-05	0.0024074	--	sp|P10796|RBS1B_ARATH Ribulose bisphosphate carboxylase small chain 1B, chloroplastic OS=Arabidopsis thaliana GN=RBCS-1B PE=2 SV=1//5.00357e-115
evm.TU.BraA02001917	99.3179	460.891	-2.2143	6.2286e-05	0.0019199	--	sp|F4HRT5|CRWN1_ARATH Protein CROWDED NUCLEI 1 OS=Arabidopsis thaliana GN=CRWN1 PE=1 SV=1//0
evm.TU.BraA02001944	0	87.4715	#NAME?	3.7455e-07	1.8529e-05	--	sp|Q9SBK8|THN_BRARP Thionin OS=Brassica rapa subsp. pekinensis GN=THI2 PE=2 SV=1//1.12044e-24
evm.TU.BraA02001968	2.00031	30.1151	-3.9122	0.0017542	0.032901	--	-//-
evm.TU.BraA02002005	35.7879	0	Inf	4.9563e-07	2.3805e-05	--	-//-
evm.TU.BraA02002018	165.898	46.7784	1.8264	0.0019857	0.036277	--	sp|Q9CA27|EF118_ARATH Ethylene-responsive transcription factor ERF118 OS=Arabidopsis thaliana GN=ERF118 PE=2 SV=1//1.42034e-18
evm.TU.BraA02002026	29.2105	0	Inf	5.1142e-06	0.00020011	--	sp|Q05728|PUR5_ARATH Phosphoribosylformylglycinamidine cyclo-ligase, chloroplastic OS=Arabidopsis thaliana GN=PUR5 PE=1 SV=2//2.1645e-21
evm.TU.BraA02002030	0	151.014	#NAME?	1.1496e-10	9.7076e-09	--	sp|Q5SXM8|DNLZ_HUMAN DNL-type zinc finger protein OS=Homo sapiens GN=DNLZ PE=1 SV=1//1.31867e-08
evm.TU.BraA02002063	77.2465	267.981	-1.7946	0.00067111	0.015033	--	sp|Q8LJW3|ACR4_ARATH ACT domain-containing protein ACR4 OS=Arabidopsis thaliana GN=ACR4 PE=2 SV=1//0
evm.TU.BraA02002071	0.857277	30.6896	-5.1618	0.00017453	0.0047293	--	sp|P10978|POLX_TOBAC Retrovirus-related Pol polyprotein from transposon TNT 1-94 OS=Nicotiana tabacum PE=2 SV=1//3.44896e-10
evm.TU.BraA02002099	1891.52	11500.2	-2.604	1.5206e-07	8.1198e-06	--	sp|Q9C554|EXPA1_ARATH Expansin-A1 OS=Arabidopsis thaliana GN=EXPA1 PE=2 SV=1//2.75119e-147
evm.TU.BraA02002115	712.244	18.0485	5.3024	1.3086e-08	8.0536e-07	--	-//-
evm.TU.BraA02002142	2.64237	29.8177	-3.4963	0.0025313	0.044084	--	-//-
evm.TU.BraA02002144	28.4783	2.16205	3.7194	0.0012588	0.025115	--	sp|Q9FJE6|PP437_ARATH Putative pentatricopeptide repeat-containing protein At5g59900 OS=Arabidopsis thaliana GN=At5g59900 PE=3 SV=1//3.48659e-32
evm.TU.BraA02002153	15.9609	159.506	-3.321	5.7733e-07	2.7403e-05	--	-//-
evm.TU.BraA02002161	6.31694	47.9454	-2.9241	0.0015359	0.029602	--	sp|Q9LRQ8|PMAT2_ARATH Phenolic glucoside malonyltransferase 2 OS=Arabidopsis thaliana GN=PMAT2 PE=1 SV=1//0
evm.TU.BraA02002174	292.221	1792.59	-2.6169	0.0022754	0.040442	--	sp|P49637|R27A3_ARATH 60S ribosomal protein L27a-3 OS=Arabidopsis thaliana GN=RPL27AC PE=2 SV=2//5.01678e-100
evm.TU.BraA02002209	524.865	138.762	1.9193	0.00047359	0.011174	--	sp|Q9C995|ERF70_ARATH Ethylene-responsive transcription factor ERF070 OS=Arabidopsis thaliana GN=ERF070 PE=1 SV=1//3.08828e-52
evm.TU.BraA02002220	119.869	4.62514	4.6958	1.6295e-09	1.1512e-07	--	-//-
evm.TU.BraA02002227	97.2407	1.54508	5.9758	0.00030088	0.0075765	--	sp|Q9C9H5|GUN9_ARATH Endoglucanase 9 OS=Arabidopsis thaliana GN=CEL3 PE=1 SV=1//0
evm.TU.BraA02002253	140.594	525.601	-1.9024	0.00040613	0.0097784	--	sp|P27707|DCK_HUMAN Deoxycytidine kinase OS=Homo sapiens GN=DCK PE=1 SV=1//1.77483e-38
evm.TU.BraA02002277	72.3513	0	Inf	1.7435e-11	1.666e-09	--	-//-
evm.TU.BraA02002300	234.134	2.74289	6.4155	2.0038e-16	3.2628e-14	--	-//-
evm.TU.BraA02002334	0	663.783	#NAME?	1.6503e-17	3.0888e-15	--	sp|Q9SSN3|TIR_ARATH Toll/interleukin-1 receptor-like protein OS=Arabidopsis thaliana GN=TIR PE=1 SV=1//5.37806e-32
evm.TU.BraA02002337	0	7830.77	#NAME?	1.5598e-40	9.4397e-37	--	sp|Q9CAK1|RLM1B_ARATH Disease resistance protein RML1B OS=Arabidopsis thaliana GN=RLM1B PE=2 SV=1//3.49407e-07
evm.TU.BraA02002338	0	196.659	#NAME?	9.5604e-06	0.00035126	--	sp|Q9SSN3|TIR_ARATH Toll/interleukin-1 receptor-like protein OS=Arabidopsis thaliana GN=TIR PE=1 SV=1//1.54552e-27
evm.TU.BraA02002361	1.4805	23.8714	-4.0111	0.0023607	0.041712	--	sp|P26587|TIP31_ARATH Aquaporin TIP3-1 OS=Arabidopsis thaliana GN=TIP3-1 PE=2 SV=1//5.15186e-144
evm.TU.BraA02002379	0	21.8482	#NAME?	0.0001121	0.0032563	--	sp|Q99069|GRP1_SORBI Glycine-rich RNA-binding protein 1 (Fragment) OS=Sorghum bicolor GN=GRP1 PE=2 SV=1//3.85347e-08
evm.TU.BraA02002397	51.9684	0	Inf	3.8192e-09	2.5587e-07	--	-//-
evm.TU.BraA02002416	50.3372	0.285115	7.4639	4.1297e-08	2.3777e-06	--	-//-
evm.TU.BraA02002436	171.638	598.992	-1.8032	0.00024437	0.0063745	--	sp|Q8L4D8|IQD31_ARATH Protein IQ-DOMAIN 31 OS=Arabidopsis thaliana GN=IQD31 PE=1 SV=1//0
evm.TU.BraA02002447	1628.83	277.085	2.5554	9.2295e-07	4.1735e-05	--	sp|Q9S7M2|TI10B_ARATH Protein TIFY 10B OS=Arabidopsis thaliana GN=TIFY10B PE=1 SV=1//1.06767e-95
evm.TU.BraA02002455	17.4898	140.921	-3.0103	1.7457e-05	0.00061362	--	-//-
evm.TU.BraA02002465	249.656	11.2981	4.4658	2.8704e-05	0.00096597	--	-//-
evm.TU.BraA02002466	0.652788	6159.25	-13.204	1.7137e-37	5.6569e-34	--	sp|Q9FWS6|BBD1_ARATH Bifunctional nuclease 1 OS=Arabidopsis thaliana GN=BBD1 PE=2 SV=1//0
evm.TU.BraA02002468	555.591	44.812	3.6321	5.7181e-10	4.3166e-08	--	sp|P24068|OCS1_MAIZE Ocs element-binding factor 1 OS=Zea mays GN=OBF1 PE=2 SV=2//1.36792e-09
evm.TU.BraA02002523	58.577	0	Inf	5.8368e-10	4.3789e-08	--	-//-
evm.TU.BraA02002525	133.629	0	Inf	1.4929e-05	0.00053303	--	sp|Q9SKT7|NDB4_ARATH External alternative NAD(P)H-ubiquinone oxidoreductase B4, mitochondrial OS=Arabidopsis thaliana GN=NDB4 PE=1 SV=1//2.04961e-12
evm.TU.BraA02002534	85.0729	451.485	-2.4079	6.5161e-06	0.00024775	--	sp|Q9SIU9|Y2262_ARATH UPF0725 protein At2g20620 OS=Arabidopsis thaliana GN=At2g20620 PE=2 SV=1//1.26298e-27
evm.TU.BraA02002539	0	205.405	#NAME?	5.0479e-20	1.3955e-17	--	-//-
evm.TU.BraA02002540	0	90.2539	#NAME?	9.5212e-13	1.032e-10	--	sp|P92555|M1250_ARATH Uncharacterized mitochondrial protein AtMg01250 OS=Arabidopsis thaliana GN=AtMg01250 PE=4 SV=1//1.70942e-10
evm.TU.BraA02002541	64.127	253.49	-1.9829	0.00026146	0.0067286	--	-//-
evm.TU.BraA02002569	13.5404	61.1865	-2.1759	0.0024772	0.043329	--	-//-
evm.TU.BraA02002607	1.51007	40.7543	-4.7543	4.5992e-05	0.0014779	--	sp|Q0WPW4|ACCO5_ARATH 1-aminocyclopropane-1-carboxylate oxidase 5 OS=Arabidopsis thaliana GN=At1g77330 PE=2 SV=1//0
evm.TU.BraA02002612	41.1357	412.797	-3.327	1.0167e-08	6.3982e-07	--	sp|Q9XI05|PSB3A_ARATH Proteasome subunit beta type-3-A OS=Arabidopsis thaliana GN=PBC1 PE=1 SV=2//6.11891e-147
evm.TU.BraA02002617	1.49933	30.0462	-4.3248	0.00038837	0.0094077	--	-//-
evm.TU.BraA02002621	15.5828	92.4528	-2.5688	0.0009926	0.020702	--	-//-
evm.TU.BraA02002626	0.367029	23.7203	-6.0141	0.00023828	0.0062336	--	-//-
evm.TU.BraA02002634	81.9558	0	Inf	1.7338e-12	1.8195e-10	--	sp|Q9LM25|HRD3A_ARATH ERAD-associated E3 ubiquitin-protein ligase component HRD3A OS=Arabidopsis thaliana GN=HRD3A PE=1 SV=1//3.87263e-25
evm.TU.BraA02002662	3.46843	67.595	-4.2846	3.9902e-06	0.00016081	--	sp|Q9C9S4|TPPB_ARATH Trehalose-phosphate phosphatase B OS=Arabidopsis thaliana GN=TPPB PE=1 SV=1//0
evm.TU.BraA02002668	177.271	36.0042	2.2997	0.00020087	0.005379	--	-//-
evm.TU.BraA02002687	77.2109	488.832	-2.6625	7.2919e-06	0.00027524	--	sp|Q9FM19|HIR1_ARATH Hypersensitive-induced response protein 1 OS=Arabidopsis thaliana GN=HIR1 PE=1 SV=1//0
evm.TU.BraA02002699	73.7973	0.948829	6.2813	1.6655e-09	1.1743e-07	--	sp|O65351|SBT17_ARATH Subtilisin-like protease SBT1.7 OS=Arabidopsis thaliana GN=SBT1.7 PE=1 SV=1//2.32007e-63
evm.TU.BraA02002727	106.4	0.933414	6.8328	1.6313e-10	1.3251e-08	--	-//-
evm.TU.BraA02002748	0	166.143	#NAME?	2.0594e-13	2.4358e-11	--	sp|Q9SAK4|SSDH_ARATH Succinate-semialdehyde dehydrogenase, mitochondrial OS=Arabidopsis thaliana GN=ALDH5F1 PE=1 SV=2//1.81037e-44
evm.TU.BraA02002749	110.705	450.377	-2.0244	0.00026682	0.0068567	--	sp|Q9VUV9|U520_DROME Putative U5 small nuclear ribonucleoprotein 200 kDa helicase OS=Drosophila melanogaster GN=l(3)72Ab PE=2 SV=4//3.99308e-82
evm.TU.BraA02002750	7.57081	97.5221	-3.6872	3.3237e-06	0.00013683	--	sp|Q9VUV9|U520_DROME Putative U5 small nuclear ribonucleoprotein 200 kDa helicase OS=Drosophila melanogaster GN=l(3)72Ab PE=2 SV=4//1.42161e-11
evm.TU.BraA02002787	219.664	0	Inf	1.1295e-21	4.185e-19	--	sp|Q8LLD0|NUP96_ARATH Nuclear pore complex protein NUP96 OS=Arabidopsis thaliana GN=NUP96 PE=1 SV=1//0
evm.TU.BraA02002846	2.59232	42.07	-4.0205	0.00015505	0.0042815	--	-//-
evm.TU.BraA02002848	32.4065	154.647	-2.2546	0.0004169	0.0099855	--	sp|A7S6Y0|SYS1_NEMVE Protein SYS1 homolog OS=Nematostella vectensis GN=sys1 PE=3 SV=1//4.93259e-34
evm.TU.BraA02002913	10.9713	69.4578	-2.6624	0.0018544	0.034354	--	-//-
evm.TU.BraA02002914	50.4782	340.159	-2.7525	5.2354e-06	0.00020463	--	sp|Q9Z160|COG1_MOUSE Conserved oligomeric Golgi complex subunit 1 OS=Mus musculus GN=Cog1 PE=1 SV=3//1.09364e-21
evm.TU.BraA02002918	42.4669	3.3965	3.6442	0.00022546	0.005954	--	sp|Q9M126|NAC69_ARATH NAC domain-containing protein 69 OS=Arabidopsis thaliana GN=NAC69 PE=2 SV=1//5.96826e-147
evm.TU.BraA02002949	292.148	3.00729	6.6021	3.4158e-18	7.3827e-16	--	sp|Q680C0|GDL62_ARATH GDSL esterase/lipase At4g10955 OS=Arabidopsis thaliana GN=At4g10955 PE=2 SV=1//3.03592e-84
evm.TU.BraA02002979	5920.07	1900.82	1.639	0.0020804	0.037579	--	-//-
evm.TU.BraA02002999	0	32.7885	#NAME?	2.4228e-06	0.00010265	--	-//-
evm.TU.BraA02003013	62.5767	275.892	-2.1404	0.00071559	0.015834	--	sp|Q9M3D6|AB19G_ARATH ABC transporter G family member 19 OS=Arabidopsis thaliana GN=ABCG19 PE=1 SV=1//0
evm.TU.BraA02003020	8.55364	99.5364	-3.5406	1.9748e-06	8.5061e-05	--	sp|P92979|APR1_ARATH 5&apos;-adenylylsulfate reductase 1, chloroplastic OS=Arabidopsis thaliana GN=APR1 PE=1 SV=2//2.9086e-20
evm.TU.BraA02003021	0	39.8313	#NAME?	2.7287e-07	1.3858e-05	--	sp|P92979|APR1_ARATH 5&apos;-adenylylsulfate reductase 1, chloroplastic OS=Arabidopsis thaliana GN=APR1 PE=1 SV=2//4.6075e-47
evm.TU.BraA02003023	509.558	1.23925	8.6836	2.5546e-05	0.00086691	--	sp|Q9SYS7|CRK39_ARATH Putative cysteine-rich receptor-like protein kinase 39 OS=Arabidopsis thaliana GN=CRK39 PE=3 SV=1//7.41541e-43
evm.TU.BraA02003049	14.0174	0	Inf	0.0015529	0.029866	--	sp|Q1G391|FB217_ARATH F-box protein At4g00893 OS=Arabidopsis thaliana GN=At4g00893 PE=2 SV=1//4.72229e-124
evm.TU.BraA02003052	98.5632	854.406	-3.1158	2.2864e-08	1.3723e-06	--	sp|Q42798|C93A1_SOYBN 3,9-dihydroxypterocarpan 6A-monooxygenase OS=Glycine max GN=CYP93A1 PE=1 SV=1//4.47542e-105
evm.TU.BraA02003057	9.76556	125.219	-3.6806	2.8485e-07	1.4366e-05	--	sp|Q9STI6|GAE5_ARATH UDP-glucuronate 4-epimerase 5 OS=Arabidopsis thaliana GN=GAE5 PE=2 SV=1//0
evm.TU.BraA02003060	0	95.4559	#NAME?	3.038e-13	3.4689e-11	--	-//-
evm.TU.BraA02003062	0.285759	68.1689	-7.8982	8.6279e-10	6.3419e-08	--	sp|Q56XJ7|Y4276_ARATH Uncharacterized protein At4g22758 OS=Arabidopsis thaliana GN=At4g22758 PE=2 SV=1//1.21885e-79
evm.TU.BraA02003071	663.243	84.2091	2.9775	0.00081136	0.017412	--	sp|P54873|HMCS_ARATH Hydroxymethylglutaryl-CoA synthase OS=Arabidopsis thaliana GN=HMGS PE=1 SV=2//0
evm.TU.BraA02003088	144.198	0	Inf	3.3441e-17	5.9523e-15	--	sp|O82290|SKL2_ARATH Probable inactive shikimate kinase like 2, chloroplastic OS=Arabidopsis thaliana GN=SKL2 PE=2 SV=2//2.24749e-22
evm.TU.BraA02003107	53.5108	494.004	-3.2066	1.3548e-08	8.3236e-07	--	sp|Q9LD90|CBF5_ARATH H/ACA ribonucleoprotein complex subunit 4 OS=Arabidopsis thaliana GN=CBF5 PE=1 SV=1//0
evm.TU.BraA02003143	494.599	128.719	1.942	0.0013583	0.026849	--	sp|Q8S4F6|SQD2_ARATH Sulfoquinovosyl transferase SQD2 OS=Arabidopsis thaliana GN=SQD2 PE=1 SV=1//3.66155e-43
evm.TU.BraA02003147	24.2572	173.053	-2.8347	7.7317e-06	0.00028973	--	sp|Q9LS23|ALMTD_ARATH Aluminum-activated malate transporter 13 OS=Arabidopsis thaliana GN=ALMT13 PE=2 SV=1//1.84969e-59
evm.TU.BraA02003166	130.331	540.862	-2.0531	0.00011095	0.003228	--	sp|Q93XM7|MCAT_ARATH Mitochondrial carnitine/acylcarnitine carrier-like protein OS=Arabidopsis thaliana GN=BOU PE=2 SV=1//0
evm.TU.BraA02003229	159.141	1.57111	6.6624	1.6016e-14	2.1071e-12	--	sp|Q8EKR0|RSMB_SHEON Ribosomal RNA small subunit methyltransferase B OS=Shewanella oneidensis (strain MR-1) GN=rsmB PE=3 SV=1//1.09544e-06
evm.TU.BraA02003297	198.688	0.311138	9.3187	3.0591e-19	7.5054e-17	--	sp|Q8VYF5|NILP1_ARATH N-carbamoylputrescine amidase OS=Arabidopsis thaliana GN=CPA PE=1 SV=1//1.971e-09
evm.TU.BraA02003308	0	24.4627	#NAME?	4.5564e-05	0.0014667	--	sp|Q6ZRR5|TM136_HUMAN Transmembrane protein 136 OS=Homo sapiens GN=TMEM136 PE=2 SV=2//3.25422e-13
evm.TU.BraA02003383	0	755.964	#NAME?	9.2164e-33	1.5936e-29	--	sp|Q9ZPS7|TMN3_ARATH Transmembrane 9 superfamily member 3 OS=Arabidopsis thaliana GN=TMN3 PE=2 SV=1//0
evm.TU.BraA02003395	15.7812	0	Inf	0.0026711	0.046085	--	sp|Q8GYC1|IDD4_ARATH Protein indeterminate-domain 4, chloroplastic OS=Arabidopsis thaliana GN=IDD4 PE=1 SV=1//2.4533e-80
evm.TU.BraA02003410	70.082	286.19	-2.0299	0.00050767	0.011884	--	sp|Q6AXC6|DDX11_MOUSE Probable ATP-dependent RNA helicase DDX11 OS=Mus musculus GN=Ddx11 PE=2 SV=1//1.93792e-08
evm.TU.BraA02003425	0	24.1678	#NAME?	0.00021541	0.0057136	--	-//-
evm.TU.BraA02003498	1.1323	64.1953	-5.8251	3.2669e-08	1.9195e-06	--	sp|Q7ZV80|SPF30_DANRE Survival of motor neuron-related-splicing factor 30 OS=Danio rerio GN=smndc1 PE=2 SV=1//7.34774e-09
evm.TU.BraA02003506	0	263.825	#NAME?	2.0778e-22	8.982e-20	--	sp|O64503|UTR1_ARATH UDP-galactose/UDP-glucose transporter 1 OS=Arabidopsis thaliana GN=UTR1 PE=1 SV=1//0
evm.TU.BraA02003653	534.953	0	Inf	3.1146e-26	2.2175e-23	--	-//-
evm.TU.BraA02003657	191.489	2155.12	-3.4924	9.2579e-11	8.0024e-09	--	sp|Q9SCU0|SDR2A_ARATH Short-chain dehydrogenase reductase 2a OS=Arabidopsis thaliana GN=SDR2a PE=3 SV=1//1.71851e-76
evm.TU.BraA02003721	1.73504	32.6799	-4.2354	0.00078838	0.01701	--	sp|Q9LTZ0|PLY11_ARATH Putative pectate lyase 11 OS=Arabidopsis thaliana GN=At3g27400 PE=3 SV=2//0
evm.TU.BraA02003741	925.633	2.04785	8.8202	1.5469e-30	1.7774e-27	--	sp|Q5D892|MER3_ARATH ATP-dependent DNA helicase MER3 homolog OS=Arabidopsis thaliana GN=MER3 PE=2 SV=1//0
evm.TU.BraA02003758	16.5103	0	Inf	0.00066176	0.01486	--	-//-
evm.TU.BraA02003840	49.0477	0	Inf	0.0015459	0.029763	--	sp|Q8S8D8|Y2265_ARATH UPF0725 protein At2g20625 OS=Arabidopsis thaliana GN=At2g20625 PE=3 SV=1//1.88191e-12
evm.TU.BraA02003843	95.7365	0.902087	6.7297	1.768e-11	1.6806e-09	--	sp|Q9SJU5|BBX18_ARATH B-box zinc finger protein 18 OS=Arabidopsis thaliana GN=BBX18 PE=1 SV=2//1.19964e-28
evm.TU.BraA02003908	758.306	109.059	2.7977	4.4415e-07	2.159e-05	--	sp|Q38936|FK152_ARATH Peptidyl-prolyl cis-trans isomerase FKBP15-2 OS=Arabidopsis thaliana GN=FKBP15-2 PE=2 SV=2//1.75551e-79
evm.TU.BraA02003926	44.2474	159.39	-1.8489	0.0018602	0.034437	--	sp|Q9LH42|Y3195_ARATH UPF0725 protein At3g19520 OS=Arabidopsis thaliana GN=At3g19520 PE=2 SV=1//1.05882e-59
evm.TU.BraA02003936	0.285759	174.221	-9.2519	2.2145e-17	4.0407e-15	--	sp|F4K4R6|GEX2_ARATH Protein GAMETE EXPRESSED 2 OS=Arabidopsis thaliana GN=GEX2 PE=2 SV=1//0
evm.TU.BraA02003956	1.22431	37.3892	-4.9326	5.6115e-05	0.001755	--	sp|B8XCH5|QKY_ARATH Protein QUIRKY OS=Arabidopsis thaliana GN=QKY PE=2 SV=1//1.18308e-25
evm.TU.BraA02003967	587.034	3.9402	7.219	0.00027236	0.0069791	--	sp|O22941|PXM16_ARATH Zinc-metallopeptidase, peroxisomal OS=Arabidopsis thaliana GN=PXM16 PE=2 SV=1//1.29585e-20
evm.TU.BraA02003974	21.0972	0.616972	5.0957	0.0011869	0.023904	--	sp|Q9NVU0|RPC5_HUMAN DNA-directed RNA polymerase III subunit RPC5 OS=Homo sapiens GN=POLR3E PE=1 SV=1//4.14238e-10
evm.TU.BraA02004025	107.314	11.6255	3.2065	9.0852e-06	0.00033594	--	sp|Q9BVG8|KIFC3_HUMAN Kinesin-like protein KIFC3 OS=Homo sapiens GN=KIFC3 PE=1 SV=4//2.56206e-86
evm.TU.BraA02004047	18.0493	0	Inf	0.002345	0.041488	--	sp|F4K2R6|CB60G_ARATH Calmodulin-binding protein 60 G OS=Arabidopsis thaliana GN=CBP60G PE=1 SV=1//0
evm.TU.BraA02004071	205.882	752.843	-1.8705	0.0016355	0.031158	--	sp|Q9FPT1|UBP12_ARATH Ubiquitin carboxyl-terminal hydrolase 12 OS=Arabidopsis thaliana GN=UBP12 PE=1 SV=2//2.35747e-07
evm.TU.BraA02004145	43.6669	2.26084	4.2716	2.6971e-05	0.00091273	--	sp|Q4PSE8|P2C71_ARATH Probable protein phosphatase 2C 71 OS=Arabidopsis thaliana GN=At5g24940 PE=2 SV=1//0
evm.TU.BraA02004153	0.765276	192.318	-7.9733	0.00028364	0.0072074	--	sp|Q8LEB2|ADHL6_ARATH Alcohol dehydrogenase-like 6 OS=Arabidopsis thaliana GN=At5g24760 PE=2 SV=2//1.01665e-63
evm.TU.BraA02004157	0.285759	19.4542	-6.0891	0.0011151	0.022785	--	-//-
evm.TU.BraA02004158	109.004	314.019	-1.5265	0.0026038	0.045216	--	sp|P28493|PR5_ARATH Pathogenesis-related protein 5 OS=Arabidopsis thaliana GN=At1g75040 PE=1 SV=1//6.53027e-67
evm.TU.BraA02004165	873.498	210.982	2.0497	0.0013224	0.026253	--	-//-
evm.TU.BraA02004213	0.857277	44.4559	-5.6965	4.3414e-06	0.00017342	--	sp|Q9LT08|PSDE_ARATH 26S proteasome non-ATPase regulatory subunit 14 homolog OS=Arabidopsis thaliana GN=RPN11 PE=1 SV=1//2.48325e-92
evm.TU.BraA02004230	0	16.1512	#NAME?	0.0010907	0.022401	--	sp|Q9FMY4|Y5316_ARATH Uncharacterized protein At5g23160 OS=Arabidopsis thaliana GN=At5g23160 PE=2 SV=1//3.4277e-91
evm.TU.BraA02004247	11.3898	77.0847	-2.7587	0.00022698	0.0059804	--	sp|Q8GS71|FRA1_ARATH Kinesin-like protein FRA1 OS=Arabidopsis thaliana GN=FRA1 PE=1 SV=1//1.78498e-82
evm.TU.BraA02004248	8.2317	110.245	-3.7434	8.984e-07	4.0879e-05	--	sp|Q6YUL8|BC2_ORYSJ Kinesin-like protein BC2 OS=Oryza sativa subsp. japonica GN=BC2 PE=1 SV=1//0
evm.TU.BraA02004250	0	16.8303	#NAME?	0.00083963	0.017913	--	-//-
evm.TU.BraA02004251	41.8113	167.827	-2.005	0.0016426	0.031245	--	sp|O94260|G3BP_SCHPO Putative G3BP-like protein OS=Schizosaccharomyces pombe (strain 972 / ATCC 24843) GN=nxt3 PE=1 SV=1//3.45427e-17
evm.TU.BraA02004304	71.9034	6.33583	3.5045	2.4086e-05	0.00082231	--	sp|Q9FIT8|AGD1_ARATH ADP-ribosylation factor GTPase-activating protein AGD1 OS=Arabidopsis thaliana GN=AGD1 PE=2 SV=2//0
evm.TU.BraA02004326	62.7829	0	Inf	3.1991e-09	2.1712e-07	--	sp|Q9LVB8|CXE20_ARATH Probable carboxylesterase 120 OS=Arabidopsis thaliana GN=CXE20 PE=2 SV=1//9.29336e-91
evm.TU.BraA02004332	18.8545	182.668	-3.2762	6.0096e-07	2.8414e-05	--	-//-
evm.TU.BraA02004372	280.84	38.1609	2.8796	4.9555e-05	0.0015784	--	-//-
evm.TU.BraA02004383	279.755	66.1382	2.0806	0.00025954	0.0066933	--	sp|Q9FMV0|FBL91_ARATH F-box/LRR-repeat protein At5g63520 OS=Arabidopsis thaliana GN=At5g63520 PE=2 SV=1//0
evm.TU.BraA02004387	63.51	0	Inf	1.0417e-10	8.8374e-09	--	-//-
evm.TU.BraA02004409	15.6416	0	Inf	0.00081486	0.017467	--	sp|Q8GY63|DPNP3_ARATH Probable SAL3 phosphatase OS=Arabidopsis thaliana GN=SAL3 PE=2 SV=1//8.87261e-35
evm.TU.BraA02004440	0	40.075	#NAME?	2.5105e-07	1.2839e-05	--	sp|Q0AKB3|DNAJ_MARMM Chaperone protein DnaJ OS=Maricaulis maris (strain MCS10) GN=dnaJ PE=3 SV=1//3.77766e-11
evm.TU.BraA03000033	63.1503	222.662	-1.818	0.00072909	0.016064	--	sp|B6IDH3|RUS5_ARATH Protein root UVB sensitive 5 OS=Arabidopsis thaliana GN=RUS5 PE=2 SV=1//0
evm.TU.BraA03000073	285.557	933.404	-1.7087	0.0022726	0.040411	--	sp|F4KCC2|PRT6_ARATH E3 ubiquitin-protein ligase PRT6 OS=Arabidopsis thaliana GN=PRT6 PE=2 SV=1//0
evm.TU.BraA03000153	32.3566	380.527	-3.5559	1.7595e-09	1.2334e-07	--	-//-
evm.TU.BraA03000162	91.7675	1024.19	-3.4804	0.0014527	0.028268	--	sp|Q93Z04|PLY13_ARATH Probable pectate lyase 13 OS=Arabidopsis thaliana GN=PMR6 PE=1 SV=1//7.72313e-171
evm.TU.BraA03000163	2.93623	134.811	-5.5208	1.5749e-11	1.5129e-09	--	sp|Q4QSC8|SGO1_MAIZE Shugoshin-1 OS=Zea mays GN=SGO1 PE=2 SV=1//6.01753e-16
evm.TU.BraA03000260	849.15	291.861	1.5407	0.0020507	0.037212	--	-//-
evm.TU.BraA03000279	12.499	68.1718	-2.4474	0.00092171	0.019379	--	sp|P46665|HAT14_ARATH Homeobox-leucine zipper protein HAT14 OS=Arabidopsis thaliana GN=HAT14 PE=2 SV=3//8.20099e-142
evm.TU.BraA03000353	75.2761	2.54065	4.8889	0.00017213	0.0046802	--	sp|Q9FZD1|PPR58_ARATH Pentatricopeptide repeat-containing protein At1g26460, mitochondrial OS=Arabidopsis thaliana GN=At1g26460 PE=2 SV=1//9.11076e-57
evm.TU.BraA03000356	0	162.63	#NAME?	7.506e-18	1.5142e-15	--	sp|P49592|NC2B_ARATH Protein Dr1 homolog OS=Arabidopsis thaliana GN=DR1 PE=2 SV=1//4.82937e-70
evm.TU.BraA03000380	19.7931	85.9136	-2.1179	0.0028874	0.048856	--	sp|Q9FNN9|PP370_ARATH Putative pentatricopeptide repeat-containing protein At5g08490 OS=Arabidopsis thaliana GN=PCMP-E32 PE=3 SV=1//0
evm.TU.BraA03000381	1508.76	429.593	1.8123	0.00027146	0.0069662	--	sp|Q8S9H7|DIV_ANTMA Transcription factor DIVARICATA OS=Antirrhinum majus GN=DIVARICATA PE=2 SV=1//1.7048e-54
evm.TU.BraA03000384	0.398247	31.5662	-6.3086	1.8474e-05	0.0006444	--	-//-
evm.TU.BraA03000405	23.5093	171.562	-2.8674	3.0901e-05	0.0010341	--	sp|Q84JL2|ODBA2_ARATH 2-oxoisovalerate dehydrogenase subunit alpha 2, mitochondrial OS=Arabidopsis thaliana GN=At5g09300 PE=1 SV=1//0
evm.TU.BraA03000406	0	277.434	#NAME?	5.994e-23	2.8638e-20	--	sp|Q9FY84|PEN2_ARATH Probable gamma-secretase subunit PEN-2 OS=Arabidopsis thaliana GN=At5g09310 PE=2 SV=1//5.52803e-72
evm.TU.BraA03000407	0	255.952	#NAME?	3.4227e-22	1.3809e-19	--	sp|Q9FY82|NAC82_ARATH NAC domain-containing protein 82 OS=Arabidopsis thaliana GN=NAC082 PE=1 SV=1//8.36271e-08
evm.TU.BraA03000432	40.1374	186.595	-2.2169	0.00023437	0.0061401	--	-//-
evm.TU.BraA03000443	345.565	977.454	-1.5001	0.0022894	0.04061	--	sp|Q9LFU1|ASNS3_ARATH Asparagine synthetase [glutamine-hydrolyzing] 3 OS=Arabidopsis thaliana GN=ASN3 PE=2 SV=1//0
evm.TU.BraA03000472	2.84686	46.7994	-4.039	9.088e-05	0.002725	--	sp|F4KIB2|TMN8_ARATH Transmembrane 9 superfamily member 8 OS=Arabidopsis thaliana GN=TMN8 PE=2 SV=1//0
evm.TU.BraA03000479	60.054	7.48704	3.0038	0.00025137	0.0065244	--	sp|Q96EX2|RNFT2_HUMAN RING finger and transmembrane domain-containing protein 2 OS=Homo sapiens GN=RNFT2 PE=2 SV=2//1.59548e-28
evm.TU.BraA03000480	116.864	16.4638	2.8275	3.8724e-05	0.0012691	--	sp|O04716|MSH6_ARATH DNA mismatch repair protein MSH6 OS=Arabidopsis thaliana GN=MSH6 PE=1 SV=2//1.71741e-08
evm.TU.BraA03000495	0.857277	37.8186	-5.4632	7.5786e-05	0.0023144	--	-//-
evm.TU.BraA03000546	0	88.0869	#NAME?	1.438e-12	1.5134e-10	--	sp|F4J339|RPP1_ARATH Probable disease resistance protein RPP1 OS=Arabidopsis thaliana GN=RPP1 PE=2 SV=1//7.93448e-57
evm.TU.BraA03000585	13.2128	78.1815	-2.5649	0.0011807	0.023818	--	sp|Q9FY99|G6PD2_ARATH Glucose-6-phosphate 1-dehydrogenase 2, chloroplastic OS=Arabidopsis thaliana GN=At5g13110 PE=2 SV=2//0
evm.TU.BraA03000589	103.613	6.3045	4.0387	2.6907e-07	1.3684e-05	--	sp|Q9FE20|PBS1_ARATH Serine/threonine-protein kinase PBS1 OS=Arabidopsis thaliana GN=PBS1 PE=1 SV=1//0
evm.TU.BraA03000683	0	14.7462	#NAME?	0.0018746	0.034611	--	sp|O23304|BLUS1_ARATH Serine/threonine-protein kinase BLUS1 OS=Arabidopsis thaliana GN=BLUS1 PE=1 SV=1//2.3724e-06
evm.TU.BraA03000693	837.223	3.68642	7.8272	0.0016256	0.03105	--	sp|Q4F883|SG101_ARATH Senescence-associated carboxylesterase 101 OS=Arabidopsis thaliana GN=SAG101 PE=1 SV=1//2.56176e-170
evm.TU.BraA03000711	80.1239	11.4637	2.8052	0.0002342	0.0061401	--	sp|P0C8Q9|Y5902_ARATH Uncharacterized protein At5g19025 OS=Arabidopsis thaliana GN=At5g19025 PE=2 SV=3//3.51166e-15
evm.TU.BraA03000730	0	239.609	#NAME?	1.5368e-21	5.5252e-19	--	sp|Q9SUY0|FB244_ARATH F-box protein At4g22390 OS=Arabidopsis thaliana GN=At4g22390 PE=2 SV=3//6.68291e-158
evm.TU.BraA03000731	0.571518	240.547	-8.7173	1.643e-19	4.2713e-17	--	sp|Q9SUY0|FB244_ARATH F-box protein At4g22390 OS=Arabidopsis thaliana GN=At4g22390 PE=2 SV=3//5.02445e-172
evm.TU.BraA03000732	0	225.424	#NAME?	6.8822e-21	2.1921e-18	--	sp|Q9SUY0|FB244_ARATH F-box protein At4g22390 OS=Arabidopsis thaliana GN=At4g22390 PE=2 SV=3//3.04559e-174
evm.TU.BraA03000733	0	235.304	#NAME?	2.1982e-21	7.7423e-19	--	sp|Q9SUY0|FB244_ARATH F-box protein At4g22390 OS=Arabidopsis thaliana GN=At4g22390 PE=2 SV=3//0
evm.TU.BraA03000734	62.4382	225.757	-1.8543	0.0014388	0.028058	--	sp|Q9SUY0|FB244_ARATH F-box protein At4g22390 OS=Arabidopsis thaliana GN=At4g22390 PE=2 SV=3//3.85602e-172
evm.TU.BraA03000742	24.784	0.311138	6.3157	9.9424e-05	0.002928	--	sp|Q9LFV5|FK111_ARATH F-box/kelch-repeat protein At5g15710 OS=Arabidopsis thaliana GN=At5g15710 PE=2 SV=1//0
evm.TU.BraA03000754	1.10109	64.2936	-5.8677	0.0020302	0.036952	--	sp|Q9FE67|ERF80_ARATH Ethylene-responsive transcription factor 9 OS=Arabidopsis thaliana GN=ERF9 PE=2 SV=1//1.62828e-64
evm.TU.BraA03000757	0	24.1823	#NAME?	4.8515e-05	0.0015494	--	sp|Q9FNN9|PP370_ARATH Putative pentatricopeptide repeat-containing protein At5g08490 OS=Arabidopsis thaliana GN=PCMP-E32 PE=3 SV=1//1.51369e-09
evm.TU.BraA03000758	0.938547	22.7252	-4.5977	0.001724	0.032468	--	sp|Q9FNN9|PP370_ARATH Putative pentatricopeptide repeat-containing protein At5g08490 OS=Arabidopsis thaliana GN=PCMP-E32 PE=3 SV=1//1.95829e-08
evm.TU.BraA03000786	225.776	1051.84	-2.2199	1.5251e-05	0.00054345	--	-//-
evm.TU.BraA03000796	0	13.8388	#NAME?	0.002726	0.046734	--	sp|Q5FVJ6|BSCL2_RAT Seipin OS=Rattus norvegicus GN=Bscl2 PE=2 SV=1//2.10896e-07
evm.TU.BraA03000818	118.882	437.222	-1.8788	0.00095326	0.019962	--	sp|Q8W0Z6|AP5M_ARATH AP-5 complex subunit mu OS=Arabidopsis thaliana GN=AP5M PE=2 SV=1//0
evm.TU.BraA03000819	0	14.7357	#NAME?	0.0019713	0.036061	--	sp|Q9Y3E5|PTH2_HUMAN Peptidyl-tRNA hydrolase 2, mitochondrial OS=Homo sapiens GN=PTRH2 PE=1 SV=1//3.04756e-09
evm.TU.BraA03000825	289.42	950.954	-1.7162	0.00088375	0.0187	--	sp|Q9SMV6|XPO1A_ARATH Protein EXPORTIN 1A OS=Arabidopsis thaliana GN=XPO1 PE=1 SV=1//0
evm.TU.BraA03000827	0	45.7199	#NAME?	4.3371e-08	2.4918e-06	--	-//-
evm.TU.BraA03000839	401.197	1462.97	-1.8665	0.00027821	0.0070936	--	sp|P57751|UGPA1_ARATH UTP--glucose-1-phosphate uridylyltransferase 1 OS=Arabidopsis thaliana GN=At5g17310 PE=2 SV=1//0
evm.TU.BraA03000869	153.285	546.22	-1.8333	0.00055874	0.012898	--	-//-
evm.TU.BraA03000887	64.4479	8.13519	2.9859	0.0023825	0.042016	--	-//-
evm.TU.BraA03000939	322.68	10.3128	4.9676	2.7679e-06	0.00011539	--	sp|Q1RGQ4|RL33_RICBR 50S ribosomal protein L33 OS=Rickettsia bellii (strain RML369-C) GN=rpmG PE=3 SV=1//5.69164e-15
evm.TU.BraA03000949	0	46.1318	#NAME?	4.3491e-08	2.4948e-06	--	-//-
evm.TU.BraA03000953	79.1345	326.865	-2.0463	0.00037943	0.0092528	--	sp|Q9C0Y8|YKM6_SCHPO UPF0613 protein PB24D3.06c OS=Schizosaccharomyces pombe (strain 972 / ATCC 24843) GN=SPAPB24D3.06c PE=3 SV=1//2.72752e-20
evm.TU.BraA03000955	0	256.096	#NAME?	2.9397e-11	2.7023e-09	--	sp|Q7X7A9|FB4_ARATH F-box protein At1g11270 OS=Arabidopsis thaliana GN=At1g11270 PE=2 SV=1//4.98133e-90
evm.TU.BraA03000979	817.515	13.5326	5.9167	5.7949e-10	4.3565e-08	--	sp|Q9C5M0|DTC_ARATH Mitochondrial dicarboxylate/tricarboxylate transporter DTC OS=Arabidopsis thaliana GN=DTC PE=1 SV=1//0
evm.TU.BraA03000998	74.8237	452.061	-2.595	0.00084671	0.018043	--	sp|Q9C5J6|IPT9_ARATH tRNA dimethylallyltransferase 9 OS=Arabidopsis thaliana GN=IPT9 PE=2 SV=1//0
evm.TU.BraA03001005	429.261	1417.28	-1.7232	0.00055837	0.012898	--	-//-
evm.TU.BraA03001055	85.1474	490.537	-2.5263	3.3352e-06	0.00013715	--	-//-
evm.TU.BraA03001061	48.2492	6.99954	2.7852	0.0020155	0.036739	--	sp|Q8C729|F126B_MOUSE Protein FAM126B OS=Mus musculus GN=Fam126b PE=2 SV=1//1.06833e-08
evm.TU.BraA03001131	6.55167	75.4184	-3.525	1.0735e-05	0.00039175	--	sp|Q8LEE9|FLA12_ARATH Fasciclin-like arabinogalactan protein 12 OS=Arabidopsis thaliana GN=FLA12 PE=2 SV=2//9.37151e-82
evm.TU.BraA03001137	432.623	0.331857	10.348	4.2772e-27	3.3045e-24	--	sp|Q8H166|ALEU_ARATH Thiol protease aleurain OS=Arabidopsis thaliana GN=ALEU PE=1 SV=2//1.377e-101
evm.TU.BraA03001138	89.3568	11.0546	3.0149	5.3809e-05	0.0016931	--	sp|Q9SRH5|VDAC1_ARATH Mitochondrial outer membrane protein porin 1 OS=Arabidopsis thaliana GN=VDAC1 PE=1 SV=3//1.54458e-175
evm.TU.BraA03001185	0	54.2083	#NAME?	4.0943e-09	2.7179e-07	--	sp|Q54ED4|GRWD1_DICDI Glutamate-rich WD repeat-containing protein 1 OS=Dictyostelium discoideum GN=grwd1 PE=3 SV=1//1.07134e-12
evm.TU.BraA03001300	5.12385	78.5392	-3.9381	2.8453e-06	0.00011835	--	sp|Q9LVL5|WNK4_ARATH Probable serine/threonine-protein kinase WNK4 OS=Arabidopsis thaliana GN=WNK4 PE=1 SV=1//5.91376e-33
evm.TU.BraA03001346	0	570.935	#NAME?	9.1441e-30	9.7656e-27	--	sp|Q9FE63|PROF5_ARATH Profilin-5 OS=Arabidopsis thaliana GN=PRO5 PE=2 SV=1//3.35181e-73
evm.TU.BraA03001362	354.515	65.3105	2.4405	1.6745e-05	0.00059031	--	sp|Q9FH13|RRAA3_ARATH Putative 4-hydroxy-4-methyl-2-oxoglutarate aldolase 3 OS=Arabidopsis thaliana GN=At5g56260 PE=1 SV=1//4.57527e-101
evm.TU.BraA03001375	79.0073	675.337	-3.0955	9.1389e-09	5.8116e-07	--	sp|Q9FG72|OPT1_ARATH Oligopeptide transporter 1 OS=Arabidopsis thaliana GN=OPT1 PE=2 SV=1//1.94143e-103
evm.TU.BraA03001414	1.46812	46.6186	-4.9889	0.00011376	0.0032962	--	sp|Q9FJ75|WAXS4_ARATH Probable long-chain-alcohol O-fatty-acyltransferase 4 OS=Arabidopsis thaliana GN=AT4 PE=2 SV=1//7.9555e-76
evm.TU.BraA03001430	3914.77	987.583	1.987	9.1448e-05	0.0027352	--	sp|P41568|SUI11_ARATH Protein translation factor SUI1 homolog 1 OS=Arabidopsis thaliana GN=At4g27130 PE=1 SV=2//3.28642e-57
evm.TU.BraA03001433	51.3358	0	Inf	0.00011166	0.0032462	--	sp|Q9FFU7|FBL90_ARATH Putative F-box/LRR-repeat protein At5g54820 OS=Arabidopsis thaliana GN=At5g54820 PE=3 SV=1//2.67377e-133
evm.TU.BraA03001438	41.1435	0	Inf	6.2636e-08	3.5316e-06	--	-//-
evm.TU.BraA03001465	3.4093	39.4172	-3.5313	0.00044957	0.010663	--	sp|Q9LK35|THE1_ARATH Receptor-like protein kinase THESEUS 1 OS=Arabidopsis thaliana GN=THE1 PE=1 SV=1//2.81578e-38
evm.TU.BraA03001468	79.0915	0	Inf	0.00037971	0.0092534	--	sp|Q9LK35|THE1_ARATH Receptor-like protein kinase THESEUS 1 OS=Arabidopsis thaliana GN=THE1 PE=1 SV=1//0
evm.TU.BraA03001476	0	50.6363	#NAME?	1.1455e-08	7.1221e-07	--	sp|Q39195|PST2_ARATH Photosystem II 5 kDa protein, chloroplastic OS=Arabidopsis thaliana GN=PSBT PE=3 SV=2//2.72138e-13
evm.TU.BraA03001529	0	28.6924	#NAME?	8.8851e-05	0.002675	--	sp|F4IQV7|SCY2_ARATH Preprotein translocase subunit SCY2, chloroplastic OS=Arabidopsis thaliana GN=SCY2 PE=2 SV=1//8.54349e-38
evm.TU.BraA03001548	992.845	0	Inf	6.3182e-31	7.6474e-28	--	sp|C5CN82|RUTD_VARPS Putative aminoacrylate hydrolase RutD OS=Variovorax paradoxus (strain S110) GN=rutD PE=3 SV=1//1.37083e-11
evm.TU.BraA03001549	1137.19	0.616972	10.848	2.5797e-35	6.4078e-32	--	sp|Q14657|LAGE3_HUMAN EKC/KEOPS complex subunit LAGE3 OS=Homo sapiens GN=LAGE3 PE=1 SV=2//1.5617e-09
evm.TU.BraA03001550	85.8762	471.206	-2.456	1.9538e-05	0.00067695	--	sp|Q84JK8|MAKR6_ARATH Probable membrane-associated kinase regulator 6 OS=Arabidopsis thaliana GN=MAKR6 PE=2 SV=1//5.35436e-121
evm.TU.BraA03001557	1239.51	327.269	1.9212	0.00028788	0.0072946	--	-//-
evm.TU.BraA03001570	0	16.8261	#NAME?	0.00088126	0.01868	--	sp|Q9SSK2|FB86_ARATH Putative F-box protein At1g70970 OS=Arabidopsis thaliana GN=At1g70970 PE=4 SV=1//5.52039e-10
evm.TU.BraA03001572	0	183.765	#NAME?	5.8306e-19	1.3838e-16	--	-//-
evm.TU.BraA03001573	0	86.5478	#NAME?	2.0321e-12	2.1143e-10	--	sp|P41376|IF4A1_ARATH Eukaryotic initiation factor 4A-1 OS=Arabidopsis thaliana GN=TIF4A-1 PE=1 SV=1//0
evm.TU.BraA03001574	0	24.5247	#NAME?	4.3035e-05	0.0013952	--	sp|Q9S7T1|GTE3_ARATH Transcription factor GTE3, chloroplastic OS=Arabidopsis thaliana GN=GTE3 PE=1 SV=1//3.26202e-29
evm.TU.BraA03001576	0	96.5422	#NAME?	2.564e-13	2.9745e-11	--	-//-
evm.TU.BraA03001700	2.85496	73.3963	-4.6842	0.00078561	0.016974	--	sp|O22932|CIPKB_ARATH CBL-interacting serine/threonine-protein kinase 11 OS=Arabidopsis thaliana GN=CIPK11 PE=1 SV=1//0
evm.TU.BraA03001705	0	26.5782	#NAME?	2.2099e-05	0.00076059	--	sp|O04350|TBCA_ARATH Tubulin-folding cofactor A OS=Arabidopsis thaliana GN=TFCA PE=1 SV=2//7.47486e-40
evm.TU.BraA03001709	78.6628	315.216	-2.0026	0.0007016	0.015594	--	sp|P92994|TCMO_ARATH Trans-cinnamate 4-monooxygenase OS=Arabidopsis thaliana GN=CYP73A5 PE=2 SV=1//0
evm.TU.BraA03001714	0	55.7957	#NAME?	0.0022288	0.03975	--	sp|O04341|GRXS9_ARATH Monothiol glutaredoxin-S9 OS=Arabidopsis thaliana GN=GRXS9 PE=3 SV=1//1.57835e-64
evm.TU.BraA03001724	368.272	1223.17	-1.7318	0.00079237	0.017085	--	sp|P42761|GSTFA_ARATH Glutathione S-transferase F10 OS=Arabidopsis thaliana GN=GSTF10 PE=1 SV=3//4.93059e-135
evm.TU.BraA03001729	24.76	0	Inf	0.00059246	0.013507	--	-//-
evm.TU.BraA03001781	29.4397	176.613	-2.5848	0.00085037	0.01811	--	sp|Q9SKC5|U74D1_ARATH UDP-glycosyltransferase 74D1 OS=Arabidopsis thaliana GN=UGT74D1 PE=1 SV=1//5.65741e-123
evm.TU.BraA03001787	1872.88	546.72	1.7764	0.00029205	0.0073849	--	sp|Q9SKB2|SBIR1_ARATH Leucine-rich repeat receptor-like serine/threonine/tyrosine-protein kinase SOBIR1 OS=Arabidopsis thaliana GN=SOBIR1 PE=1 SV=1//0
evm.TU.BraA03001818	290.888	90.7132	1.6811	0.0020388	0.037045	--	sp|Q8GYJ3|KRP4_ARATH Cyclin-dependent kinase inhibitor 4 OS=Arabidopsis thaliana GN=KRP4 PE=1 SV=2//1.84062e-46
evm.TU.BraA03001876	40.4826	356.155	-3.1371	3.2887e-08	1.9292e-06	--	-//-
evm.TU.BraA03001877	20.3269	296.659	-3.8673	1.0575e-09	7.6797e-08	--	-//-
evm.TU.BraA03001892	92.3874	380.328	-2.0415	0.00014927	0.0041565	--	sp|O22960|TBL37_ARATH Protein trichome birefringence-like 37 OS=Arabidopsis thaliana GN=TBL37 PE=2 SV=2//0
evm.TU.BraA03001897	15.6221	136.126	-3.1233	1.6351e-05	0.0005781	--	-//-
evm.TU.BraA03001913	925.211	2899.75	-1.6481	0.00063398	0.014307	--	sp|F4IIU4|AIR9_ARATH 187-kDa microtubule-associated protein AIR9 OS=Arabidopsis thaliana GN=AIR9 PE=1 SV=1//0
evm.TU.BraA03001914	12.3393	209.765	-4.0874	6.3856e-09	4.1405e-07	--	sp|F4IIU4|AIR9_ARATH 187-kDa microtubule-associated protein AIR9 OS=Arabidopsis thaliana GN=AIR9 PE=1 SV=1//2.98473e-35
evm.TU.BraA03001923	0	122.466	#NAME?	3.4625e-11	3.167e-09	--	-//-
evm.TU.BraA03001935	398.468	85.7957	2.2155	7.726e-05	0.0023555	--	sp|O82179|GCSH2_ARATH Glycine cleavage system H protein 2, mitochondrial OS=Arabidopsis thaliana GN=GDH2 PE=2 SV=1//4.7246e-75
evm.TU.BraA03001956	0	22.3508	#NAME?	0.00010736	0.0031311	--	sp|Q93ZR6|WSD1_ARATH O-acyltransferase WSD1 OS=Arabidopsis thaliana GN=WSD1 PE=2 SV=1//1.7692e-20
evm.TU.BraA03001957	1031.47	0	Inf	3.6565e-19	8.8515e-17	--	-//-
evm.TU.BraA03001958	1653.29	0.57023	11.502	1.4242e-13	1.7067e-11	--	sp|Q6ZC69|KAD2_ORYSJ Probable adenylate kinase 2, chloroplastic OS=Oryza sativa subsp. japonica GN=Os08g0109300 PE=2 SV=1//5.72543e-25
evm.TU.BraA03001975	0	55.701	#NAME?	2.8255e-09	1.9322e-07	--	-//-
evm.TU.BraA03001987	6.57958	166.035	-4.6574	2.3944e-10	1.9193e-08	--	sp|Q9CAX6|RS142_ARATH 40S ribosomal protein S14-2 OS=Arabidopsis thaliana GN=RPS14B PE=1 SV=1//4.42769e-74
evm.TU.BraA03001995	649.285	164.842	1.9778	0.00037439	0.0091544	--	sp|Q9SJM6|SAP4_ARATH Zinc finger A20 and AN1 domain-containing stress-associated protein 4 OS=Arabidopsis thaliana GN=SAP4 PE=1 SV=1//1.62526e-51
evm.TU.BraA03002033	59.2762	227.307	-1.9391	0.00065621	0.014772	--	sp|Q9ZQC5|ICR2_ARATH Interactor of constitutive active ROPs 2, chloroplastic OS=Arabidopsis thaliana GN=ICR2 PE=1 SV=1//0
evm.TU.BraA03002068	127.975	0.285115	8.8101	2.8475e-15	4.0706e-13	--	sp|P0CJ47|ACT3_ARATH Actin-3 OS=Arabidopsis thaliana GN=ACT3 PE=1 SV=1//0
evm.TU.BraA03002147	201.518	815.323	-2.0165	8.3032e-05	0.0025104	--	sp|Q9ZVJ6|ANXD4_ARATH Annexin D4 OS=Arabidopsis thaliana GN=ANN4 PE=2 SV=1//2.63887e-93
evm.TU.BraA03002156	57.3372	0.331857	7.4328	6.8454e-09	4.415e-07	--	sp|O23628|H2AV1_ARATH Histone H2A variant 1 OS=Arabidopsis thaliana GN=H2AV PE=1 SV=1//3.88348e-64
evm.TU.BraA03002274	13.6504	0	Inf	0.0018103	0.033727	--	sp|P42825|DNAJ2_ARATH Chaperone protein dnaJ 2 OS=Arabidopsis thaliana GN=ATJ2 PE=1 SV=2//2.6106e-30
evm.TU.BraA03002310	5002.87	1203.71	2.0553	3.9466e-05	0.0012899	--	-//-
evm.TU.BraA03002323	603.674	2184.62	-1.8555	0.00037998	0.0092539	--	sp|O81644|VILI2_ARATH Villin-2 OS=Arabidopsis thaliana GN=VLN2 PE=1 SV=2//0
evm.TU.BraA03002326	92.8	384.865	-2.0522	0.00046858	0.01107	--	-//-
evm.TU.BraA03002351	19.8104	125.627	-2.6648	5.3916e-05	0.001695	--	sp|Q9SIN5|CR15B_ARATH Protein COLD-REGULATED 15B, chloroplastic OS=Arabidopsis thaliana GN=COR15B PE=1 SV=1//4.72118e-57
evm.TU.BraA03002523	21.6819	115.727	-2.4162	0.00054874	0.012722	--	-//-
evm.TU.BraA03002536	892.125	186.71	2.2564	0.00078588	0.016974	--	sp|Q32KT5|CF136_BOVIN Uncharacterized protein C6orf136 homolog OS=Bos taurus PE=2 SV=1//6.64811e-06
evm.TU.BraA03002541	15.822	134.511	-3.0877	5.3413e-06	0.0002081	--	sp|Q9SYX2|SPA1_ARATH Protein SUPPRESSOR OF PHYA-105 1 OS=Arabidopsis thaliana GN=SPA1 PE=1 SV=1//0
evm.TU.BraA03002554	3.12189	61.6504	-4.3036	4.6821e-06	0.0001858	--	sp|Q941A0|SDH4_ARATH Succinate dehydrogenase subunit 4, mitochondrial OS=Arabidopsis thaliana GN=SDH4 PE=1 SV=1//1.25129e-47
evm.TU.BraA03002602	67.5414	14.5338	2.2164	0.0027941	0.047565	--	sp|O80877|EF4L1_ARATH Protein ELF4-LIKE 1 OS=Arabidopsis thaliana GN=EFL1 PE=2 SV=1//3.84708e-43
evm.TU.BraA03002611	19.1862	0	Inf	0.00073879	0.016239	--	-//-
evm.TU.BraA03002612	298.387	63.3568	2.2356	6.7333e-05	0.002072	--	sp|Q9ZW14|TRNH8_ARATH Tropinone reductase homolog At2g29310 OS=Arabidopsis thaliana GN=At2g29310 PE=2 SV=1//6.52338e-171
evm.TU.BraA03002685	32.8714	1.52967	4.4255	0.00017052	0.0046519	--	sp|Q9SF32|IQD1_ARATH Protein IQ-DOMAIN 1 OS=Arabidopsis thaliana GN=IQD1 PE=1 SV=1//1.28225e-42
evm.TU.BraA03002703	7.4912	80.1256	-3.419	3.0356e-05	0.0010178	--	sp|Q68EH9|CRBN_DANRE Protein cereblon OS=Danio rerio GN=crbn PE=1 SV=1//2.8493e-42
evm.TU.BraA03002742	20.8103	110.131	-2.4039	0.00035871	0.0088105	--	sp|Q0VBD2|MCM10_MOUSE Protein MCM10 homolog OS=Mus musculus GN=Mcm10 PE=2 SV=1//3.47564e-29
evm.TU.BraA03002749	995.273	4551.31	-2.1931	3.7187e-05	0.0012231	--	sp|Q9LT96|Y5977_ARATH Probable leucine-rich repeat receptor-like protein kinase At5g49770 OS=Arabidopsis thaliana GN=At5g49770 PE=2 SV=1//0
evm.TU.BraA03002766	0	235.511	#NAME?	2.3523e-21	8.1348e-19	--	sp|Q9LV28|GPLPC_ARATH Receptor for activated C kinase 1C OS=Arabidopsis thaliana GN=RACK1C PE=1 SV=1//2.12222e-06
evm.TU.BraA03002872	0	1355.81	#NAME?	3.2542e-23	1.5968e-20	--	-//-
evm.TU.BraA03002873	0	3423.17	#NAME?	4.659e-23	2.2556e-20	--	-//-
evm.TU.BraA03002945	13.5116	81.8334	-2.5985	0.00054839	0.012722	--	-//-
evm.TU.BraA03002946	61.9437	470.872	-2.9263	0.00014176	0.0039873	--	sp|O64637|C76C2_ARATH Cytochrome P450 76C2 OS=Arabidopsis thaliana GN=CYP76C2 PE=2 SV=1//1.3348e-113
evm.TU.BraA03002968	1.30558	156.335	-6.9038	2.3058e-14	2.9902e-12	--	sp|Q42384|PRL1_ARATH Protein pleiotropic regulatory locus 1 OS=Arabidopsis thaliana GN=PRL1 PE=1 SV=1//1.21412e-12
evm.TU.BraA03002976	257.502	5.90102	5.4475	0.0018838	0.034757	--	sp|Q9SYS7|CRK39_ARATH Putative cysteine-rich receptor-like protein kinase 39 OS=Arabidopsis thaliana GN=CRK39 PE=3 SV=1//2.13689e-41
evm.TU.BraA03003019	0	91.5405	#NAME?	6.8019e-13	7.4392e-11	--	-//-
evm.TU.BraA03003094	257.381	21.6276	3.573	1.0997e-08	6.8848e-07	--	sp|O04253|GATL6_ARATH Probable galacturonosyltransferase-like 6 OS=Arabidopsis thaliana GN=GATL6 PE=2 SV=1//5.13139e-102
evm.TU.BraA03003104	44.4581	215.38	-2.2764	0.00017162	0.0046784	--	sp|O04716|MSH6_ARATH DNA mismatch repair protein MSH6 OS=Arabidopsis thaliana GN=MSH6 PE=1 SV=2//0
evm.TU.BraA03003111	47.0515	1.1872	5.3086	0.0012743	0.025382	--	sp|Q7XA78|D27_ARATH Beta-carotene isomerase D27, chloroplastic OS=Arabidopsis thaliana GN=D27 PE=1 SV=1//7.97804e-31
evm.TU.BraA03003117	81.3067	5.37173	3.9199	0.00079887	0.017185	--	sp|Q9ZSJ0|RGXT2_ARATH UDP-D-xylose:L-fucose alpha-1,3-D-xylosyltransferase 2 OS=Arabidopsis thaliana GN=RGXT2 PE=1 SV=1//1.60075e-108
evm.TU.BraA03003129	67.4172	5.25802	3.6805	1.2936e-05	0.00046644	--	sp|Q145B2|TOLB_BURXL Protein TolB OS=Burkholderia xenovorans (strain LB400) GN=tolB PE=3 SV=1//2.45586e-12
evm.TU.BraA03003133	1192.2	12.6357	6.56	5.6747e-24	3.0302e-21	--	sp|Q5DNB1|METK_BRARP S-adenosylmethionine synthase OS=Brassica rapa subsp. pekinensis GN=SAMS PE=2 SV=1//0
evm.TU.BraA03003135	1764.96	624.562	1.4987	0.0029464	0.049646	--	sp|Q5DNB1|METK_BRARP S-adenosylmethionine synthase OS=Brassica rapa subsp. pekinensis GN=SAMS PE=2 SV=1//0
evm.TU.BraA03003149	38.8754	2.49922	3.9593	0.00020805	0.0055445	--	sp|Q8L838|COG4_ARATH Conserved oligomeric Golgi complex subunit 4 OS=Arabidopsis thaliana GN=COG4 PE=2 SV=1//0
evm.TU.BraA03003236	9.18	53.3159	-2.538	0.0023457	0.041488	--	sp|Q6NQK2|NAC8_ARATH NAC domain-containing protein 8 OS=Arabidopsis thaliana GN=NAC008 PE=2 SV=1//2.34644e-66
evm.TU.BraA03003279	297.136	1357.8	-2.1921	1.9847e-05	0.0006857	--	sp|Q9S7P8|SP1L3_ARATH Protein SPIRAL1-like 3 OS=Arabidopsis thaliana GN=SP1L3 PE=1 SV=1//8.22123e-28
evm.TU.BraA03003286	12.6436	304.424	-4.5896	2.5996e-12	2.6816e-10	--	sp|Q9FWA4|GAUT9_ARATH Probable galacturonosyltransferase 9 OS=Arabidopsis thaliana GN=GAUT9 PE=2 SV=1//0
evm.TU.BraA03003302	0	273.4	#NAME?	8.5588e-23	3.9844e-20	--	-//-
evm.TU.BraA03003316	60.4131	227.933	-1.9157	0.00045468	0.01077	--	sp|Q8GXX7|C3H33_ARATH Zinc finger CCCH domain-containing protein 33 OS=Arabidopsis thaliana GN=ZFN1 PE=1 SV=1//0
evm.TU.BraA03003337	308.354	1647.35	-2.4175	6.4452e-06	0.00024607	--	sp|Q8GZQ3|PNP1_ARATH Polyribonucleotide nucleotidyltransferase 1, chloroplastic OS=Arabidopsis thaliana GN=PNP1 PE=1 SV=1//0
evm.TU.BraA03003338	0	1513.57	#NAME?	2.8857e-15	4.1092e-13	--	-//-
evm.TU.BraA03003341	46.5437	283.56	-2.607	0.0001701	0.0046474	--	sp|Q8LFN2|Y3037_ARATH Probable inactive leucine-rich repeat receptor-like protein kinase At3g03770 OS=Arabidopsis thaliana GN=At3g03770 PE=2 SV=1//0
evm.TU.BraA03003406	67.5936	0	Inf	3.5517e-11	3.2323e-09	--	sp|Q9MA92|FPP3_ARATH Filament-like plant protein 3 OS=Arabidopsis thaliana GN=FPP3 PE=2 SV=2//4.52104e-17
evm.TU.BraA03003427	0	56.118	#NAME?	2.276e-08	1.3683e-06	--	sp|Q8RX01|Y3567_ARATH BTB/POZ domain-containing protein At3g05675 OS=Arabidopsis thaliana GN=At3g05675 PE=2 SV=1//2.17756e-98
evm.TU.BraA03003529	617.099	148.8	2.0521	0.00013583	0.0038382	--	-//-
evm.TU.BraA03003541	23.232	1.28069	4.1811	0.0017849	0.033373	--	sp|C0LGH3|Y5614_ARATH Probable LRR receptor-like serine/threonine-protein kinase At1g56140 OS=Arabidopsis thaliana GN=At1g56140 PE=2 SV=2//3.68653e-78
evm.TU.BraA03003628	103.502	6.9528	3.8959	0.0016782	0.031771	--	sp|Q9SR33|ORP3B_ARATH Oxysterol-binding protein-related protein 3B OS=Arabidopsis thaliana GN=ORP3B PE=2 SV=1//0
evm.TU.BraA03003633	31.0365	2.78433	3.4786	0.0020997	0.037855	--	sp|Q93VV0|ZDHC6_ARATH Probable protein S-acyltransferase 16 OS=Arabidopsis thaliana GN=PAT16 PE=2 SV=1//1.34614e-141
evm.TU.BraA03003647	292.336	36.6366	2.9963	0.0012025	0.024137	--	sp|Q9FI39|THAD_ARATH Cytochrome P450 705A5 OS=Arabidopsis thaliana GN=CYP705A5 PE=2 SV=1//0
evm.TU.BraA03003690	48.9708	1563.73	-4.9969	1.4275e-16	2.3561e-14	--	sp|Q9LZ66|SIR_ARATH Sulfite reductase [ferredoxin], chloroplastic OS=Arabidopsis thaliana GN=SIR PE=1 SV=1//0
evm.TU.BraA03003788	10.0249	634.589	-5.9842	4.9829e-07	2.3838e-05	--	sp|Q09023|CHI2_BRANA Endochitinase CH25 OS=Brassica napus PE=2 SV=1//4.8706e-09
evm.TU.BraA03003820	54.1948	229.283	-2.0809	0.00030724	0.0077254	--	-//-
evm.TU.BraA03003848	0	44.0571	#NAME?	0.00015186	0.0042126	--	-//-
evm.TU.BraA03003867	350.692	73.9287	2.246	4.8074e-05	0.001538	--	sp|A5WBC0|RL34_PSYWF 50S ribosomal protein L34 OS=Psychrobacter sp. (strain PRwf-1) GN=rpmH PE=3 SV=1//1.83417e-12
evm.TU.BraA03003869	44.2741	557.671	-3.6549	3.3499e-10	2.6215e-08	--	sp|P93042|RHD3_ARATH Protein ROOT HAIR DEFECTIVE 3 OS=Arabidopsis thaliana GN=RHD3 PE=1 SV=1//0
evm.TU.BraA03003870	0.285759	305.387	-10.062	3.7551e-21	1.2509e-18	--	sp|A5WBC0|RL34_PSYWF 50S ribosomal protein L34 OS=Psychrobacter sp. (strain PRwf-1) GN=rpmH PE=3 SV=1//1.94911e-12
evm.TU.BraA03003893	148.606	713.519	-2.2635	3.1385e-05	0.0010474	--	sp|O49006|PME3_ARATH Pectinesterase/pectinesterase inhibitor 3 OS=Arabidopsis thaliana GN=PME3 PE=2 SV=2//1.47798e-107
evm.TU.BraA03003937	9.41999	66.2136	-2.8133	0.00055369	0.012814	--	sp|O80340|ERF78_ARATH Ethylene-responsive transcription factor 4 OS=Arabidopsis thaliana GN=ERF4 PE=1 SV=1//4.50031e-75
evm.TU.BraA03003970	1.01982	131.022	-7.0054	0.0012323	0.024626	--	sp|Q9LIS3|GAE6_ARATH UDP-glucuronate 4-epimerase 6 OS=Arabidopsis thaliana GN=GAE6 PE=1 SV=1//1.61585e-106
evm.TU.BraA03004033	171.565	10.4421	4.0383	2.1106e-06	9.0481e-05	--	-//-
evm.TU.BraA03004045	0	18.7487	#NAME?	0.000399	0.0096423	--	sp|Q6AVI0|RSLE2_ORYSJ Zinc finger BED domain-containing protein RICESLEEPER 2 OS=Oryza sativa subsp. japonica GN=Os03g0733400 PE=2 SV=1//6.49373e-34
evm.TU.BraA03004054	517.726	2731.36	-2.3994	4.0986e-06	0.00016481	--	sp|Q8RWC9|CIPK1_ARATH CBL-interacting serine/threonine-protein kinase 1 OS=Arabidopsis thaliana GN=CIPK1 PE=1 SV=2//0
evm.TU.BraA03004198	15.2801	0	Inf	0.0011392	0.023135	--	-//-
evm.TU.BraA03004221	2.24412	98.2812	-5.4527	1.9679e-09	1.3663e-07	--	sp|P38025|PUR7_ARATH Phosphoribosylaminoimidazole-succinocarboxamide synthase, chloroplastic OS=Arabidopsis thaliana GN=PUR7 PE=2 SV=2//0
evm.TU.BraA03004249	81.0329	286.837	-1.8237	0.00115	0.023315	--	sp|Q38854|DXS_ARATH 1-deoxy-D-xylulose-5-phosphate synthase, chloroplastic OS=Arabidopsis thaliana GN=DXS PE=1 SV=2//0
evm.TU.BraA03004261	852.291	0	Inf	4.8609e-34	1.0383e-30	--	-//-
evm.TU.BraA03004277	0	18.2557	#NAME?	0.00044942	0.010663	--	-//-
evm.TU.BraA03004389	45.2301	266.555	-2.5591	1.0224e-05	0.00037348	--	sp|P33543|TMKL1_ARATH Putative kinase-like protein TMKL1 OS=Arabidopsis thaliana GN=TMKL1 PE=1 SV=1//0
evm.TU.BraA03004391	0	189.834	#NAME?	4.7723e-06	0.00018877	--	sp|Q9SD96|SNP29_ARATH SNAP25 homologous protein SNAP29 OS=Arabidopsis thaliana GN=SNAP29 PE=2 SV=1//1.14914e-18
evm.TU.BraA03004419	792.932	3121.88	-1.9771	0.00012798	0.0036447	--	sp|Q8LBI1|RL51_ARATH 60S ribosomal protein L5-1 OS=Arabidopsis thaliana GN=ATL5 PE=2 SV=2//0
evm.TU.BraA03004422	0	29.9477	#NAME?	6.0052e-06	0.00023123	--	sp|A7XGN8|LOV1B_ARATH Disease susceptibility protein LOV1 OS=Arabidopsis thaliana GN=LOV1 PE=1 SV=1//3.28003e-100
evm.TU.BraA03004429	383.445	45.5183	3.0745	1.3733e-07	7.3983e-06	--	-//-
evm.TU.BraA03004438	147.072	452.775	-1.6223	0.00272	0.046676	--	sp|Q8LCP6|GUN10_ARATH Endoglucanase 10 OS=Arabidopsis thaliana GN=At1g75680 PE=2 SV=2//7.09467e-11
evm.TU.BraA03004464	209.084	2677.02	-3.6785	2.6049e-06	0.00010922	--	-//-
evm.TU.BraA03004468	433.4	1493.26	-1.7847	0.0014779	0.028681	--	sp|Q9SIB9|ACO2M_ARATH Aconitate hydratase 2, mitochondrial OS=Arabidopsis thaliana GN=ACO2 PE=1 SV=2//0
evm.TU.BraA03004488	92.3378	296.218	-1.6817	0.0019678	0.036033	--	sp|Q9FH05|SCP42_ARATH Serine carboxypeptidase-like 42 OS=Arabidopsis thaliana GN=SCPL42 PE=2 SV=1//0
evm.TU.BraA03004553	2621.84	396.435	2.7254	2.3653e-07	1.2114e-05	--	-//-
evm.TU.BraA03004559	1623.53	555.027	1.5485	0.0029458	0.049646	--	sp|Q9XIM7|CRPM1_ARATH Cold-regulated 413 plasma membrane protein 1 OS=Arabidopsis thaliana GN=COR413PM1 PE=2 SV=1//1.6086e-60
evm.TU.BraA03004584	26.8041	0	Inf	2.3657e-05	0.00080961	--	sp|Q9SR43|PFBS_ARATH Phytochromobilin:ferredoxin oxidoreductase, chloroplastic OS=Arabidopsis thaliana GN=HY2 PE=2 SV=1//1.08143e-09
evm.TU.BraA03004592	0	46.131	#NAME?	4.0401e-08	2.336e-06	--	sp|Q9FFB3|VP241_ARATH Vacuolar protein sorting-associated protein 24 homolog 1 OS=Arabidopsis thaliana GN=VPS24-1 PE=1 SV=1//1.07149e-21
evm.TU.BraA03004596	21.1697	142.337	-2.7492	4.459e-05	0.0014405	--	sp|Q38912|RAC3_ARATH Rac-like GTP-binding protein ARAC3 OS=Arabidopsis thaliana GN=ARAC3 PE=1 SV=1//3.09202e-95
evm.TU.BraA03004600	175.019	0	Inf	3.8793e-19	9.3285e-17	--	-//-
evm.TU.BraA03004640	3.91838	40.0786	-3.3545	0.00075084	0.016414	--	sp|O81263|KITH_ORYSJ Thymidine kinase OS=Oryza sativa subsp. japonica GN=TK PE=2 SV=2//4.16319e-85
evm.TU.BraA03004669	9.76654	88.6897	-3.1828	9.2781e-05	0.0027692	--	sp|Q9FME5|COBL5_ARATH COBRA-like protein 5 OS=Arabidopsis thaliana GN=COBL5 PE=2 SV=1//1.71526e-122
evm.TU.BraA03004713	0	480.774	#NAME?	2.5817e-28	2.2864e-25	--	sp|Q9FLK2|CX5C3_ARATH Probable cytochrome c oxidase subunit 5C-3 OS=Arabidopsis thaliana GN=At5g61310 PE=2 SV=1//7.72281e-25
evm.TU.BraA03004826	2.08158	45.2924	-4.4435	5.5965e-05	0.0017519	--	sp|F4J220|LPPE1_ARATH Lipid phosphate phosphatase epsilon 1, chloroplastic OS=Arabidopsis thaliana GN=LPPE1 PE=1 SV=1//2.98297e-90
evm.TU.BraA03004842	5.69537	49.3805	-3.1161	0.00065942	0.014831	--	sp|P93031|GMD2_ARATH GDP-mannose 4,6 dehydratase 2 OS=Arabidopsis thaliana GN=MUR1 PE=1 SV=3//1.84092e-166
evm.TU.BraA03004843	0.684006	26.561	-5.2792	0.00025733	0.0066476	--	sp|Q8S905|NACK1_ARATH Kinesin-like protein NACK1 OS=Arabidopsis thaliana GN=NACK1 PE=1 SV=1//1.27512e-25
evm.TU.BraA03004852	0	18.7333	#NAME?	0.00040047	0.0096621	--	sp|Q35638|RHO1_PEA Rac-like GTP-binding protein RHO1 OS=Pisum sativum GN=RHO1 PE=2 SV=1//3.8874e-98
evm.TU.BraA03004918	508.374	21.1261	4.5888	3.9493e-09	2.641e-07	--	sp|Q9FI40|BAHD1_ARATH BAHD acyltransferase At5g47980 OS=Arabidopsis thaliana GN=BAHD1 PE=2 SV=1//3.90439e-168
evm.TU.BraA03004944	38.7781	217.533	-2.4879	9.0378e-05	0.0027122	--	sp|Q9F131|3HBH1_PSEAC 3-hydroxybenzoate 6-hydroxylase 1 OS=Pseudomonas alcaligenes GN=xlnD PE=1 SV=1//7.45791e-16
evm.TU.BraA03004987	2.53153	54.618	-4.4313	5.8839e-06	0.00022729	--	-//-
evm.TU.BraA03005012	17.4284	81.0096	-2.2167	0.0027456	0.046938	--	sp|Q949U7|PRX2E_ARATH Peroxiredoxin-2E, chloroplastic OS=Arabidopsis thaliana GN=PRXIIE PE=1 SV=2//1.69098e-07
evm.TU.BraA03005072	109.55	394.736	-1.8493	0.00061308	0.013879	--	sp|Q2TBG8|UCHL3_BOVIN Ubiquitin carboxyl-terminal hydrolase isozyme L3 OS=Bos taurus GN=UCHL3 PE=2 SV=1//5.60644e-73
evm.TU.BraA03005091	4.56952	513.276	-6.8116	4.0167e-21	1.3259e-18	--	-//-
evm.TU.BraA03005112	60.3727	273.856	-2.1815	0.00016238	0.0044601	--	sp|O49696|ALMTC_ARATH Aluminum-activated malate transporter 12 OS=Arabidopsis thaliana GN=ALMT12 PE=2 SV=1//0
evm.TU.BraA03005186	43.3206	328.327	-2.922	3.5974e-05	0.0011886	--	sp|Q93YW8|GDL65_ARATH GDSL esterase/lipase At4g18970 OS=Arabidopsis thaliana GN=At4g18970 PE=2 SV=1//0
evm.TU.BraA03005318	0	17.6802	#NAME?	0.0005665	0.013044	--	sp|Q8S397|NHX4_ARATH Sodium/hydrogen exchanger 4 OS=Arabidopsis thaliana GN=NHX4 PE=2 SV=2//2.53791e-20
evm.TU.BraA03005319	2.66286	58.9066	-4.4674	2.4315e-06	0.00010278	--	sp|P0C2F6|RNHX1_ARATH Putative ribonuclease H protein At1g65750 OS=Arabidopsis thaliana GN=At1g65750 PE=3 SV=1//1.38244e-11
evm.TU.BraA03005332	59.508	0	Inf	6.7812e-07	3.1772e-05	--	-//-
evm.TU.BraA03005339	31.1288	0.974852	4.9969	7.1585e-05	0.0021954	--	-//-
evm.TU.BraA03005491	698.242	240.072	1.5403	0.0021265	0.038239	--	sp|Q9T0A4|NDHS_ARATH NAD(P)H-quinone oxidoreductase subunit S, chloroplastic OS=Arabidopsis thaliana GN=ndhS PE=1 SV=1//4.442e-140
evm.TU.BraA03005523	10.3585	93.223	-3.1699	2.9003e-05	0.00097511	--	-//-
evm.TU.BraA03005532	4.98825	103.054	-4.3687	4.7586e-08	2.7211e-06	--	sp|Q9SB50|AP4M_ARATH AP-4 complex subunit mu OS=Arabidopsis thaliana GN=AP4M PE=2 SV=1//0
evm.TU.BraA03005535	151.707	0	Inf	1.0653e-17	2.0576e-15	--	sp|Q94K05|TCPQ_ARATH T-complex protein 1 subunit theta OS=Arabidopsis thaliana GN=CCT8 PE=1 SV=1//4.36312e-21
evm.TU.BraA03005544	27.3033	152.59	-2.4825	6.7593e-05	0.0020782	--	sp|Q9C5M8|PLY18_ARATH Probable pectate lyase 18 OS=Arabidopsis thaliana GN=At4g24780 PE=2 SV=2//0
evm.TU.BraA03005555	1.22431	28.3973	-4.5357	0.00060331	0.013726	--	sp|Q9SW25|SWT14_ARATH Bidirectional sugar transporter SWEET14 OS=Arabidopsis thaliana GN=SWEET14 PE=3 SV=1//4.38965e-167
evm.TU.BraA03005581	519.176	147.139	1.819	0.00049065	0.011546	--	sp|Q39224|SRG1_ARATH Protein SRG1 OS=Arabidopsis thaliana GN=SRG1 PE=2 SV=1//7.62193e-170
evm.TU.BraA03005589	94.6331	4.57309	4.3711	1.3621e-07	7.3492e-06	--	sp|Q8VYS5|TBL18_ARATH Protein trichome birefringence-like 18 OS=Arabidopsis thaliana GN=TBL18 PE=2 SV=1//4.18643e-164
evm.TU.BraA03005633	15.7817	0	Inf	0.0010816	0.022278	--	sp|Q0WN01|PP286_ARATH Pentatricopeptide repeat-containing protein At3g58590 OS=Arabidopsis thaliana GN=At3g58590 PE=2 SV=2//3.65352e-44
evm.TU.BraA03005654	31.8987	0	Inf	2.5853e-06	0.00010853	--	-//-
evm.TU.BraA03005659	5.64269	75.7712	-3.7472	4.2623e-06	0.00017045	--	-//-
evm.TU.BraA03005667	46.9715	167.166	-1.8314	0.0022873	0.04061	--	-//-
evm.TU.BraA03005681	0	88.9368	#NAME?	1.1675e-12	1.2543e-10	--	-//-
evm.TU.BraA03005688	3169.1	862.25	1.8779	0.0009278	0.019485	--	sp|Q9SZ13|VA0E2_ARATH V-type proton ATPase subunit e2 OS=Arabidopsis thaliana GN=VHA-e2 PE=2 SV=1//3.1236e-39
evm.TU.BraA03005689	28.1503	0.331857	6.4064	4.0475e-05	0.0013205	--	sp|Q9C5H9|GACP2_ARATH Gamma-tubulin complex component 2 OS=Arabidopsis thaliana GN=GCP2 PE=1 SV=1//1.48657e-26
evm.TU.BraA03005698	40.2634	309.892	-2.9442	3.8698e-07	1.9066e-05	--	sp|Q94AM9|CID4_ARATH Polyadenylate-binding protein-interacting protein 4 OS=Arabidopsis thaliana GN=CID4 PE=2 SV=1//1.38823e-10
evm.TU.BraA03005746	0	24.2183	#NAME?	4.6105e-05	0.0014802	--	-//-
evm.TU.BraA03005766	57.2703	5.82295	3.298	0.00037364	0.0091423	--	sp|Q9ASQ7|SLAH2_ARATH S-type anion channel SLAH2 OS=Arabidopsis thaliana GN=SLAH2 PE=2 SV=1//0
evm.TU.BraA03005791	6.09099	55.9098	-3.1984	0.00018268	0.0049282	--	sp|Q8GZA8|ULT1_ARATH Protein ULTRAPETALA 1 OS=Arabidopsis thaliana GN=ULT1 PE=1 SV=1//2.76652e-144
evm.TU.BraA03005881	824.539	34.3863	4.5837	1.2087e-11	1.1798e-09	--	-//-
evm.TU.BraA03005968	33.9896	0	Inf	0.00028635	0.007261	--	sp|Q8H1Q7|GMPP3_ARATH Probable mannose-1-phosphate guanylyltransferase 3 OS=Arabidopsis thaliana GN=At4g30570 PE=2 SV=1//9.91659e-96
evm.TU.BraA03005982	4.84883	558.193	-6.847	1.5018e-21	5.4532e-19	--	sp|Q9SUI0|RC24_ARATH UPF0057 membrane protein At4g30660 OS=Arabidopsis thaliana GN=At4g30660 PE=2 SV=1//1.11661e-25
evm.TU.BraA03005995	0	97.1918	#NAME?	2.5943e-13	3e-11	--	sp|Q8VZQ3|CSPL3_ARATH CASP-like protein 2A1 OS=Arabidopsis thaliana GN=At1g17200 PE=2 SV=2//2.39167e-79
evm.TU.BraA03006011	0	77.7999	#NAME?	1.3512e-11	1.3118e-09	--	sp|O81755|PER48_ARATH Putative Peroxidase 48 OS=Arabidopsis thaliana GN=PER48 PE=3 SV=3//2.31172e-163
evm.TU.BraA03006033	0	83.2587	#NAME?	4.0941e-12	4.1409e-10	--	-//-
evm.TU.BraA03006039	40.5992	5.28355	2.9419	0.0026294	0.045531	--	sp|Q8S8S7|PUB34_ARATH U-box domain-containing protein 34 OS=Arabidopsis thaliana GN=PUB34 PE=3 SV=1//7.55695e-88
evm.TU.BraA03006044	49.0516	1.24455	5.3006	1.7212e-06	7.4668e-05	--	sp|O49586|FLA5_ARATH Fasciclin-like arabinogalactan protein 5 OS=Arabidopsis thaliana GN=FLA5 PE=2 SV=1//1.19055e-12
evm.TU.BraA03006059	31.9763	162.656	-2.3467	0.00033849	0.0083955	--	sp|O65788|C71B2_ARATH Cytochrome P450 71B2 OS=Arabidopsis thaliana GN=CYP71B2 PE=2 SV=2//3.03487e-112
evm.TU.BraA03006082	0	20.6777	#NAME?	0.00019229	0.0051645	--	sp|P0DH85|REM10_ARATH B3 domain-containing protein REM10 OS=Arabidopsis thaliana GN=REM10 PE=2 SV=1//1.61897e-06
evm.TU.BraA03006129	20.6604	108.591	-2.394	0.0009175	0.019302	--	sp|Q9S7I8|CDC22_ARATH Cell division cycle 20.2, cofactor of APC complex OS=Arabidopsis thaliana GN=CDC20-2 PE=1 SV=1//4.00554e-14
evm.TU.BraA03006140	147.878	0	Inf	8.3469e-18	1.6653e-15	--	-//-
evm.TU.BraA03006292	0	21.1128	#NAME?	0.00015184	0.0042126	--	sp|C6KIE6|XLG2_ARATH Extra-large guanine nucleotide-binding protein 2 OS=Arabidopsis thaliana GN=XLG2 PE=1 SV=1//0
evm.TU.BraA03006357	1.16352	25.8985	-4.4763	0.00071122	0.015757	--	sp|Q38871|CDPK5_ARATH Calcium-dependent protein kinase 5 OS=Arabidopsis thaliana GN=CPK5 PE=2 SV=1//0
evm.TU.BraA03006397	34.4277	1.23394	4.8022	0.0014188	0.027802	--	sp|O48915|NDR1_ARATH Protein NDR1 OS=Arabidopsis thaliana GN=NDR1 PE=1 SV=1//6.96868e-115
evm.TU.BraA03006416	5.53928	48.1023	-3.1183	0.0016686	0.031655	--	sp|Q42064|RL83_ARATH 60S ribosomal protein L8-3 OS=Arabidopsis thaliana GN=RPL8C PE=1 SV=2//9.38162e-152
evm.TU.BraA03006472	399.481	111.94	1.8354	0.0011369	0.0231	--	sp|Q9SAK5|APL_ARATH Myb family transcription factor APL OS=Arabidopsis thaliana GN=APL PE=2 SV=2//2.70982e-08
evm.TU.BraA03006483	52.889	180.135	-1.768	0.0029396	0.049577	--	sp|Q93XX5|Y5713_ARATH PI-PLC X domain-containing protein At5g67130 OS=Arabidopsis thaliana GN=At5g67130 PE=1 SV=1//1.38832e-127
evm.TU.BraA03006487	80.4995	309.095	-1.941	0.000522	0.012189	--	sp|O23193|CBSX1_ARATH CBS domain-containing protein CBSX1, chloroplastic OS=Arabidopsis thaliana GN=CBSX1 PE=1 SV=2//5.22104e-128
evm.TU.BraA03006495	461.244	85.4139	2.433	1.1841e-05	0.00042996	--	sp|Q9LHA1|C8D11_ARATH Cytochrome P450 81D11 OS=Arabidopsis thaliana GN=CYP81D11 PE=2 SV=1//1.05665e-174
evm.TU.BraA03006496	22.833	146.753	-2.6842	6.6063e-05	0.0020346	--	sp|Q9LHA1|C8D11_ARATH Cytochrome P450 81D11 OS=Arabidopsis thaliana GN=CYP81D11 PE=2 SV=1//0
evm.TU.BraA03006542	129.274	533.713	-2.0456	9.1116e-05	0.0027298	--	-//-
evm.TU.BraA03006551	6.57479	84.2843	-3.6802	3.1087e-06	0.00012856	--	sp|P24640|LIP3_MORS1 Lipase 3 OS=Moraxella sp. (strain TA144) GN=lip3 PE=1 SV=1//1.14462e-18
evm.TU.BraA04000012	2633.22	698.854	1.9138	0.00017042	0.0046519	--	sp|Q2MHE4|HT1_ARATH Serine/threonine-protein kinase HT1 OS=Arabidopsis thaliana GN=HT1 PE=1 SV=1//3.31021e-65
evm.TU.BraA04000070	104.197	8.26495	3.6562	0.00078629	0.016974	--	sp|P93295|M310_ARATH Uncharacterized mitochondrial protein AtMg00310 OS=Arabidopsis thaliana GN=AtMg00310 PE=4 SV=1//5.25803e-23
evm.TU.BraA04000071	2214.34	725.571	1.6097	0.0014166	0.027774	--	sp|Q9LZK5|DNJ19_ARATH DnaJ protein ERDJ3B OS=Arabidopsis thaliana GN=ERDJ3B PE=1 SV=1//0
evm.TU.BraA04000092	49.9107	0	Inf	7.4081e-06	0.00027875	--	sp|Q700E4|BH067_ARATH Transcription factor bHLH67 OS=Arabidopsis thaliana GN=BHLH67 PE=2 SV=1//2.01687e-116
evm.TU.BraA04000097	15.4915	81.0973	-2.3882	0.001799	0.033569	--	sp|Q9M276|ATB12_ARATH Homeobox-leucine zipper protein ATHB-12 OS=Arabidopsis thaliana GN=ATHB-12 PE=2 SV=1//6.66199e-114
evm.TU.BraA04000110	134.403	0.285115	8.8808	5.8091e-08	3.2907e-06	--	sp|Q84JL3|SINA3_ARATH E3 ubiquitin-protein ligase SINAT3 OS=Arabidopsis thaliana GN=SINAT3 PE=2 SV=1//0
evm.TU.BraA04000117	72.1233	0	Inf	2.3096e-11	2.1504e-09	--	sp|Q9C6M1|GDT14_ARATH GDT1-like protein 4 OS=Arabidopsis thaliana GN=At1g25520 PE=2 SV=1//2.15888e-57
evm.TU.BraA04000134	39.035	190.653	-2.2881	0.00022644	0.0059711	--	sp|Q8L7L5|AHL11_ARATH AT-hook motif nuclear-localized protein 11 OS=Arabidopsis thaliana GN=AHL11 PE=2 SV=1//3.57508e-112
evm.TU.BraA04000237	566.502	0.596253	9.8919	0.0015101	0.02926	--	sp|O22860|RL38_ARATH 60S ribosomal protein L38 OS=Arabidopsis thaliana GN=RPL38A PE=3 SV=1//1.21876e-38
evm.TU.BraA04000238	15.2186	78.1897	-2.3611	0.0021497	0.038585	--	sp|Q9M1B4|SSL13_ARATH Protein STRICTOSIDINE SYNTHASE-LIKE 13 OS=Arabidopsis thaliana GN=SSL13 PE=1 SV=1//0
evm.TU.BraA04000254	37.5786	1.5658	4.5849	0.00081798	0.017513	--	sp|Q9LX56|FB212_ARATH F-box protein At3g59150 OS=Arabidopsis thaliana GN=At3g59150 PE=1 SV=1//4.92978e-24
evm.TU.BraA04000261	22.7817	287.797	-3.6591	4.2569e-06	0.00017042	--	sp|Q9LXR7|PAR2_ARATH Transcription factor PAR2 OS=Arabidopsis thaliana GN=PAR2 PE=3 SV=1//1.12843e-26
evm.TU.BraA04000271	1122.7	110.948	3.339	1.4466e-07	7.7706e-06	--	sp|P42795|RL111_ARATH 60S ribosomal protein L11-1 OS=Arabidopsis thaliana GN=RPL11A PE=2 SV=2//1.79562e-120
evm.TU.BraA04000274	54.575	191.349	-1.8099	0.0027539	0.047057	--	sp|Q5RCE6|RL1D1_PONAB Ribosomal L1 domain-containing protein 1 OS=Pongo abelii GN=RSL1D1 PE=2 SV=2//3.45286e-27
evm.TU.BraA04000278	0	153.517	#NAME?	2.6139e-17	4.722e-15	--	sp|Q9LDA9|CAF2P_ARATH CRS2-associated factor 2, chloroplastic OS=Arabidopsis thaliana GN=At1g23400 PE=2 SV=1//5.49757e-51
evm.TU.BraA04000283	54.1245	9.40605	2.5246	0.0016087	0.030793	--	sp|P48578|PP2A3_ARATH Serine/threonine-protein phosphatase PP2A-3 catalytic subunit OS=Arabidopsis thaliana GN=PP2A3 PE=2 SV=1//2.00646e-26
evm.TU.BraA04000299	0	30.2386	#NAME?	6.1367e-06	0.00023555	--	-//-
evm.TU.BraA04000339	140.231	0	Inf	5.3799e-05	0.0016931	--	sp|O23147|ADPG1_ARATH Polygalacturonase ADPG1 OS=Arabidopsis thaliana GN=ADPG1 PE=2 SV=1//4.38568e-10
evm.TU.BraA04000363	453.256	0	Inf	2.2065e-20	6.5321e-18	--	sp|Q03773|E13A_SOYBN Glucan endo-1,3-beta-glucosidase OS=Glycine max PE=1 SV=1//1.47725e-66
evm.TU.BraA04000417	198.594	48.3827	2.0373	0.0018466	0.034255	--	sp|Q9LY00|WRK70_ARATH Probable WRKY transcription factor 70 OS=Arabidopsis thaliana GN=WRKY70 PE=2 SV=1//5.29928e-116
evm.TU.BraA04000445	0	291.004	#NAME?	1.7918e-23	9.1636e-21	--	sp|Q501D5|MCMBP_ARATH Mini-chromosome maintenance complex-binding protein OS=Arabidopsis thaliana GN=ETG1 PE=1 SV=1//1.53098e-29
evm.TU.BraA04000493	0	231.66	#NAME?	3.1653e-21	1.0843e-18	--	sp|Q94A27|SAC2_ARATH Phosphoinositide phosphatase SAC2 OS=Arabidopsis thaliana GN=SAC2 PE=2 SV=1//1.10235e-107
evm.TU.BraA04000499	384.498	4.46433	6.4284	2.6886e-10	2.1409e-08	--	sp|Q9AT35|RL23A_DAUCA 60S ribosomal protein L23a OS=Daucus carota GN=RPL23A PE=2 SV=1//2.65582e-59
evm.TU.BraA04000539	22.1127	425.598	-4.2665	3.1278e-12	3.2174e-10	--	sp|O80450|TGT3B_ARATH Trihelix transcription factor GT-3b OS=Arabidopsis thaliana GN=GT-3B PE=1 SV=1//5.8094e-09
evm.TU.BraA04000570	171.588	38.6753	2.1495	0.00054902	0.012722	--	-//-
evm.TU.BraA04000581	424.61	0	Inf	4.9698e-07	2.3807e-05	--	-//-
evm.TU.BraA04000582	27.0925	0	Inf	0.00096609	0.020196	--	-//-
evm.TU.BraA04000583	123.062	0.285115	8.7536	8.9041e-15	1.2109e-12	--	-//-
evm.TU.BraA04000625	0	23.048	#NAME?	0.0014132	0.027722	--	sp|Q9ZUS0|H2B4_ARATH Histone H2B.4 OS=Arabidopsis thaliana GN=At2g37470 PE=1 SV=3//3.33334e-55
evm.TU.BraA04000638	0	31.2443	#NAME?	3.8996e-06	0.00015768	--	sp|F4J339|RPP1_ARATH Probable disease resistance protein RPP1 OS=Arabidopsis thaliana GN=RPP1 PE=2 SV=1//1.19382e-14
evm.TU.BraA04000650	251.844	58.7662	2.0995	0.00038459	0.0093348	--	-//-
evm.TU.BraA04000686	0	117.386	#NAME?	6.2516e-15	8.6312e-13	--	sp|Q9SIP7|RS31_ARATH 40S ribosomal protein S3-1 OS=Arabidopsis thaliana GN=RPS3A PE=1 SV=1//1.81604e-21
evm.TU.BraA04000711	0.571518	69.6852	-6.9299	3.1674e-09	2.1538e-07	--	sp|Q8W013|COMT1_CATRO Caffeic acid 3-O-methyltransferase OS=Catharanthus roseus GN=COMT1 PE=2 SV=1//8.5445e-74
evm.TU.BraA04000797	2.85759	67.6104	-4.5644	2.2764e-06	9.6901e-05	--	sp|Q8GWQ2|AHL20_ARATH AT-hook motif nuclear-localized protein 20 OS=Arabidopsis thaliana GN=AHL20 PE=2 SV=1//4.951e-65
evm.TU.BraA04000877	19.0519	164.772	-3.1125	5.0677e-06	0.00019863	--	sp|Q9SVM9|CER26_ARATH Protein ECERIFERUM 26 OS=Arabidopsis thaliana GN=CER26 PE=2 SV=1//1.86512e-84
evm.TU.BraA04000881	0	25.7484	#NAME?	2.6494e-05	0.00089824	--	sp|Q9LUW6|RH9_ARATH DEAD-box ATP-dependent RNA helicase 9 OS=Arabidopsis thaliana GN=RH9 PE=2 SV=1//2.09528e-37
evm.TU.BraA04000901	6.70543	96.829	-3.852	2.2292e-06	9.5228e-05	--	sp|Q0WNW4|MYOB3_ARATH Myosin-binding protein 3 OS=Arabidopsis thaliana GN=MYOB3 PE=1 SV=1//5.47522e-13
evm.TU.BraA04000940	146.176	690.793	-2.2405	8.8918e-05	0.002675	--	-//-
evm.TU.BraA04000946	205.402	0.285115	9.4927	9.8333e-05	0.0029017	--	-//-
evm.TU.BraA04000976	0	159.457	#NAME?	1.2281e-17	2.3347e-15	--	sp|Q9XEC1|Y4443_ARATH Probable transposase-like protein At4g04430 OS=Arabidopsis thaliana GN=At4g04430 PE=3 SV=1//8.79209e-11
evm.TU.BraA04001056	0	47.0554	#NAME?	1.0203e-06	4.5797e-05	--	-//-
evm.TU.BraA04001072	32.6534	0.57023	5.8395	0.00015403	0.0042629	--	-//-
evm.TU.BraA04001075	0.734058	39.271	-5.7414	6.2267e-06	0.000238	--	sp|Q9SB42|MDA1_ARATH Mediator-associated protein 1 OS=Arabidopsis thaliana GN=At4g25210 PE=1 SV=1//1.77004e-10
evm.TU.BraA04001083	641.942	16.0481	5.322	1.7687e-17	3.26e-15	--	sp|Q9CPU4|MGST3_MOUSE Microsomal glutathione S-transferase 3 OS=Mus musculus GN=Mgst3 PE=1 SV=1//1.8915e-29
evm.TU.BraA04001148	54.7223	208.431	-1.9294	0.0015243	0.029483	--	sp|Q9FF41|PMI15_ARATH Protein PLASTID MOVEMENT IMPAIRED 15 OS=Arabidopsis thaliana GN=PMI15 PE=2 SV=3//2.05847e-127
evm.TU.BraA04001157	1432.1	0.57023	11.294	5.5652e-09	3.6345e-07	--	sp|Q9SND9|Y3028_ARATH Uncharacterized acetyltransferase At3g50280 OS=Arabidopsis thaliana GN=At3g50280 PE=3 SV=1//0
evm.TU.BraA04001291	863.664	241.75	1.837	0.000242	0.0063217	--	sp|Q9FIX2|AIG2L_ARATH AIG2-like protein OS=Arabidopsis thaliana GN=At5g39720 PE=1 SV=1//8.85982e-64
evm.TU.BraA04001295	33.1742	0.285115	6.8624	0.0025013	0.043645	--	sp|Q9FWX7|AB11B_ARATH ABC transporter B family member 11 OS=Arabidopsis thaliana GN=ABCB11 PE=2 SV=1//2.63573e-39
evm.TU.BraA04001299	31.2159	0	Inf	0.0011144	0.022785	--	sp|Q9FWX7|AB11B_ARATH ABC transporter B family member 11 OS=Arabidopsis thaliana GN=ABCB11 PE=2 SV=1//9.70636e-26
evm.TU.BraA04001301	130.677	26.4926	2.3023	0.00046502	0.011	--	sp|Q9FLF0|RS92_ARATH 40S ribosomal protein S9-2 OS=Arabidopsis thaliana GN=RPS9C PE=2 SV=1//1.18154e-112
evm.TU.BraA04001302	96.9762	407.41	-2.0708	0.00012606	0.0035958	--	sp|Q9SQX6|SCP7_ARATH Serine carboxypeptidase-like 7 OS=Arabidopsis thaliana GN=SCPL7 PE=2 SV=1//0
evm.TU.BraA04001333	1.14304	30.4977	-4.7378	0.0013808	0.027205	--	sp|Q9LKI5|XPF_ARATH DNA repair endonuclease UVH1 OS=Arabidopsis thaliana GN=UVH1 PE=1 SV=2//8.47982e-33
evm.TU.BraA04001334	3.6014	48.3872	-3.748	0.00010198	0.0029912	--	-//-
evm.TU.BraA04001361	0	28.294	#NAME?	1.1366e-05	0.00041353	--	sp|Q8W4S4|VHAA3_ARATH V-type proton ATPase subunit a3 OS=Arabidopsis thaliana GN=VHA-a3 PE=1 SV=1//1.00721e-17
evm.TU.BraA04001372	225.132	61.171	1.8798	0.00086225	0.018331	--	sp|Q9FID5|Y5393_ARATH Probable receptor-like protein kinase At5g39030 OS=Arabidopsis thaliana GN=At5g39030 PE=2 SV=1//0
evm.TU.BraA04001427	33.8224	0	Inf	7.9203e-07	3.6405e-05	--	-//-
evm.TU.BraA04001435	27.571	0	Inf	6.7353e-06	0.00025582	--	sp|Q9SB42|MDA1_ARATH Mediator-associated protein 1 OS=Arabidopsis thaliana GN=At4g25210 PE=1 SV=1//1.09445e-27
evm.TU.BraA04001452	0	18.1118	#NAME?	0.0015259	0.029487	--	sp|O67409|TRPB2_AQUAE Tryptophan synthase beta chain 2 OS=Aquifex aeolicus (strain VF5) GN=trpB2 PE=3 SV=1//3.77961e-167
evm.TU.BraA04001474	86.2336	7.75724	3.4746	7.4726e-06	0.00028089	--	sp|Q9FK93|PP406_ARATH Pentatricopeptide repeat-containing protein At5g39680 OS=Arabidopsis thaliana GN=EMB2744 PE=1 SV=1//0
evm.TU.BraA04001500	0.684006	42.2263	-5.948	2.7184e-06	0.00011346	--	sp|P82805|TO204_ARATH Mitochondrial import receptor subunit TOM20-4 OS=Arabidopsis thaliana GN=TOM20-4 PE=1 SV=1//8.80177e-70
evm.TU.BraA04001546	268.462	75.2855	1.8343	0.0010402	0.021509	--	sp|O48671|RER1B_ARATH Protein RER1B OS=Arabidopsis thaliana GN=RER1B PE=1 SV=2//3.00144e-109
evm.TU.BraA04001615	94.8209	0	Inf	8.5593e-14	1.0429e-11	--	-//-
evm.TU.BraA04001626	182.808	0	Inf	1.4107e-19	3.7665e-17	--	-//-
evm.TU.BraA04001637	479.374	124.943	1.9399	0.00032822	0.0081854	--	sp|Q9FVC1|SVP_ARATH MADS-box protein SVP OS=Arabidopsis thaliana GN=SVP PE=1 SV=1//1.18309e-133
evm.TU.BraA04001678	0	47.3643	#NAME?	2.7282e-08	1.6213e-06	--	-//-
evm.TU.BraA04001741	852.262	255.286	1.7392	0.00051044	0.011931	--	sp|Q500U8|TKPR1_ARATH Tetraketide alpha-pyrone reductase 1 OS=Arabidopsis thaliana GN=TKPR1 PE=1 SV=1//8.52443e-37
evm.TU.BraA04001743	1.99123	798.179	-8.6469	9.2414e-25	5.3264e-22	--	sp|O82221|RUXG_ARATH Probable small nuclear ribonucleoprotein G OS=Arabidopsis thaliana GN=At2g23930 PE=2 SV=1//4.97509e-50
evm.TU.BraA04001769	3.67292	735.687	-7.646	4.5994e-25	2.7835e-22	--	-//-
evm.TU.BraA04001772	21.3476	164.594	-2.9468	0.0013438	0.026576	--	sp|C0LGK9|Y2242_ARATH Probable LRR receptor-like serine/threonine-protein kinase At2g24230 OS=Arabidopsis thaliana GN=At2g24230 PE=2 SV=1//0
evm.TU.BraA04001785	103.265	0.995571	6.6966	4.2706e-12	4.2955e-10	--	sp|F4IPM3|CB60E_ARATH Calmodulin-binding protein 60 E OS=Arabidopsis thaliana GN=CBP60E PE=2 SV=1//0
evm.TU.BraA04001847	0	22.419	#NAME?	9.4027e-05	0.0027962	--	sp|Q9FKD5|SINL9_ARATH Putative E3 ubiquitin-protein ligase SINA-like 9 OS=Arabidopsis thaliana GN=At5g37910 PE=3 SV=1//5.8404e-35
evm.TU.BraA04001851	32.2739	1.21323	4.7334	0.00057968	0.013322	--	sp|Q9SRE5|Y1666_ARATH Uncharacterized protein At1g76660 OS=Arabidopsis thaliana GN=At1g76660 PE=2 SV=1//1.22774e-121
evm.TU.BraA04001883	15.7508	176.146	-3.4833	4.114e-07	2.0106e-05	--	-//-
evm.TU.BraA04001915	143.281	0.285115	8.9731	3.1414e-06	0.00012977	--	sp|Q9SHZ1|DEGP3_ARATH Putative protease Do-like 3, mitochondrial OS=Arabidopsis thaliana GN=DEGP3 PE=3 SV=1//0
evm.TU.BraA04001955	441.68	1426.99	-1.6919	0.0011888	0.023928	--	sp|O81016|AB32G_ARATH ABC transporter G family member 32 OS=Arabidopsis thaliana GN=ABCG32 PE=1 SV=1//0
evm.TU.BraA04001969	303.389	1078.28	-1.8295	0.00083782	0.017885	--	sp|Q56YN8|SMC3_ARATH Structural maintenance of chromosomes protein 3 OS=Arabidopsis thaliana GN=SMC3 PE=2 SV=1//2.21488e-63
evm.TU.BraA04002008	34.3881	0.311138	6.7882	5.071e-06	0.00019863	--	-//-
evm.TU.BraA04002035	0	41.2405	#NAME?	1.5555e-07	8.2695e-06	--	sp|Q681X4|ZAT5_ARATH Zinc finger protein ZAT5 OS=Arabidopsis thaliana GN=ZAT5 PE=2 SV=1//9.45201e-102
evm.TU.BraA04002122	161.271	0	Inf	0.00012476	0.003567	--	-//-
evm.TU.BraA04002138	52.2611	321.59	-2.6214	5.6626e-06	0.00021921	--	-//-
evm.TU.BraA04002227	427.614	78.9408	2.4375	1.6993e-05	0.0005979	--	sp|O04336|WRK21_ARATH Probable WRKY transcription factor 21 OS=Arabidopsis thaliana GN=WRKY21 PE=2 SV=1//9.02121e-42
evm.TU.BraA04002296	282.419	39.3183	2.8446	1.6815e-06	7.3298e-05	--	sp|Q59ZU1|YPI2_CANAL Type 1 phosphatases regulator YPI2 OS=Candida albicans (strain SC5314 / ATCC MYA-2876) GN=YPI2 PE=3 SV=1//5.7437e-07
evm.TU.BraA04002336	5.50543	125.403	-4.5096	3.6395e-09	2.4518e-07	--	sp|Q9CAK1|RLM1B_ARATH Disease resistance protein RML1B OS=Arabidopsis thaliana GN=RLM1B PE=2 SV=1//1.26528e-59
evm.TU.BraA04002340	3428.14	831.71	2.0433	8.9358e-05	0.002686	--	sp|Q9SKB2|SBIR1_ARATH Leucine-rich repeat receptor-like serine/threonine/tyrosine-protein kinase SOBIR1 OS=Arabidopsis thaliana GN=SOBIR1 PE=1 SV=1//0
evm.TU.BraA04002346	0	24.7586	#NAME?	4.2672e-05	0.0013847	--	sp|A1U2U9|RLMD_MARHV 23S rRNA (uracil(1939)-C(5))-methyltransferase RlmD OS=Marinobacter hydrocarbonoclasticus (strain ATCC 700491 / DSM 11845 / VT8) GN=rlmD PE=3 SV=1//2.84895e-13
evm.TU.BraA04002361	33.9641	0	Inf	1.0647e-06	4.7671e-05	--	-//-
evm.TU.BraA04002392	618.86	2411.49	-1.9622	9.461e-05	0.002809	--	-//-
evm.TU.BraA04002393	35.4058	164.825	-2.2189	0.00032471	0.0081092	--	sp|O48847|LUH_ARATH Transcriptional corepressor LEUNIG_HOMOLOG OS=Arabidopsis thaliana GN=LUH PE=1 SV=1//1.74925e-14
evm.TU.BraA04002394	23.2141	136.126	-2.5519	0.00015246	0.0042259	--	sp|Q8GYJ3|KRP4_ARATH Cyclin-dependent kinase inhibitor 4 OS=Arabidopsis thaliana GN=KRP4 PE=1 SV=2//1.15729e-55
evm.TU.BraA04002483	0	37.1171	#NAME?	0.00075461	0.016477	--	sp|Q01197|E6_GOSHI Protein E6 OS=Gossypium hirsutum GN=E6 PE=2 SV=1//2.27879e-09
evm.TU.BraA04002618	154.707	1.28069	6.9165	4.7804e-07	2.3083e-05	--	-//-
evm.TU.BraA04002639	0	23.7524	#NAME?	6.0897e-05	0.0018883	--	sp|P61222|ABCE1_MOUSE ATP-binding cassette sub-family E member 1 OS=Mus musculus GN=Abce1 PE=2 SV=1//7.7956e-11
evm.TU.BraA04002660	0	59.9004	#NAME?	8.4346e-10	6.2124e-08	--	-//-
evm.TU.BraA04002661	0	67.3354	#NAME?	1.3403e-10	1.1188e-08	--	-//-
evm.TU.BraA04002662	0	36.0346	#NAME?	7.9326e-07	3.6415e-05	--	-//-
evm.TU.BraA04002768	194.296	0.596253	8.3481	3.7575e-18	8.0733e-16	--	-//-
evm.TU.BraA04002845	0.285759	16.794	-5.877	0.0027972	0.047595	--	-//-
evm.TU.BraA04002873	0.367029	47.1213	-7.0043	1.9974e-07	1.0361e-05	--	sp|Q9LYN0|PR1B1_ARATH PRA1 family protein B1 OS=Arabidopsis thaliana GN=PRA1B1 PE=1 SV=1//2.14151e-44
evm.TU.BraA04002882	77.2875	1.24455	5.9565	0.0016157	0.030902	--	sp|Q09695|YA22_SCHPO Uncharacterized protein C2F7.02c OS=Schizosaccharomyces pombe (strain 972 / ATCC 24843) GN=SPAC2F7.02c PE=1 SV=1//1.52573e-15
evm.TU.BraA04002896	169.452	15.4616	3.4541	4.5881e-05	0.0014756	--	sp|O80952|PGPS1_ARATH CDP-diacylglycerol--glycerol-3-phosphate 3-phosphatidyltransferase 1, chloroplastic OS=Arabidopsis thaliana GN=PGPS1 PE=1 SV=1//5.92728e-116
evm.TU.BraA04002907	0	55.8938	#NAME?	2.7425e-09	1.8789e-07	--	sp|Q9SIY7|PR1B2_ARATH PRA1 family protein B2 OS=Arabidopsis thaliana GN=PRA1B2 PE=1 SV=1//4.78434e-33
evm.TU.BraA04002910	1176.04	9.58693	6.9386	2.2652e-11	2.1145e-09	--	sp|Q6DEL1|S38A7_DANRE Putative sodium-coupled neutral amino acid transporter 7 OS=Danio rerio GN=slc38a7 PE=2 SV=1//2.23215e-09
evm.TU.BraA04002969	119.683	513.076	-2.0999	0.00019575	0.0052495	--	sp|O80678|UBA2B_ARATH UBP1-associated protein 2B OS=Arabidopsis thaliana GN=UBA2B PE=2 SV=1//1.31001e-158
evm.TU.BraA04002971	49.5338	190.079	-1.9401	0.00089599	0.018937	--	-//-
evm.TU.BraA04002973	73.2741	345.315	-2.2365	7.5588e-05	0.0023103	--	sp|O80673|CAMK1_ARATH CDPK-related kinase 1 OS=Arabidopsis thaliana GN=CRK1 PE=1 SV=1//0
evm.TU.BraA04002974	117.686	16.2805	2.8537	0.00038247	0.0093051	--	sp|P47082|AVT1_YEAST Vacuolar amino acid transporter 1 OS=Saccharomyces cerevisiae (strain ATCC 204508 / S288c) GN=AVT1 PE=1 SV=1//6.09116e-31
evm.TU.BraA04003002	37.4924	0	Inf	3.472e-07	1.7246e-05	--	-//-
evm.TU.BraA04003003	63.8799	0.622276	6.6817	4.211e-09	2.7851e-07	--	-//-
evm.TU.BraA04003023	271.551	65.6106	2.0492	0.00027988	0.0071268	--	-//-
evm.TU.BraA04003027	232.946	67.025	1.7972	0.0018159	0.033796	--	-//-
evm.TU.BraA04003087	0	31.8097	#NAME?	3.6183e-06	0.00014729	--	-//-
evm.TU.BraA04003100	354.939	2431.88	-2.7764	1.9504e-07	1.0146e-05	--	-//-
evm.TU.BraA04003104	165.492	576.951	-1.8017	0.00040776	0.009799	--	-//-
evm.TU.BraA04003112	86.464	12.9415	2.7401	0.00020812	0.0055445	--	sp|Q9SZL8|FRS5_ARATH Protein FAR1-RELATED SEQUENCE 5 OS=Arabidopsis thaliana GN=FRS5 PE=2 SV=1//2.20819e-24
evm.TU.BraA04003129	427.555	2507.93	-2.5523	0.00069255	0.015428	--	sp|O22869|DF197_ARATH Defensin-like protein 197 OS=Arabidopsis thaliana GN=ATTI6 PE=3 SV=1//2.54479e-24
evm.TU.BraA04003132	3.02013	33.5414	-3.4733	0.0022672	0.040335	--	sp|D7SFH9|GPDL2_ARATH Glycerophosphodiester phosphodiesterase protein kinase domain-containing GDPDL2 OS=Arabidopsis thaliana GN=GDPDL2 PE=1 SV=1//2.62157e-138
evm.TU.BraA04003251	419.068	59.6261	2.8132	6.8555e-07	3.2037e-05	--	sp|O80840|PMM_ARATH Phosphomannomutase OS=Arabidopsis thaliana GN=PMM PE=1 SV=1//1.81415e-166
evm.TU.BraA05000045	0.571518	191.761	-8.3903	2.1619e-17	3.9647e-15	--	sp|P10978|POLX_TOBAC Retrovirus-related Pol polyprotein from transposon TNT 1-94 OS=Nicotiana tabacum PE=2 SV=1//1.62077e-09
evm.TU.BraA05000046	1.59134	73.596	-5.5313	3.4684e-08	2.0281e-06	--	-//-
evm.TU.BraA05000067	0	107.338	#NAME?	3.4453e-14	4.3896e-12	--	-//-
evm.TU.BraA05000078	0.367029	20.0231	-5.7696	0.00081654	0.017492	--	-//-
evm.TU.BraA05000166	87.7181	472.374	-2.429	4.8967e-06	0.00019248	--	-//-
evm.TU.BraA05000238	101.274	516.421	-2.3503	2.8467e-05	0.00095888	--	sp|O82345|BAG6_ARATH BAG family molecular chaperone regulator 6 OS=Arabidopsis thaliana GN=BAG6 PE=1 SV=1//0
evm.TU.BraA05000288	10.5637	943.296	-6.4805	2.6695e-05	0.00090423	--	-//-
evm.TU.BraA05000330	206.769	53.2356	1.9576	0.00094053	0.019707	--	sp|Q4R7M4|DTWD2_MACFA DTW domain-containing protein 2 OS=Macaca fascicularis GN=DTWD2 PE=2 SV=1//3.51731e-16
evm.TU.BraA05000397	93.6241	384.902	-2.0395	0.00014148	0.0039825	--	sp|Q9SIN1|TTL3_ARATH Inactive TPR repeat-containing thioredoxin TTL3 OS=Arabidopsis thaliana GN=TTL3 PE=1 SV=2//0
evm.TU.BraA05000399	8.93717	204.865	-4.5187	2.8284e-05	0.00095358	--	sp|Q5GM68|CAPP2_ARATH Phosphoenolpyruvate carboxylase 2 OS=Arabidopsis thaliana GN=PPC2 PE=1 SV=2//0
evm.TU.BraA05000446	53.0763	4.49036	3.5632	0.00024961	0.006488	--	sp|Q8W0Z7|BCAL1_ARATH Branched-chain-amino-acid aminotransferase-like protein 1 OS=Arabidopsis thaliana GN=At3g05190 PE=2 SV=1//0
evm.TU.BraA05000484	972.019	3269.8	-1.7501	0.00027695	0.0070669	--	sp|O81439|PAP1_ARATH Probable plastid-lipid-associated protein 1, chloroplastic OS=Arabidopsis thaliana GN=PAP1 PE=1 SV=1//0
evm.TU.BraA05000673	77.977	262.602	-1.7518	0.0019602	0.035912	--	sp|O22126|FLA8_ARATH Fasciclin-like arabinogalactan protein 8 OS=Arabidopsis thaliana GN=FLA8 PE=1 SV=1//0
evm.TU.BraA05000681	0	62.2026	#NAME?	5.2702e-10	4.0035e-08	--	sp|Q50EK3|C04C1_PINTA Cytochrome P450 704C1 OS=Pinus taeda GN=CYP704C1 PE=2 SV=1//4.33922e-41
evm.TU.BraA05000709	303.675	930.28	-1.6151	0.0028774	0.048727	--	sp|O80823|C86A8_ARATH Cytochrome P450 86A8 OS=Arabidopsis thaliana GN=CYP86A8 PE=2 SV=1//9.01921e-52
evm.TU.BraA05000745	413.843	106.738	1.955	0.00039912	0.0096423	--	sp|Q9XEE6|C3H29_ARATH Zinc finger CCCH domain-containing protein 29 OS=Arabidopsis thaliana GN=At2g40140 PE=2 SV=1//0
evm.TU.BraA05000758	3.72627	696.512	-7.5463	2.5817e-25	1.6163e-22	--	sp|O04209|CLC2_ARATH Clathrin light chain 2 OS=Arabidopsis thaliana GN=CLC2 PE=1 SV=1//5.95818e-128
evm.TU.BraA05000762	254.311	43.0629	2.5621	1.1006e-05	0.00040125	--	sp|Q9SND9|Y3028_ARATH Uncharacterized acetyltransferase At3g50280 OS=Arabidopsis thaliana GN=At3g50280 PE=3 SV=1//6.23051e-51
evm.TU.BraA05000765	1946.54	526.944	1.8852	0.00021196	0.0056343	--	sp|P58684|SPCS2_ARATH Probable signal peptidase complex subunit 2 OS=Arabidopsis thaliana GN=At2g39960 PE=2 SV=1//6.3029e-110
evm.TU.BraA05000774	47.1998	412.089	-3.1261	2.1598e-06	9.2483e-05	--	-//-
evm.TU.BraA05000783	229.003	731.833	-1.6761	0.001533	0.029594	--	sp|P54887|P5CS1_ARATH Delta-1-pyrroline-5-carboxylate synthase A OS=Arabidopsis thaliana GN=P5CSA PE=1 SV=1//0
evm.TU.BraA05000794	148.41	1.78346	6.3788	1.6224e-10	1.3209e-08	--	sp|O64982|PRS7_PRUPE 26S protease regulatory subunit 7 OS=Prunus persica GN=RPT1 PE=2 SV=1//1.8226e-174
evm.TU.BraA05000834	0	32.0327	#NAME?	0.00014268	0.0040042	--	sp|O04244|Y4200_ARATH Uncharacterized protein At4g02000 OS=Arabidopsis thaliana GN=At4g02000 PE=2 SV=1//7.73457e-13
evm.TU.BraA05000846	135.359	24.2655	2.4798	0.00022793	0.0059973	--	-//-
evm.TU.BraA05000910	164.245	2.73759	5.9068	2.0045e-13	2.3787e-11	--	-//-
evm.TU.BraA05000930	8.09295	74.2277	-3.1972	5.0226e-05	0.0015942	--	sp|Q0PGJ6|AKRC9_ARATH Aldo-keto reductase family 4 member C9 OS=Arabidopsis thaliana GN=AKR4C9 PE=1 SV=1//0
evm.TU.BraA05000937	1.67261	78.4786	-5.5521	1.1712e-08	7.2698e-07	--	-//-
evm.TU.BraA05000968	88.8046	345.198	-1.9587	0.0007082	0.015709	--	sp|Q9LFG2|DAPF_ARATH Diaminopimelate epimerase, chloroplastic OS=Arabidopsis thaliana GN=DAPF PE=1 SV=1//0
evm.TU.BraA05000987	0	64.6357	#NAME?	0.00033179	0.0082687	--	-//-
evm.TU.BraA05000991	43.8846	227.666	-2.3751	5.2131e-05	0.0016432	--	sp|P35510|PAL1_ARATH Phenylalanine ammonia-lyase 1 OS=Arabidopsis thaliana GN=PAL1 PE=1 SV=3//0
evm.TU.BraA05000997	0	306.816	#NAME?	7.382e-08	4.0923e-06	--	sp|Q9SJL0|U86A1_ARATH UDP-glycosyltransferase 86A1 OS=Arabidopsis thaliana GN=UGT86A1 PE=2 SV=1//0
evm.TU.BraA05001058	28.3213	0	Inf	5.775e-06	0.00022332	--	sp|O48921|C97B2_SOYBN Cytochrome P450 97B2, chloroplastic OS=Glycine max GN=CYP97B2 PE=2 SV=1//2.67168e-49
evm.TU.BraA05001214	0.571518	81.3975	-7.154	2.6337e-10	2.1018e-08	--	-//-
evm.TU.BraA05001261	27.7557	117.112	-2.077	0.0020558	0.037251	--	-//-
evm.TU.BraA05001319	3.69506	183.809	-5.6365	2.3542e-13	2.7664e-11	--	sp|Q86HW6|Y6461_DICDI Probable serine/threonine-protein kinase DDB_G0276461 OS=Dictyostelium discoideum GN=DDB_G0276461 PE=3 SV=1//1.35496e-66
evm.TU.BraA05001347	56.8354	284.843	-2.3253	5.2083e-05	0.0016431	--	sp|Q8L762|BAM6_ARATH Beta-amylase 6 OS=Arabidopsis thaliana GN=BAM6 PE=2 SV=1//0
evm.TU.BraA05001350	131.259	0.285115	8.8467	2.3411e-15	3.3868e-13	--	-//-
evm.TU.BraA05001433	89.0699	576.564	-2.6945	0.00034215	0.0084688	--	sp|Q9M339|RS32_ARATH 40S ribosomal protein S3-2 OS=Arabidopsis thaliana GN=RPS3B PE=1 SV=1//3.37699e-154
evm.TU.BraA05001453	0	14.5695	#NAME?	0.0020559	0.037251	--	sp|Q9SIC9|PP178_ARATH Pentatricopeptide repeat-containing protein At2g31400, chloroplastic OS=Arabidopsis thaliana GN=At2g31400 PE=2 SV=1//1.37731e-23
evm.TU.BraA05001454	0	20.2732	#NAME?	0.0028295	0.048032	--	sp|Q9SIC9|PP178_ARATH Pentatricopeptide repeat-containing protein At2g31400, chloroplastic OS=Arabidopsis thaliana GN=At2g31400 PE=2 SV=1//2.58153e-171
evm.TU.BraA05001466	98.4134	359.415	-1.8687	0.00068812	0.015346	--	sp|Q9ZP54|PARP1_ARATH Poly [ADP-ribose] polymerase 1 OS=Arabidopsis thaliana GN=PARP1 PE=1 SV=2//0
evm.TU.BraA05001503	13.8565	243.412	-4.1348	4.6831e-07	2.2703e-05	--	sp|P46643|AAT1_ARATH Aspartate aminotransferase, mitochondrial OS=Arabidopsis thaliana GN=ASP1 PE=1 SV=1//0
evm.TU.BraA05001526	86.832	536.778	-2.628	4.7133e-06	0.00018684	--	sp|P92994|TCMO_ARATH Trans-cinnamate 4-monooxygenase OS=Arabidopsis thaliana GN=CYP73A5 PE=2 SV=1//0
evm.TU.BraA05001560	3657.64	10503.8	-1.5219	0.00079601	0.017133	--	sp|P48624|FAD3E_BRANA Omega-3 fatty acid desaturase, endoplasmic reticulum OS=Brassica napus GN=FAD3 PE=2 SV=1//0
evm.TU.BraA05001571	13.0214	71.0963	-2.4489	0.001425	0.027894	--	sp|O81643|VILI1_ARATH Villin-1 OS=Arabidopsis thaliana GN=VLN1 PE=2 SV=2//0
evm.TU.BraA05001591	0	32.9547	#NAME?	2.251e-06	9.5935e-05	--	sp|P10978|POLX_TOBAC Retrovirus-related Pol polyprotein from transposon TNT 1-94 OS=Nicotiana tabacum PE=2 SV=1//5.27584e-25
evm.TU.BraA05001600	0	39.3946	#NAME?	2.8477e-07	1.4366e-05	--	sp|Q94CD1|HHT1_ARATH Omega-hydroxypalmitate O-feruloyl transferase OS=Arabidopsis thaliana GN=HHT1 PE=1 SV=1//2.06529e-30
evm.TU.BraA05001660	0	38.9891	#NAME?	3.3155e-07	1.6537e-05	--	sp|Q8LPK5|CESA8_ARATH Cellulose synthase A catalytic subunit 8 [UDP-forming] OS=Arabidopsis thaliana GN=CESA8 PE=1 SV=1//2.22549e-107
evm.TU.BraA05001761	0	17.7423	#NAME?	0.00055793	0.012896	--	sp|F4HRI2|HEI10_ARATH E3 ubiquitin-protein ligase CCNB1IP1 homolog OS=Arabidopsis thaliana GN=HEI10 PE=2 SV=1//1.93122e-42
evm.TU.BraA05001790	18.77	0	Inf	0.00022593	0.0059621	--	sp|Q9S758|SPL5_ARATH Squamosa promoter-binding-like protein 5 OS=Arabidopsis thaliana GN=SPL5 PE=2 SV=1//5.90915e-66
evm.TU.BraA05001791	114.861	16.3595	2.8117	3.4522e-05	0.001145	--	sp|F4HPR5|DRP5A_ARATH Dynamin-related protein 5A OS=Arabidopsis thaliana GN=DRP5A PE=2 SV=1//0
evm.TU.BraA05001811	0	31.7346	#NAME?	0.00092397	0.019416	--	sp|Q5RC30|SC11C_PONAB Signal peptidase complex catalytic subunit SEC11C OS=Pongo abelii GN=SEC11C PE=2 SV=3//9.77695e-70
evm.TU.BraA05001827	1.9288	54.8311	-4.8292	1.6208e-06	7.0905e-05	--	-//-
evm.TU.BraA05001834	13.2759	76.9654	-2.5354	0.00080942	0.017381	--	sp|Q9SE50|BGL18_ARATH Beta-D-glucopyranosyl abscisate beta-glucosidase OS=Arabidopsis thaliana GN=BGLU18 PE=1 SV=2//0
evm.TU.BraA05001887	209.193	43.1901	2.2761	0.00011092	0.003228	--	sp|O80397|M2K4_ARATH Mitogen-activated protein kinase kinase 4 OS=Arabidopsis thaliana GN=MKK4 PE=1 SV=1//4.9311e-179
evm.TU.BraA05001896	0.857277	21.8033	-4.6686	0.0026225	0.045476	--	sp|Q5D018|RBM8A_DANRE RNA-binding protein 8A OS=Danio rerio GN=rbm8a PE=2 SV=1//3.8527e-39
evm.TU.BraA05001926	63.0836	1.19251	5.7252	5.2971e-08	3.01e-06	--	sp|Q9LNW3|P2C03_ARATH Protein phosphatase 2C 3 OS=Arabidopsis thaliana GN=AIP1 PE=1 SV=1//3.76143e-43
evm.TU.BraA05001932	58.8214	0	Inf	3.7443e-08	2.1753e-06	--	sp|Q10AZ4|ACT3_ORYSJ Actin-3 OS=Oryza sativa subsp. japonica GN=ACT3 PE=2 SV=1//1.23164e-40
evm.TU.BraA05001935	26.1569	0	Inf	1.5765e-05	0.00055958	--	-//-
evm.TU.BraA05002003	21.3702	102.209	-2.2578	0.0023711	0.041856	--	-//-
evm.TU.BraA05002009	158.528	36.2987	2.1267	0.0020342	0.036987	--	-//-
evm.TU.BraA05002077	0	62.526	#NAME?	5.0295e-10	3.8367e-08	--	sp|Q943Z6|SRP19_ARATH Signal recognition particle 19 kDa protein OS=Arabidopsis thaliana GN=SRP19 PE=1 SV=1//1.11218e-71
evm.TU.BraA05002265	0.285759	64.427	-7.8167	2.2665e-09	1.5676e-07	--	sp|Q9XIC5|NAC17_ARATH NAC domain-containing protein 17 OS=Arabidopsis thaliana GN=NAC017 PE=2 SV=1//0
evm.TU.BraA05002270	1940.22	16.4618	6.881	2.3457e-19	5.874e-17	--	sp|Q9ZV56|CCT1_ARATH Choline-phosphate cytidylyltransferase 1 OS=Arabidopsis thaliana GN=CCT1 PE=1 SV=1//7.94727e-09
evm.TU.BraA05002289	78.4491	287.773	-1.8751	0.00059113	0.013507	--	sp|Q8L5Z1|GDL17_ARATH GDSL esterase/lipase At1g33811 OS=Arabidopsis thaliana GN=At1g33811 PE=2 SV=1//0
evm.TU.BraA05002294	0	182.976	#NAME?	6.574e-19	1.54e-16	--	-//-
evm.TU.BraA05002350	0	17.9398	#NAME?	0.00050796	0.011884	--	sp|Q8RY18|Y5436_ARATH MATH domain-containing protein At5g43560 OS=Arabidopsis thaliana GN=At5g43560 PE=1 SV=1//2.68331e-29
evm.TU.BraA05002364	11.921	1832.84	-7.2644	9.1583e-28	7.5579e-25	--	sp|Q9LQL0|GCSH3_ARATH Glycine cleavage system H protein 3, mitochondrial OS=Arabidopsis thaliana GN=GDH3 PE=1 SV=1//3.1969e-90
evm.TU.BraA05002386	32.6569	0	Inf	1.5997e-06	7.0152e-05	--	-//-
evm.TU.BraA05002421	44.5017	3.92479	3.5032	0.0002968	0.007479	--	sp|P0C2G1|FBL26_ARATH F-box/LRR-repeat protein At3g58980 OS=Arabidopsis thaliana GN=At3g58980 PE=2 SV=1//8.16549e-27
evm.TU.BraA05002434	64.4035	6.00942	3.4218	4.4944e-05	0.0014506	--	-//-
evm.TU.BraA05002444	5.34718	85.5868	-4.0005	1.7284e-06	7.4894e-05	--	sp|Q9C6S7|PMTK_ARATH Probable methyltransferase PMT20 OS=Arabidopsis thaliana GN=At1g31850 PE=2 SV=1//0
evm.TU.BraA05002476	2148.7	92.4936	4.538	1.7699e-15	2.602e-13	--	-//-
evm.TU.BraA05002485	10.4963	97.8696	-3.221	1.8676e-05	0.00064943	--	sp|P93735|ELIP1_ARATH Early light-induced protein 1, chloroplastic OS=Arabidopsis thaliana GN=ELIP1 PE=1 SV=1//1.98298e-100
evm.TU.BraA05002494	1.19474	352.695	-8.2056	1.7796e-22	7.9778e-20	--	-//-
evm.TU.BraA05002533	1488.96	456.501	1.7056	0.00053246	0.012378	--	sp|Q9LJ98|PFD2_ARATH Probable prefoldin subunit 2 OS=Arabidopsis thaliana GN=At3g22480 PE=2 SV=1//2.12609e-72
evm.TU.BraA05002597	497.734	151.097	1.7199	0.0012205	0.024431	--	sp|Q9LSY9|U71B1_ARATH UDP-glycosyltransferase 71B1 OS=Arabidopsis thaliana GN=UGT71B1 PE=2 SV=1//0
evm.TU.BraA05002628	57.1789	4.07032	3.8123	3.0863e-05	0.0010338	--	sp|Q9LIG0|Y3136_ARATH Clavaminate synthase-like protein At3g21360 OS=Arabidopsis thaliana GN=At3g21360 PE=1 SV=1//0
evm.TU.BraA05002709	0.285759	25.6651	-6.4889	0.00012233	0.0035085	--	sp|O04244|Y4200_ARATH Uncharacterized protein At4g02000 OS=Arabidopsis thaliana GN=At4g02000 PE=2 SV=1//2.43088e-15
evm.TU.BraA05002716	62.4123	4854.21	-6.2813	2.236e-06	9.5405e-05	--	sp|P27985|RBS2_BRANA Ribulose bisphosphate carboxylase small chain F1, chloroplastic OS=Brassica napus GN=RBCS F1 PE=3 SV=1//3.48972e-119
evm.TU.BraA05002722	211.686	3.38589	5.9662	1.2969e-05	0.00046719	--	sp|Q9FFX0|RBL9_ARATH RHOMBOID-like protein 9, chloroplastic OS=Arabidopsis thaliana GN=RBL9 PE=2 SV=1//0
evm.TU.BraA05002732	198.961	30.8984	2.6869	0.00025134	0.0065244	--	sp|Q6DD45|ZCHC8_XENLA Zinc finger CCHC domain-containing protein 8 OS=Xenopus laevis GN=zcchc8 PE=2 SV=1//1.36681e-16
evm.TU.BraA05002782	36.5769	572.527	-3.9683	1.1818e-10	9.9563e-09	--	sp|F4KHD8|GP210_ARATH Nuclear pore complex protein GP210 OS=Arabidopsis thaliana GN=GB210 PE=1 SV=1//0
evm.TU.BraA05002827	0	14.6379	#NAME?	0.0020206	0.036813	--	sp|Q9FN67|Y5133_ARATH BTB/POZ domain-containing protein At5g41330 OS=Arabidopsis thaliana GN=At5g41330 PE=2 SV=1//0
evm.TU.BraA05002850	5.40796	47.1454	-3.124	0.0010139	0.021099	--	-//-
evm.TU.BraA05002860	514.803	170.646	1.593	0.0021841	0.039125	--	sp|Q641W2|MYG1_RAT UPF0160 protein MYG1, mitochondrial OS=Rattus norvegicus GN=Myg1 PE=1 SV=1//3.9962e-101
evm.TU.BraA05002861	412.094	9.62307	5.4203	0.00066493	0.014904	--	sp|Q944Q0|WNK8_ARATH Serine/threonine-protein kinase WNK8 OS=Arabidopsis thaliana GN=WNK8 PE=1 SV=1//0
evm.TU.BraA05002866	20.5299	273.994	-3.7383	2.2737e-09	1.5696e-07	--	sp|P37707|B2_DAUCA B2 protein OS=Daucus carota PE=2 SV=1//2.97116e-89
evm.TU.BraA05002867	15.1316	616.71	-5.349	1.4645e-10	1.2059e-08	--	-//-
evm.TU.BraA05002868	28.962	249.706	-3.108	2.549e-07	1.3018e-05	--	sp|P42697|DRP1A_ARATH Dynamin-related protein 1A OS=Arabidopsis thaliana GN=DRP1A PE=1 SV=3//0
evm.TU.BraA05002921	95.1423	1633.2	-4.1015	1.7126e-13	2.0389e-11	--	sp|Q9LFG2|DAPF_ARATH Diaminopimelate epimerase, chloroplastic OS=Arabidopsis thaliana GN=DAPF PE=1 SV=1//0
evm.TU.BraA05002927	21.3653	602.038	-4.8165	2.339e-15	3.3868e-13	--	sp|Q9M352|RL362_ARATH 60S ribosomal protein L36-2 OS=Arabidopsis thaliana GN=RPL36B PE=2 SV=1//5.17333e-68
evm.TU.BraA05002978	18.8243	110.04	-2.5474	0.00033453	0.00832	--	sp|Q9LJU6|FAX6_ARATH Protein FATTY ACID EXPORT 6 OS=Arabidopsis thaliana GN=FAX6 PE=3 SV=1//2.13083e-56
evm.TU.BraA05002979	0.398247	33.5673	-6.3973	9.6767e-06	0.00035492	--	sp|Q9LZ06|GSTL3_ARATH Glutathione S-transferase L3 OS=Arabidopsis thaliana GN=GSTL3 PE=2 SV=1//8.74551e-53
evm.TU.BraA05003012	36.5414	284.843	-2.9626	0.0011261	0.022972	--	sp|Q8VYC2|Y2070_ARATH Putative BPI/LBP family protein At3g20270 OS=Arabidopsis thaliana GN=At3g20270 PE=2 SV=1//0
evm.TU.BraA05003026	0.285759	18.0435	-5.9805	0.0018749	0.034611	--	sp|Q9LJY7|C75AK_ARATH Cytochrome P450 705A20 OS=Arabidopsis thaliana GN=CYP705A20 PE=2 SV=1//0
evm.TU.BraA05003124	0	13.9318	#NAME?	0.0026617	0.045957	--	-//-
evm.TU.BraA05003155	0	312.029	#NAME?	3.883e-24	2.1044e-21	--	sp|P87061|TEA1_SCHPO Tip elongation aberrant protein 1 OS=Schizosaccharomyces pombe (strain 972 / ATCC 24843) GN=tea1 PE=1 SV=1//6.62798e-09
evm.TU.BraA05003158	20.4409	149.875	-2.8742	2.113e-05	0.00072862	--	sp|A8JAM0|DRC7_CHLRE Dynein regulatory complex subunit 7 (Fragment) OS=Chlamydomonas reinhardtii GN=DRC7 PE=1 SV=1//2.77696e-16
evm.TU.BraA05003161	0	24.9382	#NAME?	3.4528e-05	0.001145	--	sp|Q7M3S9|RNGB_DICDI RING finger protein B OS=Dictyostelium discoideum GN=rngB PE=2 SV=2//9.11334e-10
evm.TU.BraA05003165	5.30357	147.78	-4.8003	4.1447e-10	3.1953e-08	--	sp|Q8W4J9|RPP8_ARATH Disease resistance protein RPP8 OS=Arabidopsis thaliana GN=RPP8 PE=1 SV=2//8.19881e-129
evm.TU.BraA05003170	0.571518	63.5467	-6.7969	1.2371e-08	7.6392e-07	--	sp|A8JAM0|DRC7_CHLRE Dynein regulatory complex subunit 7 (Fragment) OS=Chlamydomonas reinhardtii GN=DRC7 PE=1 SV=1//1.65528e-13
evm.TU.BraA05003173	0.398247	85.4411	-7.7451	2.1605e-11	2.0271e-09	--	sp|A8JAM0|DRC7_CHLRE Dynein regulatory complex subunit 7 (Fragment) OS=Chlamydomonas reinhardtii GN=DRC7 PE=1 SV=1//4.8675e-16
evm.TU.BraA05003176	44.1061	170.485	-1.9506	0.0017618	0.03301	--	sp|A8JAM0|DRC7_CHLRE Dynein regulatory complex subunit 7 (Fragment) OS=Chlamydomonas reinhardtii GN=DRC7 PE=1 SV=1//3.29284e-09
evm.TU.BraA05003178	0	231.973	#NAME?	3.374e-21	1.145e-18	--	-//-
evm.TU.BraA05003182	0	254.098	#NAME?	4.3945e-22	1.7345e-19	--	sp|A8JAM0|DRC7_CHLRE Dynein regulatory complex subunit 7 (Fragment) OS=Chlamydomonas reinhardtii GN=DRC7 PE=1 SV=1//2.2764e-09
evm.TU.BraA05003198	466.031	140.627	1.7286	0.001141	0.023158	--	-//-
evm.TU.BraA05003203	130	0	Inf	6.7374e-13	7.391e-11	--	-//-
evm.TU.BraA05003204	3500.78	1202.62	1.5415	0.0021628	0.038782	--	sp|P49636|RL40_NICSY Ubiquitin-60S ribosomal protein L40 OS=Nicotiana sylvestris GN=UBICEP52-7 PE=2 SV=2//9.96701e-90
evm.TU.BraA05003249	3.56208	40.7492	-3.516	0.00068035	0.015212	--	sp|Q67YI6|ATL65_ARATH RING-H2 finger protein ATL65 OS=Arabidopsis thaliana GN=ATL65 PE=2 SV=2//5.45914e-06
evm.TU.BraA05003251	261.032	892.643	-1.7739	0.00089744	0.018946	--	sp|Q8H0U5|TIC62_ARATH Protein TIC 62, chloroplastic OS=Arabidopsis thaliana GN=TIC62 PE=1 SV=1//0
evm.TU.BraA05003256	56.1858	9.41602	2.577	0.0015195	0.02941	--	sp|Q8W453|DIRL1_ARATH Putative lipid-transfer protein DIR1 OS=Arabidopsis thaliana GN=DIR1 PE=1 SV=1//5.2182e-14
evm.TU.BraA05003279	160.974	515.469	-1.6791	0.0021768	0.039013	--	sp|Q2JS42|PYRH_SYNJA Uridylate kinase OS=Synechococcus sp. (strain JA-3-3Ab) GN=pyrH PE=3 SV=1//2.0934e-100
evm.TU.BraA05003347	849.197	26.6975	4.9913	1.429e-12	1.5084e-10	--	sp|Q54D08|LST8_DICDI Protein LST8 homolog OS=Dictyostelium discoideum GN=lst8 PE=1 SV=1//2.64756e-120
evm.TU.BraA05003352	99.0124	1435.96	-3.8583	5.333e-11	4.7462e-09	--	sp|Q9SUC9|UGPI7_ARATH Uncharacterized GPI-anchored protein At4g28100 OS=Arabidopsis thaliana GN=At4g28100 PE=1 SV=1//1.76476e-57
evm.TU.BraA05003395	83.9284	10.987	2.9334	0.00012829	0.0036506	--	sp|Q9LD37|CNG20_ARATH Probable cyclic nucleotide-gated ion channel 20, chloroplastic OS=Arabidopsis thaliana GN=CNGC20 PE=2 SV=1//3.15608e-95
evm.TU.BraA05003399	0	110.395	#NAME?	1.8126e-05	0.00063286	--	sp|Q9LDR2|CNG19_ARATH Putative cyclic nucleotide-gated ion channel 19 OS=Arabidopsis thaliana GN=CNGC19 PE=3 SV=1//0
evm.TU.BraA05003400	18.8331	137.81	-2.8713	1.4208e-05	0.00050928	--	sp|Q9SX73|KIP1L_ARATH Kinase-interacting family protein OS=Arabidopsis thaliana GN=At1g48405 PE=2 SV=1//2.00936e-55
evm.TU.BraA05003475	293.142	856.676	-1.5471	0.0011865	0.023904	--	sp|Q9LUS7|RLF23_ARATH Rapid alkalinization factor 23 OS=Arabidopsis thaliana GN=RALF23 PE=1 SV=1//2.31646e-54
evm.TU.BraA05003482	227.919	1035.01	-2.1831	0.00040888	0.0098128	--	sp|O04309|JAL35_ARATH Jacalin-related lectin 35 OS=Arabidopsis thaliana GN=JAL35 PE=1 SV=1//0
evm.TU.BraA05003486	1293.2	336.75	1.9412	0.0001151	0.003325	--	sp|Q94A18|AB29G_ARATH ABC transporter G family member 29 OS=Arabidopsis thaliana GN=ABCG29 PE=2 SV=2//0
evm.TU.BraA05003609	24.0164	213.748	-3.1538	2.7754e-06	0.00011557	--	sp|Q7XTV7|HIP1_ORYSJ Probable E3 ubiquitin-protein ligase HIP1 OS=Oryza sativa subsp. japonica GN=HIP1 PE=1 SV=2//3.01086e-32
evm.TU.BraA05003699	0.367029	31.8773	-6.4405	0.00026827	0.0068891	--	-//-
evm.TU.BraA05003725	4.25419	39.7219	-3.223	0.0011332	0.023071	--	-//-
evm.TU.BraA05003765	290.894	59.3717	2.2926	0.0018015	0.033598	--	-//-
evm.TU.BraA05003772	15.1306	0	Inf	0.0027295	0.046773	--	-//-
evm.TU.BraA05003837	1204.3	385.522	1.6433	0.0010904	0.022401	--	sp|Q9LTV3|SAU72_ARATH Auxin-responsive protein SAUR72 OS=Arabidopsis thaliana GN=SAUR72 PE=2 SV=1//9.78592e-58
evm.TU.BraA05003880	93.9115	715.538	-2.9297	6.459e-08	3.6362e-06	--	sp|Q9LHI0|NDUA6_ARATH NADH dehydrogenase [ubiquinone] 1 alpha subcomplex subunit 6 OS=Arabidopsis thaliana GN=At3g12260 PE=2 SV=1//4.47133e-31
evm.TU.BraA05003904	285.274	11.6081	4.6191	6.29e-12	6.2574e-10	--	sp|Q9SKT6|GAUTA_ARATH Probable galacturonosyltransferase 10 OS=Arabidopsis thaliana GN=GAUT10 PE=2 SV=2//1.05018e-27
evm.TU.BraA05003905	122.548	10.7168	3.5154	0.00010114	0.0029736	--	-//-
evm.TU.BraA05003974	40.3481	0.948829	5.4102	5.5158e-06	0.00021375	--	sp|Q9C776|ATE2_ARATH Arginyl-tRNA--protein transferase 2 OS=Arabidopsis thaliana GN=ATE2 PE=2 SV=1//0
evm.TU.BraA05004034	182.62	1241.33	-2.765	6.8255e-07	3.1938e-05	--	sp|Q941Q2|HBL2_BRANA Non-symbiotic hemoglobin 2 OS=Brassica napus GN=HB2 PE=3 SV=1//1.96427e-55
evm.TU.BraA05004036	4.29779	35.7147	-3.0549	0.0025298	0.044078	--	sp|Q9LZ82|BTR1_ARATH Protein BTR1 OS=Arabidopsis thaliana GN=BTR1 PE=1 SV=1//7.82856e-83
evm.TU.BraA05004044	23.0529	0	Inf	6.1345e-05	0.0019006	--	-//-
evm.TU.BraA05004142	5.50806	94.8953	-4.1067	5.9931e-07	2.8372e-05	--	sp|Q9SR43|PFBS_ARATH Phytochromobilin:ferredoxin oxidoreductase, chloroplastic OS=Arabidopsis thaliana GN=HY2 PE=2 SV=1//0
evm.TU.BraA05004180	0.398247	57.7289	-7.1795	1.1194e-08	6.984e-07	--	sp|Q94K34|FBK51_ARATH F-box/kelch-repeat protein At3g06570 OS=Arabidopsis thaliana GN=At3g06570 PE=2 SV=1//3.3154e-50
evm.TU.BraA05004231	45.6688	4.47961	3.3498	0.00034652	0.008548	--	sp|Q93XW5|NSP5_ARATH Nitrile-specifier protein 5 OS=Arabidopsis thaliana GN=NSP5 PE=2 SV=1//6.00013e-112
evm.TU.BraA05004233	94.045	8.35235	3.4931	0.0010698	0.022058	--	sp|Q9SFD5|TAD2A_ARATH Transcriptional adapter ADA2a OS=Arabidopsis thaliana GN=ADA2A PE=1 SV=1//0
evm.TU.BraA05004298	70.8926	0	Inf	0.0001297	0.0036881	--	sp|Q96328|SAC8_ARATH Phosphoinositide phosphatase SAC8 OS=Arabidopsis thaliana GN=SAC8 PE=2 SV=1//3.15977e-19
evm.TU.BraA05004398	69.4403	0	Inf	3.4737e-11	3.1692e-09	--	sp|P93000|GL23_ARATH Germin-like protein subfamily 2 member 3 OS=Arabidopsis thaliana GN=GLP8 PE=2 SV=1//6.66278e-119
evm.TU.BraA05004403	0	160.42	#NAME?	1.0408e-17	2.0318e-15	--	-//-
evm.TU.BraA05004431	133.033	5.1173	4.7003	0.0017068	0.032194	--	sp|Q9MA63|Y3550_ARATH REF/SRPP-like protein At3g05500 OS=Arabidopsis thaliana GN=At3g05500 PE=1 SV=1//3.97334e-147
evm.TU.BraA05004443	4.73469	187.12	-5.3046	8.2586e-12	8.1489e-10	--	sp|Q9MA85|PP215_ARATH Pentatricopeptide repeat-containing protein At3g05340 OS=Arabidopsis thaliana GN=PCMP-E83 PE=2 SV=2//0
evm.TU.BraA05004496	33.7176	211.113	-2.6464	5.8419e-05	0.0018162	--	sp|A1TZE0|FTSH_MARHV ATP-dependent zinc metalloprotease FtsH OS=Marinobacter hydrocarbonoclasticus (strain ATCC 700491 / DSM 11845 / VT8) GN=ftsH PE=3 SV=1//5.08537e-36
evm.TU.BraA05004515	0.652788	120.286	-7.5256	2.5033e-13	2.9202e-11	--	sp|Q9SQG2|APY1_ARATH Apyrase 1 OS=Arabidopsis thaliana GN=APY1 PE=1 SV=1//5.12276e-11
evm.TU.BraA05004544	31.5356	303.621	-3.2672	1.3453e-07	7.2691e-06	--	sp|Q9SRV7|SY131_ARATH Putative syntaxin-131 OS=Arabidopsis thaliana GN=SYP131 PE=3 SV=1//2.97225e-167
evm.TU.BraA05004601	36.3369	188.995	-2.3788	7.0748e-05	0.0021715	--	sp|Q9M9M4|CSLD3_ARATH Cellulose synthase-like protein D3 OS=Arabidopsis thaliana GN=CSLD3 PE=1 SV=1//0
evm.TU.BraA05004629	456.358	139.839	1.7064	0.0022938	0.040668	--	-//-
evm.TU.BraA05004632	170.226	513.538	-1.593	0.0014286	0.027928	--	sp|Q39208|SC5D1_ARATH Delta(7)-sterol-C5(6)-desaturase 1 OS=Arabidopsis thaliana GN=STE1 PE=1 SV=2//0
evm.TU.BraA05004637	359.355	117.78	1.6093	0.0025828	0.044873	--	-//-
evm.TU.BraA05004638	5694.46	1156.94	2.2992	9.1194e-05	0.0027299	--	sp|Q9SDM8|DCAM3_BRAJU S-adenosylmethionine decarboxylase proenzyme 3 OS=Brassica juncea GN=SAMDC3 PE=2 SV=1//0
evm.TU.BraA05004639	274.347	66.9733	2.0343	0.00025246	0.0065385	--	-//-
evm.TU.BraA05004697	2531.04	409.037	2.6294	2.4294e-06	0.00010278	--	sp|Q9SRH6|HIR3_ARATH Hypersensitive-induced response protein 3 OS=Arabidopsis thaliana GN=HIR3 PE=1 SV=1//0
evm.TU.BraA05004719	171.515	851.952	-2.3124	0.00033647	0.0083568	--	sp|Q8LGG8|USPAL_ARATH Universal stress protein A-like protein OS=Arabidopsis thaliana GN=At3g01520 PE=1 SV=2//2.49312e-104
evm.TU.BraA06000050	1.99123	31.2067	-3.9701	0.00046797	0.011063	--	sp|Q9UR07|TF211_SCHPO Transposon Tf2-11 polyprotein OS=Schizosaccharomyces pombe (strain 972 / ATCC 24843) GN=Tf2-11 PE=3 SV=1//2.93679e-91
evm.TU.BraA06000079	35.2528	2.87251	3.6174	0.00055132	0.012767	--	sp|O22397|POT1_ARATH Potassium transporter 1 OS=Arabidopsis thaliana GN=POT1 PE=1 SV=2//7.62658e-30
evm.TU.BraA06000106	0	101.072	#NAME?	1.2597e-13	1.5146e-11	--	sp|O22056|SIGB_ARATH RNA polymerase sigma factor sigB OS=Arabidopsis thaliana GN=SIGB PE=2 SV=2//1.75163e-34
evm.TU.BraA06000144	0	148.346	#NAME?	5.7383e-17	9.8751e-15	--	-//-
evm.TU.BraA06000145	113.149	0.331857	8.4134	0.001402	0.027575	--	-//-
evm.TU.BraA06000161	5.83314	51.4505	-3.1408	0.00077647	0.01684	--	sp|P52410|KASC1_ARATH 3-oxoacyl-[acyl-carrier-protein] synthase I, chloroplastic OS=Arabidopsis thaliana GN=KAS1 PE=2 SV=2//2.95616e-104
evm.TU.BraA06000192	121.793	478.141	-1.973	0.00038265	0.0093051	--	sp|Q9FJ40|GDL86_ARATH GDSL esterase/lipase At5g45960 OS=Arabidopsis thaliana GN=At5g45960 PE=2 SV=1//1.07632e-49
evm.TU.BraA06000224	426.796	102.879	2.0526	0.00023053	0.0060527	--	sp|Q38834|R13L4_ARATH Disease resistance RPP13-like protein 4 OS=Arabidopsis thaliana GN=RPP13L4 PE=1 SV=2//9.62574e-12
evm.TU.BraA06000241	7.97071	60.106	-2.9147	0.00067431	0.015096	--	sp|F4KD71|DUR3_ARATH Urea-proton symporter DUR3 OS=Arabidopsis thaliana GN=DUR3 PE=1 SV=1//3.00895e-22
evm.TU.BraA06000248	182.228	9556.65	-5.7127	4.8787e-13	5.4676e-11	--	sp|Q9FH82|PAE11_ARATH Pectin acetylesterase 11 OS=Arabidopsis thaliana GN=PAE11 PE=2 SV=1//0
evm.TU.BraA06000271	584.802	121.697	2.2647	2.4096e-05	0.00082231	--	sp|P42620|YQJG_ECOLI Glutathionyl-hydroquinone reductase YqjG OS=Escherichia coli (strain K12) GN=yqjG PE=1 SV=1//2.1588e-96
evm.TU.BraA06000283	18.1813	0.311138	5.8688	0.0011363	0.0231	--	-//-
evm.TU.BraA06000284	96.8566	0	Inf	7.8437e-14	9.622e-12	--	sp|Q9LU01|Y3IP1_ARATH Ycf3-interacting protein 1, chloroplastic OS=Arabidopsis thaliana GN=Y3IP1 PE=1 SV=1//3.74463e-27
evm.TU.BraA06000298	34.1311	139.689	-2.0331	0.002451	0.042953	--	sp|Q9FKV1|ANTR5_ARATH Probable anion transporter 5 OS=Arabidopsis thaliana GN=ANTR5 PE=2 SV=1//8.84389e-118
evm.TU.BraA06000318	55.5993	170.73	-1.6186	0.002837	0.048115	--	sp|Q9FFH3|IDD8_ARATH Zinc finger protein NUTCRACKER OS=Arabidopsis thaliana GN=NUC PE=2 SV=1//8.37738e-86
evm.TU.BraA06000320	135.828	928.193	-2.7726	7.4195e-07	3.4407e-05	--	sp|Q9S7Z3|PCS1_ARATH Glutathione gamma-glutamylcysteinyltransferase 1 OS=Arabidopsis thaliana GN=PCS1 PE=1 SV=1//0
evm.TU.BraA06000326	99.6477	416.376	-2.063	0.0024127	0.042446	--	sp|P27061|PPA1_SOLLC Acid phosphatase 1 OS=Solanum lycopersicum GN=APS1 PE=2 SV=1//1.06467e-53
evm.TU.BraA06000342	48.7397	192.694	-1.9831	0.0011984	0.024073	--	sp|Q9M7I7|CLH2_ARATH Chlorophyllase-2, chloroplastic OS=Arabidopsis thaliana GN=CLH2 PE=1 SV=1//0
evm.TU.BraA06000351	28.7372	123.712	-2.106	0.0020009	0.03651	--	sp|Q9FG87|KCS19_ARATH 3-ketoacyl-CoA synthase 19 OS=Arabidopsis thaliana GN=KCS19 PE=2 SV=1//2.84948e-12
evm.TU.BraA06000378	42.2664	166.043	-1.974	0.001074	0.022133	--	-//-
evm.TU.BraA06000475	45.6563	0.285115	7.3231	4.2121e-06	0.000169	--	sp|Q8H0X6|CYT6_ARATH Cysteine proteinase inhibitor 6 OS=Arabidopsis thaliana GN=CYS6 PE=1 SV=2//1.89982e-07
evm.TU.BraA06000510	0	38.0474	#NAME?	4.8017e-07	2.3124e-05	--	-//-
evm.TU.BraA06000511	0	105.732	#NAME?	5.0706e-14	6.349e-12	--	-//-
evm.TU.BraA06000512	1.44928	37.3213	-4.6866	5.6997e-05	0.001778	--	sp|Q8RWF5|MATE9_ARATH MATE efflux family protein 9 OS=Arabidopsis thaliana GN=DTXL5 PE=2 SV=1//5.67962e-140
evm.TU.BraA06000546	27.4726	125.51	-2.1917	0.001014	0.021099	--	sp|Q9M290|NAC61_ARATH Putative NAC domain-containing protein 61 OS=Arabidopsis thaliana GN=NAC061 PE=2 SV=1//2.71923e-129
evm.TU.BraA06000550	3033.5	1030.65	1.5574	0.0013754	0.027142	--	sp|P32962|NRL2_ARATH Nitrilase 2 OS=Arabidopsis thaliana GN=NIT2 PE=1 SV=1//0
evm.TU.BraA06000586	2.38948	102.066	-5.4167	4.1665e-10	3.2053e-08	--	sp|P93087|CALM_CAPAN Calmodulin OS=Capsicum annuum GN=CCM1 PE=2 SV=3//1.64512e-60
evm.TU.BraA06000625	0	60.0111	#NAME?	8.8614e-10	6.4872e-08	--	-//-
evm.TU.BraA06000631	18.4244	109.269	-2.5682	0.00037287	0.0091357	--	sp|Q9FN03|UVR8_ARATH Ultraviolet-B receptor UVR8 OS=Arabidopsis thaliana GN=UVR8 PE=1 SV=1//4.51388e-19
evm.TU.BraA06000744	258.573	32.2556	3.0029	6.7087e-07	3.1513e-05	--	sp|O13942|YEPC_SCHPO Uncharacterized protein C23H3.12c OS=Schizosaccharomyces pombe (strain 972 / ATCC 24843) GN=SPAC23H3.12c PE=4 SV=1//1.04078e-11
evm.TU.BraA06000796	71.5881	5.79692	3.6264	0.0027044	0.046452	--	sp|Q9LNN2|LECT3_ARATH Lectin-like protein At1g53070 OS=Arabidopsis thaliana GN=At1g53070 PE=2 SV=1//5.91396e-131
evm.TU.BraA06000802	40.9639	0.311138	7.0407	5.9306e-07	2.8113e-05	--	-//-
evm.TU.BraA06000813	27.8844	121.32	-2.1213	0.0011557	0.023417	--	sp|Q38824|IAA6_ARATH Auxin-responsive protein IAA6 OS=Arabidopsis thaliana GN=IAA6 PE=1 SV=2//8.45582e-95
evm.TU.BraA06000859	3.48081	70.522	-4.3406	2.3259e-06	9.8664e-05	--	sp|Q9FIZ3|GSO2_ARATH LRR receptor-like serine/threonine-protein kinase GSO2 OS=Arabidopsis thaliana GN=GSO2 PE=2 SV=2//6.01837e-71
evm.TU.BraA06000903	28.0841	221.822	-2.9816	1.5206e-06	6.7254e-05	--	-//-
evm.TU.BraA06000921	14.143	0	Inf	0.0019346	0.035569	--	-//-
evm.TU.BraA06000983	0	27.7397	#NAME?	1.3913e-05	0.00049921	--	-//-
evm.TU.BraA06000993	105.349	666.915	-2.6623	0.00032405	0.0080981	--	sp|Q9FR53|TOR_ARATH Serine/threonine-protein kinase TOR OS=Arabidopsis thaliana GN=TOR PE=1 SV=1//5.87264e-14
evm.TU.BraA06001025	59.2128	232.16	-1.9711	0.00044159	0.010515	--	sp|Q93XX5|Y5713_ARATH PI-PLC X domain-containing protein At5g67130 OS=Arabidopsis thaliana GN=At5g67130 PE=1 SV=1//5.08835e-128
evm.TU.BraA06001066	200.451	1007.87	-2.33	5.382e-06	0.00020923	--	sp|Q9FVQ1|NUCL1_ARATH Nucleolin 1 OS=Arabidopsis thaliana GN=NUCL1 PE=1 SV=1//7.10661e-06
evm.TU.BraA06001128	68.2253	2317.16	-5.0859	2.9991e-18	6.521e-16	--	sp|Q54LB8|VP13A_DICDI Putative vacuolar protein sorting-associated protein 13A OS=Dictyostelium discoideum GN=vps13A PE=2 SV=1//3.44582e-16
evm.TU.BraA06001152	50.2335	0	Inf	0.0027342	0.04679	--	sp|P0CG89|H4_SOYBN Histone H4 OS=Glycine max PE=3 SV=1//3.58019e-51
evm.TU.BraA06001261	39.2916	3.45335	3.5082	0.00040169	0.0096851	--	-//-
evm.TU.BraA06001279	588.963	62.6507	3.2328	4.0939e-07	2.0034e-05	--	sp|Q9SA52|CP41B_ARATH Chloroplast stem-loop binding protein of 41 kDa b, chloroplastic OS=Arabidopsis thaliana GN=CSP41B PE=1 SV=1//0
evm.TU.BraA06001282	500.264	0.285115	10.777	1.0997e-08	6.8848e-07	--	sp|Q9SA52|CP41B_ARATH Chloroplast stem-loop binding protein of 41 kDa b, chloroplastic OS=Arabidopsis thaliana GN=CSP41B PE=1 SV=1//2.89264e-83
evm.TU.BraA06001286	272.928	41.0905	2.7316	4.032e-06	0.00016231	--	sp|O80522|GDL2_ARATH GDSL esterase/lipase At1g09390 OS=Arabidopsis thaliana GN=At1g09390 PE=2 SV=1//0
evm.TU.BraA06001294	266.703	3.37528	6.3041	3.9974e-07	1.9641e-05	--	sp|Q500U8|TKPR1_ARATH Tetraketide alpha-pyrone reductase 1 OS=Arabidopsis thaliana GN=TKPR1 PE=1 SV=1//1.36759e-78
evm.TU.BraA06001295	519.988	2480.05	-2.2538	7.5113e-06	0.00028205	--	sp|Q500U8|TKPR1_ARATH Tetraketide alpha-pyrone reductase 1 OS=Arabidopsis thaliana GN=TKPR1 PE=1 SV=1//1.1675e-79
evm.TU.BraA06001308	211.553	0	Inf	4.8548e-21	1.574e-18	--	sp|F4I116|SYLC_ARATH Leucine--tRNA ligase, cytoplasmic OS=Arabidopsis thaliana GN=At1g09620 PE=1 SV=1//0
evm.TU.BraA06001309	18.0805	0	Inf	0.0017907	0.033448	--	sp|F4I116|SYLC_ARATH Leucine--tRNA ligase, cytoplasmic OS=Arabidopsis thaliana GN=At1g09620 PE=1 SV=1//0
evm.TU.BraA06001381	1.59299	23.4821	-3.8818	0.0024578	0.043052	--	-//-
evm.TU.BraA06001473	93.1209	614.418	-2.722	2.2532e-07	1.1621e-05	--	sp|Q9M815|PCR8_ARATH Protein PLANT CADMIUM RESISTANCE 8 OS=Arabidopsis thaliana GN=PCR8 PE=1 SV=2//3.20519e-07
evm.TU.BraA06001554	75.9232	16.551	2.1976	0.0018699	0.034571	--	sp|Q9LMY9|PSK1_ARATH Phytosulfokines 1 OS=Arabidopsis thaliana GN=PSK1 PE=2 SV=3//3.27819e-29
evm.TU.BraA06001590	0	132.772	#NAME?	7.7787e-12	7.6968e-10	--	sp|Q6R8G7|PHO13_ARATH Phosphate transporter PHO1 homolog 3 OS=Arabidopsis thaliana GN=PHO1;H3 PE=2 SV=2//2.95397e-32
evm.TU.BraA06001625	0	241.218	#NAME?	1.4777e-21	5.4199e-19	--	-//-
evm.TU.BraA06001630	48.5063	240.286	-2.3085	8.2034e-05	0.0024823	--	sp|Q9M9S4|Y1143_ARATH Probable LRR receptor-like serine/threonine-protein kinase At1g14390 OS=Arabidopsis thaliana GN=At1g14390 PE=2 SV=1//7.75094e-08
evm.TU.BraA06001778	100.648	13.4028	2.9087	5.1164e-05	0.0016169	--	sp|Q8CCA0|DCNL4_MOUSE DCN1-like protein 4 OS=Mus musculus GN=Dcun1d4 PE=2 SV=1//1.71971e-29
evm.TU.BraA06001816	0.765276	51.0382	-6.0595	2.3133e-07	1.1864e-05	--	sp|Q9SA36|OCT6_ARATH Organic cation/carnitine transporter 6 OS=Arabidopsis thaliana GN=OCT6 PE=2 SV=1//0
evm.TU.BraA06001826	28.7459	0	Inf	5.3018e-06	0.000207	--	-//-
evm.TU.BraA06001911	665.361	2115.7	-1.6689	0.00067691	0.015144	--	-//-
evm.TU.BraA06001913	68.58	12.9876	2.4007	0.001433	0.027974	--	sp|Q9LDU5|TI11A_ARATH Protein TIFY 11A OS=Arabidopsis thaliana GN=TIFY11A PE=1 SV=1//5.16193e-102
evm.TU.BraA06001952	1.46812	30.1533	-4.3603	0.0016295	0.031093	--	sp|P04323|POL3_DROME Retrovirus-related Pol polyprotein from transposon 17.6 OS=Drosophila melanogaster GN=pol PE=3 SV=1//1.41131e-84
evm.TU.BraA06001971	0	61.1348	#NAME?	6.7977e-10	5.0684e-08	--	sp|Q9C9H7|RLP12_ARATH Receptor-like protein 12 OS=Arabidopsis thaliana GN=RLP12 PE=2 SV=2//8.18358e-08
evm.TU.BraA06001976	4.08092	78.623	-4.268	0.00011486	0.0033233	--	sp|O64770|Y1649_ARATH G-type lectin S-receptor-like serine/threonine-protein kinase At1g61490 OS=Arabidopsis thaliana GN=At1g61490 PE=3 SV=1//1.24739e-35
evm.TU.BraA06001992	35.4027	2.81035	3.655	0.00077115	0.016768	--	-//-
evm.TU.BraA06001994	15.8754	0	Inf	0.0010588	0.021856	--	sp|P50699|TLPH_ARATH Thaumatin-like protein OS=Arabidopsis thaliana GN=At1g18250 PE=2 SV=2//1.65503e-151
evm.TU.BraA06002035	298.795	97.4148	1.6169	0.0027839	0.047437	--	sp|Q9FZ81|RBL12_ARATH RHOMBOID-like protein 12, mitochondrial OS=Arabidopsis thaliana GN=RBL12 PE=2 SV=1//2.5462e-160
evm.TU.BraA06002067	183.55	0	Inf	1.7555e-19	4.4889e-17	--	-//-
evm.TU.BraA06002109	2.15212	26.766	-3.6366	0.0026601	0.045953	--	sp|Q0WNY5|WAKLN_ARATH Wall-associated receptor kinase-like 18 OS=Arabidopsis thaliana GN=WAKL18 PE=2 SV=1//0
evm.TU.BraA06002123	11.3838	97.2513	-3.0947	1.9347e-05	0.0006716	--	sp|Q8GW75|RADL5_ARATH Protein RADIALIS-like 5 OS=Arabidopsis thaliana GN=RL5 PE=3 SV=1//7.12915e-55
evm.TU.BraA06002129	1095.47	3444.69	-1.6528	0.00081183	0.017412	--	sp|Q55480|YZ37_SYNY3 Uncharacterized sugar kinase slr0537 OS=Synechocystis sp. (strain PCC 6803 / Kazusa) GN=slr0537 PE=3 SV=1//8.90992e-16
evm.TU.BraA06002173	3396.31	1071.96	1.6637	0.0010914	0.022402	--	-//-
evm.TU.BraA06002182	1.30558	33.4529	-4.6794	0.00016516	0.0045226	--	sp|Q1RMP0|RPA12_BOVIN DNA-directed RNA polymerase I subunit RPA12 OS=Bos taurus GN=ZNRD1 PE=2 SV=1//1.1838e-10
evm.TU.BraA06002213	4.40863	69.2285	-3.973	6.4515e-06	0.00024607	--	sp|Q00624|ASOL_BRANA L-ascorbate oxidase homolog OS=Brassica napus GN=Bp10 PE=2 SV=1//0
evm.TU.BraA06002241	5.34289	44.4934	-3.0579	0.001128	0.022998	--	sp|Q9BX63|FANCJ_HUMAN Fanconi anemia group J protein OS=Homo sapiens GN=BRIP1 PE=1 SV=1//9.66881e-13
evm.TU.BraA06002291	3.83546	217.523	-5.8256	8.9704e-06	0.00033237	--	sp|Q9LMP1|WAK2_ARATH Wall-associated receptor kinase 2 OS=Arabidopsis thaliana GN=WAK2 PE=1 SV=1//3.02606e-108
evm.TU.BraA06002292	5.12385	247.903	-5.5964	0.00010487	0.0030659	--	sp|Q39191|WAK1_ARATH Wall-associated receptor kinase 1 OS=Arabidopsis thaliana GN=WAK1 PE=1 SV=2//2.70326e-75
evm.TU.BraA06002295	44.8015	0.311138	7.1698	1.6418e-07	8.7032e-06	--	sp|Q9LMP1|WAK2_ARATH Wall-associated receptor kinase 2 OS=Arabidopsis thaliana GN=WAK2 PE=1 SV=1//1.90617e-44
evm.TU.BraA06002299	0	102.387	#NAME?	8.7063e-14	1.0573e-11	--	sp|Q9LZD3|E70A1_ARATH Exocyst complex component EXO70A1 OS=Arabidopsis thaliana GN=EXO70A1 PE=1 SV=1//8.33067e-23
evm.TU.BraA06002300	0	17.426	#NAME?	0.00066098	0.014852	--	sp|Q2MHE4|HT1_ARATH Serine/threonine-protein kinase HT1 OS=Arabidopsis thaliana GN=HT1 PE=1 SV=1//1.79517e-31
evm.TU.BraA06002305	501.066	152.584	1.7154	0.001208	0.024221	--	sp|O22969|Y2416_ARATH Uncharacterized protein At2g34160 OS=Arabidopsis thaliana GN=At2g34160 PE=1 SV=1//6.49514e-23
evm.TU.BraA06002347	44.2538	0.285115	7.2781	2.2901e-07	1.1779e-05	--	-//-
evm.TU.BraA06002364	0	41.3757	#NAME?	1.6358e-07	8.684e-06	--	sp|Q8RWM6|P24D5_ARATH Transmembrane emp24 domain-containing protein p24delta5 OS=Arabidopsis thaliana GN=At1g21900 PE=1 SV=1//4.73628e-74
evm.TU.BraA06002374	0	51.9426	#NAME?	7.2401e-09	4.6366e-07	--	sp|Q9M2Z2|WDR5A_ARATH COMPASS-like H3K4 histone methylase component WDR5A OS=Arabidopsis thaliana GN=WDR5A PE=1 SV=1//2.04009e-16
evm.TU.BraA06002416	22.9972	112.455	-2.2898	0.00096075	0.020096	--	sp|Q9M3B4|RID3_ARATH Protein ROOT INITIATION DEFECTIVE 3 OS=Arabidopsis thaliana GN=RID3 PE=1 SV=1//4.61247e-16
evm.TU.BraA06002453	201.936	2.94994	6.0971	1.3132e-14	1.753e-12	--	sp|Q9M2Z5|FBL53_ARATH F-box/LRR-repeat protein At3g48880 OS=Arabidopsis thaliana GN=At3g48880 PE=2 SV=1//0
evm.TU.BraA06002454	378.941	15.3264	4.6279	5.47e-13	6.074e-11	--	sp|Q9M2Z5|FBL53_ARATH F-box/LRR-repeat protein At3g48880 OS=Arabidopsis thaliana GN=At3g48880 PE=2 SV=1//0
evm.TU.BraA06002468	237.653	1500.31	-2.6583	9.4946e-07	4.2827e-05	--	sp|Q94CD1|HHT1_ARATH Omega-hydroxypalmitate O-feruloyl transferase OS=Arabidopsis thaliana GN=HHT1 PE=1 SV=1//1.84344e-179
evm.TU.BraA06002473	8.8878	202.436	-4.5095	7.4461e-11	6.5467e-09	--	sp|Q9FMV5|NFYC4_ARATH Nuclear transcription factor Y subunit C-4 OS=Arabidopsis thaliana GN=NFYC4 PE=2 SV=1//8.12634e-95
evm.TU.BraA06002480	0	106.53	#NAME?	4.0224e-14	5.0891e-12	--	sp|Q0WR59|Y5020_ARATH Probable inactive receptor kinase At5g10020 OS=Arabidopsis thaliana GN=At5g10020 PE=1 SV=2//2.86556e-06
evm.TU.BraA06002499	218.113	824.845	-1.919	0.00015721	0.0043345	--	sp|Q9STL5|CEP3_ARATH KDEL-tailed cysteine endopeptidase CEP3 OS=Arabidopsis thaliana GN=CEP3 PE=2 SV=1//2.76489e-180
evm.TU.BraA06002507	2.07085	28.5899	-3.7872	0.0016852	0.031888	--	sp|Q9FH09|HDA7_ARATH Histone deacetylase 7 OS=Arabidopsis thaliana GN=HDA7 PE=2 SV=1//1.0521e-160
evm.TU.BraA06002533	3.92003	46.2796	-3.5614	0.00013831	0.0039022	--	-//-
evm.TU.BraA06002601	0	66.8896	#NAME?	1.5669e-10	1.2786e-08	--	sp|Q9LSP8|CMTA6_ARATH Calmodulin-binding transcription activator 6 OS=Arabidopsis thaliana GN=CMTA6 PE=2 SV=1//1.21202e-12
evm.TU.BraA06002611	0	60.7224	#NAME?	3.5846e-08	2.0926e-06	--	sp|Q6NM26|DI196_ARATH Protein DEHYDRATION-INDUCED 19 homolog 6 OS=Arabidopsis thaliana GN=DI19-6 PE=1 SV=1//8.97467e-21
evm.TU.BraA06002618	0	20.9633	#NAME?	0.00017196	0.0046802	--	sp|A7LXU3|BGH3B_BACO1 Beta-glucosidase BoGH3B OS=Bacteroides ovatus (strain ATCC 8483 / DSM 1896 / JCM 5824 / NCTC 11153) GN=BACOVA_02659 PE=1 SV=1//1.86887e-88
evm.TU.BraA06002622	131.909	17.1627	2.9422	1.2679e-05	0.00045809	--	-//-
evm.TU.BraA06002629	67.6111	0.622276	6.7636	1.8953e-07	9.8878e-06	--	sp|Q2MHE4|HT1_ARATH Serine/threonine-protein kinase HT1 OS=Arabidopsis thaliana GN=HT1 PE=1 SV=1//3.33212e-80
evm.TU.BraA06002655	0	18.5256	#NAME?	0.00042095	0.010063	--	-//-
evm.TU.BraA06002656	0	28.1233	#NAME?	1.2822e-05	0.00046282	--	-//-
evm.TU.BraA06002660	0	67.7312	#NAME?	1.3094e-10	1.0981e-08	--	-//-
evm.TU.BraA06002662	57.8859	0.616972	6.5519	1.8897e-08	1.1474e-06	--	-//-
evm.TU.BraA06002685	65.2397	0	Inf	1.2866e-10	1.0814e-08	--	sp|Q9SUK9|P2C55_ARATH Probable protein phosphatase 2C 55 OS=Arabidopsis thaliana GN=At4g16580 PE=2 SV=2//1.42268e-14
evm.TU.BraA06002705	0	29.3102	#NAME?	7.7632e-06	0.00029061	--	sp|Q84MB2|TIF8_ARATH Protein TIFY 8 OS=Arabidopsis thaliana GN=TIFY8 PE=1 SV=1//5.18721e-51
evm.TU.BraA06002728	24.0549	0	Inf	3.4606e-05	0.0011455	--	sp|O49453|Y4844_ARATH Uncharacterized protein At4g28440 OS=Arabidopsis thaliana GN=At4g28440 PE=1 SV=1//1.12528e-08
evm.TU.BraA06002761	0	478.587	#NAME?	2.547e-28	2.2864e-25	--	sp|Q84MB6|DIOX2_ARATH Probable 2-oxoglutarate-dependent dioxygenase At3g49630 OS=Arabidopsis thaliana GN=At3g50210 PE=2 SV=1//4.53553e-35
evm.TU.BraA06002777	301.041	1249.62	-2.0535	0.0011257	0.022972	--	sp|Q9ASR0|TBB3_ARATH Tubulin beta-3 chain OS=Arabidopsis thaliana GN=TUBB3 PE=2 SV=2//0
evm.TU.BraA06002804	0	138.318	#NAME?	2.4284e-16	3.919e-14	--	sp|Q07379|YD057_YEAST Putative uncharacterized protein YDL057W OS=Saccharomyces cerevisiae (strain ATCC 204508 / S288c) GN=YDL057W PE=4 SV=1//3.31224e-12
evm.TU.BraA06002805	111.362	1679.42	-3.9146	6.4866e-06	0.00024715	--	-//-
evm.TU.BraA06002813	0	157.664	#NAME?	1.6654e-17	3.1012e-15	--	sp|Q9LUW5|RH53_ARATH DEAD-box ATP-dependent RNA helicase 53 OS=Arabidopsis thaliana GN=RH53 PE=2 SV=1//3.94537e-08
evm.TU.BraA06002814	1.14304	60.8721	-5.7348	1.8936e-07	9.8878e-06	--	sp|Q9FH09|HDA7_ARATH Histone deacetylase 7 OS=Arabidopsis thaliana GN=HDA7 PE=2 SV=1//3.27558e-172
evm.TU.BraA06002825	0	32.1562	#NAME?	2.9845e-06	0.00012385	--	sp|Q9SIC9|PP178_ARATH Pentatricopeptide repeat-containing protein At2g31400, chloroplastic OS=Arabidopsis thaliana GN=At2g31400 PE=2 SV=1//7.66367e-48
evm.TU.BraA06002870	1.36801	44.9831	-5.0392	8.1111e-06	0.0003027	--	sp|Q9C8J1|RH34_ARATH DEAD-box ATP-dependent RNA helicase 34 OS=Arabidopsis thaliana GN=RH34 PE=2 SV=2//0
evm.TU.BraA06002872	104.241	2.81566	5.2103	9.1026e-10	6.6504e-08	--	sp|Q9M306|ZDH10_ARATH Probable protein S-acyltransferase 5 OS=Arabidopsis thaliana GN=PAT05 PE=1 SV=2//1.90057e-18
evm.TU.BraA06002891	154.617	0	Inf	4.1699e-18	8.8546e-16	--	sp|Q8VXZ7|AGAL3_ARATH Alpha-galactosidase 3 OS=Arabidopsis thaliana GN=AGAL3 PE=1 SV=1//2.83502e-46
evm.TU.BraA06002906	326.51	43.0391	2.9234	7.2106e-07	3.361e-05	--	sp|Q9JK81|MYG1_MOUSE UPF0160 protein MYG1, mitochondrial OS=Mus musculus GN=Myg1 PE=1 SV=1//2.86445e-95
evm.TU.BraA06002910	22.8312	882.179	-5.272	5.2067e-18	1.0742e-15	--	sp|A2RVS6|SR34A_ARATH Serine/arginine-rich splicing factor SR34A OS=Arabidopsis thaliana GN=SR34A PE=2 SV=1//7.17111e-103
evm.TU.BraA06002971	45.5581	0	Inf	0.00014473	0.0040583	--	-//-
evm.TU.BraA06002992	233.29	52.4999	2.1517	0.0010623	0.021917	--	-//-
evm.TU.BraA06003005	7.9831	57.4998	-2.8485	0.00089716	0.018946	--	-//-
evm.TU.BraA06003036	187.423	562.719	-1.5861	0.0018921	0.034893	--	sp|Q94F08|HIPL2_ARATH HIPL2 protein OS=Arabidopsis thaliana GN=HIPL2 PE=1 SV=2//0
evm.TU.BraA06003061	69.1486	10.8681	2.6696	0.00059048	0.013502	--	-//-
evm.TU.BraA06003071	1.22431	83.8195	-6.0973	1.6971e-09	1.1919e-07	--	sp|Q9FM04|GDL88_ARATH GDSL esterase/lipase At5g62930 OS=Arabidopsis thaliana GN=At5g62930 PE=2 SV=3//2.52844e-130
evm.TU.BraA06003109	469.276	1909.92	-2.025	0.00022712	0.0059804	--	sp|P54122|RNJ_CORGL Ribonuclease J OS=Corynebacterium glutamicum (strain ATCC 13032 / DSM 20300 / JCM 1318 / LMG 3730 / NCIMB 10025) GN=rnj PE=3 SV=2//1.74789e-89
evm.TU.BraA06003156	2.20217	30.2585	-3.7803	0.0010229	0.021246	--	sp|F4IXE7|IDM1_ARATH Increased DNA methylation 1 OS=Arabidopsis thaliana GN=IDM1 PE=1 SV=1//1.04351e-26
evm.TU.BraA06003250	344.49	1955.65	-2.5051	1.0195e-05	0.00037279	--	sp|Q9FGF6|RGF9_ARATH Root meristem growth factor 9 OS=Arabidopsis thaliana GN=RGF9 PE=3 SV=1//1.98514e-30
evm.TU.BraA06003293	0	130.261	#NAME?	0.0024291	0.042672	--	-//-
evm.TU.BraA06003338	46.0169	215.396	-2.2268	0.00037353	0.0091423	--	sp|Q9LSL6|DOF57_ARATH Dof zinc finger protein DOF5.7 OS=Arabidopsis thaliana GN=DOF5.7 PE=2 SV=1//2.89829e-139
evm.TU.BraA06003386	325.092	96.4914	1.7524	0.0015551	0.029892	--	sp|Q84JF0|APK4_ARATH Adenylyl-sulfate kinase 4, chloroplastic OS=Arabidopsis thaliana GN=APK4 PE=1 SV=1//3.90499e-151
evm.TU.BraA06003396	0.734058	60.2072	-6.3579	2.7554e-08	1.6348e-06	--	sp|Q42556|PMA9_ARATH ATPase 9, plasma membrane-type OS=Arabidopsis thaliana GN=AHA9 PE=2 SV=2//0
evm.TU.BraA06003420	168.574	0	Inf	8.995e-05	0.0027016	--	sp|Q20748|ATAD3_CAEEL ATPase family AAA domain-containing protein 3 OS=Caenorhabditis elegans GN=atad-3 PE=3 SV=2//3.8648e-34
evm.TU.BraA06003421	437.367	4129.04	-3.2389	1.5601e-06	6.8749e-05	--	sp|Q9ZPW3|HBI1_ARATH Transcription factor HBI1 OS=Arabidopsis thaliana GN=HBI1 PE=1 SV=3//5.51139e-139
evm.TU.BraA06003432	87.3384	0	Inf	2.3063e-07	1.1845e-05	--	sp|P46286|RL81_ARATH 60S ribosomal protein L8-1 OS=Arabidopsis thaliana GN=RPL8A PE=1 SV=2//2.53377e-118
evm.TU.BraA06003488	0	177.688	#NAME?	1.105e-18	2.4921e-16	--	-//-
evm.TU.BraA06003522	28.6597	129.274	-2.1733	0.0011603	0.023471	--	sp|Q8VZG8|Y4885_ARATH Probable LRR receptor-like serine/threonine-protein kinase At4g08850 OS=Arabidopsis thaliana GN=At4g08850 PE=2 SV=3//3.48674e-51
evm.TU.BraA06003529	14.1003	0	Inf	0.0016161	0.030902	--	sp|P80680|FTRV_MAIZE Ferredoxin-thioredoxin reductase, variable chain OS=Zea mays PE=1 SV=1//2.47624e-12
evm.TU.BraA06003544	769.198	139.011	2.4682	3.4619e-06	0.00014204	--	sp|Q42396|CDPKC_ARATH Calcium-dependent protein kinase 12 OS=Arabidopsis thaliana GN=CPK12 PE=1 SV=1//0
evm.TU.BraA06003555	10.1385	526.429	-5.6983	4.3204e-18	9.1208e-16	--	sp|P93788|REMO_SOLTU Remorin OS=Solanum tuberosum PE=1 SV=1//4.10229e-40
evm.TU.BraA06003561	0	367.731	#NAME?	2.1869e-24	1.2031e-21	--	-//-
evm.TU.BraA06003595	25.67	0	Inf	2.3025e-05	0.00079024	--	sp|O65403|ERG13_ARATH Squalene epoxidase 4 OS=Arabidopsis thaliana GN=SQE4 PE=2 SV=1//2.41503e-39
evm.TU.BraA06003629	74.1288	364.627	-2.2983	1.8077e-05	0.00063175	--	sp|P19954|PRSP1_SPIOL Ribosome-binding factor PSRP1, chloroplastic OS=Spinacia oleracea GN=PSRP1 PE=1 SV=2//4.64134e-73
evm.TU.BraA06003758	119.272	21.408	2.478	0.00019224	0.0051645	--	sp|Q8VWQ5|WRK50_ARATH Probable WRKY transcription factor 50 OS=Arabidopsis thaliana GN=WRKY50 PE=2 SV=1//1.92521e-64
evm.TU.BraA06003800	0.796494	73.231	-6.5226	1.279e-09	9.1245e-08	--	sp|F4K1B1|RPAP2_ARATH Putative RNA polymerase II subunit B1 CTD phosphatase RPAP2 homolog OS=Arabidopsis thaliana GN=At5g26760 PE=2 SV=1//3.55489e-21
evm.TU.BraA06003836	291.78	64.552	2.1763	9.7776e-05	0.0028888	--	sp|Q8LKS5|LACS7_ARATH Long chain acyl-CoA synthetase 7, peroxisomal OS=Arabidopsis thaliana GN=LACS7 PE=1 SV=2//0
evm.TU.BraA06003890	0.652788	110.133	-7.3984	1.225e-12	1.3083e-10	--	sp|Q9ZVI9|PECT1_ARATH Ethanolamine-phosphate cytidylyltransferase OS=Arabidopsis thaliana GN=PECT1 PE=1 SV=1//1.08965e-13
evm.TU.BraA06003918	489.952	21.8911	4.4842	1.4303e-05	0.00051217	--	sp|Q9FGY9|PNG1_ARATH Peptide-N(4)-(N-acetyl-beta-glucosaminyl)asparagine amidase OS=Arabidopsis thaliana GN=PNG1 PE=2 SV=1//0
evm.TU.BraA06003965	5.13195	592.342	-6.8508	2.3288e-22	9.6092e-20	--	sp|Q54XC1|5NTC_DICDI Cytosolic purine 5&apos;-nucleotidase OS=Dictyostelium discoideum GN=nt5c2 PE=3 SV=1//4.58313e-61
evm.TU.BraA06003974	11.8491	156.456	-3.7229	3.0187e-07	1.5161e-05	--	sp|Q8W4J9|RPP8_ARATH Disease resistance protein RPP8 OS=Arabidopsis thaliana GN=RPP8 PE=1 SV=2//7.00121e-118
evm.TU.BraA06004028	1137.99	352.1	1.6924	0.0005855	0.013426	--	sp|P55228|GLGS_ARATH Glucose-1-phosphate adenylyltransferase small subunit, chloroplastic OS=Arabidopsis thaliana GN=APS1 PE=2 SV=2//0
evm.TU.BraA06004029	102.622	0.311138	8.3656	1.3952e-11	1.3474e-09	--	-//-
evm.TU.BraA06004053	108.2	360.991	-1.7383	0.0018404	0.034164	--	sp|Q68CP4|HGNAT_HUMAN Heparan-alpha-glucosaminide N-acetyltransferase OS=Homo sapiens GN=HGSNAT PE=1 SV=2//6.74754e-24
evm.TU.BraA06004066	211.244	0	Inf	4.4904e-21	1.4689e-18	--	-//-
evm.TU.BraA06004148	19.2938	119.07	-2.6256	9.6785e-05	0.0028642	--	sp|O26680|DHQS_METTH 3-dehydroquinate synthase OS=Methanothermobacter thermautotrophicus (strain ATCC 29096 / DSM 1053 / JCM 10044 / NBRC 100330 / Delta H) GN=aroB&apos; PE=3 SV=2//9.38448e-68
evm.TU.BraA06004178	28.1809	0.616972	5.5134	9.3536e-05	0.0027885	--	sp|Q9LSJ2|AB22B_ARATH ABC transporter B family member 22 OS=Arabidopsis thaliana GN=ABCB22 PE=3 SV=2//9.976e-100
evm.TU.BraA06004186	2.43788	39.4627	-4.0168	0.0001839	0.0049538	--	sp|Q9LRS2|TBL22_ARATH Protein ALTERED XYLOGLUCAN 4-like OS=Arabidopsis thaliana GN=AXY4L PE=2 SV=1//0
evm.TU.BraA06004191	0.285759	17.6866	-5.9517	0.0021147	0.038089	--	sp|Q9ATY5|UVH3_ARATH DNA repair protein UVH3 OS=Arabidopsis thaliana GN=UVH3 PE=2 SV=1//1.13838e-96
evm.TU.BraA06004205	907.279	7032.66	-2.9545	7.7865e-09	4.9778e-07	--	sp|P36212|RK123_ARATH 50S ribosomal protein L12-3, chloroplastic OS=Arabidopsis thaliana GN=RPL12C PE=2 SV=2//4.05213e-66
evm.TU.BraA06004233	7.43949	186.979	-4.6515	2.2952e-10	1.8479e-08	--	sp|B9X287|C7346_ORYSJ Cytochrome P450 734A6 OS=Oryza sativa subsp. japonica GN=CYP734A6 PE=2 SV=1//1.62835e-118
evm.TU.BraA06004235	0	22.7054	#NAME?	9.2095e-05	0.0027523	--	-//-
evm.TU.BraA06004268	26.4141	1.32743	4.3146	0.00066324	0.014884	--	sp|Q6NQ54|SUS1_ARATH Transcription and mRNA export factor SUS1 OS=Arabidopsis thaliana GN=SUS1 PE=3 SV=1//2.09227e-46
evm.TU.BraA06004272	3.02989	31.9337	-3.3977	0.0015338	0.029594	--	-//-
evm.TU.BraA06004280	0	72.5737	#NAME?	3.9077e-11	3.5385e-09	--	sp|Q9LSE1|CDG1_ARATH Serine/threonine-protein kinase CDG1 OS=Arabidopsis thaliana GN=CDG1 PE=1 SV=1//5.122e-147
evm.TU.BraA06004399	3.21389	159.897	-5.6367	3.5806e-12	3.6624e-10	--	-//-
evm.TU.BraA06004457	118.154	580.779	-2.2973	0.0017017	0.032116	--	sp|Q66GR6|WHY3_ARATH Single-stranded DNA-binding protein WHY3, chloroplastic OS=Arabidopsis thaliana GN=WHY3 PE=1 SV=1//4.46648e-146
evm.TU.BraA06004535	8.90993	82.8347	-3.2167	1.7765e-05	0.00062265	--	-//-
evm.TU.BraA06004632	0	360.965	#NAME?	1.5076e-25	9.6039e-23	--	sp|Q8GUN5|PHL1_ARATH Protein PHR1-LIKE 1 OS=Arabidopsis thaliana GN=PHL1 PE=1 SV=1//3.1509e-13
evm.TU.BraA06004677	0.734058	63.7849	-6.4412	1.1027e-08	6.8915e-07	--	-//-
evm.TU.BraA06004737	5.59099	45.223	-3.0159	0.0011364	0.0231	--	sp|F4KEM0|STIL4_ARATH Protein STICHEL-like 4 OS=Arabidopsis thaliana GN=At5g45720 PE=2 SV=1//1.27301e-22
evm.TU.BraA06004795	16.0103	0	Inf	0.00074519	0.016348	--	-//-
evm.TU.BraA06004817	3249.23	432.079	2.9107	0.00020623	0.0055022	--	sp|Q8RY71|ESP_ARATH Epithiospecifier protein OS=Arabidopsis thaliana GN=ESP PE=1 SV=2//5.30488e-158
evm.TU.BraA06004820	37.9988	0	Inf	0.0017713	0.03317	--	sp|Q9XEC1|Y4443_ARATH Probable transposase-like protein At4g04430 OS=Arabidopsis thaliana GN=At4g04430 PE=3 SV=1//2.00854e-14
evm.TU.BraA06004892	0.652788	42.5784	-6.0274	2.4932e-06	0.00010515	--	sp|O82733|PP17_ARATH Serine/threonine-protein phosphatase PP1 isozyme 7 OS=Arabidopsis thaliana GN=TOPP7 PE=2 SV=3//0
evm.TU.BraA06004946	131.266	444.713	-1.7604	0.0010294	0.021299	--	sp|Q9SVA3|FBK98_ARATH F-box/kelch-repeat protein At4g39550 OS=Arabidopsis thaliana GN=At4g39550 PE=1 SV=1//1.30487e-117
evm.TU.BraA06004979	31.4767	125.465	-1.9949	0.0015594	0.029959	--	sp|C0SVM5|BBX19_ARATH B-box zinc finger protein 19 OS=Arabidopsis thaliana GN=BBX19 PE=2 SV=1//6.53525e-88
evm.TU.BraA07000025	256.099	22.6248	3.5007	3.5111e-06	0.0001439	--	sp|Q9SIV3|GLK1_ARATH Transcription activator GLK1 OS=Arabidopsis thaliana GN=GLK1 PE=1 SV=2//8.34304e-171
evm.TU.BraA07000083	0.285759	86.3224	-8.2388	1.8232e-11	1.7286e-09	--	sp|O82188|RDR5_ARATH Probable RNA-dependent RNA polymerase 5 OS=Arabidopsis thaliana GN=RDR5 PE=2 SV=2//0
evm.TU.BraA07000098	700.694	16.8509	5.3779	9.9557e-11	8.526e-09	--	sp|Q9SLL7|RL311_ARATH 60S ribosomal protein L31-1 OS=Arabidopsis thaliana GN=RPL31A PE=3 SV=1//1.63974e-15
evm.TU.BraA07000122	379.235	118.412	1.6793	0.0014753	0.028647	--	sp|O65896|CDA1_ARATH Cytidine deaminase 1 OS=Arabidopsis thaliana GN=CDA1 PE=1 SV=1//4.44862e-167
evm.TU.BraA07000131	106.947	0	Inf	1.3161e-07	7.1218e-06	--	-//-
evm.TU.BraA07000132	0	204.653	#NAME?	5.0729e-20	1.3955e-17	--	sp|Q9LVM5|TTHL_ARATH Uric acid degradation bifunctional protein TTL OS=Arabidopsis thaliana GN=TTL PE=1 SV=1//7.49783e-12
evm.TU.BraA07000213	29.3503	0.881368	5.0575	0.00015144	0.0042074	--	sp|Q9ZU70|ATB21_ARATH Homeobox-leucine zipper protein ATHB-21 OS=Arabidopsis thaliana GN=ATHB-21 PE=2 SV=1//4.11443e-104
evm.TU.BraA07000228	378.341	12028.6	-4.9906	4.496e-18	9.3824e-16	--	sp|Q9SRE7|CML39_ARATH Calcium-binding protein CML39 OS=Arabidopsis thaliana GN=CML39 PE=2 SV=1//7.9859e-10
evm.TU.BraA07000272	0	141.801	#NAME?	1.3696e-16	2.2708e-14	--	-//-
evm.TU.BraA07000278	0	42.8385	#NAME?	1.0415e-07	5.6784e-06	--	-//-
evm.TU.BraA07000282	0	17.9502	#NAME?	0.0010846	0.022327	--	-//-
evm.TU.BraA07000286	4.46941	58.1521	-3.7017	6.182e-05	0.0019088	--	-//-
evm.TU.BraA07000288	0.796494	57.2723	-6.168	5.8183e-08	3.2908e-06	--	-//-
evm.TU.BraA07000291	44.6717	347.202	-2.9583	6.7595e-07	3.1711e-05	--	sp|Q2MHE4|HT1_ARATH Serine/threonine-protein kinase HT1 OS=Arabidopsis thaliana GN=HT1 PE=1 SV=1//8.86611e-65
evm.TU.BraA07000292	5.33644	270.751	-5.6649	3.6367e-15	5.1382e-13	--	sp|Q5BJY3|IN80C_RAT INO80 complex subunit C OS=Rattus norvegicus GN=Ino80c PE=2 SV=1//7.03306e-10
evm.TU.BraA07000293	0	202.889	#NAME?	6.3772e-20	1.7411e-17	--	sp|P54609|CD48A_ARATH Cell division control protein 48 homolog A OS=Arabidopsis thaliana GN=CDC48A PE=1 SV=1//1.8805e-06
evm.TU.BraA07000443	264.671	826.436	-1.6427	0.0013979	0.027526	--	-//-
evm.TU.BraA07000451	0.367029	78.4728	-7.7402	9.3479e-11	8.0434e-09	--	sp|Q84V03|FB348_ARATH F-box protein At2g16365 OS=Arabidopsis thaliana GN=At2g16365 PE=2 SV=2//0
evm.TU.BraA07000452	0	33.9408	#NAME?	1.7061e-06	7.4105e-05	--	sp|Q84V03|FB348_ARATH F-box protein At2g16365 OS=Arabidopsis thaliana GN=At2g16365 PE=2 SV=2//0
evm.TU.BraA07000485	0	69.3338	#NAME?	9.2783e-11	8.0024e-09	--	-//-
evm.TU.BraA07000489	241.038	64.5474	1.9008	0.00077117	0.016768	--	sp|Q6CMG4|DPH3_KLULA Diphthamide biosynthesis protein 3 OS=Kluyveromyces lactis (strain ATCC 8585 / CBS 2359 / DSM 70799 / NBRC 1267 / NRRL Y-1140 / WM37) GN=DPH3 PE=3 SV=1//6.42115e-22
evm.TU.BraA07000493	70.3478	324.151	-2.2041	0.00017904	0.0048479	--	-//-
evm.TU.BraA07000505	15.1644	0	Inf	0.0013328	0.026391	--	-//-
evm.TU.BraA07000533	815.983	284.059	1.5223	0.002853	0.048363	--	sp|Q39211|NRPB3_ARATH DNA-directed RNA polymerases II, IV and V subunit 3 OS=Arabidopsis thaliana GN=NRPB3 PE=1 SV=1//0
evm.TU.BraA07000534	0	702.848	#NAME?	5.3096e-13	5.914e-11	--	-//-
evm.TU.BraA07000549	85.2287	318.404	-1.9014	0.000773	0.016797	--	sp|Q9FGN3|FB290_ARATH F-box protein At5g51380 OS=Arabidopsis thaliana GN=At5g51380 PE=2 SV=1//0
evm.TU.BraA07000559	109.865	403.687	-1.8775	0.0004077	0.009799	--	sp|P27061|PPA1_SOLLC Acid phosphatase 1 OS=Solanum lycopersicum GN=APS1 PE=2 SV=1//1.22688e-90
evm.TU.BraA07000632	475.575	131.569	1.8539	0.0005947	0.013547	--	sp|Q8GXZ3|Y5102_ARATH Serine/threonine-protein kinase At5g01020 OS=Arabidopsis thaliana GN=At5g01020 PE=1 SV=1//9.40232e-152
evm.TU.BraA07000697	25.2435	0	Inf	0.0018172	0.033804	--	sp|Q8RWF5|MATE9_ARATH MATE efflux family protein 9 OS=Arabidopsis thaliana GN=DTXL5 PE=2 SV=1//0
evm.TU.BraA07000703	2.44861	89.0971	-5.1853	1.7769e-08	1.0808e-06	--	sp|P19672|YQXC_BACSU Putative rRNA methyltransferase YqxC OS=Bacillus subtilis (strain 168) GN=yqxC PE=3 SV=3//2.55287e-57
evm.TU.BraA07000705	18.3529	0.663714	4.7893	0.0022451	0.040018	--	sp|Q8W4C3|PARNL_ARATH Poly(A)-specific ribonuclease PARN-like OS=Arabidopsis thaliana GN=At3g25430 PE=2 SV=1//0
evm.TU.BraA07000717	0	126.341	#NAME?	1.5835e-15	2.3565e-13	--	sp|Q38931|FKB62_ARATH Peptidyl-prolyl cis-trans isomerase FKBP62 OS=Arabidopsis thaliana GN=FKBP62 PE=1 SV=2//5.86565e-38
evm.TU.BraA07000730	26.5505	623.665	-4.554	2.983e-13	3.4269e-11	--	-//-
evm.TU.BraA07000731	53.0181	268.279	-2.3392	0.00017201	0.0046802	--	sp|O65282|CH10C_ARATH 20 kDa chaperonin, chloroplastic OS=Arabidopsis thaliana GN=CPN21 PE=1 SV=2//2.80092e-18
evm.TU.BraA07000755	14.878	0	Inf	0.0011792	0.0238	--	-//-
evm.TU.BraA07000771	24.0492	0	Inf	0.00014883	0.0041506	--	-//-
evm.TU.BraA07000773	26.6801	0	Inf	1.3378e-05	0.00048144	--	-//-
evm.TU.BraA07000794	67.9694	1.76274	5.269	7.5858e-08	4.1926e-06	--	sp|Q9SND9|Y3028_ARATH Uncharacterized acetyltransferase At3g50280 OS=Arabidopsis thaliana GN=At3g50280 PE=3 SV=1//0
evm.TU.BraA07000797	0.796494	26.2255	-5.0412	0.00029089	0.0073657	--	sp|O82197|VP321_ARATH Vacuolar protein sorting-associated protein 32 homolog 1 OS=Arabidopsis thaliana GN=VPS32.1 PE=1 SV=1//1.50249e-45
evm.TU.BraA07000836	0	194.608	#NAME?	1.5912e-19	4.2173e-17	--	sp|B7SY83|PS1_ARATH FHA domain-containing protein PS1 OS=Arabidopsis thaliana GN=PS1 PE=2 SV=1//2.68847e-45
evm.TU.BraA07000838	0	152.175	#NAME?	3.1859e-17	5.6987e-15	--	-//-
evm.TU.BraA07000876	0.938547	1326.67	-10.465	0.00048456	0.01141	--	sp|Q9LK38|SEBP3_ARATH Selenium-binding protein 3 OS=Arabidopsis thaliana GN=SBP3 PE=2 SV=1//0
evm.TU.BraA07000903	7.48954	58.8796	-2.9748	0.00074061	0.016269	--	-//-
evm.TU.BraA07000904	2.36734	29.8124	-3.6546	0.002611	0.045319	--	-//-
evm.TU.BraA07001020	0.367029	7692.98	-14.355	1.0587e-16	1.7715e-14	--	sp|P04778|CB1C_ARATH Chlorophyll a-b binding protein 1, chloroplastic OS=Arabidopsis thaliana GN=LHCB1.3 PE=1 SV=1//1.69078e-180
evm.TU.BraA07001021	10.0858	2882.85	-8.159	8.8584e-06	0.00032856	--	sp|P04778|CB1C_ARATH Chlorophyll a-b binding protein 1, chloroplastic OS=Arabidopsis thaliana GN=LHCB1.3 PE=1 SV=1//1.69078e-180
evm.TU.BraA07001026	404.143	132.865	1.6049	0.0029499	0.049682	--	sp|P56812|PDCD5_MOUSE Programmed cell death protein 5 OS=Mus musculus GN=Pdcd5 PE=1 SV=3//3.57267e-26
evm.TU.BraA07001033	0.571518	21.2317	-5.2153	0.001404	0.027588	--	sp|Q9ASQ6|Y1972_ARATH Probable LRR receptor-like serine/threonine-protein kinase At1g29720 OS=Arabidopsis thaliana GN=RFK1 PE=2 SV=3//0
evm.TU.BraA07001035	1018.58	0.311138	11.677	2.6471e-35	6.4078e-32	--	sp|Q9ASQ6|Y1972_ARATH Probable LRR receptor-like serine/threonine-protein kinase At1g29720 OS=Arabidopsis thaliana GN=RFK1 PE=2 SV=3//0
evm.TU.BraA07001136	2357.72	39.3801	5.9038	1.4676e-22	6.6613e-20	--	sp|Q9FZ89|Y1815_ARATH UPF0426 protein At1g28150, chloroplastic OS=Arabidopsis thaliana GN=At1g28150 PE=2 SV=1//5.90165e-47
evm.TU.BraA07001141	190.963	19.8321	3.2674	3.3426e-07	1.6649e-05	--	sp|Q8LG98|OTUBL_ARATH Ubiquitin thioesterase otubain-like OS=Arabidopsis thaliana GN=At1g28120 PE=2 SV=2//1.6365e-97
evm.TU.BraA07001158	275.904	79.1847	1.8009	0.0014317	0.027964	--	sp|Q9S709|U2AFA_ARATH Splicing factor U2af small subunit A OS=Arabidopsis thaliana GN=U2AF35A PE=1 SV=1//5.34146e-71
evm.TU.BraA07001202	47.5377	256.326	-2.4308	7.9442e-05	0.0024139	--	sp|Q9LRB5|LHT2_ARATH Lysine histidine transporter 2 OS=Arabidopsis thaliana GN=LHT2 PE=1 SV=1//0
evm.TU.BraA07001204	0	773.919	#NAME?	9.6194e-25	5.4577e-22	--	sp|Q6IV57|RN141_RAT RING finger protein 141 OS=Rattus norvegicus GN=Rnf141 PE=2 SV=1//1.13473e-06
evm.TU.BraA07001238	7.71024	61.3258	-2.9916	0.00040626	0.0097784	--	sp|Q9LK95|MYB21_ARATH Transcription factor MYB21 OS=Arabidopsis thaliana GN=MYB21 PE=1 SV=1//1.82346e-38
evm.TU.BraA07001253	36.4316	171.152	-2.232	0.00027544	0.0070335	--	sp|Q6NQK2|NAC8_ARATH NAC domain-containing protein 8 OS=Arabidopsis thaliana GN=NAC008 PE=2 SV=1//0
evm.TU.BraA07001256	0	332.546	#NAME?	9.9738e-25	5.5717e-22	--	-//-
evm.TU.BraA07001262	69.1852	0	Inf	2.2424e-05	0.00077107	--	sp|P23324|UBIQP_EUPEU Polyubiquitin OS=Euplotes eurystomus PE=3 SV=2//6.10799e-15
evm.TU.BraA07001268	17.508	91.8466	-2.3912	0.0010872	0.022366	--	sp|Q9C667|CPNB4_ARATH Chaperonin 60 subunit beta 4, chloroplastic OS=Arabidopsis thaliana GN=CPN60B4 PE=1 SV=1//7.7186e-14
evm.TU.BraA07001280	3.12354	56.9727	-4.189	6.8479e-06	0.00025982	--	sp|Q9FZE4|CLE9_ARATH CLAVATA3/ESR (CLE)-related protein 9 OS=Arabidopsis thaliana GN=CLE9 PE=2 SV=2//3.98828e-30
evm.TU.BraA07001282	311.938	0.622276	8.9695	1.6225e-20	4.9508e-18	--	sp|Q8GXJ1|HDA15_ARATH Histone deacetylase 15 OS=Arabidopsis thaliana GN=HDA15 PE=2 SV=2//4.2222e-25
evm.TU.BraA07001288	0	42.6885	#NAME?	1.1979e-07	6.502e-06	--	sp|Q84WP3|REM17_ARATH B3 domain-containing protein REM17 OS=Arabidopsis thaliana GN=REM17 PE=2 SV=2//7.34341e-15
evm.TU.BraA07001319	28.0967	120.272	-2.0978	0.00074872	0.016396	--	sp|Q9FUS6|GSTUD_ARATH Glutathione S-transferase U13 OS=Arabidopsis thaliana GN=GSTU13 PE=2 SV=1//8.43722e-134
evm.TU.BraA07001331	425.396	96.1648	2.1452	7.7649e-05	0.0023654	--	sp|Q5R3I4|TTC38_HUMAN Tetratricopeptide repeat protein 38 OS=Homo sapiens GN=TTC38 PE=1 SV=1//7.44005e-18
evm.TU.BraA07001383	24.6075	118.226	-2.2644	0.00063096	0.014248	--	sp|Q9LR30|GGT1_ARATH Glutamate--glyoxylate aminotransferase 1 OS=Arabidopsis thaliana GN=GGAT1 PE=1 SV=1//1.0768e-07
evm.TU.BraA07001404	42.7338	187.015	-2.1297	0.00052501	0.012236	--	sp|Q8GUG9|PUB11_ARATH U-box domain-containing protein 11 OS=Arabidopsis thaliana GN=PUB11 PE=2 SV=2//0
evm.TU.BraA07001432	0	153.162	#NAME?	2.7928e-17	5.0202e-15	--	sp|Q96K19|RN170_HUMAN E3 ubiquitin-protein ligase RNF170 OS=Homo sapiens GN=RNF170 PE=1 SV=2//4.66504e-22
evm.TU.BraA07001455	1.59299	30.7216	-4.2694	0.00033404	0.0083133	--	-//-
evm.TU.BraA07001467	121.012	25.4417	2.2499	0.00075961	0.016576	--	-//-
evm.TU.BraA07001518	55.1853	10.2407	2.43	0.0023549	0.04163	--	-//-
evm.TU.BraA07001573	3.18267	430.366	-7.0792	8.1557e-21	2.5751e-18	--	sp|Q8W4E2|VATB3_ARATH V-type proton ATPase subunit B3 OS=Arabidopsis thaliana GN=VHA-B3 PE=2 SV=1//0
evm.TU.BraA07001576	0.969765	102.059	-6.7176	1.9453e-11	1.8395e-09	--	sp|P42699|PLAS2_ARATH Plastocyanin major isoform, chloroplastic OS=Arabidopsis thaliana GN=DRT112 PE=1 SV=2//7.22064e-11
evm.TU.BraA07001577	1.51007	60.5045	-5.3244	7.2638e-06	0.00027446	--	-//-
evm.TU.BraA07001630	166.431	48.7317	1.772	0.0026143	0.045356	--	sp|Q9FN09|NPY3_ARATH BTB/POZ domain-containing protein NPY3 OS=Arabidopsis thaliana GN=NPY3 PE=2 SV=1//0
evm.TU.BraA07001632	0	103.699	#NAME?	7.0582e-14	8.6878e-12	--	-//-
evm.TU.BraA07001655	158.282	0	Inf	4.0152e-10	3.102e-08	--	-//-
evm.TU.BraA07001658	49.3207	7.46682	2.7236	0.0021064	0.037958	--	sp|Q8RXK2|SDN3_ARATH Small RNA degrading nuclease 3 OS=Arabidopsis thaliana GN=SDN3 PE=1 SV=1//2.4556e-33
evm.TU.BraA07001686	4.17457	36.2588	-3.1186	0.0015919	0.030536	--	sp|P29162|ASOL_TOBAC L-ascorbate oxidase homolog OS=Nicotiana tabacum PE=2 SV=1//2.53104e-101
evm.TU.BraA07001699	638.145	208.583	1.6133	0.001442	0.028089	--	sp|Q9CAD5|YODA_ARATH Mitogen-activated protein kinase kinase kinase YODA OS=Arabidopsis thaliana GN=YDA PE=1 SV=1//8.67573e-103
evm.TU.BraA07001723	143.975	36.0668	1.9971	0.0016772	0.03177	--	sp|B3H4P1|PP450_ARATH Pentatricopeptide repeat-containing protein At5g66631 OS=Arabidopsis thaliana GN=At5g66631 PE=2 SV=1//0
evm.TU.BraA07001814	686.81	3156.75	-2.2005	0.00041813	0.010008	--	-//-
evm.TU.BraA07001815	375.246	4.48491	6.3866	9.8374e-05	0.0029017	--	sp|Q9FJ47|SAG12_ARATH Senescence-specific cysteine protease SAG12 OS=Arabidopsis thaliana GN=SAG12 PE=1 SV=1//3.46625e-102
evm.TU.BraA07001823	59.598	1204.8	-4.3374	1.8028e-05	0.00063124	--	sp|Q9ZQG8|FER3_ARATH Ferredoxin-3, chloroplastic OS=Arabidopsis thaliana GN=FD3 PE=1 SV=1//7.20568e-88
evm.TU.BraA07001939	636.775	192.661	1.7247	0.0011678	0.023597	--	sp|Q9CQT9|CT024_MOUSE Uncharacterized protein C20orf24 homolog OS=Mus musculus PE=2 SV=1//7.6351e-23
evm.TU.BraA07001958	89.2278	421.691	-2.2406	3.6158e-05	0.0011936	--	-//-
evm.TU.BraA07001963	1922.9	322.633	2.5753	6.4659e-07	3.0412e-05	--	sp|Q9M1G8|DJ1F_ARATH DJ-1 protein homolog F OS=Arabidopsis thaliana GN=DJ1F PE=1 SV=1//0
evm.TU.BraA07001991	25.8881	0.311138	6.3786	0.0027197	0.046676	--	sp|P52409|E13B_WHEAT Glucan endo-1,3-beta-glucosidase OS=Triticum aestivum GN=GLC1 PE=2 SV=1//1.09199e-96
evm.TU.BraA07002030	299.63	0.596253	8.973	2.1691e-22	9.1582e-20	--	sp|Q8S8D8|Y2265_ARATH UPF0725 protein At2g20625 OS=Arabidopsis thaliana GN=At2g20625 PE=3 SV=1//2.04365e-16
evm.TU.BraA07002044	599.808	134.36	2.1584	7.4009e-05	0.0022678	--	sp|Q9LDH1|SIB1_ARATH Sigma factor binding protein 1, chloroplastic OS=Arabidopsis thaliana GN=SIB1 PE=1 SV=1//7.10379e-39
evm.TU.BraA07002066	2.24412	55.9813	-4.6407	4.9178e-06	0.00019305	--	-//-
evm.TU.BraA07002072	42.2745	377.431	-3.1584	5.2738e-08	3.0015e-06	--	-//-
evm.TU.BraA07002081	314.305	93.8018	1.7445	0.0022126	0.039577	--	sp|Q9SCM4|SAP13_ARATH Zinc finger AN1 and C2H2 domain-containing stress-associated protein 13 OS=Arabidopsis thaliana GN=SAP13 PE=2 SV=1//1.11203e-143
evm.TU.BraA07002104	345.078	93.7748	1.8797	0.00086502	0.018379	--	-//-
evm.TU.BraA07002126	26.969	195.77	-2.8598	5.9743e-06	0.00023054	--	sp|Q94K73|SYFM_ARATH Phenylalanine--tRNA ligase, chloroplastic/mitochondrial OS=Arabidopsis thaliana GN=At3g58140 PE=2 SV=1//1.56519e-27
evm.TU.BraA07002127	3.73273	37.1138	-3.3137	0.0010041	0.020931	--	sp|Q9M2K0|MYO16_ARATH Myosin-16 OS=Arabidopsis thaliana GN=XI-J PE=2 SV=1//0
evm.TU.BraA07002131	250.411	0	Inf	1.0875e-22	4.9987e-20	--	sp|Q9M2I9|MCC21_ARATH MATH domain and coiled-coil domain-containing protein At3g58270 OS=Arabidopsis thaliana GN=At3g58270 PE=2 SV=1//1.97221e-115
evm.TU.BraA07002151	0	36.1376	#NAME?	0.001402	0.027575	--	sp|Q940A2|P2C31_ARATH Protein kinase and PP2C-like domain-containing protein OS=Arabidopsis thaliana GN=At2g40860/At2g40870 PE=2 SV=1//0
evm.TU.BraA07002190	71.1608	235.043	-1.7238	0.0024389	0.042782	--	sp|Q9C6W4|BGA15_ARATH Beta-galactosidase 15 OS=Arabidopsis thaliana GN=BGAL15 PE=2 SV=1//0
evm.TU.BraA07002215	32.7203	2.23482	3.872	0.00052899	0.012305	--	sp|Q54Y55|SHKC_DICDI Dual specificity protein kinase shkC OS=Dictyostelium discoideum GN=shkC PE=3 SV=1//4.66446e-37
evm.TU.BraA07002258	150.706	3.18365	5.5649	2.2892e-06	9.7221e-05	--	sp|Q9LZX5|ZPR2_ARATH Protein LITTLE ZIPPER 2 OS=Arabidopsis thaliana GN=ZPR2 PE=1 SV=1//7.28682e-38
evm.TU.BraA07002260	19.7833	0	Inf	0.0001499	0.0041692	--	sp|Q9LZX4|FLA10_ARATH Fasciclin-like arabinogalactan protein 10 OS=Arabidopsis thaliana GN=FLA10 PE=1 SV=1//4.61939e-86
evm.TU.BraA07002342	392.274	1572.76	-2.0034	5.5347e-05	0.0017355	--	sp|Q8VYF4|GATL7_ARATH Probable galacturonosyltransferase-like 7 OS=Arabidopsis thaliana GN=GATL7 PE=2 SV=1//0
evm.TU.BraA07002440	0.571518	80.3149	-7.1347	0.0011287	0.023	--	sp|Q9SAG8|DNAJ8_ARATH Chaperone protein dnaJ 8, chloroplastic OS=Arabidopsis thaliana GN=ATJ8 PE=2 SV=1//1.80003e-79
evm.TU.BraA07002441	1246.52	44.9331	4.794	0.00070249	0.015601	--	sp|Q9SAG8|DNAJ8_ARATH Chaperone protein dnaJ 8, chloroplastic OS=Arabidopsis thaliana GN=ATJ8 PE=2 SV=1//1.80003e-79
evm.TU.BraA07002448	54.4473	0	Inf	1.1012e-09	7.9492e-08	--	sp|Q8VYA3|WAKLJ_ARATH Wall-associated receptor kinase-like 10 OS=Arabidopsis thaliana GN=WAKL10 PE=2 SV=1//3.68088e-63
evm.TU.BraA07002450	230.834	1.76274	7.0329	3.5845e-06	0.00014624	--	sp|Q8VYA3|WAKLJ_ARATH Wall-associated receptor kinase-like 10 OS=Arabidopsis thaliana GN=WAKL10 PE=2 SV=1//0
evm.TU.BraA07002489	0	23.9541	#NAME?	5.5702e-05	0.0017451	--	sp|Q94A97|UBC35_ARATH Ubiquitin-conjugating enzyme E2 35 OS=Arabidopsis thaliana GN=UBC35 PE=1 SV=1//1.15791e-69
evm.TU.BraA07002528	110.681	22.9125	2.2722	0.00055467	0.012828	--	sp|O94235|MPH1L_SCHPO Serine/threonine-protein kinase mph1 OS=Schizosaccharomyces pombe (strain 972 / ATCC 24843) GN=mph1 PE=2 SV=1//3.12133e-76
evm.TU.BraA07002539	741.374	0.57023	10.344	1.5063e-31	1.8861e-28	--	sp|Q8GU25|COMT1_ROSCH Caffeic acid 3-O-methyltransferase OS=Rosa chinensis GN=COMT1 PE=2 SV=1//9.26576e-57
evm.TU.BraA07002540	251.423	0	Inf	2.1336e-14	2.7768e-12	--	sp|P46484|COMT1_EUCGU Caffeic acid 3-O-methyltransferase OS=Eucalyptus gunnii GN=OMT PE=2 SV=1//9.0069e-25
evm.TU.BraA07002541	154.546	0	Inf	4.2401e-16	6.6363e-14	--	sp|Q00763|COMT1_POPTM Caffeic acid 3-O-methyltransferase 1 OS=Populus tremuloides GN=OMT1 PE=1 SV=1//6.42859e-117
evm.TU.BraA07002556	142.589	1.52967	6.5425	0.00036157	0.008871	--	-//-
evm.TU.BraA07002557	109.394	5.10188	4.4224	3.5751e-05	0.0011823	--	-//-
evm.TU.BraA07002569	0	47.7268	#NAME?	2.3873e-08	1.4234e-06	--	sp|Q8W013|COMT1_CATRO Caffeic acid 3-O-methyltransferase OS=Catharanthus roseus GN=COMT1 PE=2 SV=1//2.48149e-85
evm.TU.BraA07002600	37.5558	0	Inf	2.9245e-07	1.4708e-05	--	sp|O26351|Y249_METTH Uncharacterized protein MTH_249 OS=Methanothermobacter thermautotrophicus (strain ATCC 29096 / DSM 1053 / JCM 10044 / NBRC 100330 / Delta H) GN=MTH_249 PE=3 SV=1//5.86257e-14
evm.TU.BraA07002605	220.054	34.58	2.6698	0.0011335	0.023071	--	sp|Q38937|RAC5_ARATH Rac-like GTP-binding protein ARAC5 OS=Arabidopsis thaliana GN=ARAC5 PE=1 SV=1//2.9439e-127
evm.TU.BraA07002608	15.4512	240.414	-3.9597	1.7903e-09	1.2525e-07	--	sp|P46689|GASA1_ARATH Gibberellin-regulated protein 1 OS=Arabidopsis thaliana GN=GASA1 PE=2 SV=2//6.03244e-40
evm.TU.BraA07002624	154.068	556.703	-1.8533	0.00076633	0.016697	--	sp|Q9FRL3|ERDL6_ARATH Sugar transporter ERD6-like 6 OS=Arabidopsis thaliana GN=At1g75220 PE=1 SV=1//0
evm.TU.BraA07002644	22.7427	1.21323	4.2285	0.0018241	0.033914	--	sp|O65595|KPYC_ARATH Probable pyruvate kinase, cytosolic isozyme OS=Arabidopsis thaliana GN=At4g26390 PE=3 SV=1//1.31272e-17
evm.TU.BraA07002653	0	59.1288	#NAME?	3.3417e-05	0.0011122	--	sp|Q9S772|GLT3_ARATH Germin-like protein subfamily T member 3 OS=Arabidopsis thaliana GN=At1g74820 PE=2 SV=1//8.21399e-105
evm.TU.BraA07002679	162.563	0	Inf	1.8367e-18	4.0177e-16	--	sp|Q9SIV2|PSD2A_ARATH 26S proteasome non-ATPase regulatory subunit 2 homolog A OS=Arabidopsis thaliana GN=RPN1A PE=1 SV=2//1.42958e-37
evm.TU.BraA07002681	6.56885	72.9916	-3.474	1.7571e-05	0.00061704	--	sp|Q9C907|GDPD5_ARATH Glycerophosphodiester phosphodiesterase GDPD5 OS=Arabidopsis thaliana GN=GDPD5 PE=2 SV=1//0
evm.TU.BraA07002730	9.9717	984.947	-6.6261	1.0683e-23	5.6218e-21	--	sp|Q9SSM4|CHM1B_ARATH ESCRT-related protein CHMP1B OS=Arabidopsis thaliana GN=CHMP1B PE=1 SV=1//1.26494e-126
evm.TU.BraA07002822	0.367029	29.0147	-6.3047	4.5123e-05	0.0014551	--	sp|P17407|21KD_DAUCA 21 kDa protein OS=Daucus carota PE=2 SV=1//3.26745e-29
evm.TU.BraA07002850	10.4505	184.601	-4.1428	0.0001151	0.003325	--	sp|Q9CAS6|GSTUB_ARATH Glutathione S-transferase U11 OS=Arabidopsis thaliana GN=GSTU11 PE=2 SV=1//1.54773e-163
evm.TU.BraA07002853	330.68	0	Inf	1.3422e-25	8.7033e-23	--	-//-
evm.TU.BraA07002897	112.065	2.2194	5.658	6.9192e-11	6.0981e-09	--	sp|Q54TM7|DRKD_DICDI Probable serine/threonine-protein kinase drkD OS=Dictyostelium discoideum GN=drkD PE=2 SV=1//6.33769e-50
evm.TU.BraA07002940	60.1755	212.706	-1.8216	0.0026508	0.045838	--	sp|Q6JHU8|P3H1_CHICK Prolyl 3-hydroxylase 1 OS=Gallus gallus GN=LEPRE1 PE=1 SV=1//1.08342e-10
evm.TU.BraA07002947	1.01982	66.2895	-6.0224	2.3449e-08	1.4004e-06	--	sp|P38418|LOX2_ARATH Lipoxygenase 2, chloroplastic OS=Arabidopsis thaliana GN=LOX2 PE=1 SV=1//2.61233e-166
evm.TU.BraA07002951	265.844	42.4122	2.648	6.5028e-06	0.00024751	--	-//-
evm.TU.BraA07002985	19.927	0	Inf	0.00014506	0.0040641	--	-//-
evm.TU.BraA07002996	33.6444	176.368	-2.3902	0.00010989	0.0032024	--	sp|Q2TAW0|CNDG2_XENLA Condensin-2 complex subunit G2 OS=Xenopus laevis GN=ncapg2 PE=1 SV=1//5.49481e-55
evm.TU.BraA07002997	0	662.661	#NAME?	1.4896e-31	1.8861e-28	--	sp|Q9SZ11|GPDL3_ARATH Glycerophosphodiester phosphodiesterase GDPDL3 OS=Arabidopsis thaliana GN=GDPDL3 PE=1 SV=3//0
evm.TU.BraA07003006	122.555	696.026	-2.5057	0.0022466	0.040018	--	sp|Q9S777|4CL3_ARATH 4-coumarate--CoA ligase 3 OS=Arabidopsis thaliana GN=4CL3 PE=1 SV=1//0
evm.TU.BraA07003032	1876.82	5589.93	-1.5745	0.0022957	0.040683	--	sp|Q42472|DCE2_ARATH Glutamate decarboxylase 2 OS=Arabidopsis thaliana GN=GAD2 PE=1 SV=1//0
evm.TU.BraA07003107	270.535	859.062	-1.6669	0.0024227	0.042601	--	sp|Q8C547|HTR5B_MOUSE HEAT repeat-containing protein 5B OS=Mus musculus GN=Heatr5b PE=2 SV=3//6.78848e-81
evm.TU.BraA07003212	416.927	1287.69	-1.6269	0.0013793	0.02719	--	sp|Q9S7Y7|XYL1_ARATH Alpha-xylosidase 1 OS=Arabidopsis thaliana GN=XYL1 PE=1 SV=1//0
evm.TU.BraA07003293	1.19474	57.7183	-5.5943	1.4241e-07	7.6606e-06	--	-//-
evm.TU.BraA07003335	59.2634	437.712	-2.8848	6.2352e-07	2.9403e-05	--	-//-
evm.TU.BraA07003359	101.084	13.0088	2.958	5.8251e-05	0.0018125	--	sp|O04529|2MMP_ARATH Metalloendoproteinase 2-MMP OS=Arabidopsis thaliana GN=2MMP PE=1 SV=1//0
evm.TU.BraA07003388	19.3753	94.6619	-2.2886	0.0017334	0.032595	--	sp|Q9CAL2|CRK3_ARATH Cysteine-rich receptor-like protein kinase 3 OS=Arabidopsis thaliana GN=CRK3 PE=2 SV=1//1.06733e-46
evm.TU.BraA07003407	100.167	1262.05	-3.6553	2.1332e-11	2.0067e-09	--	sp|Q9CAC5|NDHL_ARATH NAD(P)H-quinone oxidoreductase subunit L, chloroplastic OS=Arabidopsis thaliana GN=ndhL PE=2 SV=1//4.82921e-109
evm.TU.BraA07003438	3.12189	40.1575	-3.6852	0.00039955	0.0096463	--	sp|P59231|R10A3_ARATH 60S ribosomal protein L10a-3 OS=Arabidopsis thaliana GN=RPL10AC PE=1 SV=1//2.50504e-56
evm.TU.BraA07003512	102.978	8.54512	3.5911	1.4754e-06	6.5413e-05	--	sp|F4I2X9|INVD_ARATH Probable alkaline/neutral invertase D OS=Arabidopsis thaliana GN=INVD PE=2 SV=1//6.40681e-104
evm.TU.BraA07003558	24070.9	67969.3	-1.4976	0.0013307	0.026377	--	sp|P46271|GLP1_BRANA Germin-like protein 1 OS=Brassica napus GN=GER1 PE=2 SV=1//2.80265e-123
evm.TU.BraA07003590	0	19.5146	#NAME?	0.00026492	0.0068128	--	sp|Q9SSM2|MDLL_ARATH (R)-mandelonitrile lyase-like OS=Arabidopsis thaliana GN=At1g73050 PE=2 SV=1//0
evm.TU.BraA07003697	192.198	50.5578	1.9266	0.0010139	0.021099	--	sp|Q13049|TRI32_HUMAN E3 ubiquitin-protein ligase TRIM32 OS=Homo sapiens GN=TRIM32 PE=1 SV=2//8.13464e-07
evm.TU.BraA07003703	1.25552	33.707	-4.7467	0.00014847	0.0041503	--	sp|O13737|YDR2_SCHPO Uncharacterized endoplasmic reticulum membrane protein C16E8.02 OS=Schizosaccharomyces pombe (strain 972 / ATCC 24843) GN=SPAC16E8.02 PE=4 SV=2//4.6745e-20
evm.TU.BraA07003743	7.36632	110.852	-3.9116	4.7031e-07	2.277e-05	--	sp|P28493|PR5_ARATH Pathogenesis-related protein 5 OS=Arabidopsis thaliana GN=At1g75040 PE=1 SV=1//4.88307e-35
evm.TU.BraA07003768	258.95	957.268	-1.8863	0.00032688	0.0081576	--	sp|Q9FWS1|AUL1_ARATH Auxilin-like protein 1 OS=Arabidopsis thaliana GN=AUL1 PE=2 SV=2//7.54961e-70
evm.TU.BraA07003808	73.4335	278.609	-1.9237	0.00059256	0.013507	--	sp|Q94CH8|EXL1_ARATH GDSL esterase/lipase EXL1 OS=Arabidopsis thaliana GN=EXL1 PE=2 SV=1//2.64403e-171
evm.TU.BraA07003821	147.749	27.076	2.4481	0.0013071	0.025964	--	sp|Q9SGS5|Y1607_ARATH Uncharacterized protein At1g76070 OS=Arabidopsis thaliana GN=At1g76070 PE=1 SV=1//3.39806e-88
evm.TU.BraA07003827	156.807	2300.71	-3.875	7.0726e-07	3.301e-05	--	sp|Q9SGS4|CDSP_ARATH Thioredoxin-like protein CDSP32, chloroplastic OS=Arabidopsis thaliana GN=CDSP32 PE=1 SV=1//5.01993e-174
evm.TU.BraA07003846	2.0208	48.0635	-4.5719	1.4484e-05	0.00051815	--	sp|Q6NPN9|DWA2_ARATH WD repeat-containing protein DWA2 OS=Arabidopsis thaliana GN=DWA2 PE=1 SV=1//0
evm.TU.BraA07003853	0	513.329	#NAME?	3.9945e-20	1.1332e-17	--	sp|Q9FVQ1|NUCL1_ARATH Nucleolin 1 OS=Arabidopsis thaliana GN=NUCL1 PE=1 SV=1//1.1919e-10
evm.TU.BraA07003890	2.83613	54.8796	-4.2743	0.00025204	0.0065323	--	sp|Q8LF80|CKB21_ARATH Cyclin-dependent kinase B2-1 OS=Arabidopsis thaliana GN=CDKB2-1 PE=1 SV=2//0
evm.TU.BraA07003905	87.3244	310.149	-1.8285	0.00064904	0.014629	--	sp|Q8W013|COMT1_CATRO Caffeic acid 3-O-methyltransferase OS=Catharanthus roseus GN=COMT1 PE=2 SV=1//6.27207e-97
evm.TU.BraA07003918	6802.09	108.589	5.969	8.2451e-07	3.7706e-05	--	-//-
evm.TU.BraA07003928	152.975	461.745	-1.5938	0.0019515	0.035806	--	sp|O49292|PPD4_ARATH PsbP domain-containing protein 4, chloroplastic OS=Arabidopsis thaliana GN=PPD4 PE=1 SV=2//1.26532e-145
evm.TU.BraA07003932	166.417	543.904	-1.7086	0.0012171	0.024376	--	sp|Q8F7K3|RIMP_LEPIN Ribosome maturation factor RimP OS=Leptospira interrogans serogroup Icterohaemorrhagiae serovar Lai (strain 56601) GN=rimP PE=3 SV=1//5.18689e-07
evm.TU.BraA07003959	0	38.6212	#NAME?	9.2598e-06	0.0003417	--	sp|Q9FQY8|COMT1_CAPAN Caffeic acid 3-O-methyltransferase OS=Capsicum annuum GN=COMT PE=2 SV=2//9.09556e-99
evm.TU.BraA07004015	6.34388	48.9102	-2.9467	0.0010233	0.021246	--	sp|Q9M1S3|ARP1_ARATH Probable RNA-binding protein ARP1 OS=Arabidopsis thaliana GN=ARP1 PE=2 SV=1//7.85001e-30
evm.TU.BraA07004094	1.67261	92.6217	-5.7912	7.7969e-10	5.7778e-08	--	sp|P59326|YTHD1_MOUSE YTH domain-containing family protein 1 OS=Mus musculus GN=Ythdf1 PE=2 SV=1//2.3214e-59
evm.TU.BraA07004101	0	20.2322	#NAME?	0.00023377	0.0061332	--	sp|O64515|OCT2_ARATH Organic cation/carnitine transporter 2 OS=Arabidopsis thaliana GN=OCT2 PE=2 SV=1//0
evm.TU.BraA07004117	253.045	20.8343	3.6024	1.1775e-08	7.2964e-07	--	sp|Q0VMF9|RS6_ALCBS 30S ribosomal protein S6 OS=Alcanivorax borkumensis (strain ATCC 700651 / DSM 11573 / NCIMB 13689 / SK2) GN=rpsF PE=3 SV=1//1.10042e-23
evm.TU.BraA07004124	97.4142	10.4221	3.2245	0.00025161	0.006526	--	sp|Q8L831|NUDT3_ARATH Nudix hydrolase 3 OS=Arabidopsis thaliana GN=NUDT3 PE=1 SV=1//0
evm.TU.BraA07004131	2708.71	980.753	1.4656	0.0026278	0.045531	--	sp|Q9SAG8|DNAJ8_ARATH Chaperone protein dnaJ 8, chloroplastic OS=Arabidopsis thaliana GN=ATJ8 PE=2 SV=1//7.95723e-87
evm.TU.BraA07004132	0.285759	18.147	-5.9888	0.0017534	0.032901	--	-//-
evm.TU.BraA07004133	6.43108	48.6856	-2.9204	0.00093974	0.019701	--	sp|Q9SAH0|MRS2A_ARATH Magnesium transporter MRS2-10 OS=Arabidopsis thaliana GN=MRS2-10 PE=2 SV=1//0
evm.TU.BraA08000054	143.626	3.72305	5.2697	2.9299e-11	2.7002e-09	--	-//-
evm.TU.BraA08000089	64.6457	1.52436	5.4063	1.5766e-06	6.9392e-05	--	-//-
evm.TU.BraA08000143	0	29.248	#NAME?	7.8658e-06	0.00029384	--	sp|Q9LXT4|PCO5_ARATH Plant cysteine oxidase 5 OS=Arabidopsis thaliana GN=PCO5 PE=1 SV=1//3.10864e-31
evm.TU.BraA08000147	2.08158	305.367	-7.1967	7.1579e-19	1.6661e-16	--	-//-
evm.TU.BraA08000148	44.7882	630.166	-3.8145	5.1777e-10	3.9415e-08	--	-//-
evm.TU.BraA08000154	110.324	28.3664	1.9595	0.0020754	0.03751	--	-//-
evm.TU.BraA08000166	168.443	26.657	2.6597	3.9587e-05	0.0012927	--	-//-
evm.TU.BraA08000233	133.955	1163.83	-3.1191	8.8035e-09	5.6081e-07	--	sp|O04316|JAL29_ARATH Nitrile-specifier protein 4 OS=Arabidopsis thaliana GN=NSP4 PE=2 SV=1//6.08698e-24
evm.TU.BraA08000280	0	187.583	#NAME?	3.6221e-19	8.827e-17	--	sp|Q05AL1|ARMC8_DANRE Armadillo repeat-containing protein 8 OS=Danio rerio GN=armc8 PE=2 SV=1//7.59654e-09
evm.TU.BraA08000284	416.465	1495.68	-1.8445	0.00034309	0.0084834	--	-//-
evm.TU.BraA08000291	4.62122	52.3372	-3.5015	0.00013087	0.0037124	--	-//-
evm.TU.BraA08000328	87.0278	18.6194	2.2247	0.0023984	0.042237	--	sp|Q9FX93|CXE4_ARATH Probable carboxylesterase 4 OS=Arabidopsis thaliana GN=CXE4 PE=2 SV=1//1.74347e-164
evm.TU.BraA08000367	333.578	1235.12	-1.8886	0.0016559	0.031463	--	sp|Q9XIA4|CCS1_ARATH Cytochrome c biogenesis protein CCS1, chloroplastic OS=Arabidopsis thaliana GN=CCS1 PE=1 SV=1//0
evm.TU.BraA08000448	0	14.202	#NAME?	0.0023679	0.041819	--	sp|Q7Z6V5|ADAT2_HUMAN tRNA-specific adenosine deaminase 2 OS=Homo sapiens GN=ADAT2 PE=1 SV=1//1.08648e-40
evm.TU.BraA08000507	140.302	487.685	-1.7974	0.00062687	0.014173	--	sp|Q9LUH2|ALF5_ARATH MATE efflux family protein ALF5 OS=Arabidopsis thaliana GN=ALF5 PE=2 SV=1//0
evm.TU.BraA08000508	30.7524	184.769	-2.5869	2.0886e-05	0.00072092	--	sp|Q0WPY0|TLP6_ARATH Tubby-like F-box protein 6 OS=Arabidopsis thaliana GN=TULP6 PE=2 SV=1//1.18621e-116
evm.TU.BraA08000521	35.2214	4491.3	-6.9945	2.0669e-22	8.982e-20	--	sp|P43297|RD21A_ARATH Cysteine proteinase RD21a OS=Arabidopsis thaliana GN=RD21A PE=1 SV=1//0
evm.TU.BraA08000549	6.71354	55.2558	-3.041	0.00068845	0.015346	--	sp|Q6IMT1|SAB_ARATH Protein SABRE OS=Arabidopsis thaliana GN=SAB PE=1 SV=1//9.34162e-25
evm.TU.BraA08000584	0	14.7769	#NAME?	0.001775	0.033205	--	-//-
evm.TU.BraA08000598	17.3159	0	Inf	0.00042815	0.010221	--	-//-
evm.TU.BraA08000640	15.7977	0	Inf	0.00078445	0.016965	--	-//-
evm.TU.BraA08000641	0	42.2494	#NAME?	2.9137e-07	1.4674e-05	--	sp|O04244|Y4200_ARATH Uncharacterized protein At4g02000 OS=Arabidopsis thaliana GN=At4g02000 PE=2 SV=1//6.02729e-13
evm.TU.BraA08000673	0	15.5507	#NAME?	0.0014605	0.028404	--	sp|Q9XEC1|Y4443_ARATH Probable transposase-like protein At4g04430 OS=Arabidopsis thaliana GN=At4g04430 PE=3 SV=1//2.73676e-06
evm.TU.BraA08000681	0	51.061	#NAME?	9.9557e-09	6.287e-07	--	-//-
evm.TU.BraA08000792	105.745	12.0187	3.1372	1.4992e-05	0.00053474	--	sp|B7SY83|PS1_ARATH FHA domain-containing protein PS1 OS=Arabidopsis thaliana GN=PS1 PE=2 SV=1//4.91271e-11
evm.TU.BraA08000846	0	38.7249	#NAME?	3.3543e-07	1.6685e-05	--	sp|O04244|Y4200_ARATH Uncharacterized protein At4g02000 OS=Arabidopsis thaliana GN=At4g02000 PE=2 SV=1//1.55184e-12
evm.TU.BraA08000848	0	61.3674	#NAME?	5.7637e-10	4.342e-08	--	-//-
evm.TU.BraA08000869	0	72.18	#NAME?	5.1034e-11	4.5756e-09	--	sp|Q9C551|RH5_ARATH DEAD-box ATP-dependent RNA helicase 5 OS=Arabidopsis thaliana GN=RH5 PE=1 SV=1//0
evm.TU.BraA08000946	18.7379	0.311138	5.9123	0.002289	0.04061	--	-//-
evm.TU.BraA08000954	1.83514	36.8544	-4.3279	0.00011383	0.0032962	--	-//-
evm.TU.BraA08000965	44.4104	313.542	-2.8197	9.3762e-07	4.2346e-05	--	sp|Q43077|AMO_PEA Primary amine oxidase OS=Pisum sativum PE=1 SV=1//0
evm.TU.BraA08000977	19.5314	0	Inf	0.00014996	0.0041692	--	-//-
evm.TU.BraA08000978	16.3806	0	Inf	0.00072646	0.016026	--	sp|Q6NPN4|LYM3_ARATH LysM domain-containing GPI-anchored protein 2 OS=Arabidopsis thaliana GN=LYM3 PE=1 SV=1//1.51661e-12
evm.TU.BraA08000979	62.8094	0	Inf	7.0316e-08	3.9221e-06	--	sp|Q9LZ06|GSTL3_ARATH Glutathione S-transferase L3 OS=Arabidopsis thaliana GN=GSTL3 PE=2 SV=1//3.34803e-55
evm.TU.BraA08000988	19.5836	0	Inf	0.0023296	0.041263	--	-//-
evm.TU.BraA08001009	58.3162	3.58763	4.0228	1.9838e-05	0.0006857	--	-//-
evm.TU.BraA08001012	779.978	259.474	1.5878	0.0018471	0.034255	--	sp|Q8N5M1|ATPF2_HUMAN ATP synthase mitochondrial F1 complex assembly factor 2 OS=Homo sapiens GN=ATPAF2 PE=1 SV=1//1.26667e-23
evm.TU.BraA08001099	76.6661	0	Inf	1.6804e-09	1.1825e-07	--	sp|P0C042|Y4597_ARATH Uncharacterized protein At4g15970 OS=Arabidopsis thaliana GN=At4g15970 PE=2 SV=1//5.2998e-100
evm.TU.BraA08001107	14.3146	0	Inf	0.0016318	0.031117	--	sp|Q9FYH7|VSR6_ARATH Vacuolar-sorting receptor 6 OS=Arabidopsis thaliana GN=VSR6 PE=2 SV=3//5.18547e-105
evm.TU.BraA08001114	0	22.4815	#NAME?	8.8724e-05	0.0026736	--	sp|P29503|NEUR_DROME Protein neuralized OS=Drosophila melanogaster GN=neur PE=1 SV=2//2.14455e-09
evm.TU.BraA08001115	151.732	0	Inf	7.7016e-16	1.185e-13	--	sp|Q9C5J7|PFKA7_ARATH ATP-dependent 6-phosphofructokinase 7 OS=Arabidopsis thaliana GN=PFK7 PE=1 SV=1//5.92719e-20
evm.TU.BraA08001188	0	47.3744	#NAME?	2.7235e-08	1.6212e-06	--	-//-
evm.TU.BraA08001191	1491.72	0.311138	12.227	8.3161e-33	1.5098e-29	--	-//-
evm.TU.BraA08001268	15.4142	97.2794	-2.6579	0.00013138	0.0037211	--	-//-
evm.TU.BraA08001292	15.4502	107.873	-2.8036	5.1108e-05	0.0016165	--	sp|Q54HG7|AUHM_DICDI Methylglutaconyl-CoA hydratase, mitochondrial OS=Dictyostelium discoideum GN=auh PE=3 SV=1//2.03054e-48
evm.TU.BraA08001301	7.84584	53.1495	-2.7601	0.0016736	0.031735	--	-//-
evm.TU.BraA08001330	2.44861	195.133	-6.3164	1.5858e-14	2.0939e-12	--	sp|Q9FIS2|ZIP12_ARATH Probable zinc transporter 12 OS=Arabidopsis thaliana GN=ZIP12 PE=3 SV=1//2.4872e-80
evm.TU.BraA08001335	373.149	2.42115	7.2679	2.2175e-21	7.7423e-19	--	sp|Q8W4H1|GAT26_ARATH GATA transcription factor 26 OS=Arabidopsis thaliana GN=GATA26 PE=2 SV=1//0
evm.TU.BraA08001340	0	30.0881	#NAME?	6.0743e-06	0.00023365	--	sp|Q9FIS2|ZIP12_ARATH Probable zinc transporter 12 OS=Arabidopsis thaliana GN=ZIP12 PE=3 SV=1//5.09563e-71
evm.TU.BraA08001359	0	21.8902	#NAME?	0.00011599	0.0033454	--	-//-
evm.TU.BraA08001362	23.7313	0.954133	4.6365	0.00074542	0.016348	--	sp|Q0WRB9|PUP8_ARATH Probable purine permease 8 OS=Arabidopsis thaliana GN=PUP8 PE=2 SV=1//0
evm.TU.BraA08001403	45.5949	0.331857	7.1022	4.8591e-07	2.337e-05	--	sp|O49403|HFA4A_ARATH Heat stress transcription factor A-4a OS=Arabidopsis thaliana GN=HSFA4A PE=2 SV=1//2.83749e-105
evm.TU.BraA08001407	0	173.692	#NAME?	1.58e-18	3.4984e-16	--	sp|Q9P775|YBEG_SCHPO Uncharacterized WD repeat-containing protein C17D11.16 OS=Schizosaccharomyces pombe (strain 972 / ATCC 24843) GN=SPBC1711.16 PE=1 SV=1//1.74264e-67
evm.TU.BraA08001408	48.0618	602.344	-3.6476	1.8535e-10	1.4956e-08	--	sp|Q9P775|YBEG_SCHPO Uncharacterized WD repeat-containing protein C17D11.16 OS=Schizosaccharomyces pombe (strain 972 / ATCC 24843) GN=SPBC1711.16 PE=1 SV=1//1.06499e-75
evm.TU.BraA08001427	43.0756	182.379	-2.082	0.00076691	0.016697	--	sp|Q8W4R9|WTR35_ARATH WAT1-related protein At4g19185 OS=Arabidopsis thaliana GN=At4g19185 PE=2 SV=1//0
evm.TU.BraA08001436	4.82571	63.6855	-3.7222	2.4935e-05	0.00084777	--	sp|P28475|S6PD_MALDO NADP-dependent D-sorbitol-6-phosphate dehydrogenase OS=Malus domestica GN=S6PDH PE=2 SV=1//6.80332e-66
evm.TU.BraA08001443	15.337	0	Inf	0.00093263	0.019575	--	sp|A8G9K9|DNAJ_SERP5 Chaperone protein DnaJ OS=Serratia proteamaculans (strain 568) GN=dnaJ PE=3 SV=1//3.29925e-12
evm.TU.BraA08001466	110.416	631.089	-2.5149	1.2506e-06	5.5924e-05	--	-//-
evm.TU.BraA08001495	146.687	0.311138	8.881	1.8827e-16	3.0934e-14	--	sp|P38420|NRPB2_ARATH DNA-directed RNA polymerase II subunit 2 OS=Arabidopsis thaliana GN=NRPB2 PE=1 SV=2//1.02825e-109
evm.TU.BraA08001546	17.0694	175.245	-3.3599	4.0054e-07	1.9654e-05	--	sp|Q8RXD4|BRCA1_ARATH Protein BREAST CANCER SUSCEPTIBILITY 1 homolog OS=Arabidopsis thaliana GN=BRCA1 PE=1 SV=1//0
evm.TU.BraA08001562	329.763	80.8371	2.0283	0.00019665	0.0052697	--	sp|P38420|NRPB2_ARATH DNA-directed RNA polymerase II subunit 2 OS=Arabidopsis thaliana GN=NRPB2 PE=1 SV=2//0
evm.TU.BraA08001599	0	536.998	#NAME?	1.7666e-29	1.7337e-26	--	sp|O75643|U520_HUMAN U5 small nuclear ribonucleoprotein 200 kDa helicase OS=Homo sapiens GN=SNRNP200 PE=1 SV=2//3.738e-18
evm.TU.BraA08001600	0	27.8592	#NAME?	1.3562e-05	0.00048758	--	sp|F1LNJ2|U520_RAT U5 small nuclear ribonucleoprotein 200 kDa helicase OS=Rattus norvegicus GN=Snrnp200 PE=1 SV=1//2.09866e-31
evm.TU.BraA08001601	4.93655	60.611	-3.618	5.6838e-05	0.0017746	--	sp|Q0VCI1|OSGEP_BOVIN Probable tRNA N6-adenosine threonylcarbamoyltransferase OS=Bos taurus GN=OSGEP PE=2 SV=1//2.98867e-44
evm.TU.BraA08001606	0	19.4641	#NAME?	0.00028032	0.0071329	--	sp|Q9ZP16|CRK11_ARATH Cysteine-rich receptor-like protein kinase 11 OS=Arabidopsis thaliana GN=CRK11 PE=2 SV=2//7.14932e-94
evm.TU.BraA08001667	833.305	86.1077	3.2746	3.4811e-09	2.3539e-07	--	sp|Q945M1|NDUB9_ARATH NADH dehydrogenase [ubiquinone] 1 beta subcomplex subunit 9 OS=Arabidopsis thaliana GN=CIB22 PE=1 SV=1//1.17966e-73
evm.TU.BraA08001700	94.6281	9.90338	3.2563	1.5391e-05	0.0005479	--	sp|Q9SYZ7|U496A_ARATH UPF0496 protein At4g34320 OS=Arabidopsis thaliana GN=At4g34320 PE=2 SV=1//0
evm.TU.BraA08001744	147.215	579.323	-1.9764	0.0007235	0.01598	--	sp|Q93ZB9|FACR3_ARATH Fatty acyl-CoA reductase 3 OS=Arabidopsis thaliana GN=FAR3 PE=2 SV=1//6.81638e-64
evm.TU.BraA08001773	813.963	2742.17	-1.7523	0.00038799	0.0094047	--	sp|Q9SMY7|PME44_ARATH Probable pectinesterase/pectinesterase inhibitor 44 OS=Arabidopsis thaliana GN=PME44 PE=2 SV=2//0
evm.TU.BraA08001775	29.117	171.481	-2.5581	3.014e-05	0.0010124	--	sp|Q9SMY8|FBL15_ARATH F-box/LRR-repeat protein 15 OS=Arabidopsis thaliana GN=FBL15 PE=2 SV=2//0
evm.TU.BraA08001799	470.131	14.2903	5.04	6.5216e-08	3.6601e-06	--	sp|Q93Y38|GDT13_ARATH GDT1-like protein 3 OS=Arabidopsis thaliana GN=At5g36290 PE=2 SV=1//2.68077e-67
evm.TU.BraA08001842	0.367029	25.8068	-6.1357	0.00021264	0.0056483	--	sp|Q9SK27|ENL1_ARATH Early nodulin-like protein 1 OS=Arabidopsis thaliana GN=At2g25060 PE=1 SV=2//5.19112e-52
evm.TU.BraA08001849	441.825	90.1661	2.2928	0.0001013	0.002974	--	sp|O04173|TAF10_ARATH Transcription initiation factor TFIID subunit 10 OS=Arabidopsis thaliana GN=TAF10 PE=1 SV=1//3.39836e-82
evm.TU.BraA08001907	27.1439	522.606	-4.267	4.1643e-09	2.7593e-07	--	sp|O65554|CIPK6_ARATH CBL-interacting serine/threonine-protein kinase 6 OS=Arabidopsis thaliana GN=CIPK6 PE=1 SV=1//0
evm.TU.BraA08001919	239.336	19.1376	3.6446	1.3874e-08	8.5099e-07	--	-//-
evm.TU.BraA08001939	240.806	0	Inf	1.8975e-22	8.4023e-20	--	-//-
evm.TU.BraA08001945	13.1635	202.512	-3.9434	4.7975e-09	3.1616e-07	--	sp|Q9SUM3|NCPR2_ARATH NADPH--cytochrome P450 reductase 2 OS=Arabidopsis thaliana GN=ATR2 PE=1 SV=1//0
evm.TU.BraA08001956	0	20.7999	#NAME?	0.0019587	0.035903	--	sp|Q9SZW7|GDL68_ARATH GDSL esterase/lipase At4g30140 OS=Arabidopsis thaliana GN=At4g30140 PE=2 SV=1//0
evm.TU.BraA08001968	15.6709	0	Inf	0.0011863	0.023904	--	sp|Q8LFV1|Y4295_ARATH UPF0725 protein At4g29550 OS=Arabidopsis thaliana GN=At4g29550 PE=2 SV=1//2.06075e-09
evm.TU.BraA08001975	0	41.553	#NAME?	1.5254e-07	8.1294e-06	--	sp|Q9SZQ5|VIP3_ARATH WD repeat-containing protein VIP3 OS=Arabidopsis thaliana GN=VIP3 PE=1 SV=1//1.44858e-57
evm.TU.BraA08002059	0	25.6139	#NAME?	3.1023e-05	0.0010373	--	-//-
evm.TU.BraA08002098	0	179.578	#NAME?	1.8049e-07	9.4709e-06	--	-//-
evm.TU.BraA08002149	0	46.0004	#NAME?	4.1319e-08	2.3777e-06	--	sp|F4JJP1|Y4759_ARATH WEB family protein At4g27595, chloroplastic OS=Arabidopsis thaliana GN=At4g27595 PE=2 SV=1//3.69587e-17
evm.TU.BraA08002194	0.398247	37.321	-6.5502	3.3522e-06	0.00013769	--	sp|P0C2F6|RNHX1_ARATH Putative ribonuclease H protein At1g65750 OS=Arabidopsis thaliana GN=At1g65750 PE=3 SV=1//7.72974e-06
evm.TU.BraA08002195	21.7893	109.502	-2.3293	0.00046024	0.010894	--	sp|O23247|SYRM_ARATH Arginine--tRNA ligase, chloroplastic/mitochondrial OS=Arabidopsis thaliana GN=EMB1027 PE=3 SV=1//0
evm.TU.BraA08002209	1.67261	56.7122	-5.0835	8.395e-06	0.00031233	--	sp|O42832|SPB1_SCHPO AdoMet-dependent rRNA methyltransferase spb1 OS=Schizosaccharomyces pombe (strain 972 / ATCC 24843) GN=spb1 PE=1 SV=2//1.20382e-92
evm.TU.BraA08002232	22.9605	125.26	-2.4477	0.00049168	0.011556	--	sp|Q39224|SRG1_ARATH Protein SRG1 OS=Arabidopsis thaliana GN=SRG1 PE=2 SV=1//2.3735e-33
evm.TU.BraA08002236	268.739	80.6927	1.7357	0.0028121	0.047805	--	sp|P29525|OLEO1_ARATH Oleosin 18.5 kDa OS=Arabidopsis thaliana GN=At4g25140 PE=1 SV=1//3.23988e-80
evm.TU.BraA08002247	2542.99	7444.72	-1.5497	0.00093874	0.019692	--	sp|Q9C5M8|PLY18_ARATH Probable pectate lyase 18 OS=Arabidopsis thaliana GN=At4g24780 PE=2 SV=2//0
evm.TU.BraA08002268	90.0525	10.0476	3.1639	6.1977e-05	0.001912	--	sp|Q9FYB5|DNJ11_ARATH Chaperone protein dnaJ 11, chloroplastic OS=Arabidopsis thaliana GN=ATJ11 PE=1 SV=2//7.56991e-80
evm.TU.BraA08002278	37.5167	1.51906	4.6263	0.00025681	0.0066417	--	sp|Q9C5Y0|PLDD1_ARATH Phospholipase D delta OS=Arabidopsis thaliana GN=PLDDELTA PE=1 SV=2//0
evm.TU.BraA08002279	110.333	11.3343	3.2831	0.00033781	0.0083842	--	-//-
evm.TU.BraA08002284	50.6726	286.552	-2.4995	3.0288e-05	0.0010164	--	sp|Q8L540|LTO1_ARATH Thiol-disulfide oxidoreductase LTO1 OS=Arabidopsis thaliana GN=LTO1 PE=1 SV=1//4.45005e-40
evm.TU.BraA08002293	14.4814	0	Inf	0.0014711	0.028595	--	sp|Q7JUR6|GDAP2_DROME Protein GDAP2 homolog OS=Drosophila melanogaster GN=CG18812 PE=2 SV=1//6.52312e-08
evm.TU.BraA08002394	259.091	0	Inf	2.4163e-23	1.2019e-20	--	sp|P25866|UBC2_WHEAT Ubiquitin-conjugating enzyme E2 2 OS=Triticum aestivum GN=UBC2 PE=1 SV=1//1.8558e-08
evm.TU.BraA08002563	18.8074	104.692	-2.4768	0.0010287	0.021299	--	-//-
evm.TU.BraA08002644	38.6838	179.155	-2.2114	0.00024536	0.0063958	--	sp|Q6T486|RBRA_DICDI Probable E3 ubiquitin-protein ligase rbrA OS=Dictyostelium discoideum GN=rbrA PE=3 SV=1//2.14531e-14
evm.TU.BraA08002763	181.367	0	Inf	1.3861e-09	9.8495e-08	--	sp|Q9ASQ6|Y1972_ARATH Probable LRR receptor-like serine/threonine-protein kinase At1g29720 OS=Arabidopsis thaliana GN=RFK1 PE=2 SV=3//4.97358e-55
evm.TU.BraA08002766	5775.37	17061.9	-1.5628	0.0014098	0.02767	--	sp|Q9C7N4|GDL15_ARATH GDSL esterase/lipase At1g29670 OS=Arabidopsis thaliana GN=At1g29670 PE=2 SV=1//0
evm.TU.BraA08002767	987.098	18.438	5.7424	0.00035422	0.0087201	--	sp|Q9C7N5|GDL14_ARATH GDSL esterase/lipase At1g29660 OS=Arabidopsis thaliana GN=At1g29660 PE=2 SV=1//0
evm.TU.BraA08002787	50.6864	0	Inf	4.6258e-09	3.054e-07	--	sp|Q9SQG2|APY1_ARATH Apyrase 1 OS=Arabidopsis thaliana GN=APY1 PE=1 SV=1//1.3776e-29
evm.TU.BraA08002805	658.178	120.802	2.4458	5.4199e-06	0.00021049	--	sp|Q3ZFI4|SCE3_BRANA Sinapine esterase OS=Brassica napus PE=1 SV=1//0
evm.TU.BraA08002847	8.81463	70.971	-3.0093	0.00012017	0.0034522	--	sp|Q93Y09|SCP45_ARATH Serine carboxypeptidase-like 45 OS=Arabidopsis thaliana GN=SCPL45 PE=2 SV=1//6.57178e-139
evm.TU.BraA08002856	255.388	58.2384	2.1326	0.00017233	0.0046802	--	sp|Q9C7F5|NTF2_ARATH Nuclear transport factor 2 OS=Arabidopsis thaliana GN=NTF2 PE=1 SV=1//1.29113e-64
evm.TU.BraA08002911	155.714	0	Inf	3.7983e-18	8.1129e-16	--	-//-
evm.TU.BraA08002932	65.9266	2.77422	4.5707	8.0056e-07	3.6704e-05	--	sp|Q9CAL2|CRK3_ARATH Cysteine-rich receptor-like protein kinase 3 OS=Arabidopsis thaliana GN=CRK3 PE=2 SV=1//1.80605e-37
evm.TU.BraA08002974	28.8036	122.095	-2.0837	0.0010285	0.021299	--	sp|Q9FZE0|BGL40_ARATH Beta-glucosidase 40 OS=Arabidopsis thaliana GN=BGLU40 PE=2 SV=1//5.80876e-54
evm.TU.BraA08002979	0.285759	44.9183	-7.2964	0.0020519	0.037216	--	sp|Q9M202|ZAT9_ARATH Zinc finger protein ZAT9 OS=Arabidopsis thaliana GN=ZAT9 PE=2 SV=1//5.57395e-13
evm.TU.BraA08003011	404.119	126.42	1.6766	0.0018607	0.034437	--	-//-
evm.TU.BraA08003068	23.6457	175.755	-2.8939	9.1874e-06	0.00033937	--	sp|Q941R6|MLP31_ARATH MLP-like protein 31 OS=Arabidopsis thaliana GN=MLP31 PE=2 SV=2//1.17936e-77
evm.TU.BraA08003077	74.3484	296.895	-1.9976	0.00069318	0.015432	--	sp|Q7XZU3|SAC1_ARATH Phosphoinositide phosphatase SAC1 OS=Arabidopsis thaliana GN=SAC1 PE=1 SV=1//0
evm.TU.BraA08003141	814.048	55.3347	3.8789	0.001298	0.025812	--	sp|Q8L9J7|SWET1_ARATH Bidirectional sugar transporter SWEET1 OS=Arabidopsis thaliana GN=SWEET1 PE=1 SV=1//7.86289e-138
evm.TU.BraA08003160	145.412	22.3154	2.704	2.7399e-05	0.00092635	--	sp|O22227|MIZ1_ARATH Protein MIZU-KUSSEI 1 OS=Arabidopsis thaliana GN=MIZ1 PE=1 SV=1//1.37294e-37
evm.TU.BraA08003169	22.4695	95.7691	-2.0916	0.0029342	0.04951	--	sp|Q9LM66|XCP2_ARATH Xylem cysteine proteinase 2 OS=Arabidopsis thaliana GN=XCP2 PE=2 SV=2//0
evm.TU.BraA08003178	43.5823	194.766	-2.1599	0.00059238	0.013507	--	sp|Q9HGL2|YHLA_SCHPO Uncharacterized calcium-binding protein C800.10c OS=Schizosaccharomyces pombe (strain 972 / ATCC 24843) GN=SPBC800.10c PE=3 SV=1//6.17262e-07
evm.TU.BraA08003204	0	14.4458	#NAME?	0.0022257	0.039733	--	-//-
evm.TU.BraA08003226	81.2886	11.0911	2.8737	0.00016854	0.0046118	--	-//-
evm.TU.BraA08003231	2802.1	972.447	1.5268	0.0019451	0.035743	--	-//-
evm.TU.BraA08003267	413.259	2117.5	-2.3572	1.9897e-06	8.5603e-05	--	sp|Q8L4D8|IQD31_ARATH Protein IQ-DOMAIN 31 OS=Arabidopsis thaliana GN=IQD31 PE=1 SV=1//0
evm.TU.BraA08003270	1.62255	34.0846	-4.3928	0.00024606	0.0064063	--	sp|F4ICD9|SC31A_ARATH Protein transport protein SEC31 homolog A OS=Arabidopsis thaliana GN=SEC31A PE=1 SV=1//0
evm.TU.BraA08003300	2708.76	675.929	2.0027	0.0025414	0.044238	--	sp|Q9LE22|CML27_ARATH Probable calcium-binding protein CML27 OS=Arabidopsis thaliana GN=CML27 PE=1 SV=1//4.30283e-100
evm.TU.BraA08003357	138.56	0.622276	7.7987	1.0295e-07	5.63e-06	--	sp|Q1G3U8|VQ1_ARATH VQ motif-containing protein 1 OS=Arabidopsis thaliana GN=VQ1 PE=1 SV=1//8.97128e-52
evm.TU.BraA08003385	41.2546	317.489	-2.9441	1.8043e-06	7.7993e-05	--	sp|Q9S9N1|HSP7E_ARATH Heat shock 70 kDa protein 5 OS=Arabidopsis thaliana GN=HSP70-5 PE=2 SV=1//0
evm.TU.BraA08003389	134.774	8.03174	4.0687	3.2442e-08	1.9093e-06	--	sp|Q9LMP7|GOS11_ARATH Golgi SNAP receptor complex member 1-1 OS=Arabidopsis thaliana GN=GOS11 PE=2 SV=1//2.81763e-142
evm.TU.BraA08003430	222.856	1248.75	-2.4863	4.7601e-06	0.00018849	--	sp|Q940S0|TMN2_ARATH Transmembrane 9 superfamily member 2 OS=Arabidopsis thaliana GN=TMN2 PE=2 SV=1//0
evm.TU.BraA08003437	35.6159	1.32743	4.7458	0.0019489	0.035776	--	sp|Q94JZ8|PUX7_ARATH Plant UBX domain-containing protein 7 OS=Arabidopsis thaliana GN=PUX7 PE=1 SV=1//0
evm.TU.BraA08003447	618.109	41.8845	3.8834	3.4256e-11	3.1411e-09	--	sp|P25865|UBC1_ARATH Ubiquitin-conjugating enzyme E2 1 OS=Arabidopsis thaliana GN=UBC1 PE=1 SV=1//5.41435e-110
evm.TU.BraA08003449	1322	448.611	1.5592	0.0020105	0.036666	--	sp|Q9LFD5|BPA1_ARATH Binding partner of ACD11 1 OS=Arabidopsis thaliana GN=BPA1 PE=1 SV=1//1.47668e-38
evm.TU.BraA08003509	278.236	66.3609	2.0679	0.00033228	0.0082753	--	sp|Q8W490|PEPK2_ARATH Serine/threonine-protein kinase PEPKR2 OS=Arabidopsis thaliana GN=PEPKR2 PE=2 SV=1//0
evm.TU.BraA08003510	258.474	0	Inf	2.1129e-22	9.0261e-20	--	-//-
evm.TU.BraA08003526	11.2142	62.4881	-2.4783	0.0027761	0.047348	--	sp|Q9LXU9|IRKI_ARATH IRK-interacting protein OS=Arabidopsis thaliana GN=IRKI PE=1 SV=1//1.6106e-67
evm.TU.BraA08003529	53.5572	0	Inf	2.5736e-06	0.00010816	--	-//-
evm.TU.BraA08003530	17.748	0	Inf	0.00032329	0.0080847	--	-//-
evm.TU.BraA08003531	13.6127	0	Inf	0.0018278	0.033966	--	-//-
evm.TU.BraA08003533	27.2047	0	Inf	9.5672e-06	0.00035126	--	-//-
evm.TU.BraA08003535	16.9011	0	Inf	0.00068775	0.015346	--	-//-
evm.TU.BraA08003539	215.143	1.23925	7.4397	5.5828e-18	1.1453e-15	--	-//-
evm.TU.BraA08003562	146.461	500.37	-1.7725	0.00095682	0.020025	--	sp|Q94AU2|SEC22_ARATH 25.3 kDa vesicle transport protein OS=Arabidopsis thaliana GN=SEC22 PE=2 SV=1//6.53472e-143
evm.TU.BraA08003578	88.533	0	Inf	3.0923e-13	3.5199e-11	--	sp|Q6XJG8|PSD2B_ARATH 26S proteasome non-ATPase regulatory subunit 2 homolog B OS=Arabidopsis thaliana GN=RPN1B PE=1 SV=1//5.26949e-17
evm.TU.BraA08003590	17.6107	93.7045	-2.4117	0.0011038	0.022632	--	-//-
evm.TU.BraA08003655	77.6617	0.285115	8.0895	4.6392e-07	2.2521e-05	--	-//-
evm.TU.BraA08003658	1161.53	0	Inf	4.3676e-38	1.5859e-34	--	sp|Q9SRX1|Y1277_ARATH UPF0725 protein At1g02770 OS=Arabidopsis thaliana GN=At1g02770 PE=2 SV=1//3.58623e-37
evm.TU.BraA08003665	100.463	429.983	-2.0976	0.00011549	0.0033334	--	sp|Q93Y32|BCAT1_ARATH Branched-chain-amino-acid aminotransferase 1, mitochondrial OS=Arabidopsis thaliana GN=BCAT1 PE=1 SV=2//0
evm.TU.BraA08003666	216.531	68.2388	1.6659	0.0028785	0.048727	--	sp|Q08448|YO059_YEAST Putative lipase YOR059C OS=Saccharomyces cerevisiae (strain ATCC 204508 / S288c) GN=YOR059C PE=1 SV=1//1.08486e-11
evm.TU.BraA08003702	81.9224	305.692	-1.8997	0.0028064	0.047731	--	sp|Q9LVT3|DRL38_ARATH Probable disease resistance protein At5g47260 OS=Arabidopsis thaliana GN=At5g47260 PE=3 SV=2//1.77941e-21
evm.TU.BraA08003719	172.837	555.444	-1.6842	0.0020819	0.037579	--	sp|Q9ZN70|PPX_PSEAE Exopolyphosphatase OS=Pseudomonas aeruginosa (strain ATCC 15692 / PAO1 / 1C / PRS 101 / LMG 12228) GN=ppx PE=3 SV=1//6.19596e-43
evm.TU.BraA08003726	709.844	129.996	2.449	0.00052703	0.012269	--	sp|A0JJX5|SYT4_ARATH Synaptotagmin-4 OS=Arabidopsis thaliana GN=SYT4 PE=2 SV=1//8.09253e-06
evm.TU.BraA08003731	80.4798	331.729	-2.0433	0.0024957	0.043589	--	sp|Q75W54|EBM_ARATH Mannosylglycoprotein endo-beta-mannosidase OS=Arabidopsis thaliana GN=EBM PE=1 SV=3//0
evm.TU.BraA08003754	5.63459	219.701	-5.2851	4.1937e-13	4.7291e-11	--	sp|Q941A6|SDH6_ARATH Succinate dehydrogenase subunit 6, mitochondrial OS=Arabidopsis thaliana GN=SDH6 PE=1 SV=1//3.67572e-53
evm.TU.BraA08003802	163.298	5.48579	4.8957	1.3635e-10	1.1303e-08	--	sp|Q9XE58|SCL14_ARATH Scarecrow-like protein 14 OS=Arabidopsis thaliana GN=SCL14 PE=2 SV=2//0
evm.TU.BraA08003858	0.571518	19.9944	-5.1286	0.0023913	0.04215	--	sp|Q9LND7|SKI16_ARATH F-box protein SKIP16 OS=Arabidopsis thaliana GN=SKIP16 PE=1 SV=1//3.38936e-99
evm.TU.BraA08003888	25.4455	0.663714	5.2607	0.00028448	0.0072187	--	-//-
evm.TU.BraA08003893	0	22.415	#NAME?	0.00010288	0.0030126	--	-//-
evm.TU.BraA08003934	18.8052	84.1098	-2.1611	0.0016885	0.031932	--	sp|F4I5Q6|MYO7_ARATH Myosin-7 OS=Arabidopsis thaliana GN=XI-A PE=3 SV=1//0
evm.TU.BraA08003970	47.4497	2.04785	4.5342	1.1888e-05	0.00043125	--	-//-
evm.TU.BraA08003971	4.00063	38.811	-3.2782	0.0026983	0.046413	--	sp|Q9LM50|E2204_ARATH UPF0725 protein EMB2204 OS=Arabidopsis thaliana GN=EMB2204 PE=2 SV=2//1.10802e-66
evm.TU.BraA08003994	85.391	10.7954	2.9837	8.1954e-05	0.0024819	--	sp|Q8SSN5|NAA20_DICDI N-alpha-acetyltransferase 20 OS=Dictyostelium discoideum GN=nat5 PE=3 SV=2//2.78984e-48
evm.TU.BraA09000044	272.649	2.06857	7.0423	8.4641e-19	1.9329e-16	--	sp|Q9SMV7|MSH7_ARATH DNA mismatch repair protein MSH7 OS=Arabidopsis thaliana GN=MSH7 PE=1 SV=1//2.98291e-30
evm.TU.BraA09000073	0	122.846	#NAME?	2.5139e-15	3.608e-13	--	sp|Q4KLT0|RN217_XENLA Probable E3 ubiquitin-protein ligase RNF217 OS=Xenopus laevis GN=rnf217 PE=2 SV=1//2.28427e-12
evm.TU.BraA09000074	0	20.7609	#NAME?	0.00018025	0.0048699	--	sp|Q9FKM5|XRCC3_ARATH DNA repair protein XRCC3 homolog OS=Arabidopsis thaliana GN=XRCC3 PE=1 SV=1//7.55985e-29
evm.TU.BraA09000076	0	22.9695	#NAME?	7.5945e-05	0.0023174	--	sp|Q39237|TGA1_ARATH Transcription factor TGA1 OS=Arabidopsis thaliana GN=TGA1 PE=1 SV=2//1.57373e-104
evm.TU.BraA09000077	0	119.615	#NAME?	4.2279e-15	5.9273e-13	--	sp|Q5RFV4|R1441_DANRE Probable E3 ubiquitin-protein ligase RNF144A-A OS=Danio rerio GN=rnf144aa PE=3 SV=1//1.29526e-06
evm.TU.BraA09000078	0	27.6203	#NAME?	1.4889e-05	0.00053212	--	sp|Q9M146|MGP4_ARATH UDP-D-xylose:L-fucose alpha-1,3-D-xylosyltransferase MGP4 OS=Arabidopsis thaliana GN=MGP4 PE=2 SV=1//8.82768e-173
evm.TU.BraA09000094	72.6214	0	Inf	1.5517e-06	6.8463e-05	--	sp|Q1ECF1|PYL7_ARATH Abscisic acid receptor PYL7 OS=Arabidopsis thaliana GN=PYL7 PE=1 SV=1//4.67776e-29
evm.TU.BraA09000109	133.836	582.112	-2.1208	0.00013111	0.0037163	--	sp|O23087|ECA2_ARATH Calcium-transporting ATPase 2, endoplasmic reticulum-type OS=Arabidopsis thaliana GN=ECA2 PE=1 SV=1//0
evm.TU.BraA09000170	170.284	0.855345	7.6372	4.9634e-05	0.0015795	--	sp|Q8GUQ8|XDH1_ARATH Xanthine dehydrogenase 1 OS=Arabidopsis thaliana GN=XDH1 PE=1 SV=1//1.87331e-95
evm.TU.BraA09000183	1288.86	76.1629	4.0809	1.869e-05	0.00064943	--	sp|Q9M111|SUS3_ARATH Sucrose synthase 3 OS=Arabidopsis thaliana GN=SUS3 PE=1 SV=1//0
evm.TU.BraA09000201	0.285759	18.3865	-6.0077	0.0016677	0.031655	--	-//-
evm.TU.BraA09000203	538.309	1907.91	-1.8255	0.00071889	0.015897	--	sp|F6QV99|ATAD1_BOVIN ATPase family AAA domain-containing protein 1 OS=Bos taurus GN=ATAD1 PE=2 SV=2//5.19667e-70
evm.TU.BraA09000214	182.528	35.4032	2.3662	0.00013033	0.0037029	--	sp|O22765|TRPA1_ARATH Tryptophan synthase alpha chain OS=Arabidopsis thaliana GN=TRPA1 PE=1 SV=2//0
evm.TU.BraA09000299	118.091	534.891	-2.1793	9.9128e-05	0.0029216	--	sp|Q9LTL0|C71BQ_ARATH Cytochrome P450 71B26 OS=Arabidopsis thaliana GN=CYP71B26 PE=2 SV=1//0
evm.TU.BraA09000301	689.295	227.022	1.6023	0.0028338	0.048084	--	sp|Q8W486|Y1491_ARATH Uncharacterized protein At1g04910 OS=Arabidopsis thaliana GN=At1g04910 PE=2 SV=1//2.24461e-79
evm.TU.BraA09000306	1472.45	19577.9	-3.7329	4.0649e-12	4.1229e-10	--	sp|Q03200|LIRP1_ORYSJ Light-regulated protein OS=Oryza sativa subsp. japonica GN=LIR1 PE=2 SV=1//4.38581e-19
evm.TU.BraA09000310	72.6638	0.974852	6.2199	2.1707e-07	1.1228e-05	--	sp|F4ICF4|RBL10_ARATH RHOMBOID-like protein 10, chloroplastic OS=Arabidopsis thaliana GN=RBL10 PE=2 SV=1//0
evm.TU.BraA09000320	30.9463	195.918	-2.6624	4.0638e-05	0.0013234	--	sp|Q6R3K6|YSL6_ARATH Probable metal-nicotianamine transporter YSL6 OS=Arabidopsis thaliana GN=YSL6 PE=2 SV=2//2.95411e-13
evm.TU.BraA09000333	813.469	0	Inf	8.5528e-35	1.941e-31	--	sp|Q8LBZ7|SDHB1_ARATH Succinate dehydrogenase [ubiquinone] iron-sulfur subunit 1, mitochondrial OS=Arabidopsis thaliana GN=SDH2-1 PE=1 SV=2//6.79582e-168
evm.TU.BraA09000358	380.558	17.4786	4.4445	0.0013421	0.026558	--	sp|Q9FJ98|RPD6A_ARATH DNA-directed RNA polymerases II, IV and V subunit 6A OS=Arabidopsis thaliana GN=NRPB6A PE=1 SV=1//1.3159e-71
evm.TU.BraA09000379	0	83.3686	#NAME?	0.002651	0.045838	--	sp|Q9LHA1|C8D11_ARATH Cytochrome P450 81D11 OS=Arabidopsis thaliana GN=CYP81D11 PE=2 SV=1//0
evm.TU.BraA09000424	12.6033	73.9944	-2.5536	0.0025107	0.043788	--	-//-
evm.TU.BraA09000443	0	263.059	#NAME?	2.2031e-22	9.1949e-20	--	-//-
evm.TU.BraA09000446	76.1982	278.724	-1.871	0.0007641	0.016664	--	sp|Q9LV66|Y5848_ARATH Uncharacterized protein At5g48480 OS=Arabidopsis thaliana GN=At5g48480 PE=1 SV=1//2.24995e-31
evm.TU.BraA09000548	53.6669	273.13	-2.3475	4.3479e-05	0.0014071	--	sp|B6EPU1|RL18_ALISL 50S ribosomal protein L18 OS=Aliivibrio salmonicida (strain LFI1238) GN=rplR PE=3 SV=1//8.14877e-09
evm.TU.BraA09000563	1126.5	200.926	2.4871	0.00011653	0.0033582	--	sp|F4K2R6|CB60G_ARATH Calmodulin-binding protein 60 G OS=Arabidopsis thaliana GN=CBP60G PE=1 SV=1//0
evm.TU.BraA09000592	24.3983	543.349	-4.477	0.00061208	0.013873	--	sp|Q9FPT1|UBP12_ARATH Ubiquitin carboxyl-terminal hydrolase 12 OS=Arabidopsis thaliana GN=UBP12 PE=1 SV=2//2.55506e-08
evm.TU.BraA09000622	0.285759	27.1589	-6.5705	8.0531e-05	0.0024429	--	sp|Q08298|RD22_ARATH Dehydration-responsive protein RD22 OS=Arabidopsis thaliana GN=RD22 PE=2 SV=1//0
evm.TU.BraA09000624	66.0176	0	Inf	0.002139	0.03843	--	-//-
evm.TU.BraA09000644	1500.89	482.712	1.6366	0.0018537	0.034354	--	sp|Q940T9|COL4_ARATH Zinc finger protein CONSTANS-LIKE 4 OS=Arabidopsis thaliana GN=COL4 PE=2 SV=2//0
evm.TU.BraA09000655	91.8259	334.291	-1.8641	0.0006972	0.015512	--	sp|Q6LA42|APRR5_ARATH Two-component response regulator-like APRR5 OS=Arabidopsis thaliana GN=APRR5 PE=1 SV=2//0
evm.TU.BraA09000675	137.6	648.26	-2.2361	0.00016215	0.004457	--	sp|Q9FLV9|SLAH3_ARATH S-type anion channel SLAH3 OS=Arabidopsis thaliana GN=SLAH3 PE=1 SV=1//0
evm.TU.BraA09000681	1904.12	512.737	1.8928	0.00045237	0.010722	--	-//-
evm.TU.BraA09000688	0	180.442	#NAME?	7.2251e-19	1.671e-16	--	-//-
evm.TU.BraA09000731	2529.82	408.407	2.631	7.3723e-06	0.00027769	--	sp|Q8RX28|HDA5_ARATH Histone deacetylase 5 OS=Arabidopsis thaliana GN=HDA5 PE=1 SV=1//2.94967e-121
evm.TU.BraA09000756	67.7529	943.78	-3.8001	1.0308e-10	8.786e-09	--	sp|O22806|BUBR1_ARATH Mitotic spindle checkpoint protein BUBR1 OS=Arabidopsis thaliana GN=BUBR1 PE=1 SV=2//1.29052e-14
evm.TU.BraA09000785	15.0766	80.4444	-2.4157	0.0014403	0.028072	--	sp|Q9T041|MAPT_ARATH Microtubule-associated protein TORTIFOLIA1 OS=Arabidopsis thaliana GN=TOR1 PE=1 SV=2//3.97641e-09
evm.TU.BraA09000813	57.5224	232.964	-2.0179	0.00073129	0.016093	--	sp|Q8L8T2|GRXC1_ARATH Glutaredoxin-C1 OS=Arabidopsis thaliana GN=GRXC1 PE=2 SV=2//6.34573e-84
evm.TU.BraA09000851	5.54191	74.6987	-3.7526	2.2507e-05	0.00077319	--	sp|Q42806|KPYC_SOYBN Pyruvate kinase, cytosolic isozyme OS=Glycine max PE=2 SV=1//0
evm.TU.BraA09000854	242.939	72.2973	1.7486	0.0027257	0.046734	--	-//-
evm.TU.BraA09000961	2101.91	133.778	3.9738	0.0017921	0.033456	--	sp|O65351|SBT17_ARATH Subtilisin-like protease SBT1.7 OS=Arabidopsis thaliana GN=SBT1.7 PE=1 SV=1//0
evm.TU.BraA09000963	0	289.67	#NAME?	3.1078e-15	4.4081e-13	--	sp|O65351|SBT17_ARATH Subtilisin-like protease SBT1.7 OS=Arabidopsis thaliana GN=SBT1.7 PE=1 SV=1//0
evm.TU.BraA09000965	0	88.4242	#NAME?	1.2378e-12	1.318e-10	--	sp|O65351|SBT17_ARATH Subtilisin-like protease SBT1.7 OS=Arabidopsis thaliana GN=SBT1.7 PE=1 SV=1//2.07436e-170
evm.TU.BraA09000979	103.523	430.709	-2.0568	0.0018397	0.034164	--	sp|Q9FHA6|RLF34_ARATH Protein RALF-like 34 OS=Arabidopsis thaliana GN=RALFL34 PE=2 SV=1//9.3943e-47
evm.TU.BraA09000999	48.2818	0.331857	7.1848	1.951e-05	0.00067663	--	-//-
evm.TU.BraA09001025	0.938547	63.79	-6.0868	3.8627e-08	2.2406e-06	--	-//-
evm.TU.BraA09001047	208.567	1080.25	-2.3728	3.5354e-06	0.00014473	--	sp|Q39129|STR16_ARATH Thiosulfate sulfurtransferase 16, chloroplastic OS=Arabidopsis thaliana GN=STR16 PE=1 SV=2//9.8934e-63
evm.TU.BraA09001050	162.436	1.52967	6.7305	0.0012162	0.024372	--	sp|P38355|YB8B_YEAST Uncharacterized transporter YBR287W OS=Saccharomyces cerevisiae (strain ATCC 204508 / S288c) GN=YBR287W PE=1 SV=1//8.96449e-13
evm.TU.BraA09001135	653.788	212.326	1.6225	0.0021273	0.038239	--	sp|Q9SDA8|FBL10_ARATH F-box/LRR-repeat protein 10 OS=Arabidopsis thaliana GN=FBL10 PE=2 SV=1//0
evm.TU.BraA09001136	1520.53	310.408	2.2923	0.0022196	0.039655	--	sp|Q9FIW5|NAC94_ARATH Putative NAC domain-containing protein 94 OS=Arabidopsis thaliana GN=ANAC094 PE=3 SV=1//3.05025e-50
evm.TU.BraA09001173	53.2851	0	Inf	2.1548e-09	1.4932e-07	--	sp|Q3EAF9|P2C49_ARATH Probable protein phosphatase 2C 49 OS=Arabidopsis thaliana GN=At3g62260 PE=2 SV=1//5.08672e-13
evm.TU.BraA09001176	119.304	0.311138	8.5829	9.994e-15	1.349e-12	--	-//-
evm.TU.BraA09001201	22.3149	690.294	-4.9511	1.6842e-15	2.486e-13	--	sp|Q39027|MPK7_ARATH Mitogen-activated protein kinase 7 OS=Arabidopsis thaliana GN=MPK7 PE=1 SV=2//1.13909e-179
evm.TU.BraA09001208	17.1854	209.276	-3.6062	1.0111e-08	6.3741e-07	--	sp|P43283|TRPB1_MAIZE Tryptophan synthase beta chain 1 (Fragment) OS=Zea mays GN=TSB1 PE=2 SV=1//1.39387e-138
evm.TU.BraA09001254	0	62.7642	#NAME?	4.5508e-10	3.4862e-08	--	-//-
evm.TU.BraA09001278	630.121	169.178	1.8971	0.00036374	0.008918	--	sp|Q9ZUM9|ASHR2_ARATH Histone-lysine N-methyltransferase ASHR2 OS=Arabidopsis thaliana GN=ASHR2 PE=2 SV=3//1.02411e-179
evm.TU.BraA09001283	3301.65	934.793	1.8205	0.00028443	0.0072187	--	sp|Q42418|PROF2_ARATH Profilin-2 OS=Arabidopsis thaliana GN=PRO2 PE=2 SV=1//3.09938e-11
evm.TU.BraA09001288	25.1848	312.101	-3.6314	7.1076e-09	4.5598e-07	--	sp|O82201|AP4S_ARATH AP-4 complex subunit sigma OS=Arabidopsis thaliana GN=At2g19790 PE=1 SV=1//2.09916e-102
evm.TU.BraA09001307	13.0805	73.3157	-2.4867	0.0015932	0.030544	--	sp|Q8RWW0|ALE2_ARATH Receptor-like serine/threonine-protein kinase ALE2 OS=Arabidopsis thaliana GN=ALE2 PE=1 SV=1//0
evm.TU.BraA09001322	196.394	50.942	1.9468	0.0012234	0.024476	--	sp|Q8GUN5|PHL1_ARATH Protein PHR1-LIKE 1 OS=Arabidopsis thaliana GN=PHL1 PE=1 SV=1//1.96093e-54
evm.TU.BraA09001363	36.3794	0	Inf	4.9661e-07	2.3807e-05	--	sp|Q9LRZ3|PUM24_ARATH Pumilio homolog 24 OS=Arabidopsis thaliana GN=APUM24 PE=2 SV=1//1.43419e-15
evm.TU.BraA09001398	32.0635	142.958	-2.1566	0.0011675	0.023597	--	sp|Q9SH30|HMA5_ARATH Probable copper-transporting ATPase HMA5 OS=Arabidopsis thaliana GN=HMA5 PE=1 SV=2//0
evm.TU.BraA09001422	0	42.6503	#NAME?	1.0379e-07	5.6674e-06	--	sp|Q9CAK1|RLM1B_ARATH Disease resistance protein RML1B OS=Arabidopsis thaliana GN=RLM1B PE=2 SV=1//1.90244e-37
evm.TU.BraA09001475	45.5391	390.205	-3.0991	9.672e-05	0.0028642	--	sp|Q42059|GUN6_ARATH Endoglucanase 6 OS=Arabidopsis thaliana GN=At1g64390 PE=2 SV=2//1.59355e-19
evm.TU.BraA09001482	7.13325	358.661	-5.6519	1.6237e-15	2.4065e-13	--	-//-
evm.TU.BraA09001498	84.4014	0.663714	6.9906	5.6684e-11	5.0201e-09	--	-//-
evm.TU.BraA09001560	2.51105	47.7843	-4.2502	4.73e-05	0.0015146	--	sp|Q8VZR2|ASD2_ARATH Alpha-L-arabinofuranosidase 2 OS=Arabidopsis thaliana GN=ASD2 PE=2 SV=1//6.4993e-14
evm.TU.BraA09001561	46.8714	266.381	-2.5067	1.8057e-05	0.00063165	--	sp|Q8VZR2|ASD2_ARATH Alpha-L-arabinofuranosidase 2 OS=Arabidopsis thaliana GN=ASD2 PE=2 SV=1//0
evm.TU.BraA09001562	0	378.76	#NAME?	5.3355e-26	3.6001e-23	--	-//-
evm.TU.BraA09001566	1.59134	37.5958	-4.5623	0.00010275	0.0030112	--	sp|O04582|SPZ5_ARATH Probable non-inhibitory serpin-Z5 OS=Arabidopsis thaliana GN=At1g62170 PE=2 SV=2//1.40778e-137
evm.TU.BraA09001589	1.87709	142.771	-6.2491	1.1362e-12	1.2242e-10	--	sp|Q9M841|PEX12_ARATH Peroxisome biogenesis protein 12 OS=Arabidopsis thaliana GN=PEX12 PE=1 SV=2//1.635e-39
evm.TU.BraA09001658	54.4357	1013.08	-4.218	3.2541e-13	3.6925e-11	--	sp|Q9SI75|EFGC_ARATH Elongation factor G, chloroplastic OS=Arabidopsis thaliana GN=CPEFG PE=1 SV=1//0
evm.TU.BraA09001659	61.5086	1369.06	-4.4762	5.2665e-15	7.2989e-13	--	sp|Q9SI75|EFGC_ARATH Elongation factor G, chloroplastic OS=Arabidopsis thaliana GN=CPEFG PE=1 SV=1//0
evm.TU.BraA09001664	134.785	0	Inf	1.3362e-16	2.2256e-14	--	-//-
evm.TU.BraA09001693	0	19.5832	#NAME?	0.00027244	0.0069791	--	-//-
evm.TU.BraA09001723	2.45026	88.4819	-5.1744	1.1325e-08	7.0534e-07	--	sp|Q84UV0|LINS_ARATH S-(+)-linalool synthase, chloroplastic OS=Arabidopsis thaliana GN=TPS14 PE=2 SV=2//4.14731e-87
evm.TU.BraA09001740	0.398247	5979.8	-13.874	6.5534e-50	2.3796e-45	--	sp|Q9LVZ3|ADS32_ARATH Probable lipid desaturase ADS3.2, chloroplastic OS=Arabidopsis thaliana GN=ADS3.2 PE=2 SV=3//4.13313e-176
evm.TU.BraA09001757	0	24.0527	#NAME?	4.9953e-05	0.0015883	--	-//-
evm.TU.BraA09001852	0	64.0298	#NAME?	3.5568e-10	2.7775e-08	--	-//-
evm.TU.BraA09001873	90.8939	0.285115	8.3165	3.5184e-07	1.7453e-05	--	-//-
evm.TU.BraA09001923	17.0728	0	Inf	0.00058091	0.013342	--	-//-
evm.TU.BraA09001945	5.42679	51.1493	-3.2365	0.00057484	0.013228	--	sp|O80522|GDL2_ARATH GDSL esterase/lipase At1g09390 OS=Arabidopsis thaliana GN=At1g09390 PE=2 SV=1//4.51329e-20
evm.TU.BraA09001952	496.042	0	Inf	1.2475e-29	1.2942e-26	--	-//-
evm.TU.BraA09001963	4537.44	742.332	2.6117	3.3107e-07	1.6536e-05	--	sp|Q06209|CHI4_BRANA Basic endochitinase CHB4 OS=Brassica napus PE=1 SV=2//2.19876e-121
evm.TU.BraA09001988	524.097	25.576	4.357	0.00014146	0.0039825	--	sp|P0DKI3|TRNH1_ARATH Tropinone reductase homolog At1g07440 OS=Arabidopsis thaliana GN=At1g07440 PE=1 SV=1//5.35449e-06
evm.TU.BraA09001989	574.959	1845.21	-1.6823	0.00039599	0.009586	--	sp|P0DKI3|TRNH1_ARATH Tropinone reductase homolog At1g07440 OS=Arabidopsis thaliana GN=At1g07440 PE=1 SV=1//4.45556e-150
evm.TU.BraA09002075	1.08225	78.2337	-6.1757	1.596e-09	1.1297e-07	--	sp|P42158|KC1D_ARATH Casein kinase I isoform delta-like OS=Arabidopsis thaliana GN=At4g26100 PE=2 SV=2//1.45824e-175
evm.TU.BraA09002077	7.57081	94.3934	-3.6402	5.3232e-06	0.00020761	--	sp|P42158|KC1D_ARATH Casein kinase I isoform delta-like OS=Arabidopsis thaliana GN=At4g26100 PE=2 SV=2//1.45824e-175
evm.TU.BraA09002084	0.969765	138.426	-7.1573	6.8799e-14	8.4972e-12	--	sp|Q9ZUU4|CP29B_ARATH RNA-binding protein CP29B, chloroplastic OS=Arabidopsis thaliana GN=CP29B PE=1 SV=1//4.38757e-10
evm.TU.BraA09002126	1128.23	3417.33	-1.5988	0.0012255	0.024504	--	sp|P27061|PPA1_SOLLC Acid phosphatase 1 OS=Solanum lycopersicum GN=APS1 PE=2 SV=1//2.69929e-53
evm.TU.BraA09002129	329.845	50.7618	2.7	4.3702e-06	0.00017438	--	-//-
evm.TU.BraA09002135	3.71487	37.1132	-3.3205	0.0025677	0.044631	--	-//-
evm.TU.BraA09002159	226.08	50.0807	2.1745	0.00018101	0.0048869	--	sp|Q08466|CSK22_ARATH Casein kinase II subunit alpha-2 OS=Arabidopsis thaliana GN=CKA2 PE=2 SV=3//2.57041e-09
evm.TU.BraA09002216	0	14.6936	#NAME?	0.0018998	0.035	--	-//-
evm.TU.BraA09002237	1940.51	452.057	2.1019	0.0021975	0.039346	--	sp|F4KD68|WTR43_ARATH WAT1-related protein At5g45370 OS=Arabidopsis thaliana GN=At5g45370 PE=2 SV=1//0
evm.TU.BraA09002241	19.9599	0	Inf	0.00015277	0.0042314	--	sp|Q9C748|TPS28_ARATH Terpenoid synthase 28 OS=Arabidopsis thaliana GN=TPS28 PE=2 SV=1//0
evm.TU.BraA09002244	336.184	47.9091	2.8109	0.0011709	0.023647	--	sp|Q9FHJ6|RFA1C_ARATH Replication protein A 70 kDa DNA-binding subunit C OS=Arabidopsis thaliana GN=RPA1C PE=3 SV=1//0
evm.TU.BraA09002320	233.018	0	Inf	6.6121e-22	2.501e-19	--	sp|Q9SD20|MS5L2_ARATH Protein POLLENLESS 3-LIKE 2 OS=Arabidopsis thaliana GN=At3g51280 PE=2 SV=1//1.64232e-76
evm.TU.BraA09002342	169.15	36.3299	2.2191	0.00027418	0.0070134	--	sp|Q9M8T3|Y2910_ARATH Putative gamma-glutamylcyclotransferase At3g02910 OS=Arabidopsis thaliana GN=At3g02910 PE=2 SV=2//2.1725e-23
evm.TU.BraA09002431	5056.06	661.661	2.9339	0.0003432	0.0084834	--	sp|P16180|RR17_ARATH 30S ribosomal protein S17, chloroplastic OS=Arabidopsis thaliana GN=RPS17 PE=1 SV=1//9.531e-58
evm.TU.BraA09002495	96.797	0.663714	7.1883	1.0081e-05	0.000369	--	sp|O24412|PSD7A_ARATH 26S proteasome non-ATPase regulatory subunit 7 homolog A OS=Arabidopsis thaliana GN=RPN8A PE=1 SV=1//3.41435e-65
evm.TU.BraA09002500	14.6003	0	Inf	0.001429	0.027928	--	-//-
evm.TU.BraA09002536	12.381	75.7471	-2.6131	0.00062928	0.014219	--	sp|Q8JFW1|ASND1_DANRE Asparagine synthetase domain-containing protein 1 OS=Danio rerio GN=asnsd1 PE=2 SV=1//5.83919e-18
evm.TU.BraA09002649	39.175	171.36	-2.129	0.00052283	0.012201	--	-//-
evm.TU.BraA09002685	745.941	6.49147	6.8444	5.4498e-22	2.1278e-19	--	sp|Q9SUR6|CORI3_ARATH Cystine lyase CORI3 OS=Arabidopsis thaliana GN=CORI3 PE=1 SV=1//3.13755e-48
evm.TU.BraA09002737	103.889	365.397	-1.8144	0.0006125	0.013874	--	sp|Q1G3B8|Y2272_ARATH B3 domain-containing protein At2g32645 OS=Arabidopsis thaliana GN=At2g32645 PE=2 SV=2//2.71963e-30
evm.TU.BraA09002828	0	43.9897	#NAME?	7.5929e-08	4.1926e-06	--	sp|P20649|PMA1_ARATH ATPase 1, plasma membrane-type OS=Arabidopsis thaliana GN=AHA1 PE=1 SV=3//3.97409e-151
evm.TU.BraA09002996	165.899	0	Inf	4.1097e-12	4.1452e-10	--	sp|Q9SZ67|WRK19_ARATH Probable WRKY transcription factor 19 OS=Arabidopsis thaliana GN=WRKY19 PE=2 SV=1//1.45637e-22
evm.TU.BraA09003000	2343.98	759.064	1.6267	0.0013709	0.027082	--	sp|Q9SZ69|SAP7_ARATH Zinc finger A20 and AN1 domain-containing stress-associated protein 7 OS=Arabidopsis thaliana GN=SAP7 PE=1 SV=1//3.38292e-78
evm.TU.BraA09003015	13.6866	0	Inf	0.0021606	0.038761	--	-//-
evm.TU.BraA09003021	0	14.5953	#NAME?	0.0019482	0.035776	--	-//-
evm.TU.BraA09003038	0	60.8465	#NAME?	5.1084e-05	0.0016165	--	sp|Q9SYS7|CRK39_ARATH Putative cysteine-rich receptor-like protein kinase 39 OS=Arabidopsis thaliana GN=CRK39 PE=3 SV=1//1.19792e-41
evm.TU.BraA09003056	181.632	0.285115	9.3153	1.2297e-18	2.7564e-16	--	-//-
evm.TU.BraA09003069	909.171	0	Inf	9.6853e-36	2.7053e-32	--	sp|Q9ZS51|PMP22_ARATH Peroxisomal membrane protein PMP22 OS=Arabidopsis thaliana GN=PMP22 PE=1 SV=1//2.7933e-85
evm.TU.BraA09003071	0	14.9479	#NAME?	0.001699	0.032098	--	sp|Q39295|AGL15_BRANA Agamous-like MADS-box protein AGL15 OS=Brassica napus GN=AGL15 PE=3 SV=1//1.12386e-57
evm.TU.BraA09003089	20.9206	184.498	-3.1406	7.8154e-07	3.6013e-05	--	-//-
evm.TU.BraA09003099	0	25.0325	#NAME?	3.6816e-05	0.0012132	--	sp|Q9M0Z6|MSRB3_ARATH Peptide methionine sulfoxide reductase B3 OS=Arabidopsis thaliana GN=MSRB3 PE=2 SV=2//5.93608e-83
evm.TU.BraA09003116	36.8532	0	Inf	3.9843e-07	1.9603e-05	--	sp|Q9ZUN5|TET2_ARATH Tetraspanin-2 OS=Arabidopsis thaliana GN=TET2 PE=2 SV=1//4.73764e-36
evm.TU.BraA09003117	40.9317	0	Inf	1.1334e-07	6.1611e-06	--	sp|Q9M0Z3|KEA3_ARATH K(+) efflux antiporter 3, chloroplastic OS=Arabidopsis thaliana GN=KEA3 PE=2 SV=2//7.86061e-136
evm.TU.BraA09003118	32.6526	0	Inf	1.6926e-06	7.3604e-05	--	sp|Q9LU24|FB145_ARATH Putative F-box protein At3g16210 OS=Arabidopsis thaliana GN=At3g16210 PE=3 SV=1//4.2291e-26
evm.TU.BraA09003227	1320.73	5.23616	7.9786	1.3257e-29	1.3371e-26	--	sp|Q9S9Z7|P2C10_ARATH Probable protein phosphatase 2C 10 OS=Arabidopsis thaliana GN=At1g34750 PE=2 SV=1//0
evm.TU.BraA09003277	60.8541	6.54932	3.2159	0.00019006	0.0051121	--	sp|Q5VST6|AB17B_HUMAN Alpha/beta hydrolase domain-containing protein 17B OS=Homo sapiens GN=ABHD17B PE=2 SV=1//2.464e-08
evm.TU.BraA09003286	62.6412	4.38146	3.8376	0.0027799	0.04739	--	-//-
evm.TU.BraA09003293	6.93949	169.276	-4.6084	0.00012521	0.0035771	--	-//-
evm.TU.BraA09003375	0.571518	126.047	-7.7849	9.2868e-14	1.124e-11	--	-//-
evm.TU.BraA09003381	0	34.4747	#NAME?	1.3624e-06	6.0623e-05	--	-//-
evm.TU.BraA09003391	282.982	60.5239	2.2251	0.00068845	0.015346	--	sp|Q8LPG1|FAX4_ARATH Protein FATTY ACID EXPORT 4, chloroplastic OS=Arabidopsis thaliana GN=FAX4 PE=2 SV=1//5.08291e-21
evm.TU.BraA09003406	1071.38	374.851	1.5151	0.0026295	0.045531	--	sp|Q54IK2|TM120_DICDI Transmembrane protein 120 homolog OS=Dictyostelium discoideum GN=tmem120 PE=3 SV=1//6.06408e-23
evm.TU.BraA09003423	0	16.099	#NAME?	0.0010548	0.021786	--	sp|P0C2F6|RNHX1_ARATH Putative ribonuclease H protein At1g65750 OS=Arabidopsis thaliana GN=At1g65750 PE=3 SV=1//1.61111e-23
evm.TU.BraA09003468	0	20.7355	#NAME?	0.00018973	0.0051068	--	-//-
evm.TU.BraA09003488	181.65	30.7775	2.5612	9.4962e-05	0.0028171	--	sp|Q9LQL2|PTR14_ARATH Protein NRT1/ PTR FAMILY 7.3 OS=Arabidopsis thaliana GN=NPF7.3 PE=1 SV=2//0
evm.TU.BraA09003491	0	32.0854	#NAME?	0.00010633	0.0031037	--	-//-
evm.TU.BraA09003507	2295.62	396.324	2.5341	1.6068e-06	7.0381e-05	--	sp|Q43307|PLSB_ARATH Glycerol-3-phosphate acyltransferase, chloroplastic OS=Arabidopsis thaliana GN=ATS1 PE=2 SV=2//0
evm.TU.BraA09003517	53.8905	338.741	-2.6521	5.4496e-06	0.00021141	--	sp|Q9M336|UPP_ARATH Uracil phosphoribosyltransferase, chloroplastic OS=Arabidopsis thaliana GN=UPP PE=1 SV=1//1.43067e-09
evm.TU.BraA09003537	62.7566	2.52524	4.6353	1.8088e-06	7.8096e-05	--	sp|Q9SG86|BZP28_ARATH bZIP transcription factor 28 OS=Arabidopsis thaliana GN=BZIP28 PE=1 SV=1//0
evm.TU.BraA09003538	29.6495	0.57023	5.7003	5.0947e-05	0.0016142	--	-//-
evm.TU.BraA09003578	329.251	1167.21	-1.8258	0.00027446	0.0070134	--	sp|Q39315|ACBP_BRANA Acyl-CoA-binding protein OS=Brassica napus PE=3 SV=1//2.30464e-50
evm.TU.BraA09003595	20.4774	179.671	-3.1333	4.2532e-06	0.00017042	--	-//-
evm.TU.BraA09003656	0	200.679	#NAME?	7.6766e-20	2.0648e-17	--	-//-
evm.TU.BraA09003713	36.5343	2.33297	3.969	0.00033882	0.0083978	--	sp|Q941F1|PLA15_ARATH Phospholipase A1-Igamma1, chloroplastic OS=Arabidopsis thaliana GN=At1g06800 PE=1 SV=2//2.88604e-124
evm.TU.BraA09003722	1986.74	0.285115	12.767	1.1957e-41	8.6832e-38	--	sp|Q9FVQ1|NUCL1_ARATH Nucleolin 1 OS=Arabidopsis thaliana GN=NUCL1 PE=1 SV=1//2.67436e-11
evm.TU.BraA09003727	0	71.2182	#NAME?	5.2841e-11	4.7259e-09	--	sp|Q84VQ0|AGO9_ARATH Protein argonaute 9 OS=Arabidopsis thaliana GN=AGO9 PE=1 SV=2//8.42287e-08
evm.TU.BraA09003766	249.709	0	Inf	1.5707e-05	0.00055805	--	-//-
evm.TU.BraA09003776	773.638	238.837	1.6956	0.0018933	0.034897	--	sp|Q9ASQ6|Y1972_ARATH Probable LRR receptor-like serine/threonine-protein kinase At1g29720 OS=Arabidopsis thaliana GN=RFK1 PE=2 SV=3//0
evm.TU.BraA09003793	1980.47	269.799	2.8759	0.00052326	0.012203	--	sp|F4I1G5|CRIM2_ARATH Cold-regulated 413 inner membrane protein 2, chloroplastic OS=Arabidopsis thaliana GN=COR413IM2 PE=1 SV=1//7.72898e-117
evm.TU.BraA09003796	0	109.453	#NAME?	2.4153e-14	3.121e-12	--	sp|Q9SK33|WRK60_ARATH Probable WRKY transcription factor 60 OS=Arabidopsis thaliana GN=WRKY60 PE=1 SV=1//9.25791e-07
evm.TU.BraA09003829	16.4872	0	Inf	0.00070865	0.015709	--	-//-
evm.TU.BraA09003867	131.752	21.5796	2.6101	0.00073126	0.016093	--	sp|P16347|IAAS_WHEAT Endogenous alpha-amylase/subtilisin inhibitor OS=Triticum aestivum PE=1 SV=1//9.65408e-15
evm.TU.BraA09003925	27.9242	329.936	-3.5626	6.8638e-09	4.419e-07	--	sp|Q9C7F2|AB14B_ARATH ABC transporter B family member 14 OS=Arabidopsis thaliana GN=ABCB14 PE=3 SV=1//2.9916e-109
evm.TU.BraA09003953	0	34.1064	#NAME?	1.5864e-06	6.9738e-05	--	sp|Q9SXC4|IRX9H_ARATH Probable beta-1,4-xylosyltransferase IRX9H OS=Arabidopsis thaliana GN=IRX9H PE=2 SV=2//5.32797e-23
evm.TU.BraA09003979	435.786	137.3	1.6663	0.0016215	0.030988	--	-//-
evm.TU.BraA09003989	204.008	0	Inf	2.3417e-05	0.00080218	--	sp|Q8RWV3|CCL11_ARATH Cyclin-L1-1 OS=Arabidopsis thaliana GN=CYCL1-1 PE=1 SV=2//1.57448e-107
evm.TU.BraA09004004	299.519	0	Inf	1.1183e-05	0.00040729	--	-//-
evm.TU.BraA09004044	8.12185	65.1105	-3.003	0.00051063	0.011931	--	-//-
evm.TU.BraA09004047	1.99123	26.7849	-3.7497	0.0015359	0.029602	--	-//-
evm.TU.BraA09004048	0.796494	19.023	-4.5779	0.0028635	0.048519	--	-//-
evm.TU.BraA09004065	208.262	0	Inf	1.6676e-05	0.00058845	--	-//-
evm.TU.BraA09004075	35.9357	351.49	-3.29	9.7477e-09	6.1663e-07	--	sp|Q9LM50|E2204_ARATH UPF0725 protein EMB2204 OS=Arabidopsis thaliana GN=EMB2204 PE=2 SV=2//2.25235e-38
evm.TU.BraA09004080	39.0097	169.893	-2.1227	0.00070172	0.015594	--	-//-
evm.TU.BraA09004145	344.278	57.4585	2.583	4.8767e-06	0.00019227	--	sp|Q9FN03|UVR8_ARATH Ultraviolet-B receptor UVR8 OS=Arabidopsis thaliana GN=UVR8 PE=1 SV=1//4.09098e-28
evm.TU.BraA09004191	255.926	0	Inf	9.53e-06	0.0003506	--	-//-
evm.TU.BraA09004264	54.8232	256.602	-2.2267	0.00032285	0.0080794	--	sp|F4I4P3|MED23_ARATH Mediator of RNA polymerase II transcription subunit 23 OS=Arabidopsis thaliana GN=MED23 PE=1 SV=1//0
evm.TU.BraA09004294	0.367029	141.669	-8.5924	1.5523e-15	2.3195e-13	--	-//-
evm.TU.BraA09004300	85.9858	277.93	-1.6926	0.0019705	0.036061	--	sp|Q9M1S3|ARP1_ARATH Probable RNA-binding protein ARP1 OS=Arabidopsis thaliana GN=ARP1 PE=2 SV=1//5.9453e-35
evm.TU.BraA09004320	131.353	1900.15	-3.8546	3.2012e-12	3.2836e-10	--	sp|Q8GWK5|GASA9_ARATH Gibberellin-regulated protein 9 OS=Arabidopsis thaliana GN=GASA9 PE=2 SV=1//8.21616e-47
evm.TU.BraA09004327	5.17721	42.5617	-3.0393	0.00075275	0.016446	--	sp|Q7XZU3|SAC1_ARATH Phosphoinositide phosphatase SAC1 OS=Arabidopsis thaliana GN=SAC1 PE=1 SV=1//1.18012e-12
evm.TU.BraA09004436	0	17.6866	#NAME?	0.00059218	0.013507	--	sp|O04244|Y4200_ARATH Uncharacterized protein At4g02000 OS=Arabidopsis thaliana GN=At4g02000 PE=2 SV=1//1.58657e-17
evm.TU.BraA09004460	9.16282	61.5878	-2.7488	0.00061124	0.013863	--	sp|P52994|NODH_RHITR Nodulation protein H OS=Rhizobium tropici GN=nodH PE=4 SV=1//1.81869e-07
evm.TU.BraA09004464	260.574	16.8355	3.9521	1.5436e-08	9.4204e-07	--	-//-
evm.TU.BraA09004479	0	19.6611	#NAME?	0.00025574	0.0066188	--	sp|F4HXQ7|MYOB1_ARATH Myosin-binding protein 1 OS=Arabidopsis thaliana GN=MYOB1 PE=1 SV=1//1.77995e-21
evm.TU.BraA09004513	455.164	3.09016	7.2026	4.8288e-05	0.0015435	--	sp|P34914|HYES_MOUSE Bifunctional epoxide hydrolase 2 OS=Mus musculus GN=Ephx2 PE=1 SV=2//6.78592e-50
evm.TU.BraA09004573	0	16.4829	#NAME?	0.00091499	0.019272	--	sp|Q9SD00|MSSP3_ARATH Monosaccharide-sensing protein 3 OS=Arabidopsis thaliana GN=MSSP3 PE=2 SV=1//0
evm.TU.BraA09004663	57.6688	0	Inf	2.0741e-08	1.2552e-06	--	sp|Q7XA06|SYT3_ARATH Synaptotagmin-3 OS=Arabidopsis thaliana GN=SYT3 PE=2 SV=1//1.02543e-48
evm.TU.BraA09004683	59.0396	0	Inf	3.9958e-10	3.0937e-08	--	sp|Q8S8D8|Y2265_ARATH UPF0725 protein At2g20625 OS=Arabidopsis thaliana GN=At2g20625 PE=3 SV=1//3.90474e-15
evm.TU.BraA09004685	62.6461	1.57641	5.3125	1.5269e-07	8.1294e-06	--	sp|Q9C598|NAC81_ARATH Protein ATAF2 OS=Arabidopsis thaliana GN=NAC081 PE=1 SV=1//2.13179e-101
evm.TU.BraA09004727	145.21	22.2178	2.7083	3.6852e-05	0.0012132	--	-//-
evm.TU.BraA09004737	0.571518	81.7855	-7.1609	2.3155e-10	1.8601e-08	--	sp|Q9LFG8|AB20G_ARATH ABC transporter G family member 20 OS=Arabidopsis thaliana GN=ABCG20 PE=2 SV=1//0
evm.TU.BraA09004739	0	96.7456	#NAME?	2.5092e-13	2.9202e-11	--	sp|Q9ZUT0|AB2G_ARATH ABC transporter G family member 2 OS=Arabidopsis thaliana GN=ABCG2 PE=2 SV=1//2.11804e-121
evm.TU.BraA09004743	198.913	37.2429	2.4171	4.1086e-05	0.0013368	--	-//-
evm.TU.BraA09004773	13.0962	104.067	-2.9903	3.8073e-05	0.0012511	--	sp|Q9M331|PTR45_ARATH Protein NRT1/ PTR FAMILY 5.7 OS=Arabidopsis thaliana GN=NPF5.7 PE=2 SV=2//0
evm.TU.BraA09004914	103.845	815.619	-2.9735	2.5292e-06	0.00010654	--	sp|Q9M2S9|EXP16_ARATH Expansin-A16 OS=Arabidopsis thaliana GN=EXPA16 PE=2 SV=1//1.90117e-166
evm.TU.BraA09005024	1181.99	193.195	2.6131	8.5119e-05	0.0025692	--	sp|Q9LDH1|SIB1_ARATH Sigma factor binding protein 1, chloroplastic OS=Arabidopsis thaliana GN=SIB1 PE=1 SV=1//3.71175e-46
evm.TU.BraA09005042	119.886	374.997	-1.6452	0.00098037	0.020459	--	-//-
evm.TU.BraA09005072	17.2453	0	Inf	0.00041011	0.0098358	--	-//-
evm.TU.BraA09005118	34.7283	0	Inf	7.8591e-07	3.6169e-05	--	-//-
evm.TU.BraA09005123	4.65409	39.0788	-3.0698	0.0011986	0.024073	--	sp|Q8LGB6|ZED1_ARATH Non-functional pseudokinase ZED1 OS=Arabidopsis thaliana GN=ZED1 PE=1 SV=1//1.69191e-81
evm.TU.BraA09005124	0	72.7508	#NAME?	4.0577e-11	3.6651e-09	--	sp|Q8LGB6|ZED1_ARATH Non-functional pseudokinase ZED1 OS=Arabidopsis thaliana GN=ZED1 PE=1 SV=1//5.49154e-83
evm.TU.BraA09005137	61.9716	1.59182	5.2829	0.0029255	0.049399	--	sp|Q8LBZ4|OTU_ARATH OTU domain-containing protein At3g57810 OS=Arabidopsis thaliana GN=At3g57810 PE=2 SV=1//1.25036e-147
evm.TU.BraA09005142	168.508	672.143	-1.996	0.00016168	0.0044475	--	sp|Q42551|SCE1_ARATH SUMO-conjugating enzyme SCE1 OS=Arabidopsis thaliana GN=SCE1 PE=1 SV=1//4.52837e-96
evm.TU.BraA09005148	26.9239	1.1872	4.5032	0.00070452	0.015637	--	sp|O04244|Y4200_ARATH Uncharacterized protein At4g02000 OS=Arabidopsis thaliana GN=At4g02000 PE=2 SV=1//4.44099e-08
evm.TU.BraA09005157	46.5621	6.78203	2.7794	0.0024756	0.043321	--	sp|Q84WI0|GIS_ARATH Zinc finger protein GIS OS=Arabidopsis thaliana GN=GIS PE=2 SV=1//1.92645e-93
evm.TU.BraA09005163	267.062	0	Inf	1.8379e-19	4.6667e-17	--	sp|Q94JW0|DOHH_ARATH Deoxyhypusine hydroxylase OS=Arabidopsis thaliana GN=At3g58180 PE=1 SV=1//1.28381e-20
evm.TU.BraA09005190	0	47.6689	#NAME?	2.3265e-08	1.3917e-06	--	sp|Q9LXT3|MBF1B_ARATH Multiprotein-bridging factor 1b OS=Arabidopsis thaliana GN=MBF1B PE=2 SV=1//2.73304e-67
evm.TU.BraA09005202	506.04	124.291	2.0255	0.00020992	0.0055882	--	-//-
evm.TU.BraA09005223	83.5002	3.41191	4.6131	7.5976e-08	4.1926e-06	--	sp|Q0WMN5|Y3913_ARATH Uncharacterized protein At3g49140 OS=Arabidopsis thaliana GN=At3g49140 PE=1 SV=2//2.90306e-19
evm.TU.BraA09005250	0.571518	68.2969	-6.9009	0.0016325	0.031117	--	sp|Q9UUC8|RM51_SCHPO 54S ribosomal protein L51, mitochondrial OS=Schizosaccharomyces pombe (strain 972 / ATCC 24843) GN=mrpl51 PE=3 SV=1//6.28108e-16
evm.TU.BraA09005256	217.515	4.20524	5.6928	2.2284e-08	1.3441e-06	--	sp|Q9UUC8|RM51_SCHPO 54S ribosomal protein L51, mitochondrial OS=Schizosaccharomyces pombe (strain 972 / ATCC 24843) GN=mrpl51 PE=3 SV=1//6.28108e-16
evm.TU.BraA09005258	3.02989	34.0178	-3.489	0.0009758	0.020387	--	-//-
evm.TU.BraA09005299	276.596	2.3744	6.8641	2.7666e-07	1.403e-05	--	sp|Q8RXF1|SF3A1_ARATH Probable splicing factor 3A subunit 1 OS=Arabidopsis thaliana GN=At1g14650 PE=1 SV=2//1.09277e-09
evm.TU.BraA09005323	115.994	11.5307	3.3305	4.3123e-05	0.0013968	--	-//-
evm.TU.BraA09005380	0	21.2074	#NAME?	0.00015532	0.0042855	--	-//-
evm.TU.BraA09005464	804.473	3.71244	7.7595	8.9567e-27	6.6373e-24	--	-//-
evm.TU.BraA09005467	269.61	81.7835	1.721	0.002117	0.038111	--	sp|Q3EAF9|P2C49_ARATH Probable protein phosphatase 2C 49 OS=Arabidopsis thaliana GN=At3g62260 PE=2 SV=1//0
evm.TU.BraA09005483	311.525	7.52833	5.3709	8.059e-15	1.1001e-12	--	-//-
evm.TU.BraA09005486	36.6072	2.61342	3.8081	0.00049691	0.011671	--	sp|Q94A64|FB251_ARATH F-box protein At5g03970 OS=Arabidopsis thaliana GN=At5g03970 PE=2 SV=1//2.24291e-106
evm.TU.BraA09005530	5.35791	62.5353	-3.5449	7.9817e-05	0.0024233	--	-//-
evm.TU.BraA09005542	0.285759	62.0685	-7.7629	4.0391e-09	2.6861e-07	--	sp|Q9FHK9|MD26B_ARATH Probable mediator of RNA polymerase II transcription subunit 26b OS=Arabidopsis thaliana GN=MED26B PE=2 SV=1//3.47884e-11
evm.TU.BraA09005590	37.6002	143.706	-1.9343	0.0029236	0.049399	--	sp|O80992|PYL2_ARATH Abscisic acid receptor PYL2 OS=Arabidopsis thaliana GN=PYL2 PE=1 SV=1//5.85289e-110
evm.TU.BraA09005613	57.2304	0	Inf	7.71e-10	5.7251e-08	--	sp|Q9LYN0|PR1B1_ARATH PRA1 family protein B1 OS=Arabidopsis thaliana GN=PRA1B1 PE=1 SV=1//4.2284e-49
evm.TU.BraA09005645	83.5744	278.034	-1.7341	0.0024346	0.042731	--	sp|Q9SK28|FH18_ARATH Formin-like protein 18 OS=Arabidopsis thaliana GN=FH18 PE=2 SV=2//0
evm.TU.BraA09005663	0	16.1512	#NAME?	0.0010907	0.022401	--	sp|P0CAP5|REM13_ARATH B3 domain-containing protein REM13 OS=Arabidopsis thaliana GN=REM13 PE=2 SV=2//3.80137e-12
evm.TU.BraA09005715	0	47.1521	#NAME?	3.0411e-08	1.7956e-06	--	sp|Q9SUJ1|SYP43_ARATH Syntaxin-43 OS=Arabidopsis thaliana GN=SYP43 PE=2 SV=2//5.98629e-13
evm.TU.BraA09005757	3.30326	37.9602	-3.5225	0.00060882	0.013819	--	sp|Q9SNV9|NRAM3_ARATH Metal transporter Nramp3 OS=Arabidopsis thaliana GN=NRAMP3 PE=2 SV=2//0
evm.TU.BraA09005776	0	213.372	#NAME?	2.2127e-20	6.5321e-18	--	sp|Q42561|FATA1_ARATH Oleoyl-acyl carrier protein thioesterase 1, chloroplastic OS=Arabidopsis thaliana GN=FATA PE=1 SV=1//7.35456e-75
evm.TU.BraA09005777	0	162.553	#NAME?	7.8498e-18	1.5748e-15	--	-//-
evm.TU.BraA09005813	862.558	216.848	1.9919	0.00021706	0.005753	--	sp|Q944J0|SPCS1_ARATH Probable signal peptidase complex subunit 1 OS=Arabidopsis thaliana GN=At2g22425 PE=2 SV=1//3.48832e-40
evm.TU.BraA09005856	2.60042	49.919	-4.2628	0.0010539	0.02178	--	sp|Q9SIJ5|RADL2_ARATH Protein RADIALIS-like 2 OS=Arabidopsis thaliana GN=RL2 PE=2 SV=1//1.81925e-51
evm.TU.BraA09005896	18.0318	94.1901	-2.385	0.00057761	0.013283	--	sp|P33080|AX10A_SOYBN Auxin-induced protein X10A OS=Glycine max PE=2 SV=1//2.2095e-22
evm.TU.BraA09005929	429.404	136.431	1.6542	0.0026852	0.046275	--	sp|Q93YW5|P2C58_ARATH Probable protein phosphatase 2C 58 OS=Arabidopsis thaliana GN=At4g28400 PE=2 SV=1//0
evm.TU.BraA09005989	329.854	35.6949	3.208	7.2889e-08	4.0531e-06	--	sp|Q9LN59|WAKLK_ARATH Putative wall-associated receptor kinase-like 11 OS=Arabidopsis thaliana GN=WAKL11 PE=3 SV=2//0
evm.TU.BraA09006002	7.35724	60.849	-3.048	0.00027838	0.0070936	--	sp|P28493|PR5_ARATH Pathogenesis-related protein 5 OS=Arabidopsis thaliana GN=At1g75040 PE=1 SV=1//2.87319e-104
evm.TU.BraA09006011	0	59.179	#NAME?	1.0373e-09	7.5483e-08	--	sp|Q1PEW8|FB127_ARATH F-box protein At2g35280 OS=Arabidopsis thaliana GN=At2g35280 PE=2 SV=1//5.61579e-23
evm.TU.BraA09006063	435.225	37.1579	3.55	1.3712e-05	0.00049247	--	sp|Q8K2A6|LIPM_MOUSE Lipase member M OS=Mus musculus GN=Lipm PE=2 SV=1//4.59423e-29
evm.TU.BraA09006083	68.9298	10.6238	2.6978	0.00047294	0.011166	--	sp|Q8LG53|UN932_ARATH UNC93-like protein 2 OS=Arabidopsis thaliana GN=At1g18010 PE=2 SV=2//0
evm.TU.BraA09006102	19.2609	0.311138	5.952	0.00086574	0.018384	--	-//-
evm.TU.BraA09006120	0	80.1106	#NAME?	7.7793e-12	7.6968e-10	--	sp|D7KFC7|CSPLB_ARALL CASP-like protein 2A1 OS=Arabidopsis lyrata subsp. lyrata GN=ARALYDRAFT_471923 PE=3 SV=1//1.99231e-30
evm.TU.BraA09006136	0	129.418	#NAME?	8.0979e-16	1.2407e-13	--	sp|Q9FZ53|FDL4_ARATH Putative F-box/FBD/LRR-repeat protein At1g16940 OS=Arabidopsis thaliana GN=At1g16940 PE=3 SV=1//8.37002e-148
evm.TU.BraA09006137	0.285759	26.5673	-6.5387	9.4215e-05	0.0027995	--	-//-
evm.TU.BraA09006158	535.699	0	Inf	5.9208e-29	5.6577e-26	--	sp|Q9LSE2|ICE1_ARATH Transcription factor ICE1 OS=Arabidopsis thaliana GN=SCRM PE=1 SV=1//7.55469e-23
evm.TU.BraA09006161	1.16352	255.1	-7.7764	2.099e-19	5.2927e-17	--	sp|Q9SA35|ALIS4_ARATH Putative ALA-interacting subunit 4 OS=Arabidopsis thaliana GN=ALIS4 PE=2 SV=2//0
[truncated: 158 more rows]

## Sheet: Table S8
Table S8 P1 vs F1 DEG.
Gene_id	readcount_P1	readcount_F1	log2FoldChange	pval	padj	Gene Name	Blast swiss prot
Novel00003	383.225	89.5907	2.0968	0.00056488	0.022096	-//-
Novel00007	1384.77	25.4506	5.7658	1.3001e-23	1.0188e-20	-//-
Novel00010	302.843	60.8128	2.3161	6.8163e-06	0.00049041	--	BnaC03g47770D [Brassica napus]
Novel00030	0.941728	103.306	-6.7774	1.2028e-13	2.9493e-11	-//-
Novel00034	0	29.5682	#NAME?	6.8511e-07	6.2518e-05	--	BnaAnng04490D [Brassica napus]
Novel00046	2638.13	866.406	1.6064	0.00046505	0.018892	--	BnaC01g34870D [Brassica napus]
Novel00049	0	198.303	#NAME?	4.6839e-23	3.2467e-20	--	PREDICTED: serine/threonine-protein phosphatase 6 regulatory subunit 3-like [Camelina sativa]
Novel00093	0	212.127	#NAME?	7.189e-24	5.9659e-21	--	BnaA01g08770D [Brassica napus]
Novel00094	31.0683	255.334	-3.0389	4.6092e-08	5.0652e-06	--	PREDICTED: MLP-like protein 328 [Brassica rapa]>gi|674891425|emb|CDY41329.1| BnaA01g31900D [Brassica napus]
Novel00104	34.5442	0	Inf	3.4946e-07	3.3933e-05	--	PREDICTED: uncharacterized protein LOC103864215 isoform X1 [Brassica rapa]
Novel00120	232.439	71.3781	1.7033	0.00081706	0.029796	--	PREDICTED: LOW QUALITY PROTEIN: cysteine-rich receptor-like protein kinase 10 [Brassica rapa]
Novel00129	0	26.9028	#NAME?	2.4941e-06	0.00019845	-//-
Novel00131	0	37.8434	#NAME?	2.6763e-08	3.0336e-06	-//-
Novel00146	150.361	34.9684	2.1043	0.00026394	0.011789	--	PREDICTED: agamous-like MADS-box protein AGL3 [Brassica rapa]
Novel00159	2.10525	51.7669	-4.62	1.0802e-06	9.52e-05	--	BnaA01g24620D [Brassica napus]
Novel00167	0	14.1188	#NAME?	0.00072852	0.0271	--	PREDICTED: uncharacterized protein LOC103845709 [Brassica rapa]
Novel00173	16.7463	114.462	-2.773	6.2419e-06	0.00045361	--	PREDICTED: G-type lectin S-receptor-like serine/threonine-protein kinase CES101 [Brassica rapa]>gi|685265506|ref|XP_009115064.1| PREDICTED: G-type lectin S-receptor-like serine/threonine-protein kinase CES101 [Brassica rapa]>gi|674913056|emb|CDY20174.1| BnaA01g28280D [Brassica napus]
Novel00178	0	45.1979	#NAME?	2.1646e-09	2.9443e-07	--	BnaA08g27760D [Brassica napus]
Novel00194	0	12.9815	#NAME?	0.0012246	0.041602	--	BnaA05g35960D [Brassica napus]
Novel00204	5264.94	1602.22	1.7163	0.00026817	0.011948	--	PREDICTED: GPI-anchored protein LORELEI-like [Brassica rapa]
Novel00214	0	133.858	#NAME?	5.495e-19	2.5723e-16	--	PREDICTED: uncharacterized protein LOC103845685 [Brassica rapa]
Novel00217	0	20.4516	#NAME?	3.0008e-05	0.0018209	--	BnaC03g67710D [Brassica napus]
Novel00219	25.3001	274.71	-3.4407	3.0417e-09	4.0014e-07	--	PREDICTED: putative disease resistance protein At4g11170 isoform X2 [Brassica rapa]
Novel00222	0	57.9415	#NAME?	3.6619e-11	6.3765e-09	--	BnaC09g07520D [Brassica napus]
Novel00223	2.31687	50.7382	-4.4528	4.4476e-07	4.2524e-05	--	BnaAnng04230D [Brassica napus]
Novel00227	0	24.4564	#NAME?	5.391e-06	0.0003982	--	PREDICTED: uncharacterized protein LOC103847539 [Brassica rapa]
Novel00231	2194.51	304.271	2.8505	9.2003e-09	1.1357e-06	-//-
Novel00240	210.159	961.579	-2.1939	3.033e-06	0.00023461	--	BnaCnng26900D [Brassica napus]
Novel00242	0	18.4648	#NAME?	9.1707e-05	0.0048116	--	PREDICTED: 3-ketoacyl-CoA synthase 17 [Brassica rapa]
Novel00245	0	47.0628	#NAME?	9.0358e-10	1.3028e-07	-//-
Novel00254	0	40.1513	#NAME?	0.00056432	0.022096	--	BnaCnng24600D, partial [Brassica napus]
Novel00267	0.277791	68.1315	-7.9382	2.0137e-11	3.5932e-09	--	BnaA06g16880D [Brassica napus]
Novel00285	0	30.2961	#NAME?	3.4941e-05	0.0020886	--	PREDICTED: uncharacterized protein LOC103834529 [Brassica rapa]
Novel00318	21.4393	119.993	-2.4846	5.4253e-05	0.00307	--	BnaCnng10660D [Brassica napus]
Novel00322	0	148.252	#NAME?	7.1889e-20	3.5496e-17	--	BnaC05g38930D [Brassica napus]
Novel00325	0	103.304	#NAME?	1.7259e-11	3.1261e-09	--	PREDICTED: putative ribonuclease H protein At1g65750 [Brassica rapa]
Novel00332	4.16687	45.5439	-3.4502	0.00018353	0.0087854	-//-
Novel00334	11.2865	578.649	-5.68	8.617e-22	5.2644e-19	-//-
Novel00348	0	16.1801	#NAME?	0.00024759	0.011134	--	BnaA08g09090D [Brassica napus]
Novel00353	0	104.766	#NAME?	3.6688e-16	1.1499e-13	--	PREDICTED: putative nuclease HARBI1 [Brassica rapa]
Novel00357	26.2233	148.042	-2.4971	2.0629e-05	0.0013207	--	PREDICTED: putative ribonuclease H protein At1g65750 [Brassica rapa]
Novel00368	30.3283	161.362	-2.4116	5.5578e-05	0.0031351	-//-
Novel00405	0	23.4372	#NAME?	1.2349e-05	0.00083045	--	PREDICTED: uncharacterized protein LOC104893919 [Beta vulgaris subsp. vulgaris]
Novel00424	178.266	17.2551	3.3689	4.9379e-07	4.6594e-05	-//-
Novel00447	0.358144	57.2017	-7.3194	1.712e-06	0.00014186	--	PREDICTED: uncharacterized protein LOC103865814 [Brassica rapa]>gi|685302417|ref|XP_009141914.1| PREDICTED: uncharacterized protein LOC103865814 [Brassica rapa]
Novel00453	0	630.17	#NAME?	2.8139e-36	7.2448e-33	-//-
Novel00460	0	37.5969	#NAME?	3.4494e-08	3.8734e-06	-//-
Novel00481	226.44	1832.03	-3.0162	1.5251e-10	2.5216e-08	--	aquaporin [Brassica rapa subsp. oleifera]>gi|674950196|emb|CDX83385.1| BnaA03g21210D [Brassica napus]
Novel00487	0	212.444	#NAME?	7.6971e-24	6.1653e-21	-//-
Novel00496	117.326	4.11923	4.832	3.1793e-06	0.00024537	--	PREDICTED: probable LRR receptor-like serine/threonine-protein kinase At1g67720 isoform X1 [Brassica rapa]>gi|685284422|ref|XP_009133112.1| PREDICTED: probable LRR receptor-like serine/threonine-protein kinase At1g67720 isoform X1 [Brassica rapa]>gi|685284424|ref|XP_009133113.1| PREDICTED: probable LRR receptor-like serine/threonine-protein kinase At1g67720 isoform X1 [Brassica rapa]
Novel00504	0	74.2499	#NAME?	3.0135e-13	6.9629e-11	--	BnaC02g22580D [Brassica napus]
Novel00512	0	934.676	#NAME?	7.962e-41	2.609e-37	--	BnaC09g32200D [Brassica napus]
Novel00553	0	26.8875	#NAME?	2.1181e-06	0.00017234	--	PREDICTED: putative disease resistance protein At4g11170 [Brassica rapa]
Novel00554	0.277791	145.366	-9.0315	1.6364e-12	3.4293e-10	--	hypothetical protein EUTSA_v10025180mg [Eutrema salsugineum]>gi|557113045|gb|ESQ53328.1| hypothetical protein EUTSA_v10025180mg [Eutrema salsugineum]
Novel00559	182.658	644.894	-1.8199	0.00023577	0.010717	--	PREDICTED: probable protein phosphatase 2C 67 [Brassica rapa]
Novel00566	200.336	20.7437	3.2717	0.00027438	0.012165	--	hypothetical protein EUTSA_v10014995mg [Eutrema salsugineum]>gi|557100898|gb|ESQ41261.1| hypothetical protein EUTSA_v10014995mg [Eutrema salsugineum]
Novel00567	0	32.1398	#NAME?	2.7502e-07	2.7234e-05	-//-
Novel00569	0	16.2119	#NAME?	0.000336	0.014367	--	PREDICTED: U-box domain-containing protein 4 isoform X1 [Glycine max]
Novel00573	2.42666	30.3669	-3.6455	0.00082572	0.030034	--	PREDICTED: transcription factor TRY [Brassica rapa]>gi|674885472|emb|CDY47058.1| BnaA03g12400D [Brassica napus]
Novel00575	83.7917	13.2566	2.6601	9.1242e-05	0.0048082	--	BnaA10g18400D [Brassica napus]
Novel00579	40.4266	204.029	-2.3354	5.2865e-05	0.0030055	--	PREDICTED: mitogen-activated protein kinase kinase kinase ANP1-like [Brassica rapa]
Novel00595	140.752	36.9078	1.9312	0.00067867	0.025535	--	PREDICTED: cysteine-rich receptor-like protein kinase 38 isoform X2 [Brassica rapa]
Novel00598	318.026	64.9413	2.2919	0.00022927	0.010541	-//-
Novel00602	2.22233	51.5386	-4.5355	1.8669e-06	0.00015399	--	hypothetical protein EUTSA_v10021851mg [Eutrema salsugineum]>gi|557108464|gb|ESQ48771.1| hypothetical protein EUTSA_v10021851mg [Eutrema salsugineum]
Novel00604	33.9807	0	Inf	3.9258e-06	0.00029854	--	PREDICTED: uncharacterized protein LOC103863694 [Brassica rapa]
Novel00613	0	16.5099	#NAME?	0.0002905	0.012666	--	PREDICTED: uncharacterized protein LOC103864439 [Brassica rapa]
Novel00616	0	2481.11	#NAME?	1.2554e-51	1.5084e-47	-//-
Novel00617	2.15252	3653.7	-10.729	3.0971e-50	2.2327e-46	--	PREDICTED: uncharacterized protein LOC104704856 [Camelina sativa]
Novel00642	602.669	193.066	1.6423	0.00053178	0.021157	--	BnaC01g10720D [Brassica napus]
Novel00669	0	17.724	#NAME?	0.00012657	0.0063188	-//-
Novel00676	0	72.1736	#NAME?	5.3554e-13	1.1916e-10	-//-
Novel00680	0	16.41	#NAME?	0.00021853	0.010151	--	SLL3 ORF2 protein [Brassica napus var. napus]
Novel00684	13.6889	133.191	-3.2824	5.759e-07	5.3639e-05	--	SFR1 [Brassica oleracea var. viridis]
Novel00688	17.7615	185.484	-3.3845	9.7688e-09	1.1936e-06	--	BnaC01g37800D [Brassica napus]
Novel00724	25.6109	0	Inf	0.00011003	0.0056017	--	BnaA05g16570D [Brassica napus]
Novel00728	0	62.1491	#NAME?	1.0922e-11	2.0612e-09	--	BnaC01g21440D [Brassica napus]
Novel00738	0	36.4384	#NAME?	4.4184e-08	4.8853e-06	--	PREDICTED: protein SHOOT GRAVITROPISM 6-like [Camelina sativa]
Novel00773	12.333	92.9999	-2.9147	2.7121e-05	0.0016826	--	PREDICTED: probable LRR receptor-like serine/threonine-protein kinase At3g47570 [Brassica rapa]
Novel00800	1105.4	5678.13	-2.3609	8.7898e-08	9.2911e-06	--	plasma membrane aquaporin 1b [Raphanus sativus]>gi|604856655|gb|AHV84996.1| aquaporin [Brassica rapa]>gi|674958533|emb|CDX74777.1| BnaA05g05230D [Brassica napus]
Novel00835	19.8994	85.9892	-2.1114	0.00076174	0.028074	--	BnaC01g40940D [Brassica napus]
Novel00837	0	118.325	#NAME?	1.1384e-17	4.2302e-15	--	BnaAnng28980D [Brassica napus]
Novel00844	0	13.5355	#NAME?	0.0009186	0.032913	--	PREDICTED: RING finger protein B-like [Brassica rapa]
Novel00848	0	16.8288	#NAME?	0.00020653	0.0096913	--	BnaC02g06030D [Brassica napus]
Novel00849	0	41.0622	#NAME?	7.9721e-09	9.9776e-07	--	endonuclease/exonuclease/phosphatase family protein [Arabidopsis lyrata subsp. lyrata]>gi|297325197|gb|EFH55617.1| endonuclease/exonuclease/phosphatase family protein [Arabidopsis lyrata subsp. lyrata]
Novel00882	0	28.1339	#NAME?	1.1324e-06	9.859e-05	--	BnaCnng27550D [Brassica napus]
Novel00889	1714.66	5591.02	-1.7052	0.00034738	0.014748	--	PREDICTED: receptor-like protein 12 [Brassica rapa]
Novel00902	56.703	4.41411	3.6832	0.00080298	0.029341	--	BnaC02g21310D [Brassica napus]
Novel00903	0	71.1535	#NAME?	6.7325e-13	1.4708e-10	--	BnaC04g14120D [Brassica napus]
Novel00906	94.2638	11.8713	2.9892	9.7979e-06	0.00067917	--	BnaA06g37690D [Brassica napus]
Novel00913	0.358144	122.445	-8.4174	6.9962e-17	2.4723e-14	--	BnaC04g14980D [Brassica napus]
Novel00914	803.924	0	Inf	7.0789e-17	2.4773e-14	-//-
Novel00917	1.15844	22.6324	-4.2881	0.00054042	0.021453	-//-
Novel00923	317.983	3.42154	6.5382	3.5167e-08	3.9366e-06	--	BnaC05g49320D [Brassica napus]
Novel00929	0	27.8939	#NAME?	1.2658e-06	0.00010837	--	BnaC09g18960D [Brassica napus]
Novel00939	157.06	0.792973	7.6298	1.6458e-06	0.00013796	--	PREDICTED: uncharacterized protein LOC103865391 [Brassica rapa]
Novel00949	5.35511	58.3344	-3.4454	1.5348e-05	0.0010077	--	PREDICTED: uncharacterized protein LOC103870402 [Brassica rapa]
Novel00954	0	165.624	#NAME?	3.9533e-21	2.1922e-18	-//-
Novel00969	0	2063.24	#NAME?	2.0295e-49	1.2192e-45	-//-
Novel00970	4208.28	1102.14	1.9329	3.7766e-05	0.0022279	--	BnaA09g13390D [Brassica napus]
Novel00977	0	19.5787	#NAME?	5.3554e-05	0.0030399	--	BnaCnng16360D [Brassica napus]
Novel00978	2.59466	110.608	-5.4138	1.9716e-12	4.1079e-10	--	BnaC03g16850D [Brassica napus]
Novel01006	0	90.5581	#NAME?	5.3661e-15	1.5351e-12	--	PREDICTED: uncharacterized protein LOC103872861 isoform X2 [Brassica rapa]>gi|674903528|emb|CDY29509.1| BnaA06g14610D [Brassica napus]
Novel01008	0	134.868	#NAME?	7.2965e-19	3.2948e-16	--	BnaA05g07920D [Brassica napus]
Novel01026	0	52.1336	#NAME?	1.7088e-10	2.8124e-08	-//-
Novel01027	191.248	0	Inf	1.02e-22	6.9369e-20	-//-
Novel01065	0	46.8205	#NAME?	1.7567e-09	2.4448e-07	--	BnaA01g19840D [Brassica napus]
Novel01066	0	97.0447	#NAME?	1.2676e-15	3.8077e-13	--	PREDICTED: uncharacterized protein LOC104784773 isoform X2 [Camelina sativa]
Novel01072	132.37	489.94	-1.888	0.00015196	0.0074929	--	PREDICTED: probable disease resistance protein At1g15890 [Brassica rapa]
Novel01077	0	60.0282	#NAME?	4.1087e-10	6.2569e-08	--	BnaC08g43290D [Brassica napus]
Novel01086	5.25184	40.5917	-2.9503	0.00070353	0.026306	--	hypothetical protein ARALYDRAFT_920024 [Arabidopsis lyrata subsp. lyrata]>gi|297310876|gb|EFH41300.1| hypothetical protein ARALYDRAFT_920024 [Arabidopsis lyrata subsp. lyrata]
Novel01089	257.011	82.9022	1.6324	0.0011053	0.038681	--	PREDICTED: 26S proteasome non-ATPase regulatory subunit 3 homolog B [Brassica rapa]
Novel01091	59.5865	0	Inf	1.2939e-11	2.4165e-09	--	hypothetical protein [Arabidopsis thaliana]>gi|4263512|gb|AAD15338.1| hypothetical protein [Arabidopsis thaliana]>gi|7269777|emb|CAB77777.1| hypothetical protein [Arabidopsis thaliana]
Novel01110	76.3772	2747.29	-5.1687	1.3419e-08	1.6123e-06	--	PREDICTED: uncharacterized protein LOC103831466 [Brassica rapa]
Novel01120	0	26.567	#NAME?	3.6111e-06	0.00027519	--	BnaC08g03460D [Brassica napus]
Novel01130	0	190.897	#NAME?	1.9716e-22	1.316e-19	-//-
Novel01138	21.479	396.84	-4.2076	4.4189e-13	9.9549e-11	--	PREDICTED: cathepsin B-like cysteine proteinase isoform X1 [Brassica rapa]
Novel01139	0	43.2319	#NAME?	5.4332e-09	7.0446e-07	--	BnaC03g30400D [Brassica napus]
Novel01140	0	68.0246	#NAME?	2.0539e-12	4.2547e-10	--	BnaA07g02900D [Brassica napus]
Novel01155	0	156.558	#NAME?	1.4527e-20	7.4802e-18	--	BnaC07g04870D [Brassica napus]
Novel01162	0.635936	126.393	-7.6348	2.4633e-16	8.0717e-14	--	BnaC08g08100D [Brassica napus]
Novel01164	0	57.7526	#NAME?	3.4629e-11	6.0592e-09	--	hypothetical protein EUTSA_v10020552mg [Eutrema salsugineum]>gi|557108955|gb|ESQ49262.1| hypothetical protein EUTSA_v10020552mg [Eutrema salsugineum]
Novel01165	0	1109.65	#NAME?	1.3321e-42	5.3352e-39	--	BnaA07g09660D [Brassica napus]
Novel01167	200.908	46.3655	2.1154	0.00010219	0.0052845	-//-
Novel01173	37.4414	152.899	-2.0299	0.00024259	0.010985	--	PREDICTED: uncharacterized protein LOC104704705 [Camelina sativa]
Novel01212	0	802.79	#NAME?	3.8718e-39	1.163e-35	--	hypothetical protein B456_011G1186003, partial [Gossypium raimondii]
Novel01216	0	19.7554	#NAME?	5.1085e-05	0.0029089	-//-
Novel01226	0	432.745	#NAME?	4.8935e-32	8.8194e-29	--	PREDICTED: putative ribonuclease H protein At1g65750 [Brassica rapa]
Novel01245	3.22695	128.568	-5.3162	6.9763e-13	1.5148e-10	--	PREDICTED: F-box protein At3g59000-like [Brassica rapa]
Novel01269	250.693	20.4009	3.6192	9.9062e-05	0.0051599	--	BnaCnng10660D [Brassica napus]
Novel01275	0	267.661	#NAME?	3.8048e-25	3.6091e-22	--	polyprotein [Arabidopsis thaliana]
Novel01281	247.805	69.7239	1.8295	0.00034955	0.014823	-//-
Novel01298	4.45012	151.685	-5.0911	2.7788e-13	6.462e-11	--	PREDICTED: uncharacterized protein LOC103833540 isoform X2 [Brassica rapa]
Novel01303	0	36.8561	#NAME?	4.4697e-08	4.927e-06	--	BnaA08g27760D [Brassica napus]
Novel01327	0	16.0348	#NAME?	0.00030996	0.013348	--	BnaC04g26030D [Brassica napus]
Novel01332	0	82.8991	#NAME?	3.5424e-14	9.2527e-12	--	BnaA05g14330D [Brassica napus]
Novel01351	0	28.6038	#NAME?	1.1271e-06	9.8368e-05	--	PREDICTED: putative disease resistance protein At4g10780 [Camelina sativa]>gi|727606203|ref|XP_010476182.1| PREDICTED: putative disease resistance protein At4g10780 [Camelina sativa]>gi|727606205|ref|XP_010476183.1| PREDICTED: putative disease resistance protein At4g10780 [Camelina sativa]
Novel01352	3.12733	176.585	-5.8193	1.3573e-15	4.0433e-13	--	disease resistance protein RPS5 [Arabidopsis thaliana]>gi|334182494|ref|NP_001184970.1| disease resistance protein RPS5 [Arabidopsis thaliana]>gi|46396675|sp|O64973.2|RPS5_ARATH RecName: Full=Disease resistance protein RPS5; AltName: Full=Resistance to Pseudomonas syringae protein 5; AltName: Full=pNd3/pNd10>gi|10086512|gb|AAG12572.1|AC022522_5 resistance to Pseudomonas syringae protein 5 [Arabid…
Novel01374	0.716288	75.4743	-6.7193	1.6849e-11	3.0673e-09	--	PREDICTED: uncharacterized protein LOC104789524 [Camelina sativa]
Novel01379	0	31.5895	#NAME?	3.1165e-07	3.0526e-05	--	PREDICTED: uncharacterized protein LOC103839417 isoform X3 [Brassica rapa]
Novel01380	0	45.4389	#NAME?	2.2764e-09	3.052e-07	--	hypothetical protein EUTSA_v10011373mg [Eutrema salsugineum]>gi|557089518|gb|ESQ30226.1| hypothetical protein EUTSA_v10011373mg [Eutrema salsugineum]
Novel01386	0.277791	16.625	-5.9032	0.00094734	0.033775	--	BnaC02g31260D [Brassica napus]
Novel01393	15.5465	180.947	-3.5409	1.924e-09	2.6449e-07	-//-
Novel01397	15.5356	91.6385	-2.5604	0.00012498	0.0062571	-//-
Novel01400	0	43.827	#NAME?	2.4642e-09	3.2694e-07	--	BnaC09g15520D [Brassica napus]
Novel01408	0.555583	41.9226	-6.2376	3.474e-07	3.3844e-05	--	PREDICTED: uncharacterized protein LOC103833559 [Brassica rapa]
Novel01428	0	32.111	#NAME?	2.9204e-07	2.8761e-05	--	PREDICTED: heavy metal-associated isoprenylated plant protein 26-like [Brassica rapa]
Novel01446	34.4065	198.349	-2.5273	1.0359e-05	0.00071397	--	BnaA09g51580D, partial [Brassica napus]
Novel01449	6.44701	68.1598	-3.4022	7.6877e-06	0.00054441	--	PREDICTED: 50S ribosomal protein L18, chloroplastic-like [Fragaria vesca subsp. vesca]
Novel01460	336.464	58.8644	2.515	0.0014636	0.048311	--	BnaC08g27780D [Brassica napus]
Novel01464	5.71326	112.001	-4.293	0.0011514	0.039857	--	PREDICTED: uncharacterized protein LOC104728244 [Camelina sativa]
Novel01469	0	287.15	#NAME?	2.5564e-27	2.5596e-24	--	BnaA05g29350D [Brassica napus]
Novel01493	0.772291	24.5462	-4.9902	0.0001096	0.0055895	--	polyprotein [Arabidopsis arenosa]
Novel01505	4.23849	56.5647	-3.7383	1.2303e-05	0.00083045	--	BnaCnng34990D [Brassica napus]
Novel01510	0	346.393	#NAME?	1.6867e-29	2.2517e-26	--	PREDICTED: uncharacterized protein LOC103867753 [Brassica rapa]
Novel01523	0	50.0112	#NAME?	4.1313e-10	6.2569e-08	--	BnaA09g12030D [Brassica napus]
Novel01555	0	29.6017	#NAME?	8.938e-07	8.0142e-05	--	PREDICTED: uncharacterized protein LOC103867776 [Brassica rapa]
Novel01563	31.5151	196.209	-2.6383	1.629e-06	0.00013719	--	PREDICTED: uncharacterized protein LOC103841795 [Brassica rapa]
Novel01577	25.2844	195.943	-2.9541	3.9945e-07	3.8293e-05	--	PREDICTED: pentatricopeptide repeat-containing protein At3g22470, mitochondrial-like [Brassica rapa]
Novel01580	22.0662	0	Inf	1.3348e-05	0.000891	-//-
Novel01581	332.189	10.2768	5.0145	6.4985e-17	2.3192e-14	--	PREDICTED: disease resistance protein RFL1-like [Brassica rapa]
Novel01597	0	15.3089	#NAME?	0.00035818	0.015135	--	PREDICTED: uncharacterized protein LOC103837188 [Brassica rapa]
Novel01612	0	24.1828	#NAME?	7.6477e-06	0.00054264	--	BnaC01g40940D [Brassica napus]
Novel01629	172.229	30.1307	2.515	8.0801e-06	0.00056758	--	hypothetical protein EUTSA_v10012075mg, partial [Eutrema salsugineum]>gi|557089933|gb|ESQ30641.1| hypothetical protein EUTSA_v10012075mg, partial [Eutrema salsugineum]
Novel01635	0	328.077	#NAME?	7.8528e-29	8.8454e-26	--	BnaC05g34210D [Brassica napus]
Novel01643	3.34038	45.5295	-3.7687	2.1044e-05	0.0013449	--	PREDICTED: uncharacterized protein LOC103840480 [Brassica rapa]>gi|674884159|emb|CDY48340.1| BnaA09g26810D [Brassica napus]
Novel01647	0	20.1918	#NAME?	3.8151e-05	0.002247	--	PREDICTED: uncharacterized protein LOC103845685 [Brassica rapa]
Novel01648	123.625	28.4894	2.1175	0.00033845	0.01442	--	BnaA10g18400D [Brassica napus]
Novel01674	0	18.8527	#NAME?	0.00010633	0.0054595	--	PREDICTED: uncharacterized protein LOC103835630 [Brassica rapa]
Novel01681	156.693	997.132	-2.6698	0.00026733	0.011925	--	myrosinase [Brassica rapa subsp. pekinensis]
Novel01682	0	283.72	#NAME?	4.2635e-12	8.5854e-10	-//-
Novel01685	1040.43	3106.19	-1.578	0.0003368	0.014384	--	PREDICTED: 3-ketoacyl-CoA synthase 5 [Brassica rapa]
Novel01687	0	155.377	#NAME?	2.4141e-18	1.0118e-15	--	BnaC08g46660D [Brassica napus]
Novel01711	55.8316	0.642367	6.4415	1.9298e-09	2.6449e-07	--	BnaC06g16060D [Brassica napus]
Novel01721	0	61.9497	#NAME?	6.1104e-11	1.0488e-08	--	BnaAnng00080D [Brassica napus]
Novel01724	0	12.6633	#NAME?	0.0014324	0.047542	--	BnaC07g32210D [Brassica napus]
Novel01726	0	184.198	#NAME?	2.9777e-22	1.9166e-19	--	BnaA04g04930D [Brassica napus]
Novel01733	1.07443	34.1094	-4.9885	9.4551e-06	0.00065701	--	BnaA09g45870D [Brassica napus]
Novel01742	1.38023	26.9306	-4.2863	0.00018341	0.0087854	--	PREDICTED: multiple inositol polyphosphate phosphatase 1-like [Brassica rapa]
Novel01747	30.3686	548.734	-4.1755	2.7969e-14	7.3588e-12	--	PREDICTED: 1-aminocyclopropane-1-carboxylate oxidase homolog 3-like isoform X1 [Brassica rapa]
evm.TU.BraA01000015	1.90273	45.7877	-4.5888	0.00049738	0.020031	--	sp|Q9T0I5|PRP4_ARATH Proline-rich protein 4 OS=Arabidopsis thaliana GN=PRP4 PE=2 SV=1//4.29103e-44
evm.TU.BraA01000016	355.867	949.587	-1.416	0.0013108	0.043953	--	sp|P33079|A10A5_SOYBN Auxin-induced protein 10A5 OS=Glycine max PE=2 SV=1//9.28376e-32
evm.TU.BraA01000018	110.342	702.907	-2.6714	4.0106e-08	4.4481e-06	--	sp|P33081|AX15A_SOYBN Auxin-induced protein 15A OS=Glycine max PE=2 SV=1//3.22781e-22
evm.TU.BraA01000031	3526.51	16271.2	-2.206	2.6881e-06	0.00021109	--	sp|P43296|RD19A_ARATH Cysteine proteinase RD19a OS=Arabidopsis thaliana GN=RD19A PE=2 SV=1//0
evm.TU.BraA01000095	32.3899	141.753	-2.1298	0.00031907	0.013708	--	sp|Q9SMQ6|RAA4B_ARATH Ras-related protein RABA4b OS=Arabidopsis thaliana GN=RABA4B PE=1 SV=1//3.8777e-28
evm.TU.BraA01000178	19.605	925.088	-5.5603	3.9901e-06	0.00030152	--	sp|C0LGS3|Y4372_ARATH Probable LRR receptor-like serine/threonine-protein kinase At4g37250 OS=Arabidopsis thaliana GN=At4g37250 PE=2 SV=1//0
evm.TU.BraA01000238	305.769	901.496	-1.5599	0.0013343	0.044546	--	-//-
evm.TU.BraA01000240	59.9042	11.4158	2.3916	0.0014028	0.04669	--	-//-
evm.TU.BraA01000270	0.555583	83.5822	-7.2331	1.6733e-08	1.971e-06	--	sp|Q66JG8|ALKB5_XENTR RNA demethylase ALKBH5 OS=Xenopus tropicalis GN=alkbh5 PE=2 SV=1//5.75095e-11
evm.TU.BraA01000273	84.9884	18.4584	2.203	0.00081755	0.029796	--	sp|Q9Y4A5|TRRAP_HUMAN Transformation/transcription domain-associated protein OS=Homo sapiens GN=TRRAP PE=1 SV=3//1.51936e-57
evm.TU.BraA01000298	319.243	54.5487	2.549	1.0205e-06	9.0822e-05	--	sp|Q292F9|GDAP2_DROPS Protein GDAP2 homolog OS=Drosophila pseudoobscura pseudoobscura GN=GA15091 PE=3 SV=1//5.22075e-07
evm.TU.BraA01000336	1.82745	64.3136	-5.1372	1.8562e-08	2.1652e-06	--	sp|Q9SII8|DSK2B_ARATH Ubiquitin domain-containing protein DSK2b OS=Arabidopsis thaliana GN=DSK2B PE=1 SV=1//3.77007e-167
evm.TU.BraA01000345	0	23.1769	#NAME?	1.1048e-05	0.00075711	--	-//-
evm.TU.BraA01000351	77.1252	6.16452	3.6451	1.2495e-06	0.00010749	--	sp|Q84WE9|LHTL7_ARATH Lysine histidine transporter-like 7 OS=Arabidopsis thaliana GN=At4g35180 PE=2 SV=2//0
evm.TU.BraA01000355	257.242	2450.88	-3.2521	7.7187e-12	1.4958e-09	--	sp|P25819|CATA2_ARATH Catalase-2 OS=Arabidopsis thaliana GN=CAT2 PE=2 SV=3//0
evm.TU.BraA01000396	331.173	61.7733	2.4225	3.9472e-06	0.00029953	--	sp|P24068|OCS1_MAIZE Ocs element-binding factor 1 OS=Zea mays GN=OBF1 PE=2 SV=2//1.07271e-17
evm.TU.BraA01000474	4409.52	1626.81	1.4386	0.0013654	0.045487	--	-//-
evm.TU.BraA01000478	78.2381	343.436	-2.1341	4.1059e-05	0.0023987	--	-//-
evm.TU.BraA01000535	425.134	1421.76	-1.7417	0.00011776	0.0059702	--	sp|O48917|SQD1_ARATH UDP-sulfoquinovose synthase, chloroplastic OS=Arabidopsis thaliana GN=SQD1 PE=1 SV=1//0
evm.TU.BraA01000547	29.6905	119.818	-2.0128	0.0011874	0.040645	--	-//-
evm.TU.BraA01000792	0	39.9293	#NAME?	5.275e-07	4.9386e-05	--	sp|Q9M0B6|GAE1_ARATH UDP-glucuronate 4-epimerase 1 OS=Arabidopsis thaliana GN=GAE1 PE=1 SV=1//2.61611e-55
evm.TU.BraA01000809	99.9549	320.995	-1.6832	0.001177	0.040426	--	sp|Q9SUM3|NCPR2_ARATH NADPH--cytochrome P450 reductase 2 OS=Arabidopsis thaliana GN=ATR2 PE=1 SV=1//0
evm.TU.BraA01000940	297.101	824.402	-1.4724	0.00066898	0.025276	--	sp|Q9SVU5|GDL67_ARATH GDSL esterase/lipase At4g28780 OS=Arabidopsis thaliana GN=At4g28780 PE=2 SV=1//0
evm.TU.BraA01001001	63.9765	8.85852	2.8524	0.0001241	0.0062376	--	sp|Q9LFD5|BPA1_ARATH Binding partner of ACD11 1 OS=Arabidopsis thaliana GN=BPA1 PE=1 SV=1//3.50145e-09
evm.TU.BraA01001068	34.8202	2.11072	4.0441	6.418e-05	0.00357	--	sp|Q9S7T7|SCC11_ARATH Sister chromatid cohesion 1 protein 1 OS=Arabidopsis thaliana GN=SYN1 PE=2 SV=2//3.96587e-27
evm.TU.BraA01001112	257.324	53.4892	2.2663	2.5282e-05	0.0015821	--	sp|O49403|HFA4A_ARATH Heat stress transcription factor A-4a OS=Arabidopsis thaliana GN=HSFA4A PE=2 SV=1//1.98726e-139
evm.TU.BraA01001120	195.686	47.5465	2.0411	0.00054405	0.021542	--	sp|O04147|CPD_ARATH Cyclic phosphodiesterase OS=Arabidopsis thaliana GN=At4g18930 PE=1 SV=1//3.74194e-107
evm.TU.BraA01001163	168.462	560.158	-1.7334	0.00084621	0.030655	--	sp|P0DKH5|WR52C_ARATH Disease resistance protein RRS1 OS=Arabidopsis thaliana GN=RRS1 PE=1 SV=1//6.18165e-163
evm.TU.BraA01001186	93.0093	6.08311	3.9345	2.2828e-07	2.2984e-05	--	sp|O81851|BOI_ARATH E3 ubiquitin-protein ligase BOI OS=Arabidopsis thaliana GN=BOI PE=1 SV=1//2.46975e-125
evm.TU.BraA01001187	1140.47	3365.03	-1.561	0.00090582	0.032488	--	sp|O81852|AKH2_ARATH Bifunctional aspartokinase/homoserine dehydrogenase 2, chloroplastic OS=Arabidopsis thaliana GN=AKHSDH2 PE=1 SV=1//0
evm.TU.BraA01001189	0	45.0159	#NAME?	2.3522e-09	3.1402e-07	--	sp|Q9SL56|GLPT5_ARATH Putative glycerol-3-phosphate transporter 5 OS=Arabidopsis thaliana GN=At2g13100 PE=2 SV=2//2.46115e-119
evm.TU.BraA01001215	0	164.264	#NAME?	1.332e-16	4.5328e-14	--	sp|P58047|C71AS_ARATH Putative cytochrome P450 71A28 OS=Arabidopsis thaliana GN=CYP71A28 PE=3 SV=2//0
evm.TU.BraA01001223	118.574	694.295	-2.5498	5.5809e-06	0.00041054	--	sp|Q6GME1|PYRG2_XENLA CTP synthase 2 OS=Xenopus laevis GN=ctps2 PE=2 SV=1//0
evm.TU.BraA01001272	0	75.1727	#NAME?	2.75e-13	6.4366e-11	--	sp|Q84V22|PSD1_ARATH Phosphatidylserine decarboxylase proenzyme 1, mitochondrial OS=Arabidopsis thaliana GN=PSD1 PE=2 SV=1//3.41155e-30
evm.TU.BraA01001359	8.89802	78.094	-3.1337	1.0657e-05	0.00073306	--	sp|P29162|ASOL_TOBAC L-ascorbate oxidase homolog OS=Nicotiana tabacum PE=2 SV=1//2.91818e-14
evm.TU.BraA01001476	50.1433	200.023	-1.996	0.00020435	0.0096073	--	sp|O65476|CRK16_ARATH Putative cysteine-rich receptor-like protein kinase 16 OS=Arabidopsis thaliana GN=CRK16 PE=3 SV=2//1.86201e-101
evm.TU.BraA01001510	48.7308	0.91433	5.736	7.2917e-08	7.8223e-06	--	sp|Q9SGW8|P4KG2_ARATH Phosphatidylinositol 4-kinase gamma 2 OS=Arabidopsis thaliana GN=PI4KG2 PE=1 SV=2//3.43526e-19
evm.TU.BraA01001527	2.18052	25.9348	-3.5721	0.00073046	0.027144	--	sp|Q9SUQ8|DIR6_ARATH Dirigent protein 6 OS=Arabidopsis thaliana GN=DIR6 PE=1 SV=1//2.29256e-112
evm.TU.BraA01001536	715.648	156.863	2.1897	4.0752e-05	0.0023858	--	sp|Q9SUP6|WRK53_ARATH Probable WRKY transcription factor 53 OS=Arabidopsis thaliana GN=WRKY53 PE=1 SV=1//5.55776e-134
evm.TU.BraA01001614	300.184	1051.26	-1.8082	0.00050143	0.020141	--	sp|A1L4X0|CLT2_ARATH Protein CLT2, chloroplastic OS=Arabidopsis thaliana GN=CLT2 PE=2 SV=1//0
evm.TU.BraA01001647	62.4847	187.098	-1.5822	0.0014543	0.048179	--	sp|Q9C5M8|PLY18_ARATH Probable pectate lyase 18 OS=Arabidopsis thaliana GN=At4g24780 PE=2 SV=2//0
evm.TU.BraA01001677	0	34.5638	#NAME?	0.00012003	0.0060596	--	sp|Q6NQL6|LPPE2_ARATH Lipid phosphate phosphatase epsilon 2, chloroplastic OS=Arabidopsis thaliana GN=LPPE2 PE=1 SV=1//1.67027e-19
evm.TU.BraA01001778	345.269	74.008	2.222	0.0003404	0.014486	--	sp|Q42484|RPS2_ARATH Disease resistance protein RPS2 OS=Arabidopsis thaliana GN=RPS2 PE=1 SV=1//0
evm.TU.BraA01001807	135.303	34.565	1.9688	0.00069528	0.026051	--	sp|O65351|SBT17_ARATH Subtilisin-like protease SBT1.7 OS=Arabidopsis thaliana GN=SBT1.7 PE=1 SV=1//1.59097e-89
evm.TU.BraA01001812	0	48.4768	#NAME?	7.5935e-10	1.1077e-07	--	-//-
evm.TU.BraA01001815	111.965	0.730711	7.2595	1.0593e-06	9.3582e-05	--	sp|Q9SIV9|PPA10_ARATH Purple acid phosphatase 10 OS=Arabidopsis thaliana GN=PAP10 PE=2 SV=1//3.14746e-167
evm.TU.BraA01002024	0	63.2013	#NAME?	5.8046e-12	1.1433e-09	--	-//-
evm.TU.BraA01002027	25.4804	171.038	-2.7469	1.2871e-06	0.00010968	--	sp|Q9ZQ47|GRDP1_ARATH Glycine-rich domain-containing protein 1 OS=Arabidopsis thaliana GN=GRDP1 PE=2 SV=1//1.7245e-30
evm.TU.BraA01002070	226.346	61.3647	1.883	0.0005751	0.022321	--	-//-
evm.TU.BraA01002237	1.21952	42.1617	-5.1115	1.6732e-06	0.00013993	--	sp|O74945|RIA1_SCHPO Ribosome assembly protein 1 OS=Schizosaccharomyces pombe (strain 972 / ATCC 24843) GN=ria1 PE=3 SV=1//1.44777e-103
evm.TU.BraA01002253	300.785	1664.88	-2.4686	7.1403e-05	0.0038878	--	sp|Q9FI78|HST_ARATH Shikimate O-hydroxycinnamoyltransferase OS=Arabidopsis thaliana GN=HST PE=2 SV=1//0
evm.TU.BraA01002323	0	75.608	#NAME?	2.046e-13	4.8839e-11	--	-//-
evm.TU.BraA01002425	4.83626	66.0309	-3.7712	1.8881e-06	0.00015503	--	sp|Q9FN50|CPP1_ARATH Protein CHAPERONE-LIKE PROTEIN OF POR1, chloroplastic OS=Arabidopsis thaliana GN=CPP1 PE=1 SV=1//2.19732e-10
evm.TU.BraA01002488	0	972.809	#NAME?	1.0874e-41	3.9194e-38	--	sp|P10978|POLX_TOBAC Retrovirus-related Pol polyprotein from transposon TNT 1-94 OS=Nicotiana tabacum PE=2 SV=1//2.86957e-41
evm.TU.BraA01002727	0	25.1654	#NAME?	1.8277e-05	0.0011785	--	-//-
evm.TU.BraA01002730	259.208	737.358	-1.5083	0.00080344	0.029341	--	sp|Q9LZH5|LTPG2_ARATH Non-specific lipid transfer protein GPI-anchored 2 OS=Arabidopsis thaliana GN=LTPG2 PE=2 SV=1//4.57165e-82
evm.TU.BraA01002736	0	450.227	#NAME?	1.9222e-32	3.6838e-29	--	sp|Q9QXN3|TRIP4_MOUSE Activating signal cointegrator 1 OS=Mus musculus GN=Trip4 PE=1 SV=2//1.03897e-15
evm.TU.BraA01002767	0	52.1617	#NAME?	2.3319e-10	3.7524e-08	--	sp|Q9XEC1|Y4443_ARATH Probable transposase-like protein At4g04430 OS=Arabidopsis thaliana GN=At4g04430 PE=3 SV=1//1.8795e-59
evm.TU.BraA01002773	209.698	50.5156	2.0535	0.00028479	0.012503	--	sp|Q8RXD4|BRCA1_ARATH Protein BREAST CANCER SUSCEPTIBILITY 1 homolog OS=Arabidopsis thaliana GN=BRCA1 PE=1 SV=1//9.42317e-31
evm.TU.BraA01002774	0	28.7485	#NAME?	1.0893e-06	9.5766e-05	--	sp|Q9FN48|CAS_ARATH Calcium sensing receptor, chloroplastic OS=Arabidopsis thaliana GN=CAS PE=1 SV=1//6.25141e-176
evm.TU.BraA01002783	0	361.598	#NAME?	4.0596e-30	5.8531e-27	--	-//-
evm.TU.BraA01002799	0	63.7498	#NAME?	9.2757e-12	1.7784e-09	--	sp|Q9XJ36|CLPR2_ARATH ATP-dependent Clp protease proteolytic subunit-related protein 2, chloroplastic OS=Arabidopsis thaliana GN=CLPR2 PE=1 SV=1//3.79953e-23
evm.TU.BraA01002900	0	39.772	#NAME?	7.0336e-05	0.0038417	--	-//-
evm.TU.BraA01002902	0	120.18	#NAME?	1.042e-17	3.9535e-15	--	-//-
evm.TU.BraA01002984	1.07443	28.2498	-4.7166	6.8717e-05	0.0037757	--	sp|Q9M146|MGP4_ARATH UDP-D-xylose:L-fucose alpha-1,3-D-xylosyltransferase MGP4 OS=Arabidopsis thaliana GN=MGP4 PE=2 SV=1//5.22737e-174
evm.TU.BraA01003029	0	370.435	#NAME?	2.6004e-30	3.9055e-27	--	-//-
evm.TU.BraA01003040	0	98.2806	#NAME?	5.4121e-16	1.6532e-13	--	sp|P92519|M810_ARATH Uncharacterized mitochondrial protein AtMg00810 OS=Arabidopsis thaliana GN=AtMg00810 PE=4 SV=1//3.11352e-11
evm.TU.BraA01003041	0	1920.01	#NAME?	1.862e-29	2.3143e-26	--	sp|Q9SKD6|CNG11_ARATH Cyclic nucleotide-gated ion channel 11 OS=Arabidopsis thaliana GN=CNGC11 PE=2 SV=2//0
evm.TU.BraA01003047	0	17.1981	#NAME?	0.00018674	0.0089037	--	sp|Q4PSY4|GOLS7_ARATH Galactinol synthase 7 OS=Arabidopsis thaliana GN=GOLS7 PE=2 SV=1//1.03566e-134
evm.TU.BraA01003077	0.386145	40.6742	-6.7188	7.9383e-08	8.4907e-06	--	sp|P0C8Y0|LUP3_ARATH Camelliol C synthase OS=Arabidopsis thaliana GN=CAMS1 PE=1 SV=1//2.54138e-06
evm.TU.BraA01003138	35.5027	170.772	-2.2661	3.5545e-05	0.0021142	--	sp|P93000|GL23_ARATH Germin-like protein subfamily 2 member 3 OS=Arabidopsis thaliana GN=GLP8 PE=2 SV=1//1.22673e-84
evm.TU.BraA01003151	0	382.835	#NAME?	2.0797e-30	3.2592e-27	--	sp|Q8VYF5|NILP1_ARATH N-carbamoylputrescine amidase OS=Arabidopsis thaliana GN=CPA PE=1 SV=1//2.47335e-13
evm.TU.BraA01003288	40.4916	148.354	-1.8733	0.00032823	0.014068	--	-//-
evm.TU.BraA01003295	0	15.7905	#NAME?	0.00027685	0.012229	--	sp|Q42602|C89A2_ARATH Cytochrome P450 89A2 OS=Arabidopsis thaliana GN=CYP89A2 PE=2 SV=2//0
evm.TU.BraA01003322	0	28.0977	#NAME?	1.1424e-06	9.922e-05	--	-//-
evm.TU.BraA01003420	0	16.3669	#NAME?	0.00023486	0.010689	--	-//-
evm.TU.BraA01003603	92.8018	481.925	-2.3766	5.236e-06	0.00038833	--	sp|Q9LT72|PUS4_ARATH RNA pseudouridine synthase 4, mitochondrial OS=Arabidopsis thaliana GN=At3g19440 PE=2 SV=1//5.02911e-29
evm.TU.BraA01003641	118.761	420.827	-1.8252	0.00024772	0.011134	--	sp|P0C899|PP271_ARATH Putative pentatricopeptide repeat-containing protein At3g49142 OS=Arabidopsis thaliana GN=PCMP-H77 PE=3 SV=1//0
evm.TU.BraA01003660	24.9532	105.845	-2.0847	0.00036182	0.015236	--	-//-
evm.TU.BraA01003661	5.64164	75.0765	-3.7342	6.688e-07	6.1497e-05	--	-//-
evm.TU.BraA01003820	0	16.9985	#NAME?	0.00020994	0.0098275	--	sp|C0LGG4|Y1518_ARATH Probable LRR receptor-like serine/threonine-protein kinase At1g51860 OS=Arabidopsis thaliana GN=At1g51860 PE=2 SV=2//0
evm.TU.BraA01003905	2897.22	8920.43	-1.6224	9.2176e-05	0.0048292	--	sp|Q41951|TIP21_ARATH Aquaporin TIP2-1 OS=Arabidopsis thaliana GN=TIP2-1 PE=1 SV=2//1.26941e-150
evm.TU.BraA01003978	1.07443	65.1572	-5.9223	6.2091e-10	9.2101e-08	--	sp|Q8UVY2|BRX1_XENLA Ribosome biogenesis protein BRX1 homolog OS=Xenopus laevis GN=brix1 PE=2 SV=1//1.47046e-79
evm.TU.BraA01003988	1366.18	5744.62	-2.0721	2.2448e-06	0.00018182	--	sp|Q9LK72|LECT5_ARATH Lectin-like protein At3g16530 OS=Arabidopsis thaliana GN=At3g16530 PE=1 SV=1//1.04474e-155
evm.TU.BraA01004020	30.4021	120.751	-1.9898	0.00034578	0.014698	--	sp|Q9LH76|RHM3_ARATH Trifunctional UDP-glucose 4,6-dehydratase/UDP-4-keto-6-deoxy-D-glucose 3,5-epimerase/UDP-4-keto-L-rhamnose-reductase RHM3 OS=Arabidopsis thaliana GN=RHM3 PE=1 SV=1//0
evm.TU.BraA01004098	301.318	1491.49	-2.3074	7.5958e-07	6.8792e-05	--	sp|Q9SCW1|BGAL1_ARATH Beta-galactosidase 1 OS=Arabidopsis thaliana GN=BGAL1 PE=1 SV=1//0
evm.TU.BraA01004100	493.652	2632.33	-2.4148	1.6977e-06	0.000141	--	sp|Q9SCW1|BGAL1_ARATH Beta-galactosidase 1 OS=Arabidopsis thaliana GN=BGAL1 PE=1 SV=1//0
evm.TU.BraA01004106	45.9282	253.932	-2.467	0.0001849	0.0088392	--	-//-
evm.TU.BraA01004142	2389.44	499.447	2.2583	0.0010934	0.038339	--	sp|Q9FYB5|DNJ11_ARATH Chaperone protein dnaJ 11, chloroplastic OS=Arabidopsis thaliana GN=ATJ11 PE=1 SV=2//1.06289e-19
evm.TU.BraA01004266	56.4249	192.067	-1.7672	0.00063234	0.024094	--	sp|Q9SJ52|YLS9_ARATH Protein YLS9 OS=Arabidopsis thaliana GN=YLS9 PE=2 SV=1//3.09038e-14
evm.TU.BraA01004282	15.1039	65.9809	-2.1271	0.0014152	0.047014	--	sp|Q9CAX8|RGAP4_ARATH Rho GTPase-activating protein 4 OS=Arabidopsis thaliana GN=ROPGAP4 PE=2 SV=1//0
evm.TU.BraA01004327	131.868	395.711	-1.5854	0.00054151	0.021473	--	sp|Q94CB1|PME25_ARATH Probable pectinesterase/pectinesterase inhibitor 25 OS=Arabidopsis thaliana GN=PME25 PE=2 SV=1//0
evm.TU.BraA01004342	100.857	494.345	-2.2932	2.8612e-06	0.00022275	--	sp|Q9LPP4|SMR1_ARATH Cyclin-dependent protein kinase inhibitor SMR1 OS=Arabidopsis thaliana GN=SMR1 PE=1 SV=1//3.06821e-45
evm.TU.BraA01004360	0	174.49	#NAME?	1.0459e-21	6.1803e-19	--	-//-
evm.TU.BraA01004361	0.772291	50.8626	-6.0413	1.3464e-08	1.6123e-06	--	sp|P22954|MD37D_ARATH Probable mediator of RNA polymerase II transcription subunit 37c OS=Arabidopsis thaliana GN=MED37D PE=1 SV=2//1.16674e-54
evm.TU.BraA01004500	15.4567	84.3004	-2.4473	0.0004556	0.018619	--	sp|Q8VXU6|DI194_ARATH Protein DEHYDRATION-INDUCED 19 homolog 4 OS=Arabidopsis thaliana GN=DI19-4 PE=1 SV=1//3.32454e-15
evm.TU.BraA01004508	13.9248	78.6004	-2.4969	0.00015876	0.007754	--	-//-
evm.TU.BraA01004510	14.2953	164.861	-3.5276	4.6256e-09	6.0191e-07	--	sp|O49809|MFPA_BRANA Glyoxysomal fatty acid beta-oxidation multifunctional protein MFP-a OS=Brassica napus PE=2 SV=2//0
evm.TU.BraA01004753	10.3673	74.3665	-2.8426	4.9911e-05	0.0028607	--	sp|Q9SRT9|RGP1_ARATH UDP-arabinopyranose mutase 1 OS=Arabidopsis thaliana GN=RGP1 PE=1 SV=1//0
evm.TU.BraA02000070	77.2001	303.663	-1.9758	0.0012369	0.041859	--	sp|Q501F9|P2C67_ARATH Probable protein phosphatase 2C 67 OS=Arabidopsis thaliana GN=At5g02760 PE=2 SV=1//9.93526e-136
evm.TU.BraA02000160	5.69034	143.023	-4.6516	1.0639e-11	2.0184e-09	--	sp|Q9LZ23|ACR12_ARATH ACT domain-containing protein ACR12 OS=Arabidopsis thaliana GN=ACR12 PE=2 SV=1//2.50097e-158
evm.TU.BraA02000209	14.9993	134.011	-3.1594	7.6245e-07	6.8879e-05	--	sp|Q9C909|RBG5_ARATH Glycine-rich RNA-binding protein 5, mitochondrial OS=Arabidopsis thaliana GN=RBG5 PE=2 SV=1//1.81233e-21
evm.TU.BraA02000321	1.27187	57.0173	-5.4864	0.0012095	0.041245	--	-//-
evm.TU.BraA02000415	119.939	359.084	-1.582	0.0011759	0.040426	--	sp|O24646|HY5_ARATH Transcription factor HY5 OS=Arabidopsis thaliana GN=HY5 PE=1 SV=1//5.05974e-75
evm.TU.BraA02000455	1076.22	374.189	1.5241	0.0014934	0.049114	--	-//-
evm.TU.BraA02000463	23.5217	121.619	-2.3703	6.4724e-05	0.0035947	--	-//-
evm.TU.BraA02000548	189.379	643.493	-1.7646	0.00022784	0.010489	--	sp|Q9ZSL6|SIGD_ARATH RNA polymerase sigma factor sigD, chloroplastic OS=Arabidopsis thaliana GN=SIGD PE=2 SV=1//1.15185e-94
evm.TU.BraA02000602	0	16.5053	#NAME?	0.0002005	0.0094469	--	sp|Q9M548|DRM2_ARATH DNA (cytosine-5)-methyltransferase DRM2 OS=Arabidopsis thaliana GN=DRM2 PE=1 SV=1//2.93758e-178
evm.TU.BraA02000642	3709.47	12623.2	-1.7668	3.8323e-05	0.0022535	--	sp|P46690|GASA4_ARATH Gibberellin-regulated protein 4 OS=Arabidopsis thaliana GN=GASA4 PE=1 SV=2//3.73701e-51
evm.TU.BraA02000741	0	102.49	#NAME?	3.8243e-16	1.1883e-13	--	sp|Q9LM66|XCP2_ARATH Xylem cysteine proteinase 2 OS=Arabidopsis thaliana GN=XCP2 PE=2 SV=2//8.8822e-34
evm.TU.BraA02000819	11.9697	55.4445	-2.2117	0.001119	0.039035	--	sp|Q9FJF9|SAU21_ARATH Auxin-responsive protein SAUR21 OS=Arabidopsis thaliana GN=SAUR21 PE=2 SV=1//5.83435e-50
evm.TU.BraA02000820	0	39.9206	#NAME?	9.6442e-09	1.1824e-06	--	sp|Q9FK62|SAU24_ARATH Auxin-responsive protein SAUR24 OS=Arabidopsis thaliana GN=SAUR24 PE=2 SV=1//8.81069e-48
evm.TU.BraA02000822	11.8894	70.937	-2.5769	9.1683e-05	0.0048116	--	sp|Q9FJF6|SAU23_ARATH Auxin-responsive protein SAUR23 OS=Arabidopsis thaliana GN=SAUR23 PE=2 SV=1//1.80316e-50
evm.TU.BraA02000823	2.14887	26.7267	-3.6366	0.00062058	0.023746	--	sp|Q9FJG0|SAU20_ARATH Auxin-responsive protein SAUR20 OS=Arabidopsis thaliana GN=SAUR20 PE=2 SV=1//6.19034e-42
evm.TU.BraA02000824	0	78.5837	#NAME?	6.3592e-14	1.6257e-11	--	sp|Q9FJG0|SAU20_ARATH Auxin-responsive protein SAUR20 OS=Arabidopsis thaliana GN=SAUR20 PE=2 SV=1//1.6631e-48
evm.TU.BraA02000825	8.06829	66.5867	-3.0449	2.9735e-05	0.0018105	--	sp|Q9FJF9|SAU21_ARATH Auxin-responsive protein SAUR21 OS=Arabidopsis thaliana GN=SAUR21 PE=2 SV=1//1.98737e-25
evm.TU.BraA02000827	30.465	174.329	-2.5166	6.7271e-06	0.00048496	--	sp|Q9FK59|IF4E5_ARATH Eukaryotic translation initiation factor NCBP OS=Arabidopsis thaliana GN=NCBP PE=2 SV=1//1.37566e-144
evm.TU.BraA02000839	2.74118	64.9484	-4.5664	1.5603e-07	1.5932e-05	--	sp|Q9FI14|TAO1_ARATH Disease resistance protein TAO1 OS=Arabidopsis thaliana GN=TAO1 PE=3 SV=1//1.48944e-28
evm.TU.BraA02000887	73.2582	240.162	-1.7129	0.001238	0.041859	--	sp|Q9C942|CSE_ARATH Caffeoylshikimate esterase OS=Arabidopsis thaliana GN=CSE PE=1 SV=1//1.76882e-39
evm.TU.BraA02000949	165.988	33.34	2.3158	0.00010481	0.0053971	--	-//-
evm.TU.BraA02000973	5593.54	15576.6	-1.4775	0.00046541	0.018892	--	sp|P94072|GL33_ARATH Germin-like protein subfamily 3 member 3 OS=Arabidopsis thaliana GN=GER3 PE=1 SV=1//1.11638e-130
evm.TU.BraA02001088	31.41	262.334	-3.0621	0.00094206	0.03362	--	sp|Q5RBU7|PCP_PONAB Lysosomal Pro-X carboxypeptidase OS=Pongo abelii GN=PRCP PE=2 SV=1//1.48161e-67
evm.TU.BraA02001144	4.32573	38.912	-3.1692	0.00035451	0.014998	--	sp|Q9FJD5|LAC17_ARATH Laccase-17 OS=Arabidopsis thaliana GN=LAC17 PE=2 SV=1//0
evm.TU.BraA02001181	2.76045	55.3105	-4.3246	4.6912e-07	4.4499e-05	--	sp|Q9FN94|RLK7_ARATH Receptor-like protein kinase At5g59670 OS=Arabidopsis thaliana GN=At5g59670 PE=1 SV=1//0
evm.TU.BraA02001202	8.55734	85.778	-3.3254	0.00056915	0.022154	--	sp|Q9LLR7|NLTP3_ARATH Non-specific lipid-transfer protein 3 OS=Arabidopsis thaliana GN=LTP3 PE=3 SV=1//2.91997e-47
evm.TU.BraA02001213	0	92.7563	#NAME?	1.7862e-15	5.2345e-13	--	sp|Q39547|CUCM1_CUCME Cucumisin OS=Cucumis melo PE=1 SV=1//0
evm.TU.BraA02001320	1062.64	340.358	1.6425	0.00059816	0.02301	--	sp|Q9FKL6|CB60B_ARATH Calmodulin-binding protein 60 B OS=Arabidopsis thaliana GN=CBP60B PE=2 SV=1//0
evm.TU.BraA02001375	0	20.0125	#NAME?	0.0011392	0.039561	--	sp|Q9CAA9|BH049_ARATH Transcription factor bHLH49 OS=Arabidopsis thaliana GN=BHLH49 PE=1 SV=1//1.9469e-10
evm.TU.BraA02001439	4.71188	48.8242	-3.3732	9.8408e-05	0.0051333	--	sp|Q8L7Y8|KN12B_ARATH Kinesin-like protein KIN12B OS=Arabidopsis thaliana GN=KIN12B PE=1 SV=1//1.23549e-25
evm.TU.BraA02001545	0	24.8305	#NAME?	4.1664e-06	0.00031287	--	sp|Q9LV01|ETOL2_ARATH ETO1-like protein 2 OS=Arabidopsis thaliana GN=EOL2 PE=1 SV=2//7.61878e-24
evm.TU.BraA02001597	0	16.1662	#NAME?	0.00028076	0.012357	--	sp|Q9LIP2|PSB5B_ARATH Proteasome subunit beta type-5-B OS=Arabidopsis thaliana GN=PBE2 PE=1 SV=1//3.79729e-15
evm.TU.BraA02001642	93.3119	734.521	-2.9767	5.4735e-10	8.1864e-08	--	sp|Q9FLW9|PKP2_ARATH Plastidial pyruvate kinase 2 OS=Arabidopsis thaliana GN=PKP2 PE=1 SV=1//0
evm.TU.BraA02001837	9.44491	69.5233	-2.8799	0.0002455	0.011075	--	sp|O04478|GUN7_ARATH Endoglucanase 7 OS=Arabidopsis thaliana GN=KOR2 PE=2 SV=1//0
evm.TU.BraA02001855	167.569	0	Inf	2.7933e-14	7.3588e-12	--	-//-
evm.TU.BraA02001886	1003.05	286.616	1.8072	9.7544e-05	0.0050956	--	sp|Q9SZ11|GPDL3_ARATH Glycerophosphodiester phosphodiesterase GDPDL3 OS=Arabidopsis thaliana GN=GDPDL3 PE=1 SV=3//0
evm.TU.BraA02001887	0	33.7512	#NAME?	1.8256e-07	1.8484e-05	--	sp|D7SFH9|GPDL2_ARATH Glycerophosphodiester phosphodiesterase protein kinase domain-containing GDPDL2 OS=Arabidopsis thaliana GN=GDPDL2 PE=1 SV=1//5.92118e-59
evm.TU.BraA02001891	126.26	5.50301	4.52	3.276e-10	5.1118e-08	--	-//-
evm.TU.BraA02001907	448.35	80.6162	2.4755	0.00096589	0.034403	--	sp|P10796|RBS1B_ARATH Ribulose bisphosphate carboxylase small chain 1B, chloroplastic OS=Arabidopsis thaliana GN=RBCS-1B PE=2 SV=1//5.00357e-115
evm.TU.BraA02001917	96.5458	438.721	-2.184	1.4129e-05	0.00093626	--	sp|F4HRT5|CRWN1_ARATH Protein CROWDED NUCLEI 1 OS=Arabidopsis thaliana GN=CRWN1 PE=1 SV=1//0
evm.TU.BraA02001939	51.5615	193.59	-1.9086	0.00062836	0.02397	--	sp|Q9CAG3|LOX6_ARATH Lipoxygenase 6, chloroplastic OS=Arabidopsis thaliana GN=LOX6 PE=2 SV=1//0
evm.TU.BraA02001944	0	46.068	#NAME?	1.7465e-09	2.44e-07	--	sp|Q9SBK8|THN_BRARP Thionin OS=Brassica rapa subsp. pekinensis GN=THI2 PE=2 SV=1//1.12044e-24
evm.TU.BraA02002001	0	148.042	#NAME?	5.0113e-20	2.5088e-17	--	sp|Q9ZSY2|DNJ15_ARATH Chaperone protein dnaJ 15 OS=Arabidopsis thaliana GN=ATJ15 PE=1 SV=1//0
evm.TU.BraA02002018	161.303	45.8243	1.8156	0.00064019	0.024341	--	sp|Q9CA27|EF118_ARATH Ethylene-responsive transcription factor ERF118 OS=Arabidopsis thaliana GN=ERF118 PE=2 SV=1//1.42034e-18
evm.TU.BraA02002026	28.4223	0	Inf	1.0516e-06	9.3132e-05	--	sp|Q05728|PUR5_ARATH Phosphoribosylformylglycinamidine cyclo-ligase, chloroplastic OS=Arabidopsis thaliana GN=PUR5 PE=1 SV=2//2.1645e-21
evm.TU.BraA02002063	74.9939	269.494	-1.8454	0.00017893	0.0085993	--	sp|Q8LJW3|ACR4_ARATH ACT domain-containing protein ACR4 OS=Arabidopsis thaliana GN=ACR4 PE=2 SV=1//0
evm.TU.BraA02002153	15.5148	96.7045	-2.6399	2.8667e-05	0.0017554	--	-//-
evm.TU.BraA02002174	284.423	952.574	-1.7438	0.00012322	0.0062032	--	sp|P49637|R27A3_ARATH 60S ribosomal protein L27a-3 OS=Arabidopsis thaliana GN=RPL27AC PE=2 SV=2//5.01678e-100
evm.TU.BraA02002334	0	336.911	#NAME?	1.9565e-29	2.3508e-26	--	sp|Q9SSN3|TIR_ARATH Toll/interleukin-1 receptor-like protein OS=Arabidopsis thaliana GN=TIR PE=1 SV=1//5.37806e-32
evm.TU.BraA02002337	0	2337.2	#NAME?	5.5159e-51	4.9705e-47	--	sp|Q9CAK1|RLM1B_ARATH Disease resistance protein RML1B OS=Arabidopsis thaliana GN=RLM1B PE=2 SV=1//3.49407e-07
evm.TU.BraA02002338	0	74.4598	#NAME?	1.5518e-09	2.1765e-07	--	sp|Q9SSN3|TIR_ARATH Toll/interleukin-1 receptor-like protein OS=Arabidopsis thaliana GN=TIR PE=1 SV=1//1.54552e-27
evm.TU.BraA02002416	48.9515	3.85796	3.6654	4.7813e-05	0.0027574	--	-//-
evm.TU.BraA02002459	343.942	1299.43	-1.9176	3.4446e-05	0.0020625	--	sp|Q9FRL3|ERDL6_ARATH Sugar transporter ERD6-like 6 OS=Arabidopsis thaliana GN=At1g75220 PE=1 SV=1//0
evm.TU.BraA02002466	0.635936	3474.07	-12.415	1.0113e-52	1.8225e-48	--	sp|Q9FWS6|BBD1_ARATH Bifunctional nuclease 1 OS=Arabidopsis thaliana GN=BBD1 PE=2 SV=1//0
evm.TU.BraA02002468	540.206	118.761	2.1854	1.1154e-05	0.00076287	--	sp|P24068|OCS1_MAIZE Ocs element-binding factor 1 OS=Zea mays GN=OBF1 PE=2 SV=2//1.36792e-09
evm.TU.BraA02002539	0	124.751	#NAME?	3.9021e-18	1.5983e-15	--	-//-
evm.TU.BraA02002540	0	56.4056	#NAME?	5.1843e-11	8.9841e-09	--	sp|P92555|M1250_ARATH Uncharacterized mitochondrial protein AtMg01250 OS=Arabidopsis thaliana GN=AtMg01250 PE=4 SV=1//1.70942e-10
evm.TU.BraA02002612	39.9924	189.136	-2.2416	3.0983e-05	0.0018675	--	sp|Q9XI05|PSB3A_ARATH Proteasome subunit beta type-3-A OS=Arabidopsis thaliana GN=PBC1 PE=1 SV=2//6.11891e-147
evm.TU.BraA02002616	14.4258	70.6298	-2.2916	0.0012833	0.043149	--	sp|Q6XJG8|PSD2B_ARATH 26S proteasome non-ATPase regulatory subunit 2 homolog B OS=Arabidopsis thaliana GN=RPN1B PE=1 SV=1//1.4564e-23
evm.TU.BraA02002617	1.46058	43.4018	-4.8931	9.1503e-07	8.1842e-05	--	-//-
evm.TU.BraA02002662	3.37712	37.2733	-3.4643	0.0004317	0.017784	--	sp|Q9C9S4|TPPB_ARATH Trehalose-phosphate phosphatase B OS=Arabidopsis thaliana GN=TPPB PE=1 SV=1//0
evm.TU.BraA02002691	0	104.515	#NAME?	3.1718e-16	1.0029e-13	--	sp|Q8GYN9|MENB_ARATH 1,4-dihydroxy-2-naphthoyl-CoA synthase, peroxisomal OS=Arabidopsis thaliana GN=MENB PE=1 SV=2//7.04502e-08
evm.TU.BraA02002848	31.5234	123.715	-1.9725	0.00089996	0.03231	--	sp|A7S6Y0|SYS1_NEMVE Protein SYS1 homolog OS=Nematostella vectensis GN=sys1 PE=3 SV=1//4.93259e-34
evm.TU.BraA02002913	10.6644	73.7896	-2.7906	0.00019215	0.0091131	--	-//-
evm.TU.BraA02002914	49.101	254.023	-2.3711	0.0011774	0.040426	--	sp|Q9Z160|COG1_MOUSE Conserved oligomeric Golgi complex subunit 1 OS=Mus musculus GN=Cog1 PE=1 SV=3//1.09364e-21
evm.TU.BraA02002943	0	20.0736	#NAME?	4.4247e-05	0.0025683	--	-//-
evm.TU.BraA02002999	0	22.6553	#NAME?	1.5924e-05	0.0010398	--	-//-
evm.TU.BraA02003020	8.30792	64.1247	-2.9483	3.5427e-05	0.0021107	--	sp|P92979|APR1_ARATH 5&apos;-adenylylsulfate reductase 1, chloroplastic OS=Arabidopsis thaliana GN=APR1 PE=1 SV=2//2.9086e-20
evm.TU.BraA02003021	0	23.5633	#NAME?	9.4601e-06	0.00065701	--	sp|P92979|APR1_ARATH 5&apos;-adenylylsulfate reductase 1, chloroplastic OS=Arabidopsis thaliana GN=APR1 PE=1 SV=2//4.6075e-47
evm.TU.BraA02003052	95.8513	480.925	-2.3269	4.0096e-06	0.00030235	--	sp|Q42798|C93A1_SOYBN 3,9-dihydroxypterocarpan 6A-monooxygenase OS=Glycine max GN=CYP93A1 PE=1 SV=1//4.47542e-105
evm.TU.BraA02003057	9.49579	72.4691	-2.932	2.2698e-05	0.0014354	--	sp|Q9STI6|GAE5_ARATH UDP-glucuronate 4-epimerase 5 OS=Arabidopsis thaliana GN=GAE5 PE=2 SV=1//0
evm.TU.BraA02003087	0.635936	27.8981	-5.4551	0.00012909	0.0064357	--	sp|P50700|OSL3_ARATH Osmotin-like protein OSM34 OS=Arabidopsis thaliana GN=OSM34 PE=2 SV=2//6.26997e-151
evm.TU.BraA02003107	52.1143	214.225	-2.0394	6.5385e-05	0.0036259	--	sp|Q9LD90|CBF5_ARATH H/ACA ribonucleoprotein complex subunit 4 OS=Arabidopsis thaliana GN=CBF5 PE=1 SV=1//0
evm.TU.BraA02003116	216.365	52.7084	2.0374	0.00021764	0.010135	--	sp|Q8H0Y8|WRK41_ARATH Probable WRKY transcription factor 41 OS=Arabidopsis thaliana GN=WRKY41 PE=2 SV=2//1.00882e-148
evm.TU.BraA02003147	23.6209	219.366	-3.2152	5.9165e-07	5.4964e-05	--	sp|Q9LS23|ALMTD_ARATH Aluminum-activated malate transporter 13 OS=Arabidopsis thaliana GN=ALMT13 PE=2 SV=1//1.84969e-59
evm.TU.BraA02003160	45.3897	189.698	-2.0633	6.6392e-05	0.0036704	--	-//-
evm.TU.BraA02003217	124.68	745.452	-2.5799	8.7612e-08	9.2911e-06	--	-//-
evm.TU.BraA02003286	321.951	98.911	1.7026	0.000623	0.023813	--	-//-
evm.TU.BraA02003308	0	16.6191	#NAME?	0.00023279	0.010635	--	sp|Q6ZRR5|TM136_HUMAN Transmembrane protein 136 OS=Homo sapiens GN=TMEM136 PE=2 SV=2//3.25422e-13
evm.TU.BraA02003318	5.28857	112.23	-4.4074	9.567e-08	9.9954e-06	--	-//-
evm.TU.BraA02003383	0	478.528	#NAME?	3.484e-33	8.372e-30	--	sp|Q9ZPS7|TMN3_ARATH Transmembrane 9 superfamily member 3 OS=Arabidopsis thaliana GN=TMN3 PE=2 SV=1//0
evm.TU.BraA02003425	0	30.9045	#NAME?	4.7634e-07	4.5065e-05	--	-//-
evm.TU.BraA02003437	0.99408	52.1688	-5.7137	2.4478e-08	2.7921e-06	--	-//-
evm.TU.BraA02003534	0	38.9179	#NAME?	2.1361e-08	2.4678e-06	--	sp|Q9C5Q9|P2A05_ARATH Protein PHLOEM PROTEIN 2-LIKE A5 OS=Arabidopsis thaliana GN=PP2A5 PE=2 SV=1//9.44979e-36
evm.TU.BraA02003548	0	89.078	#NAME?	0.00056346	0.022096	--	-//-
evm.TU.BraA02003559	0.635936	24.168	-5.2481	8.7747e-05	0.0046444	--	-//-
evm.TU.BraA02003645	28.9593	195.343	-2.7539	2.4566e-07	2.4528e-05	--	sp|P59468|LBD24_ARATH LOB domain-containing protein 24 OS=Arabidopsis thaliana GN=LBD24 PE=2 SV=1//1.07686e-62
evm.TU.BraA02003703	422.389	95.5988	2.1435	0.00055152	0.021774	--	sp|Q9LK32|Y3721_ARATH Uncharacterized protein At3g27210 OS=Arabidopsis thaliana GN=Y-2 PE=1 SV=1//8.83657e-49
evm.TU.BraA02003716	418.555	129.183	1.696	0.00074712	0.027677	--	-//-
evm.TU.BraA02003721	1.68602	29.7922	-4.1432	0.00016917	0.0081847	--	sp|Q9LTZ0|PLY11_ARATH Putative pectate lyase 11 OS=Arabidopsis thaliana GN=At3g27400 PE=3 SV=2//0
evm.TU.BraA02003861	840.987	2560.25	-1.6061	0.00029476	0.012794	--	sp|Q8GS71|FRA1_ARATH Kinesin-like protein FRA1 OS=Arabidopsis thaliana GN=FRA1 PE=1 SV=1//0
evm.TU.BraA02003898	101.025	307.272	-1.6048	0.00068293	0.025669	--	sp|Q9SU40|SKU5_ARATH Monocopper oxidase-like protein SKU5 OS=Arabidopsis thaliana GN=SKU5 PE=1 SV=1//0
evm.TU.BraA02003899	0	171.044	#NAME?	9.0439e-22	5.4332e-19	--	-//-
evm.TU.BraA02003900	0	242.864	#NAME?	1.5579e-15	4.6028e-13	--	sp|Q9LV66|Y5848_ARATH Uncharacterized protein At5g48480 OS=Arabidopsis thaliana GN=At5g48480 PE=1 SV=1//9.83585e-27
evm.TU.BraA02003901	0	217.072	#NAME?	7.3161e-22	4.5467e-19	--	-//-
evm.TU.BraA02003936	0.277791	71.5957	-8.0097	6.9999e-12	1.3713e-09	--	sp|F4K4R6|GEX2_ARATH Protein GAMETE EXPRESSED 2 OS=Arabidopsis thaliana GN=GEX2 PE=2 SV=1//0
evm.TU.BraA02004014	641.436	1703.4	-1.409	0.0012518	0.042247	--	sp|Q94CI6|EDL18_ARATH Sugar transporter ERD6-like 18 OS=Arabidopsis thaliana GN=SFP2 PE=2 SV=1//0
evm.TU.BraA02004165	850.297	114.873	2.8879	0.00010665	0.0054682	--	-//-
evm.TU.BraA02004213	0.833374	25.1078	-4.913	0.00017654	0.008507	--	sp|Q9LT08|PSDE_ARATH 26S proteasome non-ATPase regulatory subunit 14 homolog OS=Arabidopsis thaliana GN=RPN11 PE=1 SV=1//2.48325e-92
evm.TU.BraA02004248	8.01737	64.3275	-3.0042	6.2244e-05	0.0034839	--	sp|Q6YUL8|BC2_ORYSJ Kinesin-like protein BC2 OS=Oryza sativa subsp. japonica GN=BC2 PE=1 SV=1//0
evm.TU.BraA02004364	231.777	711.943	-1.619	0.00028666	0.012567	--	sp|Q27GI3|NAT6_ARATH Nucleobase-ascorbate transporter 6 OS=Arabidopsis thaliana GN=NAT6 PE=2 SV=2//0
evm.TU.BraA02004368	2588.24	7787.77	-1.5892	0.00023463	0.010689	--	sp|Q9FMK7|BT1_ARATH BTB/POZ and TAZ domain-containing protein 1 OS=Arabidopsis thaliana GN=BT1 PE=1 SV=1//0
evm.TU.BraA02004440	0	14.469	#NAME?	0.00061884	0.023705	--	sp|Q0AKB3|DNAJ_MARMM Chaperone protein DnaJ OS=Maricaulis maris (strain MCS10) GN=dnaJ PE=3 SV=1//3.77766e-11
evm.TU.BraA03000153	31.5074	161.8	-2.3604	2.5623e-05	0.0016007	--	-//-
evm.TU.BraA03000162	89.3887	594.714	-2.734	1.8126e-08	2.1213e-06	--	sp|Q93Z04|PLY13_ARATH Probable pectate lyase 13 OS=Arabidopsis thaliana GN=PMR6 PE=1 SV=1//7.72313e-171
evm.TU.BraA03000163	2.86515	109.023	-5.2499	7.1498e-12	1.393e-09	--	sp|Q4QSC8|SGO1_MAIZE Shugoshin-1 OS=Zea mays GN=SGO1 PE=2 SV=1//6.01753e-16
evm.TU.BraA03000356	0	81.8184	#NAME?	3.7948e-14	9.8405e-12	--	sp|P49592|NC2B_ARATH Protein Dr1 homolog OS=Arabidopsis thaliana GN=DR1 PE=2 SV=1//4.82937e-70
evm.TU.BraA03000396	47.5865	228.895	-2.2661	2.7189e-05	0.0016839	--	sp|Q6IQP3|CALUA_DANRE Calumenin-A OS=Danio rerio GN=calua PE=2 SV=1//1.30324e-14
evm.TU.BraA03000439	0	20.9342	#NAME?	3.7618e-05	0.0022228	--	sp|Q9LX16|EIL4_ARATH Putative ETHYLENE INSENSITIVE 3-like 4 protein OS=Arabidopsis thaliana GN=EIL4 PE=3 SV=1//0
evm.TU.BraA03000540	207.009	626.372	-1.5973	0.00048569	0.019612	--	-//-
evm.TU.BraA03000546	0	51.3518	#NAME?	2.0597e-10	3.3746e-08	--	sp|F4J339|RPP1_ARATH Probable disease resistance protein RPP1 OS=Arabidopsis thaliana GN=RPP1 PE=2 SV=1//7.93448e-57
evm.TU.BraA03000730	0	31.4713	#NAME?	3.5606e-07	3.4408e-05	--	sp|Q9SUY0|FB244_ARATH F-box protein At4g22390 OS=Arabidopsis thaliana GN=At4g22390 PE=2 SV=3//6.68291e-158
evm.TU.BraA03000731	0.555583	63.9975	-6.8479	2.9456e-10	4.6364e-08	--	sp|Q9SUY0|FB244_ARATH F-box protein At4g22390 OS=Arabidopsis thaliana GN=At4g22390 PE=2 SV=3//5.02445e-172
evm.TU.BraA03000732	0	34.8466	#NAME?	9.3938e-08	9.8717e-06	--	sp|Q9SUY0|FB244_ARATH F-box protein At4g22390 OS=Arabidopsis thaliana GN=At4g22390 PE=2 SV=3//3.04559e-174
evm.TU.BraA03000733	0	89.1963	#NAME?	5.9184e-15	1.6537e-12	--	sp|Q9SUY0|FB244_ARATH F-box protein At4g22390 OS=Arabidopsis thaliana GN=At4g22390 PE=2 SV=3//0
evm.TU.BraA03000770	94.0966	286.236	-1.605	0.00052546	0.020975	--	-//-
evm.TU.BraA03000781	0	36.5162	#NAME?	3.9337e-08	4.3762e-06	--	sp|Q9Z160|COG1_MOUSE Conserved oligomeric Golgi complex subunit 1 OS=Mus musculus GN=Cog1 PE=1 SV=3//6.27013e-16
evm.TU.BraA03000827	0	157.378	#NAME?	1.776e-20	9.0164e-18	--	-//-
evm.TU.BraA03000875	15.0549	67.4936	-2.1645	0.0011186	0.039035	--	sp|Q9FJG1|SAU19_ARATH Auxin-responsive protein SAUR19 OS=Arabidopsis thaliana GN=SAUR19 PE=2 SV=1//1.63804e-51
evm.TU.BraA03000945	142.349	0	Inf	9.1473e-05	0.0048116	--	sp|A3KPF2|ANM14_ARATH Probable histone-arginine methyltransferase 1.4 OS=Arabidopsis thaliana GN=PRMT14 PE=1 SV=1//1.00719e-18
evm.TU.BraA03000957	1351.43	387.337	1.8028	0.00028312	0.012445	--	sp|Q84XU2|PPP5_ARATH Serine/threonine-protein phosphatase 5 OS=Arabidopsis thaliana GN=PAPP5 PE=1 SV=1//6.27463e-138
evm.TU.BraA03000960	75.7274	232.362	-1.6175	0.001089	0.038258	--	-//-
evm.TU.BraA03001055	82.8267	283.471	-1.775	0.00040855	0.016946	--	-//-
evm.TU.BraA03001094	1.66675	25.9225	-3.9591	0.0011365	0.039502	--	sp|Q9FMQ9|FACR7_ARATH Putative fatty acyl-CoA reductase 7 OS=Arabidopsis thaliana GN=FAR7 PE=3 SV=1//3.36192e-26
evm.TU.BraA03001111	1748.48	4462.68	-1.3518	0.0011823	0.040548	--	sp|Q9CR50|ZN363_MOUSE RING finger and CHY zinc finger domain-containing protein 1 OS=Mus musculus GN=Rchy1 PE=1 SV=1//8.34804e-69
evm.TU.BraA03001112	19.6758	78.8496	-2.0027	0.0012318	0.041728	--	-//-
evm.TU.BraA03001131	6.36846	78.0524	-3.6154	5.0617e-07	4.7636e-05	--	sp|Q8LEE9|FLA12_ARATH Fasciclin-like arabinogalactan protein 12 OS=Arabidopsis thaliana GN=FLA12 PE=2 SV=2//9.37151e-82
evm.TU.BraA03001225	18.8993	87.9876	-2.219	0.00043334	0.01781	--	sp|Q67ZM7|PHYK2_ARATH Probable phytol kinase 2, chloroplastic OS=Arabidopsis thaliana GN=At5g58560 PE=2 SV=2//1.69514e-157
evm.TU.BraA03001300	4.9777	115.572	-4.5372	3.4563e-10	5.3699e-08	--	sp|Q9LVL5|WNK4_ARATH Probable serine/threonine-protein kinase WNK4 OS=Arabidopsis thaliana GN=WNK4 PE=1 SV=1//5.91376e-33
evm.TU.BraA03001375	76.7627	330.13	-2.1046	1.6291e-05	0.0010581	--	sp|Q9FG72|OPT1_ARATH Oligopeptide transporter 1 OS=Arabidopsis thaliana GN=OPT1 PE=2 SV=1//1.94143e-103
evm.TU.BraA03001438	40.0128	0	Inf	7.2116e-09	9.1529e-07	--	-//-
evm.TU.BraA03001476	0	23.071	#NAME?	1.4356e-05	0.00094949	--	sp|Q39195|PST2_ARATH Photosystem II 5 kDa protein, chloroplastic OS=Arabidopsis thaliana GN=PSBT PE=3 SV=2//2.72138e-13
evm.TU.BraA03001506	0	20.2327	#NAME?	5.424e-05	0.00307	--	sp|Q6DBN6|FDL6_ARATH F-box/FBD/LRR-repeat protein At1g51370 OS=Arabidopsis thaliana GN=At1g51370 PE=2 SV=1//4.96759e-136
evm.TU.BraA03001518	284.832	80.046	1.8312	0.000218	0.010139	--	sp|Q9FHH8|COL5_ARATH Zinc finger protein CONSTANS-LIKE 5 OS=Arabidopsis thaliana GN=COL5 PE=2 SV=2//4.15597e-08
evm.TU.BraA03001550	83.5282	437.726	-2.3897	2.1873e-05	0.001388	--	sp|Q84JK8|MAKR6_ARATH Probable membrane-associated kinase regulator 6 OS=Arabidopsis thaliana GN=MAKR6 PE=2 SV=1//5.35436e-121
evm.TU.BraA03001557	1205.02	194.088	2.6343	1.6702e-07	1.6958e-05	--	-//-
evm.TU.BraA03001700	2.7848	30.8577	-3.47	0.00040326	0.016765	--	sp|O22932|CIPKB_ARATH CBL-interacting serine/threonine-protein kinase 11 OS=Arabidopsis thaliana GN=CIPK11 PE=1 SV=1//0
evm.TU.BraA03001714	0	101.005	#NAME?	2.0663e-07	2.0863e-05	--	sp|O04341|GRXS9_ARATH Monothiol glutaredoxin-S9 OS=Arabidopsis thaliana GN=GRXS9 PE=3 SV=1//1.57835e-64
evm.TU.BraA03001782	30.6192	2.26825	3.7548	0.00041053	0.016989	--	sp|Q9SKC2|ARI11_ARATH Probable E3 ubiquitin-protein ligase ARI11 OS=Arabidopsis thaliana GN=ARI11 PE=2 SV=1//0
evm.TU.BraA03001787	1821.46	631.162	1.529	0.001488	0.048981	--	sp|Q9SKB2|SBIR1_ARATH Leucine-rich repeat receptor-like serine/threonine/tyrosine-protein kinase SOBIR1 OS=Arabidopsis thaliana GN=SOBIR1 PE=1 SV=1//0
evm.TU.BraA03001876	39.355	207.946	-2.4016	3.5288e-06	0.00026948	--	-//-
evm.TU.BraA03001877	19.7671	145.783	-2.8826	2.2678e-06	0.00018287	--	-//-
evm.TU.BraA03001897	15.1963	126.812	-3.0609	2.44e-06	0.00019501	--	-//-
evm.TU.BraA03001913	899.807	2461.64	-1.4519	0.00075006	0.027758	--	sp|F4IIU4|AIR9_ARATH 187-kDa microtubule-associated protein AIR9 OS=Arabidopsis thaliana GN=AIR9 PE=1 SV=1//0
evm.TU.BraA03001914	11.9923	215.305	-4.1662	3.7382e-05	0.0022157	--	sp|F4IIU4|AIR9_ARATH 187-kDa microtubule-associated protein AIR9 OS=Arabidopsis thaliana GN=AIR9 PE=1 SV=1//2.98473e-35
evm.TU.BraA03001923	0	89.8854	#NAME?	6.2626e-15	1.7364e-12	--	-//-
evm.TU.BraA03001995	631.744	172.969	1.8688	0.00084166	0.030552	--	sp|Q9SJM6|SAP4_ARATH Zinc finger A20 and AN1 domain-containing stress-associated protein 4 OS=Arabidopsis thaliana GN=SAP4 PE=1 SV=1//1.62526e-51
evm.TU.BraA03002116	0	27.6526	#NAME?	0.001498	0.049178	--	sp|P24102|PER22_ARATH Peroxidase 22 OS=Arabidopsis thaliana GN=PER22 PE=1 SV=2//0
evm.TU.BraA03002326	90.282	380.316	-2.0747	6.061e-05	0.0034029	--	-//-
evm.TU.BraA03002337	150.919	662.937	-2.1351	2.267e-06	0.00018287	--	-//-
evm.TU.BraA03002424	74.1487	259.462	-1.807	0.00067552	0.025443	--	sp|O22824|FH2_ARATH Formin-like protein 2 OS=Arabidopsis thaliana GN=FH2 PE=3 SV=1//0
evm.TU.BraA03002458	1.38023	38.0264	-4.784	5.554e-06	0.00040939	--	sp|P53665|ACPM1_ARATH Acyl carrier protein 1, mitochondrial OS=Arabidopsis thaliana GN=MTACP1 PE=2 SV=1//1.00712e-25
evm.TU.BraA03002602	65.7247	10.3929	2.6608	0.00023023	0.010571	--	sp|O80877|EF4L1_ARATH Protein ELF4-LIKE 1 OS=Arabidopsis thaliana GN=EFL1 PE=2 SV=1//3.84708e-43
evm.TU.BraA03002872	0	766.395	#NAME?	2.1616e-38	5.9934e-35	--	-//-
evm.TU.BraA03002873	0	1349.71	#NAME?	8.8078e-20	4.2902e-17	--	-//-
evm.TU.BraA03002946	60.1785	399.869	-2.7322	5.0397e-08	5.5215e-06	--	sp|O64637|C76C2_ARATH Cytochrome P450 76C2 OS=Arabidopsis thaliana GN=CYP76C2 PE=2 SV=1//1.3348e-113
evm.TU.BraA03002968	1.27187	73.9022	-5.8606	3.0142e-10	4.7238e-08	--	sp|Q42384|PRL1_ARATH Protein pleiotropic regulatory locus 1 OS=Arabidopsis thaliana GN=PRL1 PE=1 SV=1//1.21412e-12
evm.TU.BraA03003019	0	119.293	#NAME?	8.3722e-18	3.3162e-15	--	-//-
evm.TU.BraA03003029	102.116	427.477	-2.0656	1.2649e-05	0.00084748	--	sp|Q8LDW9|XTH9_ARATH Xyloglucan endotransglucosylase/hydrolase protein 9 OS=Arabidopsis thaliana GN=XTH9 PE=2 SV=2//6.21414e-18
evm.TU.BraA03003131	28.307	108.545	-1.9391	0.0010031	0.035519	--	sp|Q9SYI0|SECA1_ARATH Protein translocase subunit SECA1, chloroplastic OS=Arabidopsis thaliana GN=SECA1 PE=2 SV=2//3.05758e-119
evm.TU.BraA03003137	0.555583	88.6284	-7.3176	5.1892e-13	1.1618e-10	--	-//-
evm.TU.BraA03003171	96.8308	337.519	-1.8014	0.00060482	0.023242	--	sp|Q9M156|U72B1_ARATH UDP-glycosyltransferase 72B1 OS=Arabidopsis thaliana GN=UGT72B1 PE=1 SV=1//0
evm.TU.BraA03003279	289.228	1032.2	-1.8354	6.9775e-05	0.0038223	--	sp|Q9S7P8|SP1L3_ARATH Protein SPIRAL1-like 3 OS=Arabidopsis thaliana GN=SP1L3 PE=1 SV=1//8.22123e-28
evm.TU.BraA03003286	12.293	146.392	-3.5739	1.3457e-08	1.6123e-06	--	sp|Q9FWA4|GAUT9_ARATH Probable galacturonosyltransferase 9 OS=Arabidopsis thaliana GN=GAUT9 PE=2 SV=1//0
evm.TU.BraA03003302	0	164.744	#NAME?	6.0147e-21	3.2849e-18	--	-//-
evm.TU.BraA03003337	299.783	1212.53	-2.016	2.8196e-05	0.0017334	--	sp|Q8GZQ3|PNP1_ARATH Polyribonucleotide nucleotidyltransferase 1, chloroplastic OS=Arabidopsis thaliana GN=PNP1 PE=1 SV=1//0
evm.TU.BraA03003338	0	434.785	#NAME?	5.9438e-08	6.4531e-06	--	-//-
evm.TU.BraA03003341	45.253	166.085	-1.8758	0.00055616	0.021909	--	sp|Q8LFN2|Y3037_ARATH Probable inactive leucine-rich repeat receptor-like protein kinase At3g03770 OS=Arabidopsis thaliana GN=At3g03770 PE=2 SV=1//0
evm.TU.BraA03003427	0	29.0652	#NAME?	7.3274e-07	6.6614e-05	--	sp|Q8RX01|Y3567_ARATH BTB/POZ domain-containing protein At3g05675 OS=Arabidopsis thaliana GN=At3g05675 PE=2 SV=1//2.17756e-98
evm.TU.BraA03003454	0	39.291	#NAME?	1.7878e-08	2.099e-06	--	sp|Q84MC0|UGPI4_ARATH Uncharacterized GPI-anchored protein At3g06035 OS=Arabidopsis thaliana GN=At3g06035 PE=2 SV=1//3.59798e-84
evm.TU.BraA03003520	82.9256	333.827	-2.0092	0.00048243	0.019539	--	sp|C6L7U1|LIN1_LOTJA Putative E3 ubiquitin-protein ligase LIN-1 OS=Lotus japonicus GN=CERBERUS PE=2 SV=2//1.50342e-12
evm.TU.BraA03003690	47.6248	757.103	-3.9907	2.1476e-13	5.0929e-11	--	sp|Q9LZ66|SIR_ARATH Sulfite reductase [ferredoxin], chloroplastic OS=Arabidopsis thaliana GN=SIR PE=1 SV=1//0
evm.TU.BraA03003848	0	15.7622	#NAME?	0.00043294	0.01781	--	-//-
evm.TU.BraA03003869	43.0634	264.968	-2.6213	7.3369e-07	6.6614e-05	--	sp|P93042|RHD3_ARATH Protein ROOT HAIR DEFECTIVE 3 OS=Arabidopsis thaliana GN=RHD3 PE=1 SV=1//0
evm.TU.BraA03003870	0.277791	88.4016	-8.3139	1.2822e-13	3.1017e-11	--	sp|A5WBC0|RL34_PSYWF 50S ribosomal protein L34 OS=Psychrobacter sp. (strain PRwf-1) GN=rpmH PE=3 SV=1//1.94911e-12
evm.TU.BraA03003893	144.509	760.226	-2.3953	0.00043062	0.017759	--	sp|O49006|PME3_ARATH Pectinesterase/pectinesterase inhibitor 3 OS=Arabidopsis thaliana GN=PME3 PE=2 SV=2//1.47798e-107
evm.TU.BraA03003914	57.2186	193.706	-1.7593	0.00039337	0.016392	--	sp|C0LGN2|Y3148_ARATH Probable leucine-rich repeat receptor-like serine/threonine-protein kinase At3g14840 OS=Arabidopsis thaliana GN=LRR-RLK PE=2 SV=1//6.05327e-113
evm.TU.BraA03003937	9.15511	59.024	-2.6887	0.0002739	0.012159	--	sp|O80340|ERF78_ARATH Ethylene-responsive transcription factor 4 OS=Arabidopsis thaliana GN=ERF4 PE=1 SV=1//4.50031e-75
evm.TU.BraA03003973	192.09	35.7683	2.425	1.413e-05	0.00093626	--	sp|Q9LVZ8|LOR12_ARATH Protein LURP-one-related 12 OS=Arabidopsis thaliana GN=At3g15810 PE=2 SV=1//2.4842e-140
evm.TU.BraA03003974	120.537	424.091	-1.8149	7.3424e-05	0.0039738	--	sp|Q9LVZ7|PDCT1_ARATH Phosphatidylcholine:diacylglycerol cholinephosphotransferase 1 OS=Arabidopsis thaliana GN=ROD1 PE=1 SV=1//7.83495e-151
evm.TU.BraA03004198	14.8818	0	Inf	0.00057812	0.022335	--	-//-
evm.TU.BraA03004249	78.8358	245.364	-1.638	0.0011641	0.040191	--	sp|Q38854|DXS_ARATH 1-deoxy-D-xylulose-5-phosphate synthase, chloroplastic OS=Arabidopsis thaliana GN=DXS PE=1 SV=2//0
evm.TU.BraA03004261	828.667	256.557	1.6915	0.00036638	0.01541	--	-//-
evm.TU.BraA03004390	12.8293	105.708	-3.0426	2.0981e-06	0.0001711	--	sp|Q9S7P9|SNP33_ARATH SNAP25 homologous protein SNAP33 OS=Arabidopsis thaliana GN=SNAP33 PE=1 SV=1//2.06197e-69
evm.TU.BraA03004391	0	64.8701	#NAME?	3.219e-05	0.001937	--	sp|Q9SD96|SNP29_ARATH SNAP25 homologous protein SNAP29 OS=Arabidopsis thaliana GN=SNAP29 PE=2 SV=1//1.14914e-18
evm.TU.BraA03004419	771.383	2199.9	-1.5119	0.0011776	0.040426	--	sp|Q8LBI1|RL51_ARATH 60S ribosomal protein L5-1 OS=Arabidopsis thaliana GN=ATL5 PE=2 SV=2//0
evm.TU.BraA03004429	372.731	26.6299	3.807	1.6465e-11	3.0126e-09	--	-//-
evm.TU.BraA03004464	203.447	16917.1	-6.3777	5.0854e-31	8.7287e-28	--	-//-
evm.TU.BraA03004468	421.418	1430.62	-1.7633	0.00059015	0.022727	--	sp|Q9SIB9|ACO2M_ARATH Aconitate hydratase 2, mitochondrial OS=Arabidopsis thaliana GN=ACO2 PE=1 SV=2//0
evm.TU.BraA03004553	2549.29	734.074	1.7961	0.00015363	0.0075443	--	-//-
evm.TU.BraA03004584	26.0774	1.03885	4.6497	0.00055833	0.02194	--	sp|Q9SR43|PFBS_ARATH Phytochromobilin:ferredoxin oxidoreductase, chloroplastic OS=Arabidopsis thaliana GN=HY2 PE=2 SV=1//1.08143e-09
evm.TU.BraA03004592	0	17.7862	#NAME?	0.00012442	0.0062376	--	sp|Q9FFB3|VP241_ARATH Vacuolar protein sorting-associated protein 24 homolog 1 OS=Arabidopsis thaliana GN=VPS24-1 PE=1 SV=1//1.07149e-21
evm.TU.BraA03004600	170.251	0	Inf	1.6863e-21	9.6479e-19	--	-//-
evm.TU.BraA03004615	673.976	175.648	1.94	6.7288e-05	0.0037085	--	sp|Q9ZVH0|FEZ_ARATH Protein FEZ OS=Arabidopsis thaliana GN=FEZ PE=2 SV=1//2.25243e-48
evm.TU.BraA03004669	9.49398	110	-3.5343	1.6612e-07	1.6915e-05	--	sp|Q9FME5|COBL5_ARATH COBRA-like protein 5 OS=Arabidopsis thaliana GN=COBL5 PE=2 SV=1//1.71526e-122
evm.TU.BraA03004713	0	182.435	#NAME?	5.128e-22	3.2428e-19	--	sp|Q9FLK2|CX5C3_ARATH Probable cytochrome c oxidase subunit 5C-3 OS=Arabidopsis thaliana GN=At5g61310 PE=2 SV=1//7.72281e-25
evm.TU.BraA03004784	0	40.2472	#NAME?	1.6299e-08	1.9326e-06	--	-//-
evm.TU.BraA03004864	3.58874	60.9514	-4.0861	0.00040534	0.016832	--	sp|Q9SCU1|PATL6_ARATH Patellin-6 OS=Arabidopsis thaliana GN=PATL6 PE=2 SV=1//0
evm.TU.BraA03004934	1562.96	4549.84	-1.5415	0.00044107	0.018087	--	sp|Q38854|DXS_ARATH 1-deoxy-D-xylulose-5-phosphate synthase, chloroplastic OS=Arabidopsis thaliana GN=DXS PE=1 SV=2//0
evm.TU.BraA03005123	0	42.0132	#NAME?	7.6277e-09	9.6133e-07	--	sp|O23252|IF4E1_ARATH Eukaryotic translation initiation factor 4E-1 OS=Arabidopsis thaliana GN=EIF4E1 PE=1 SV=1//2.86942e-72
evm.TU.BraA03005170	7.4989	43.4353	-2.5341	0.0010872	0.038231	--	sp|Q8LPK5|CESA8_ARATH Cellulose synthase A catalytic subunit 8 [UDP-forming] OS=Arabidopsis thaliana GN=CESA8 PE=1 SV=1//0
evm.TU.BraA03005186	42.1529	228.008	-2.4354	5.6375e-06	0.00041386	--	sp|Q93YW8|GDL65_ARATH GDSL esterase/lipase At4g18970 OS=Arabidopsis thaliana GN=At4g18970 PE=2 SV=1//0
evm.TU.BraA03005435	6.63715	52.2331	-2.9763	0.00019291	0.0091373	--	sp|O49561|G2OX8_ARATH Gibberellin 2-beta-dioxygenase 8 OS=Arabidopsis thaliana GN=GA2OX8 PE=1 SV=2//8.40763e-37
evm.TU.BraA03005485	223.745	70.7756	1.6605	0.00097079	0.034509	--	sp|Q9SUP6|WRK53_ARATH Probable WRKY transcription factor 53 OS=Arabidopsis thaliana GN=WRKY53 PE=1 SV=1//6.32739e-154
evm.TU.BraA03005532	4.85696	55.6318	-3.5178	1.2156e-05	0.00082209	--	sp|Q9SB50|AP4M_ARATH AP-4 complex subunit mu OS=Arabidopsis thaliana GN=AP4M PE=2 SV=1//0
evm.TU.BraA03005544	26.6013	114.713	-2.1085	0.00022187	0.010293	--	sp|Q9C5M8|PLY18_ARATH Probable pectate lyase 18 OS=Arabidopsis thaliana GN=At4g24780 PE=2 SV=2//0
evm.TU.BraA03005555	1.19152	23.7501	-4.3171	0.00065169	0.024707	--	sp|Q9SW25|SWT14_ARATH Bidirectional sugar transporter SWEET14 OS=Arabidopsis thaliana GN=SWEET14 PE=3 SV=1//4.38965e-167
evm.TU.BraA03005585	30.6835	1.85791	4.0457	8.6954e-05	0.0046112	--	-//-
evm.TU.BraA03005659	5.48782	54.4922	-3.3117	2.8685e-05	0.0017554	--	-//-
evm.TU.BraA03005660	0.277791	82.2544	-8.2099	1.12e-06	9.799e-05	--	sp|Q8H1S0|MIOX4_ARATH Inositol oxygenase 4 OS=Arabidopsis thaliana GN=MIOX4 PE=2 SV=1//0
evm.TU.BraA03005743	260.283	57.345	2.1823	4.9022e-05	0.0028182	--	-//-
evm.TU.BraA03005791	5.92631	47.0722	-2.9897	0.00021261	0.0099268	--	sp|Q8GZA8|ULT1_ARATH Protein ULTRAPETALA 1 OS=Arabidopsis thaliana GN=ULT1 PE=1 SV=1//2.76652e-144
evm.TU.BraA03005982	4.70864	285.159	-5.9203	6.6076e-19	3.0535e-16	--	sp|Q9SUI0|RC24_ARATH UPF0057 membrane protein At4g30660 OS=Arabidopsis thaliana GN=At4g30660 PE=2 SV=1//1.11661e-25
evm.TU.BraA03005995	0	39.5746	#NAME?	2.0701e-08	2.3992e-06	--	sp|Q8VZQ3|CSPL3_ARATH CASP-like protein 2A1 OS=Arabidopsis thaliana GN=At1g17200 PE=2 SV=2//2.39167e-79
evm.TU.BraA03006011	0	64.2401	#NAME?	1.0006e-10	1.6853e-08	--	sp|O81755|PER48_ARATH Putative Peroxidase 48 OS=Arabidopsis thaliana GN=PER48 PE=3 SV=3//2.31172e-163
evm.TU.BraA03006033	0	35.522	#NAME?	6.9452e-08	7.4952e-06	--	-//-
evm.TU.BraA03006129	20.1056	208.414	-3.3738	0.00057265	0.022267	--	sp|Q9S7I8|CDC22_ARATH Cell division cycle 20.2, cofactor of APC complex OS=Arabidopsis thaliana GN=CDC20-2 PE=1 SV=1//4.00554e-14
evm.TU.BraA03006140	143.779	34.8215	2.0458	0.00025232	0.011326	--	-//-
evm.TU.BraA03006161	316.554	967.046	-1.6111	0.0013126	0.043969	--	sp|Q37001|1A15_ARATH 1-aminocyclopropane-1-carboxylate synthase 5 OS=Arabidopsis thaliana GN=ACS5 PE=1 SV=1//2.00926e-164
evm.TU.BraA03006292	0	14.5643	#NAME?	0.00056584	0.022096	--	sp|C6KIE6|XLG2_ARATH Extra-large guanine nucleotide-binding protein 2 OS=Arabidopsis thaliana GN=XLG2 PE=1 SV=1//0
evm.TU.BraA03006397	33.4825	0.91433	5.1945	0.0011522	0.039857	--	sp|O48915|NDR1_ARATH Protein NDR1 OS=Arabidopsis thaliana GN=NDR1 PE=1 SV=1//6.96868e-115
evm.TU.BraA03006416	5.39328	40.1431	-2.8959	0.0010122	0.03577	--	sp|Q42064|RL83_ARATH 60S ribosomal protein L8-3 OS=Arabidopsis thaliana GN=RPL8C PE=1 SV=2//9.38162e-152
evm.TU.BraA03006496	22.2214	136.196	-2.6157	2.0201e-05	0.0012956	--	sp|Q9LHA1|C8D11_ARATH Cytochrome P450 81D11 OS=Arabidopsis thaliana GN=CYP81D11 PE=2 SV=1//0
evm.TU.BraA04000090	6.23538	79.6968	-3.676	1.9973e-06	0.00016362	--	-//-
evm.TU.BraA04000134	38.0252	0	Inf	0.0003061	0.013214	--	sp|Q8L7L5|AHL11_ARATH AT-hook motif nuclear-localized protein 11 OS=Arabidopsis thaliana GN=AHL11 PE=2 SV=1//3.57508e-112
evm.TU.BraA04000177	485.599	1463.73	-1.5918	0.00062842	0.02397	--	sp|Q9SD53|Y3720_ARATH UPF0481 protein At3g47200 OS=Arabidopsis thaliana GN=At3g47200 PE=2 SV=1//5.48779e-30
evm.TU.BraA04000237	552.262	0	Inf	0.0006157	0.023609	--	sp|O22860|RL38_ARATH 60S ribosomal protein L38 OS=Arabidopsis thaliana GN=RPL38A PE=3 SV=1//1.21876e-38
evm.TU.BraA04000261	22.1694	91.208	-2.0406	0.00053051	0.02113	--	sp|Q9LXR7|PAR2_ARATH Transcription factor PAR2 OS=Arabidopsis thaliana GN=PAR2 PE=3 SV=1//1.12843e-26
evm.TU.BraA04000278	0	53.4573	#NAME?	1.0809e-10	1.8122e-08	--	sp|Q9LDA9|CAF2P_ARATH CRS2-associated factor 2, chloroplastic OS=Arabidopsis thaliana GN=At1g23400 PE=2 SV=1//5.49757e-51
evm.TU.BraA04000299	0	18.6644	#NAME?	8.184e-05	0.0043833	--	-//-
evm.TU.BraA04000339	136.595	0	Inf	7.7432e-05	0.0041533	--	sp|O23147|ADPG1_ARATH Polygalacturonase ADPG1 OS=Arabidopsis thaliana GN=ADPG1 PE=2 SV=1//4.38568e-10
evm.TU.BraA04000397	76.4202	1.07187	6.1558	0.0015212	0.049802	--	sp|Q9LDH1|SIB1_ARATH Sigma factor binding protein 1, chloroplastic OS=Arabidopsis thaliana GN=SIB1 PE=1 SV=1//8.8736e-47
evm.TU.BraA04000439	243.74	792.513	-1.7011	0.00015789	0.0077221	--	sp|Q9LYN6|Y3565_ARATH Probable inactive receptor-like protein kinase At3g56050 OS=Arabidopsis thaliana GN=At3g56050 PE=2 SV=1//0
evm.TU.BraA04000493	0	119.271	#NAME?	1.1032e-17	4.142e-15	--	sp|Q94A27|SAC2_ARATH Phosphoinositide phosphatase SAC2 OS=Arabidopsis thaliana GN=SAC2 PE=2 SV=1//1.10235e-107
evm.TU.BraA04000535	11.3825	67.2939	-2.5637	0.00014641	0.0072489	--	sp|Q9M1S3|ARP1_ARATH Probable RNA-binding protein ARP1 OS=Arabidopsis thaliana GN=ARP1 PE=2 SV=1//3.42145e-98
evm.TU.BraA04000539	21.5022	389.477	-4.179	1.0883e-13	2.7053e-11	--	sp|O80450|TGT3B_ARATH Trihelix transcription factor GT-3b OS=Arabidopsis thaliana GN=GT-3B PE=1 SV=1//5.8094e-09
evm.TU.BraA04000583	119.637	21.3653	2.4853	6.2483e-05	0.0034918	--	-//-
evm.TU.BraA04000625	0	42.5283	#NAME?	6.5539e-09	8.4069e-07	--	sp|Q9ZUS0|H2B4_ARATH Histone H2B.4 OS=Arabidopsis thaliana GN=At2g37470 PE=1 SV=3//3.33334e-55
evm.TU.BraA04000638	0	14.2172	#NAME?	0.00070823	0.026454	--	sp|F4J339|RPP1_ARATH Probable disease resistance protein RPP1 OS=Arabidopsis thaliana GN=RPP1 PE=2 SV=1//1.19382e-14
evm.TU.BraA04000651	0	18.7741	#NAME?	0.00014946	0.0073801	--	-//-
evm.TU.BraA04000797	2.77791	47.9154	-4.1084	1.2709e-05	0.00084988	--	sp|Q8GWQ2|AHL20_ARATH AT-hook motif nuclear-localized protein 20 OS=Arabidopsis thaliana GN=AHL20 PE=2 SV=1//4.951e-65
evm.TU.BraA04000976	0	74.2944	#NAME?	4.286e-13	9.7778e-11	--	sp|Q9XEC1|Y4443_ARATH Probable transposase-like protein At4g04430 OS=Arabidopsis thaliana GN=At4g04430 PE=3 SV=1//8.79209e-11
evm.TU.BraA04001056	0	24.765	#NAME?	6.6274e-06	0.00047873	--	-//-
evm.TU.BraA04001299	30.3941	0	Inf	0.0014137	0.04701	--	sp|Q9FWX7|AB11B_ARATH ABC transporter B family member 11 OS=Arabidopsis thaliana GN=ABCB11 PE=2 SV=1//9.70636e-26
evm.TU.BraA04001301	127.157	22.7928	2.48	0.00017324	0.0083592	--	sp|Q9FLF0|RS92_ARATH 40S ribosomal protein S9-2 OS=Arabidopsis thaliana GN=RPS9C PE=2 SV=1//1.18154e-112
evm.TU.BraA04001328	2.51939	60.7653	-4.5921	2.4733e-07	2.4559e-05	--	sp|Q9LW26|Y3684_ARATH Acyltransferase-like protein At3g26840, chloroplastic OS=Arabidopsis thaliana GN=At3g26840 PE=2 SV=1//0
evm.TU.BraA04001435	26.8166	0	Inf	1.4054e-06	0.0001192	--	sp|Q9SB42|MDA1_ARATH Mediator-associated protein 1 OS=Arabidopsis thaliana GN=At4g25210 PE=1 SV=1//1.09445e-27
evm.TU.BraA04001572	1.63002	90.3175	-5.792	2.1893e-11	3.8874e-09	--	sp|Q9FFG9|FB282_ARATH Putative F-box protein At5g44220 OS=Arabidopsis thaliana GN=At5g44220 PE=3 SV=1//7.67698e-11
evm.TU.BraA04001676	63.3029	207.626	-1.7136	0.0012758	0.042936	--	sp|P34881|DNMT1_ARATH DNA (cytosine-5)-methyltransferase 1 OS=Arabidopsis thaliana GN=DMT1 PE=1 SV=1//0
evm.TU.BraA04001678	0	27.1226	#NAME?	2.2364e-06	0.00018156	--	-//-
evm.TU.BraA04001743	1.93073	588.257	-8.2512	7.2222e-31	1.1833e-27	--	sp|O82221|RUXG_ARATH Probable small nuclear ribonucleoprotein G OS=Arabidopsis thaliana GN=At2g23930 PE=2 SV=1//4.97509e-50
evm.TU.BraA04001769	3.57456	122.03	-5.0933	0.00016368	0.0079511	--	-//-
evm.TU.BraA04001785	100.391	0.983521	6.6735	4.3321e-13	9.8209e-11	--	sp|F4IPM3|CB60E_ARATH Calmodulin-binding protein 60 E OS=Arabidopsis thaliana GN=CBP60E PE=2 SV=1//0
evm.TU.BraA04001898	47.5728	290.444	-2.61	7.7783e-07	7.0092e-05	--	-//-
evm.TU.BraA04001915	139.16	0	Inf	1.2021e-06	0.00010416	--	sp|Q9SHZ1|DEGP3_ARATH Putative protease Do-like 3, mitochondrial OS=Arabidopsis thaliana GN=DEGP3 PE=3 SV=1//0
evm.TU.BraA04001995	1965.8	604.339	1.7017	0.0012166	0.041393	--	sp|Q9ZQG8|FER3_ARATH Ferredoxin-3, chloroplastic OS=Arabidopsis thaliana GN=FD3 PE=1 SV=1//7.62643e-86
evm.TU.BraA04002035	0	55.3195	#NAME?	8.5598e-09	1.0639e-06	--	sp|Q681X4|ZAT5_ARATH Zinc finger protein ZAT5 OS=Arabidopsis thaliana GN=ZAT5 PE=2 SV=1//9.45201e-102
evm.TU.BraA04002054	15.4061	73.3273	-2.2509	0.00067361	0.025424	--	-//-
evm.TU.BraA04002055	0.277791	142.892	-9.0067	2.1757e-18	9.2263e-16	--	-//-
evm.TU.BraA04002121	1.71037	31.1893	-4.1887	9.9781e-05	0.0051899	--	-//-
evm.TU.BraA04002122	157.129	0	Inf	0.00018107	0.0086905	--	-//-
evm.TU.BraA04002173	14.3389	61.1741	-2.093	0.0014577	0.048204	--	sp|O80872|TBL45_ARATH Protein trichome birefringence-like 45 OS=Arabidopsis thaliana GN=TBL45 PE=2 SV=1//0
evm.TU.BraA04002227	415.724	136.296	1.6089	0.0013324	0.044546	--	sp|O04336|WRK21_ARATH Probable WRKY transcription factor 21 OS=Arabidopsis thaliana GN=WRKY21 PE=2 SV=1//9.02121e-42
evm.TU.BraA04002336	5.37216	59.0682	-3.4588	7.4761e-06	0.00053151	--	sp|Q9CAK1|RLM1B_ARATH Disease resistance protein RML1B OS=Arabidopsis thaliana GN=RLM1B PE=2 SV=1//1.26528e-59
evm.TU.BraA04002340	3334.03	742.491	2.1668	7.7177e-05	0.0041458	--	sp|Q9SKB2|SBIR1_ARATH Leucine-rich repeat receptor-like serine/threonine/tyrosine-protein kinase SOBIR1 OS=Arabidopsis thaliana GN=SOBIR1 PE=1 SV=1//0
evm.TU.BraA04002392	602.11	3154.66	-2.3894	1.2947e-07	1.3372e-05	--	-//-
evm.TU.BraA04002394	22.5781	93.0059	-2.0424	0.0011749	0.040426	--	sp|Q8GYJ3|KRP4_ARATH Cyclin-dependent kinase inhibitor 4 OS=Arabidopsis thaliana GN=KRP4 PE=1 SV=2//1.15729e-55
evm.TU.BraA04002483	0	71.0414	#NAME?	3.0114e-08	3.4027e-06	--	sp|Q01197|E6_GOSHI Protein E6 OS=Gossypium hirsutum GN=E6 PE=2 SV=1//2.27879e-09
evm.TU.BraA04002660	0	34.1404	#NAME?	9.4333e-08	9.8844e-06	--	-//-
evm.TU.BraA04002661	0	34.0239	#NAME?	8.7762e-08	9.2911e-06	--	-//-
evm.TU.BraA04002662	0	22.1956	#NAME?	1.2102e-05	0.00081996	--	-//-
evm.TU.BraA04002664	2306.8	7016.66	-1.6049	0.00019654	0.0092846	--	sp|P25818|TIP11_ARATH Aquaporin TIP1-1 OS=Arabidopsis thaliana GN=TIP1-1 PE=1 SV=1//4.41004e-155
evm.TU.BraA04002845	0.277791	32.2744	-6.8602	1.6901e-06	0.00014092	--	-//-
evm.TU.BraA04002873	0.358144	38.5975	-6.7518	1.521e-07	1.5605e-05	--	sp|Q9LYN0|PR1B1_ARATH PRA1 family protein B1 OS=Arabidopsis thaliana GN=PRA1B1 PE=1 SV=1//2.14151e-44
evm.TU.BraA04002907	0	22.4654	#NAME?	1.5752e-05	0.0010305	--	sp|Q9SIY7|PR1B2_ARATH PRA1 family protein B2 OS=Arabidopsis thaliana GN=PRA1B2 PE=1 SV=1//4.78434e-33
evm.TU.BraA04003100	345.239	1165.24	-1.755	0.00023159	0.010593	--	-//-
evm.TU.BraA04003104	160.969	1136.63	-2.8199	4.1725e-09	5.4492e-07	--	-//-
evm.TU.BraA04003299	8.10646	101.103	-3.6406	4.7205e-05	0.0027268	--	sp|Q9ZNV4|CYB5C_ARATH Cytochrome B5 isoform C OS=Arabidopsis thaliana GN=CYTB5-C PE=1 SV=1//5.58925e-70
evm.TU.BraA04003326	65.1202	255.232	-1.9706	0.00042057	0.017365	--	sp|O82245|TSPO_ARATH Translocator protein homolog OS=Arabidopsis thaliana GN=TSPO PE=1 SV=1//1.06183e-109
evm.TU.BraA04003336	0	41.7316	#NAME?	9.3858e-09	1.1546e-06	--	-//-
evm.TU.BraA05000115	27.988	134.903	-2.269	6.4169e-05	0.00357	--	sp|O81635|ATK4_ARATH Kinesin-4 OS=Arabidopsis thaliana GN=ATK4 PE=1 SV=2//0
evm.TU.BraA05000166	85.2088	418.13	-2.2949	1.6929e-06	0.00014092	--	-//-
evm.TU.BraA05000238	98.503	353.714	-1.8443	0.00040906	0.016948	--	sp|O82345|BAG6_ARATH BAG family molecular chaperone regulator 6 OS=Arabidopsis thaliana GN=BAG6 PE=1 SV=1//0
evm.TU.BraA05000243	0	52.5268	#NAME?	2.1863e-10	3.5658e-08	--	-//-
evm.TU.BraA05000256	0	26.1673	#NAME?	3.9669e-06	0.00030039	--	sp|Q8VZR7|PTR30_ARATH Protein NRT1/ PTR FAMILY 5.1 OS=Arabidopsis thaliana GN=NPF5.1 PE=2 SV=2//5.23203e-105
evm.TU.BraA05000288	10.263	344.64	-5.0696	9.2796e-18	3.5966e-15	--	-//-
evm.TU.BraA05000295	0	39.0073	#NAME?	2.4465e-08	2.7921e-06	--	sp|P14381|YTX2_XENLA Transposon TX1 uncharacterized 149 kDa protein OS=Xenopus laevis PE=3 SV=1//2.97077e-08
evm.TU.BraA05000399	8.69877	99.2315	-3.5119	6.7772e-07	6.2001e-05	--	sp|Q5GM68|CAPP2_ARATH Phosphoenolpyruvate carboxylase 2 OS=Arabidopsis thaliana GN=PPC2 PE=1 SV=2//0
evm.TU.BraA05000516	489.895	143.11	1.7753	0.00029496	0.012794	--	sp|O04421|SRP14_ARATH Signal recognition particle 14 kDa protein OS=Arabidopsis thaliana GN=SRP14 PE=2 SV=2//2.20583e-39
evm.TU.BraA05000669	644.195	155.44	2.0511	2.2073e-05	0.0013982	--	sp|Q9FVC8|DAPA2_ARATH 4-hydroxy-tetrahydrodipicolinate synthase 2, chloroplastic OS=Arabidopsis thaliana GN=DHDPS2 PE=1 SV=2//0
evm.TU.BraA05000673	75.8797	460.326	-2.6009	2.6154e-05	0.0016284	--	sp|O22126|FLA8_ARATH Fasciclin-like arabinogalactan protein 8 OS=Arabidopsis thaliana GN=FLA8 PE=1 SV=1//0
evm.TU.BraA05000681	0	23.6458	#NAME?	9.2656e-06	0.00064599	--	sp|Q50EK3|C04C1_PINTA Cytochrome P450 704C1 OS=Pinus taeda GN=CYP704C1 PE=2 SV=1//4.33922e-41
evm.TU.BraA05000745	402.211	116.23	1.791	0.00052479	0.020971	--	sp|Q9XEE6|C3H29_ARATH Zinc finger CCCH domain-containing protein 29 OS=Arabidopsis thaliana GN=At2g40140 PE=2 SV=1//0
evm.TU.BraA05000758	3.61674	392.501	-6.7619	7.2825e-24	5.9659e-21	--	sp|O04209|CLC2_ARATH Clathrin light chain 2 OS=Arabidopsis thaliana GN=CLC2 PE=1 SV=1//5.95818e-128
evm.TU.BraA05000774	45.9561	292.364	-2.6694	2.3266e-07	2.336e-05	--	-//-
evm.TU.BraA05000846	131.587	32.2068	2.0306	0.00075313	0.027843	--	-//-
evm.TU.BraA05000904	1275.6	3401.01	-1.4148	0.00086064	0.031115	--	sp|Q96247|AUX1_ARATH Auxin transporter protein 1 OS=Arabidopsis thaliana GN=AUX1 PE=1 SV=1//0
evm.TU.BraA05000930	7.86577	48.2219	-2.616	0.00063782	0.024277	--	sp|Q0PGJ6|AKRC9_ARATH Aldo-keto reductase family 4 member C9 OS=Arabidopsis thaliana GN=AKR4C9 PE=1 SV=1//0
evm.TU.BraA05000978	1.79072	31.374	-4.131	0.00058836	0.022706	--	sp|Q9ZUT8|AB33G_ARATH ABC transporter G family member 33 OS=Arabidopsis thaliana GN=ABCG33 PE=2 SV=1//0
evm.TU.BraA05000991	42.6896	253.772	-2.5716	1.2831e-06	0.00010959	--	sp|P35510|PAL1_ARATH Phenylalanine ammonia-lyase 1 OS=Arabidopsis thaliana GN=PAL1 PE=1 SV=3//0
evm.TU.BraA05000997	0	555.82	#NAME?	3.0425e-18	1.2606e-15	--	sp|Q9SJL0|U86A1_ARATH UDP-glycosyltransferase 86A1 OS=Arabidopsis thaliana GN=UGT86A1 PE=2 SV=1//0
evm.TU.BraA05001189	3.67418	46.0355	-3.6473	5.0655e-05	0.0028982	--	sp|Q9SIA4|MATE5_ARATH MATE efflux family protein 5 OS=Arabidopsis thaliana GN=DTXL1 PE=3 SV=1//1.7317e-109
evm.TU.BraA05001214	0.555583	35.6799	-6.005	1.8343e-06	0.00015164	--	-//-
evm.TU.BraA05001235	0.277791	46.15	-7.3762	1.2422e-08	1.5076e-06	--	sp|P43297|RD21A_ARATH Cysteine proteinase RD21a OS=Arabidopsis thaliana GN=RD21A PE=1 SV=1//0
evm.TU.BraA05001350	127.713	0	Inf	2.0296e-18	8.7093e-16	--	-//-
evm.TU.BraA05001502	25.1496	126.757	-2.3335	3.0926e-05	0.0018672	--	sp|Q39010|KSG6_ARATH Shaggy-related protein kinase zeta OS=Arabidopsis thaliana GN=ASK6 PE=2 SV=2//0
evm.TU.BraA05001589	376.352	1394.4	-1.8895	7.6055e-05	0.0040978	--	-//-
evm.TU.BraA05001600	0	30.8636	#NAME?	3.5021e-07	3.3933e-05	--	sp|Q94CD1|HHT1_ARATH Omega-hydroxypalmitate O-feruloyl transferase OS=Arabidopsis thaliana GN=HHT1 PE=1 SV=1//2.06529e-30
evm.TU.BraA05001768	0	22.8029	#NAME?	2.4228e-05	0.0015214	--	sp|Q9MAG3|AB24G_ARATH ABC transporter G family member 24 OS=Arabidopsis thaliana GN=ABCG24 PE=2 SV=2//0
evm.TU.BraA05001887	203.455	56.8544	1.8394	0.00057612	0.022329	--	sp|O80397|M2K4_ARATH Mitogen-activated protein kinase kinase 4 OS=Arabidopsis thaliana GN=MKK4 PE=1 SV=1//4.9311e-179
evm.TU.BraA05001918	12.0712	59.7696	-2.3078	0.0012173	0.041393	--	sp|Q9SYC8|LPAT3_ARATH 1-acyl-sn-glycerol-3-phosphate acyltransferase 3 OS=Arabidopsis thaliana GN=LPAT3 PE=2 SV=1//0
evm.TU.BraA05001927	0.716288	90.4868	-6.981	3.7021e-13	8.4996e-11	--	sp|O81020|NPC2_ARATH Non-specific phospholipase C2 OS=Arabidopsis thaliana GN=NPC2 PE=2 SV=1//2.11475e-157
evm.TU.BraA05001928	0	60.2311	#NAME?	1.3705e-11	2.5463e-09	--	-//-
evm.TU.BraA05001929	0	70.8731	#NAME?	6.237e-13	1.3708e-10	--	-//-
evm.TU.BraA05001930	0	20.3685	#NAME?	3.6392e-05	0.002161	--	sp|O81020|NPC2_ARATH Non-specific phospholipase C2 OS=Arabidopsis thaliana GN=NPC2 PE=2 SV=1//2.48742e-08
evm.TU.BraA05002002	30.9839	120.523	-1.9597	0.0012516	0.042247	--	-//-
evm.TU.BraA05002003	20.7751	136.753	-2.7186	2.1092e-05	0.0013456	--	-//-
evm.TU.BraA05002022	0	20.6554	#NAME?	2.6857e-05	0.0016691	--	-//-
evm.TU.BraA05002059	260.553	769.423	-1.5622	0.0008244	0.030016	--	-//-
evm.TU.BraA05002077	0	52.9259	#NAME?	2.347e-10	3.76e-08	--	sp|Q943Z6|SRP19_ARATH Signal recognition particle 19 kDa protein OS=Arabidopsis thaliana GN=SRP19 PE=1 SV=1//1.11218e-71
evm.TU.BraA05002294	0	62.2881	#NAME?	8.6319e-12	1.6638e-09	--	-//-
evm.TU.BraA05002309	109.384	332.117	-1.6023	0.00089508	0.032199	--	sp|Q7T3I7|RBM38_XENLA RNA-binding protein 38 OS=Xenopus laevis GN=rbm38 PE=1 SV=2//1.36327e-33
evm.TU.BraA05002364	11.5821	1123.55	-6.6	1.2233e-28	1.3362e-25	--	sp|Q9LQL0|GCSH3_ARATH Glycine cleavage system H protein 3, mitochondrial OS=Arabidopsis thaliana GN=GDH3 PE=1 SV=1//3.1969e-90
evm.TU.BraA05002494	1.15844	209.238	-7.4968	1.2011e-20	6.3665e-18	--	-//-
evm.TU.BraA05002638	27.9671	0.491761	5.8296	0.00010067	0.005221	--	-//-
evm.TU.BraA05002671	0	26.252	#NAME?	2.6146e-06	0.00020668	--	sp|P10978|POLX_TOBAC Retrovirus-related Pol polyprotein from transposon TNT 1-94 OS=Nicotiana tabacum PE=2 SV=1//7.76278e-09
evm.TU.BraA05002709	0.277791	23.1184	-6.3789	5.1002e-05	0.0029088	--	sp|O04244|Y4200_ARATH Uncharacterized protein At4g02000 OS=Arabidopsis thaliana GN=At4g02000 PE=2 SV=1//2.43088e-15
evm.TU.BraA05002716	60.6773	2767.74	-5.5114	3.3272e-11	5.8501e-09	--	sp|P27985|RBS2_BRANA Ribulose bisphosphate carboxylase small chain F1, chloroplastic OS=Brassica napus GN=RBCS F1 PE=3 SV=1//3.48972e-119
evm.TU.BraA05002927	20.7841	296.489	-3.8344	4.9625e-12	9.8281e-10	--	sp|Q9M352|RL362_ARATH 60S ribosomal protein L36-2 OS=Arabidopsis thaliana GN=RPL36B PE=2 SV=1//5.17333e-68
evm.TU.BraA05002977	0	30.4888	#NAME?	5.2391e-07	4.9178e-05	--	sp|F4JEQ1|GPDL5_ARATH Glycerophosphodiester phosphodiesterase GDPDL5 OS=Arabidopsis thaliana GN=GDPDL5 PE=2 SV=1//0
evm.TU.BraA05002978	18.3167	237.329	-3.6957	4.0014e-10	6.1483e-08	--	sp|Q9LJU6|FAX6_ARATH Protein FATTY ACID EXPORT 6 OS=Arabidopsis thaliana GN=FAX6 PE=3 SV=1//2.13083e-56
evm.TU.BraA05002979	0.386145	34.2351	-6.4702	6.5874e-07	6.0727e-05	--	sp|Q9LZ06|GSTL3_ARATH Glutathione S-transferase L3 OS=Arabidopsis thaliana GN=GSTL3 PE=2 SV=1//8.74551e-53
evm.TU.BraA05003012	35.5336	121.072	-1.7686	0.0012032	0.04111	--	sp|Q8VYC2|Y2070_ARATH Putative BPI/LBP family protein At3g20270 OS=Arabidopsis thaliana GN=At3g20270 PE=2 SV=1//0
evm.TU.BraA05003016	267.426	28.3456	3.2379	2.2679e-09	3.052e-07	--	sp|Q9LJX5|BRTL1_ARATH Probable mitochondrial adenine nucleotide transporter BTL1 OS=Arabidopsis thaliana GN=At3g20240 PE=2 SV=1//0
evm.TU.BraA05003024	43.7611	0.334225	7.0327	0.001149	0.039822	--	sp|Q9SYN1|PEN6_ARATH Seco-amyrin synthase OS=Arabidopsis thaliana GN=PEN6 PE=1 SV=1//0
evm.TU.BraA05003025	361.257	0.24588	10.521	1.7729e-09	2.4484e-07	--	sp|Q9FI39|THAD_ARATH Cytochrome P450 705A5 OS=Arabidopsis thaliana GN=CYP705A5 PE=2 SV=1//8.28101e-162
evm.TU.BraA05003026	0.277791	221.604	-9.6398	3.432e-23	2.4256e-20	--	sp|Q9LJY7|C75AK_ARATH Cytochrome P450 705A20 OS=Arabidopsis thaliana GN=CYP705A20 PE=2 SV=1//0
evm.TU.BraA05003031	46.125	0	Inf	1.0552e-09	1.5154e-07	--	sp|Q9FI39|THAD_ARATH Cytochrome P450 705A5 OS=Arabidopsis thaliana GN=CYP705A5 PE=2 SV=1//3.45922e-172
evm.TU.BraA05003144	0	16.4706	#NAME?	0.00027512	0.012183	--	-//-
evm.TU.BraA05003155	0	121.984	#NAME?	8.5056e-18	3.3324e-15	--	sp|P87061|TEA1_SCHPO Tip elongation aberrant protein 1 OS=Schizosaccharomyces pombe (strain 972 / ATCC 24843) GN=tea1 PE=1 SV=1//6.62798e-09
evm.TU.BraA05003158	19.9114	107.458	-2.4321	0.00015677	0.0076775	--	sp|A8JAM0|DRC7_CHLRE Dynein regulatory complex subunit 7 (Fragment) OS=Chlamydomonas reinhardtii GN=DRC7 PE=1 SV=1//2.77696e-16
evm.TU.BraA05003161	0	17.5158	#NAME?	0.0002712	0.012053	--	sp|Q7M3S9|RNGB_DICDI RING finger protein B OS=Dictyostelium discoideum GN=rngB PE=2 SV=2//9.11334e-10
evm.TU.BraA05003165	5.16784	73.8704	-3.8374	6.1489e-07	5.6976e-05	--	sp|Q8W4J9|RPP8_ARATH Disease resistance protein RPP8 OS=Arabidopsis thaliana GN=RPP8 PE=1 SV=2//8.19881e-129
evm.TU.BraA05003170	0.555583	35.9748	-6.0168	1.5698e-06	0.00013252	--	sp|A8JAM0|DRC7_CHLRE Dynein regulatory complex subunit 7 (Fragment) OS=Chlamydomonas reinhardtii GN=DRC7 PE=1 SV=1//1.65528e-13
evm.TU.BraA05003173	0.386145	36.1568	-6.549	4.4838e-07	4.2756e-05	--	sp|A8JAM0|DRC7_CHLRE Dynein regulatory complex subunit 7 (Fragment) OS=Chlamydomonas reinhardtii GN=DRC7 PE=1 SV=1//4.8675e-16
evm.TU.BraA05003178	0	133.359	#NAME?	1.0513e-18	4.6212e-16	--	-//-
evm.TU.BraA05003181	9.88341	145.571	-3.8806	7.9474e-09	9.9776e-07	--	sp|Q8W4J9|RPP8_ARATH Disease resistance protein RPP8 OS=Arabidopsis thaliana GN=RPP8 PE=1 SV=2//5.85287e-131
evm.TU.BraA05003182	0	122.092	#NAME?	6.0094e-18	2.4068e-15	--	sp|A8JAM0|DRC7_CHLRE Dynein regulatory complex subunit 7 (Fragment) OS=Chlamydomonas reinhardtii GN=DRC7 PE=1 SV=1//2.2764e-09
evm.TU.BraA05003189	37.2647	131.903	-1.8236	0.001228	0.04164	--	-//-
evm.TU.BraA05003198	453.199	73.1798	2.6306	6.2643e-07	5.7897e-05	--	-//-
evm.TU.BraA05003203	126.308	0	Inf	1.3348e-12	2.8136e-10	--	-//-
evm.TU.BraA05003251	253.745	1758.61	-2.793	0.0013023	0.043706	--	sp|Q8H0U5|TIC62_ARATH Protein TIC 62, chloroplastic OS=Arabidopsis thaliana GN=TIC62 PE=1 SV=1//0
evm.TU.BraA05003347	825.47	196.237	2.0726	6.963e-05	0.0038201	--	sp|Q54D08|LST8_DICDI Protein LST8 homolog OS=Dictyostelium discoideum GN=lst8 PE=1 SV=1//2.64756e-120
evm.TU.BraA05003352	96.2393	1339.95	-3.7994	4.3671e-14	1.1244e-11	--	sp|Q9SUC9|UGPI7_ARATH Uncharacterized GPI-anchored protein At4g28100 OS=Arabidopsis thaliana GN=At4g28100 PE=1 SV=1//1.76476e-57
evm.TU.BraA05003357	2.23287	26.0945	-3.5468	0.00074516	0.027633	--	sp|Q9SWE5|HAL3A_ARATH Phosphopantothenoylcysteine decarboxylase OS=Arabidopsis thaliana GN=HAL3A PE=1 SV=1//2.90557e-144
evm.TU.BraA05003475	284.95	812.597	-1.5118	0.0005455	0.02156	--	sp|Q9LUS7|RLF23_ARATH Rapid alkalinization factor 23 OS=Arabidopsis thaliana GN=RALF23 PE=1 SV=1//2.31646e-54
evm.TU.BraA05003485	2983.83	8676.2	-1.5399	0.00026326	0.011773	--	sp|Q9LU14|APG2_ARATH GDSL esterase/lipase APG OS=Arabidopsis thaliana GN=APG PE=1 SV=1//0
evm.TU.BraA05003569	2207.84	7696.74	-1.8016	2.8147e-05	0.0017334	--	sp|P24805|TSJT1_TOBAC Stem-specific protein TSJT1 OS=Nicotiana tabacum GN=TSJT1 PE=2 SV=1//1.87671e-29
evm.TU.BraA05003576	1703.11	345.571	2.3011	1.0234e-06	9.086e-05	--	sp|Q9SEU6|TRXM4_ARATH Thioredoxin M4, chloroplastic OS=Arabidopsis thaliana GN=At3g15360 PE=2 SV=2//7.03633e-108
evm.TU.BraA05003609	23.3744	136.575	-2.5467	0.00010606	0.0054537	--	sp|Q7XTV7|HIP1_ORYSJ Probable E3 ubiquitin-protein ligase HIP1 OS=Oryza sativa subsp. japonica GN=HIP1 PE=1 SV=2//3.01086e-32
evm.TU.BraA05003695	0.716288	61.7123	-6.4289	4.0084e-10	6.1483e-08	--	sp|Q9LJG3|ESM1_ARATH GDSL esterase/lipase ESM1 OS=Arabidopsis thaliana GN=ESM1 PE=1 SV=1//0
evm.TU.BraA05003699	0.358144	17.2589	-5.5907	0.00055877	0.02194	--	-//-
evm.TU.BraA05003771	139.542	447.95	-1.6826	0.00019935	0.0094052	--	sp|Q9LJD9|AGP12_ARATH Arabinogalactan peptide 12 OS=Arabidopsis thaliana GN=AGP12 PE=1 SV=1//2.76189e-18
evm.TU.BraA05003837	1170.49	360.19	1.7003	0.00029924	0.012964	--	sp|Q9LTV3|SAU72_ARATH Auxin-responsive protein SAUR72 OS=Arabidopsis thaliana GN=SAUR72 PE=2 SV=1//9.78592e-58
evm.TU.BraA05003880	91.315	407.901	-2.1593	1.2332e-05	0.00083045	--	sp|Q9LHI0|NDUA6_ARATH NADH dehydrogenase [ubiquinone] 1 alpha subcomplex subunit 6 OS=Arabidopsis thaliana GN=At3g12260 PE=2 SV=1//4.47133e-31
evm.TU.BraA05004034	177.59	811.466	-2.192	1.5446e-05	0.0010123	--	sp|Q941Q2|HBL2_BRANA Non-symbiotic hemoglobin 2 OS=Brassica napus GN=HB2 PE=3 SV=1//1.96427e-55
evm.TU.BraA05004142	5.36528	58.0006	-3.4343	2.414e-05	0.0015185	--	sp|Q9SR43|PFBS_ARATH Phytochromobilin:ferredoxin oxidoreductase, chloroplastic OS=Arabidopsis thaliana GN=HY2 PE=2 SV=1//0
evm.TU.BraA05004166	98.2079	345.315	-1.814	0.0012996	0.043656	--	sp|Q9SR93|LMBD1_ARATH LIMR family protein At3g08930 OS=Arabidopsis thaliana GN=At3g08930 PE=2 SV=2//2.56901e-82
evm.TU.BraA05004201	41.1592	156.684	-1.9286	0.00055858	0.02194	--	sp|Q9C9Z9|ELD1_ARATH Glycosyltransferase-like KOBITO 1 OS=Arabidopsis thaliana GN=ELD1 PE=1 SV=1//0
evm.TU.BraA05004398	67.5649	10.5765	2.6754	0.00029095	0.012666	--	sp|P93000|GL23_ARATH Germin-like protein subfamily 2 member 3 OS=Arabidopsis thaliana GN=GLP8 PE=2 SV=1//6.66278e-119
evm.TU.BraA05004403	0	136.897	#NAME?	4.8652e-19	2.3074e-16	--	-//-
evm.TU.BraA05004515	0.635936	60.6585	-6.5757	5.1486e-10	7.7326e-08	--	sp|Q9SQG2|APY1_ARATH Apyrase 1 OS=Arabidopsis thaliana GN=APY1 PE=1 SV=1//5.12276e-11
evm.TU.BraA05004544	30.6519	199.693	-2.7037	2.3934e-06	0.00019171	--	sp|Q9SRV7|SY131_ARATH Putative syntaxin-131 OS=Arabidopsis thaliana GN=SYP131 PE=3 SV=1//2.97225e-167
evm.TU.BraA05004601	35.3361	157.14	-2.1528	6.6998e-05	0.0036982	--	sp|Q9M9M4|CSLD3_ARATH Cellulose synthase-like protein D3 OS=Arabidopsis thaliana GN=CSLD3 PE=1 SV=1//0
evm.TU.BraA05004632	165.531	502.868	-1.6031	0.0003383	0.01442	--	sp|Q39208|SC5D1_ARATH Delta(7)-sterol-C5(6)-desaturase 1 OS=Arabidopsis thaliana GN=STE1 PE=1 SV=2//0
evm.TU.BraA06000079	34.2549	0	Inf	9.7263e-08	1.0103e-05	--	sp|O22397|POT1_ARATH Potassium transporter 1 OS=Arabidopsis thaliana GN=POT1 PE=1 SV=2//7.62658e-30
evm.TU.BraA06000093	118.123	26.5394	2.1541	0.00038958	0.016272	--	-//-
evm.TU.BraA06000106	0	53.5854	#NAME?	1.4433e-10	2.3974e-08	--	sp|O22056|SIGB_ARATH RNA polymerase sigma factor sigB OS=Arabidopsis thaliana GN=SIGB PE=2 SV=2//1.75163e-34
evm.TU.BraA06000115	73.6974	382.616	-2.3762	9.9891e-06	0.00069109	--	-//-
evm.TU.BraA06000144	0	131.855	#NAME?	1.2721e-18	5.5244e-16	--	-//-
evm.TU.BraA06000192	118.461	433.53	-1.8717	0.00016029	0.0078145	--	sp|Q9FJ40|GDL86_ARATH GDSL esterase/lipase At5g45960 OS=Arabidopsis thaliana GN=At5g45960 PE=2 SV=1//1.07632e-49
evm.TU.BraA06000248	177.32	11556.2	-6.0262	3.8026e-24	3.3431e-21	--	sp|Q9FH82|PAE11_ARATH Pectin acetylesterase 11 OS=Arabidopsis thaliana GN=PAE11 PE=2 SV=1//0
evm.TU.BraA06000285	0	18.4461	#NAME?	0.00012599	0.0062988	--	sp|F4KAB8|MCM6_ARATH DNA replication licensing factor MCM6 OS=Arabidopsis thaliana GN=MCM6 PE=1 SV=1//3.18277e-68
evm.TU.BraA06000306	25.3815	166.276	-2.7117	1.5263e-05	0.0010058	--	-//-
evm.TU.BraA06000320	132.141	465.084	-1.8154	0.00033278	0.014246	--	sp|Q9S7Z3|PCS1_ARATH Glutathione gamma-glutamylcysteinyltransferase 1 OS=Arabidopsis thaliana GN=PCS1 PE=1 SV=1//0
evm.TU.BraA06000326	96.9216	298.464	-1.6227	0.00066758	0.02525	--	sp|P27061|PPA1_SOLLC Acid phosphatase 1 OS=Solanum lycopersicum GN=APS1 PE=2 SV=1//1.06467e-53
evm.TU.BraA06000510	0	27.3654	#NAME?	1.887e-06	0.00015503	--	-//-
evm.TU.BraA06000511	0	91.3164	#NAME?	5.4517e-15	1.5473e-12	--	-//-
evm.TU.BraA06000518	0	22.377	#NAME?	1.6112e-05	0.0010502	--	sp|Q42546|DPNP1_ARATH SAL1 phosphatase OS=Arabidopsis thaliana GN=SAL1 PE=1 SV=1//1.77009e-47
evm.TU.BraA06000631	17.9357	96.1079	-2.4218	0.00029226	0.012708	--	sp|Q9FN03|UVR8_ARATH Ultraviolet-B receptor UVR8 OS=Arabidopsis thaliana GN=UVR8 PE=1 SV=1//4.51388e-19
evm.TU.BraA06000810	1961.51	705.117	1.476	0.001014	0.035799	--	sp|Q6CIY7|SYM1_KLULA Protein SYM1 OS=Kluyveromyces lactis (strain ATCC 8585 / CBS 2359 / DSM 70799 / NBRC 1267 / NRRL Y-1140 / WM37) GN=SYM1 PE=3 SV=1//3.39854e-18
evm.TU.BraA06000983	0	15.7868	#NAME?	0.00031231	0.013433	--	-//-
evm.TU.BraA06000989	43.5433	172.592	-1.9868	0.00048405	0.019582	--	sp|Q9LPM9|BCAT6_ARATH Branched-chain-amino-acid aminotransferase 6 OS=Arabidopsis thaliana GN=BCAT6 PE=1 SV=1//0
evm.TU.BraA06001024	224.01	630.127	-1.4921	0.00077127	0.02831	--	sp|Q9FX99|Y1497_ARATH Probable receptor-like protein kinase At1g49730 OS=Arabidopsis thaliana GN=At1g49730 PE=2 SV=1//0
evm.TU.BraA06001139	40.0338	219.526	-2.4551	4.4636e-06	0.0003338	--	sp|P0CG89|H4_SOYBN Histone H4 OS=Glycine max PE=3 SV=1//3.58019e-51
evm.TU.BraA06001295	505.775	1578.83	-1.6423	0.00030472	0.013186	--	sp|Q500U8|TKPR1_ARATH Tetraketide alpha-pyrone reductase 1 OS=Arabidopsis thaliana GN=TKPR1 PE=1 SV=1//1.1675e-79
evm.TU.BraA06001371	102.764	24.5761	2.064	0.00069093	0.025942	--	sp|Q9SY69|PPR29_ARATH Pentatricopeptide repeat-containing protein At1g10270 OS=Arabidopsis thaliana GN=GRP23 PE=1 SV=1//0
evm.TU.BraA06001473	90.4421	848.324	-3.2295	1.5284e-11	2.8109e-09	--	sp|Q9M815|PCR8_ARATH Protein PLANT CADMIUM RESISTANCE 8 OS=Arabidopsis thaliana GN=PCR8 PE=1 SV=2//3.20519e-07
evm.TU.BraA06001816	0.744289	52.9542	-6.1527	6.7598e-09	8.6097e-07	--	sp|Q9SA36|OCT6_ARATH Organic cation/carnitine transporter 6 OS=Arabidopsis thaliana GN=OCT6 PE=2 SV=1//0
evm.TU.BraA06001911	646.847	1867.4	-1.5295	0.00056642	0.022096	--	-//-
evm.TU.BraA06002062	759.427	209.484	1.8581	9.7038e-05	0.0050765	--	sp|Q9M9V8|CDPKA_ARATH Calcium-dependent protein kinase 10 OS=Arabidopsis thaliana GN=CPK10 PE=1 SV=1//0
evm.TU.BraA06002173	3303.93	964.43	1.7764	0.00023078	0.010571	--	-//-
evm.TU.BraA06002213	4.28576	74.3542	-4.1168	1.5239e-07	1.5605e-05	--	sp|Q00624|ASOL_BRANA L-ascorbate oxidase homolog OS=Brassica napus GN=Bp10 PE=2 SV=1//0
evm.TU.BraA06002248	994.555	3200.61	-1.6862	0.00017785	0.008559	--	sp|Q96290|MSSP1_ARATH Monosaccharide-sensing protein 1 OS=Arabidopsis thaliana GN=MSSP1 PE=1 SV=2//0
evm.TU.BraA06002255	2.6241	29.012	-3.4668	0.00073318	0.027217	--	sp|Q9S7C9|AHL27_ARATH AT-hook motif nuclear-localized protein 27 OS=Arabidopsis thaliana GN=AHL27 PE=1 SV=1//2.08238e-69
evm.TU.BraA06002291	3.73526	291.194	-6.2846	2.6696e-10	4.239e-08	--	sp|Q9LMP1|WAK2_ARATH Wall-associated receptor kinase 2 OS=Arabidopsis thaliana GN=WAK2 PE=1 SV=1//3.02606e-108
evm.TU.BraA06002292	4.9777	252.669	-5.6656	1.6234e-17	5.9709e-15	--	sp|Q39191|WAK1_ARATH Wall-associated receptor kinase 1 OS=Arabidopsis thaliana GN=WAK1 PE=1 SV=2//2.70326e-75
evm.TU.BraA06002294	13.9139	86.4289	-2.635	8.2138e-05	0.0043927	--	-//-
evm.TU.BraA06002295	43.5496	0.334225	7.0257	1.9884e-08	2.312e-06	--	sp|Q9LMP1|WAK2_ARATH Wall-associated receptor kinase 2 OS=Arabidopsis thaliana GN=WAK2 PE=1 SV=1//1.90617e-44
evm.TU.BraA06002299	0	108.483	#NAME?	8.4865e-17	2.9413e-14	--	sp|Q9LZD3|E70A1_ARATH Exocyst complex component EXO70A1 OS=Arabidopsis thaliana GN=EXO70A1 PE=1 SV=1//8.33067e-23
evm.TU.BraA06002300	0	15.4195	#NAME?	0.0003918	0.016346	--	sp|Q2MHE4|HT1_ARATH Serine/threonine-protein kinase HT1 OS=Arabidopsis thaliana GN=HT1 PE=1 SV=1//1.79517e-31
evm.TU.BraA06002305	487.248	168.255	1.534	0.0014971	0.049178	--	sp|O22969|Y2416_ARATH Uncharacterized protein At2g34160 OS=Arabidopsis thaliana GN=At2g34160 PE=1 SV=1//6.49514e-23
evm.TU.BraA06002364	0	49.521	#NAME?	4.1289e-10	6.2569e-08	--	sp|Q8RWM6|P24D5_ARATH Transmembrane emp24 domain-containing protein p24delta5 OS=Arabidopsis thaliana GN=At1g21900 PE=1 SV=1//4.73628e-74
evm.TU.BraA06002374	0	23.8624	#NAME?	7.8283e-06	0.00055328	--	sp|Q9M2Z2|WDR5A_ARATH COMPASS-like H3K4 histone methylase component WDR5A OS=Arabidopsis thaliana GN=WDR5A PE=1 SV=1//2.04009e-16
evm.TU.BraA06002480	0	42.3352	#NAME?	6.1645e-09	7.9357e-07	--	sp|Q0WR59|Y5020_ARATH Probable inactive receptor kinase At5g10020 OS=Arabidopsis thaliana GN=At5g10020 PE=1 SV=2//2.86556e-06
evm.TU.BraA06002492	8.52463	54.5311	-2.6774	0.00027948	0.012315	--	sp|Q5BPZ5|LAZH2_ARATH Protein LAZ1 homolog 2 OS=Arabidopsis thaliana GN=At1g23070 PE=2 SV=1//2.27236e-144
evm.TU.BraA06002533	3.80545	88.6921	-4.5427	1.9628e-09	2.6799e-07	--	-//-
evm.TU.BraA06002546	71.4591	388.731	-2.4436	2.7685e-06	0.000216	--	sp|Q944C2|PLCD5_ARATH Phosphoinositide phospholipase C 5 OS=Arabidopsis thaliana GN=PLC5 PE=2 SV=2//2.75346e-23
evm.TU.BraA06002611	0	105.851	#NAME?	2.1674e-16	7.2336e-14	--	sp|Q6NM26|DI196_ARATH Protein DEHYDRATION-INDUCED 19 homolog 6 OS=Arabidopsis thaliana GN=DI19-6 PE=1 SV=1//8.97467e-21
evm.TU.BraA06002629	65.6798	9.28801	2.822	0.0011571	0.039987	--	sp|Q2MHE4|HT1_ARATH Serine/threonine-protein kinase HT1 OS=Arabidopsis thaliana GN=HT1 PE=1 SV=1//3.33212e-80
evm.TU.BraA06002636	45.1523	208.844	-2.2096	0.00013585	0.0067637	--	-//-
evm.TU.BraA06002655	0	16.1065	#NAME?	0.00036934	0.015516	--	-//-
evm.TU.BraA06002656	0	14.9017	#NAME?	0.0005139	0.020559	--	-//-
evm.TU.BraA06002660	0	70.0768	#NAME?	8.8994e-13	1.9208e-10	--	-//-
evm.TU.BraA06002697	43.0909	157.91	-1.8736	0.00038863	0.016251	--	sp|Q8LNZ2|NACK2_ARATH Kinesin-like protein NACK2 OS=Arabidopsis thaliana GN=NACK2 PE=1 SV=1//0
evm.TU.BraA06002761	0	366.33	#NAME?	6.2774e-30	8.7027e-27	--	sp|Q84MB6|DIOX2_ARATH Probable 2-oxoglutarate-dependent dioxygenase At3g49630 OS=Arabidopsis thaliana GN=At3g50210 PE=2 SV=1//4.53553e-35
evm.TU.BraA06002804	0	77.5202	#NAME?	1.3952e-13	3.3526e-11	--	sp|Q07379|YD057_YEAST Putative uncharacterized protein YDL057W OS=Saccharomyces cerevisiae (strain ATCC 204508 / S288c) GN=YDL057W PE=4 SV=1//3.31224e-12
evm.TU.BraA06002805	108.237	912.126	-3.075	8.6416e-09	1.0704e-06	--	-//-
evm.TU.BraA06002814	1.11117	29.111	-4.7114	0.00011973	0.0060529	--	sp|Q9FH09|HDA7_ARATH Histone deacetylase 7 OS=Arabidopsis thaliana GN=HDA7 PE=2 SV=1//3.27558e-172
evm.TU.BraA06002910	22.184	501.895	-4.4998	2.4408e-16	8.0714e-14	--	sp|A2RVS6|SR34A_ARATH Serine/arginine-rich splicing factor SR34A OS=Arabidopsis thaliana GN=SR34A PE=2 SV=1//7.17111e-103
evm.TU.BraA06002992	226.669	806.804	-1.8316	8.3507e-05	0.0044593	--	-//-
evm.TU.BraA06002998	634.033	1743.82	-1.4596	0.0012564	0.042365	--	sp|P17407|21KD_DAUCA 21 kDa protein OS=Daucus carota PE=2 SV=1//3.38551e-37
evm.TU.BraA06003109	456.428	2223.48	-2.2844	3.5143e-05	0.0020972	--	sp|P54122|RNJ_CORGL Ribonuclease J OS=Corynebacterium glutamicum (strain ATCC 13032 / DSM 20300 / JCM 1318 / LMG 3730 / NCIMB 10025) GN=rnj PE=3 SV=2//1.74789e-89
evm.TU.BraA06003218	139.711	448.461	-1.6825	0.00060556	0.023245	--	sp|Q7XJJ7|FAAH_ARATH Fatty acid amide hydrolase OS=Arabidopsis thaliana GN=FAAH PE=1 SV=1//0
evm.TU.BraA06003250	334.971	1117.35	-1.738	0.00057529	0.022321	--	sp|Q9FGF6|RGF9_ARATH Root meristem growth factor 9 OS=Arabidopsis thaliana GN=RGF9 PE=3 SV=1//1.98514e-30
evm.TU.BraA06003293	0	117.478	#NAME?	6.3566e-06	0.00046102	--	-//-
evm.TU.BraA06003306	11.7388	134.733	-3.5207	1.9346e-05	0.0012452	--	sp|Q9FJN7|GCL1_ARATH LanC-like protein GCL1 OS=Arabidopsis thaliana GN=GCL1 PE=2 SV=1//0
evm.TU.BraA06003338	44.7698	181.948	-2.0229	0.00045823	0.018684	--	sp|Q9LSL6|DOF57_ARATH Dof zinc finger protein DOF5.7 OS=Arabidopsis thaliana GN=DOF5.7 PE=2 SV=1//2.89829e-139
evm.TU.BraA06003357	151.046	508.82	-1.7522	0.00018649	0.0089036	--	sp|Q8LF99|XTH6_ARATH Probable xyloglucan endotransglucosylase/hydrolase protein 6 OS=Arabidopsis thaliana GN=XTH6 PE=2 SV=2//1.74222e-20
evm.TU.BraA06003396	0.716288	60.1714	-6.3924	7.6211e-10	1.1077e-07	--	sp|Q42556|PMA9_ARATH ATPase 9, plasma membrane-type OS=Arabidopsis thaliana GN=AHA9 PE=2 SV=2//0
evm.TU.BraA06003415	0	17.0492	#NAME?	0.00015282	0.0075164	--	sp|Q9SH52|SPZ1_ARATH Serpin-Z1 OS=Arabidopsis thaliana GN=At1g64030 PE=2 SV=2//5.67145e-153
evm.TU.BraA06003421	425.203	3529.05	-3.0531	2.5077e-10	3.9996e-08	--	sp|Q9ZPW3|HBI1_ARATH Transcription factor HBI1 OS=Arabidopsis thaliana GN=HBI1 PE=1 SV=3//5.51139e-139
evm.TU.BraA06003447	0	13.9943	#NAME?	0.00075519	0.02789	--	sp|P16128|Y4849_ARATH Uncharacterized protein At4g18490 OS=Arabidopsis thaliana GN=At4g18490 PE=2 SV=3//1.5889e-11
evm.TU.BraA06003488	0	103.254	#NAME?	2.8744e-16	9.2508e-14	--	-//-
evm.TU.BraA06003555	9.83688	181.707	-4.2073	1.4841e-11	2.7433e-09	--	sp|P93788|REMO_SOLTU Remorin OS=Solanum tuberosum PE=1 SV=1//4.10229e-40
evm.TU.BraA06003561	0	186.025	#NAME?	2.05e-22	1.3435e-19	--	-//-
evm.TU.BraA06003576	0	13.9926	#NAME?	0.00098058	0.034788	--	sp|Q5K654|CLF1_PARBR Pre-mRNA-splicing factor CLF1 OS=Paracoccidioides brasiliensis GN=CLF1 PE=3 SV=1//2.14165e-06
evm.TU.BraA06003604	43.2387	155.533	-1.8468	0.0009999	0.035439	--	sp|Q94A79|DMS3_ARATH Protein DEFECTIVE IN MERISTEM SILENCING 3 OS=Arabidopsis thaliana GN=DMS3 PE=1 SV=1//1.65721e-31
evm.TU.BraA06003758	116.01	25.2179	2.2017	0.00013788	0.0068552	--	sp|Q8VWQ5|WRK50_ARATH Probable WRKY transcription factor 50 OS=Arabidopsis thaliana GN=WRKY50 PE=2 SV=1//1.92521e-64
evm.TU.BraA06003773	0.555583	19.6132	-5.1417	0.00083847	0.030466	--	sp|Q9FPT1|UBP12_ARATH Ubiquitin carboxyl-terminal hydrolase 12 OS=Arabidopsis thaliana GN=UBP12 PE=1 SV=2//8.49947e-07
evm.TU.BraA06003800	0.772291	51.0521	-6.0467	1.0417e-08	1.2685e-06	--	sp|F4K1B1|RPAP2_ARATH Putative RNA polymerase II subunit B1 CTD phosphatase RPAP2 homolog OS=Arabidopsis thaliana GN=At5g26760 PE=2 SV=1//3.55489e-21
evm.TU.BraA06003844	240.247	52.3135	2.1993	2.8229e-05	0.0017334	--	sp|Q9S7E9|GGT2_ARATH Glutamate--glyoxylate aminotransferase 2 OS=Arabidopsis thaliana GN=GGAT2 PE=1 SV=1//1.31829e-101
evm.TU.BraA06003974	11.5171	61.9395	-2.4271	0.0014848	0.04892	--	sp|Q8W4J9|RPP8_ARATH Disease resistance protein RPP8 OS=Arabidopsis thaliana GN=RPP8 PE=1 SV=2//7.00121e-118
evm.TU.BraA06003979	1.71402	34.3687	-4.3256	3.3563e-05	0.0020149	--	sp|P0C8S1|RP8L2_ARATH Probable disease resistance RPP8-like protein 2 OS=Arabidopsis thaliana GN=RPP8L2 PE=3 SV=1//5.75833e-16
evm.TU.BraA06004166	129.953	11.5377	3.4936	0.0011226	0.039059	--	sp|Q54DY9|BCS1B_DICDI Probable mitochondrial chaperone BCS1-B OS=Dictyostelium discoideum GN=bcsl1b PE=3 SV=1//2.67456e-27
evm.TU.BraA06004205	882.373	4850.21	-2.4586	2.094e-06	0.0001711	--	sp|P36212|RK123_ARATH 50S ribosomal protein L12-3, chloroplastic OS=Arabidopsis thaliana GN=RPL12C PE=2 SV=2//4.05213e-66
evm.TU.BraA06004233	7.23311	166.453	-4.5244	3.2687e-11	5.7756e-09	--	sp|B9X287|C7346_ORYSJ Cytochrome P450 734A6 OS=Oryza sativa subsp. japonica GN=CYP734A6 PE=2 SV=1//1.62835e-118
evm.TU.BraA06004235	0	18.477	#NAME?	0.00010326	0.0053247	--	-//-
evm.TU.BraA06004280	0	38.8786	#NAME?	1.3236e-08	1.601e-06	--	sp|Q9LSE1|CDG1_ARATH Serine/threonine-protein kinase CDG1 OS=Arabidopsis thaliana GN=CDG1 PE=1 SV=1//5.122e-147
evm.TU.BraA06004312	1231.54	3920.74	-1.6707	7.1954e-05	0.0039119	--	sp|Q41963|TIP12_ARATH Aquaporin TIP1-2 OS=Arabidopsis thaliana GN=TIP1-2 PE=1 SV=2//8.03588e-151
evm.TU.BraA06004376	38.2098	140.57	-1.8793	0.00030707	0.01324	--	sp|Q5PP26|PII2_ARATH Piriformospora indica-insensitive protein 2 OS=Arabidopsis thaliana GN=PII-2 PE=2 SV=1//0
evm.TU.BraA06004399	3.12733	78.9874	-4.6586	1.5093e-08	1.7955e-06	--	-//-
evm.TU.BraA06004472	0	18.559	#NAME?	8.9398e-05	0.0047179	--	sp|Q9ZVQ6|P2B10_ARATH F-box protein PP2-B10 OS=Arabidopsis thaliana GN=PP2B10 PE=1 SV=1//4.66312e-108
evm.TU.BraA06004501	95.1694	424.779	-2.1581	1.4043e-05	0.0009339	--	sp|Q9C5U0|AHK4_ARATH Histidine kinase 4 OS=Arabidopsis thaliana GN=AHK4 PE=1 SV=1//0
evm.TU.BraA06004547	27.3677	211.146	-2.9477	1.6368e-06	0.00013753	--	sp|Q9ZVF3|ML328_ARATH MLP-like protein 328 OS=Arabidopsis thaliana GN=MLP328 PE=2 SV=1//1.94639e-96
evm.TU.BraA06004632	0	208.743	#NAME?	1.4224e-23	1.0909e-20	--	sp|Q8GUN5|PHL1_ARATH Protein PHR1-LIKE 1 OS=Arabidopsis thaliana GN=PHL1 PE=1 SV=1//3.1509e-13
evm.TU.BraA06004677	0.716288	30.1733	-5.3966	1.1578e-05	0.00078592	--	-//-
evm.TU.BraA06004862	31.9568	3.17566	3.331	0.00085972	0.031113	--	sp|Q96533|ADHX_ARATH Alcohol dehydrogenase class-3 OS=Arabidopsis thaliana GN=ADH2 PE=1 SV=2//1.75248e-30
evm.TU.BraA06004908	73.2126	484.988	-2.7278	5.5248e-08	6.0346e-06	--	-//-
evm.TU.BraA06004937	503.605	1521.14	-1.5948	0.0012159	0.041393	--	sp|Q9FIG9|ARC6_ARATH Protein ACCUMULATION AND REPLICATION OF CHLOROPLASTS 6, chloroplastic OS=Arabidopsis thaliana GN=ARC6 PE=1 SV=1//0
evm.TU.BraA07000055	13.8808	98.6767	-2.8296	2.3367e-05	0.0014751	--	sp|F4IUG9|MYO13_ARATH Myosin-13 OS=Arabidopsis thaliana GN=XI-G PE=3 SV=1//0
evm.TU.BraA07000080	0	15.196	#NAME?	0.00050473	0.020237	--	sp|Q9ZNS4|PRB1_ARATH Pathogenesis-related protein 1 OS=Arabidopsis thaliana GN=PRB1 PE=2 SV=1//5.79689e-30
evm.TU.BraA07000132	0	89.8671	#NAME?	1.004e-11	1.9148e-09	--	sp|Q9LVM5|TTHL_ARATH Uric acid degradation bifunctional protein TTL OS=Arabidopsis thaliana GN=TTL PE=1 SV=1//7.49783e-12
evm.TU.BraA07000228	367.982	7575.77	-4.3637	1.0072e-17	3.8622e-15	--	sp|Q9SRE7|CML39_ARATH Calcium-binding protein CML39 OS=Arabidopsis thaliana GN=CML39 PE=2 SV=1//7.9859e-10
evm.TU.BraA07000272	0	65.8373	#NAME?	3.2467e-12	6.5745e-10	--	-//-
evm.TU.BraA07000288	0.772291	25.592	-5.0504	7.0999e-05	0.0038716	--	-//-
evm.TU.BraA07000292	5.19076	95.8919	-4.2074	6.0247e-09	7.7835e-07	--	sp|Q5BJY3|IN80C_RAT INO80 complex subunit C OS=Rattus norvegicus GN=Ino80c PE=2 SV=1//7.03306e-10
evm.TU.BraA07000293	0	88.6773	#NAME?	8.4037e-15	2.2948e-12	--	sp|P54609|CD48A_ARATH Cell division control protein 48 homolog A OS=Arabidopsis thaliana GN=CDC48A PE=1 SV=1//1.8805e-06
evm.TU.BraA07000451	0.358144	68.4896	-7.5792	7.5572e-10	1.1073e-07	--	sp|Q84V03|FB348_ARATH F-box protein At2g16365 OS=Arabidopsis thaliana GN=At2g16365 PE=2 SV=2//0
evm.TU.BraA07000452	0	16.4546	#NAME?	0.00027631	0.01222	--	sp|Q84V03|FB348_ARATH F-box protein At2g16365 OS=Arabidopsis thaliana GN=At2g16365 PE=2 SV=2//0
evm.TU.BraA07000485	0	45.7976	#NAME?	2.4672e-09	3.2694e-07	--	-//-
evm.TU.BraA07000517	2219.77	346.784	2.6783	0.0012019	0.041103	--	sp|Q39161|NIR_ARATH Ferredoxin--nitrite reductase, chloroplastic OS=Arabidopsis thaliana GN=NIR1 PE=1 SV=1//0
evm.TU.BraA07000522	0	106.098	#NAME?	7.8424e-14	1.9768e-11	--	-//-
evm.TU.BraA07000523	0	26.2376	#NAME?	3.4715e-06	0.00026567	--	-//-
evm.TU.BraA07000534	0	348.827	#NAME?	1.8451e-29	2.3143e-26	--	-//-
evm.TU.BraA07000632	462.337	134.289	1.7836	0.00022592	0.010453	--	sp|Q8GXZ3|Y5102_ARATH Serine/threonine-protein kinase At5g01020 OS=Arabidopsis thaliana GN=At5g01020 PE=1 SV=1//9.40232e-152
evm.TU.BraA07000703	2.38304	47.4666	-4.316	7.167e-06	0.00051257	--	sp|P19672|YQXC_BACSU Putative rRNA methyltransferase YqxC OS=Bacillus subtilis (strain 168) GN=yqxC PE=3 SV=3//2.55287e-57
evm.TU.BraA07000717	0	64.6611	#NAME?	4.6047e-12	9.1701e-10	--	sp|Q38931|FKB62_ARATH Peptidyl-prolyl cis-trans isomerase FKBP62 OS=Arabidopsis thaliana GN=FKBP62 PE=1 SV=2//5.86565e-38
evm.TU.BraA07000730	25.8258	326.945	-3.6622	2.2219e-10	3.6076e-08	--	-//-
evm.TU.BraA07000731	51.5764	196.294	-1.9282	0.00077014	0.028297	--	sp|O65282|CH10C_ARATH 20 kDa chaperonin, chloroplastic OS=Arabidopsis thaliana GN=CPN21 PE=1 SV=2//2.80092e-18
evm.TU.BraA07000836	0	97.8589	#NAME?	1.0401e-15	3.1504e-13	--	sp|B7SY83|PS1_ARATH FHA domain-containing protein PS1 OS=Arabidopsis thaliana GN=PS1 PE=2 SV=1//2.68847e-45
evm.TU.BraA07000838	0	71.5079	#NAME?	6.1419e-13	1.3582e-10	--	-//-
evm.TU.BraA07000876	0.913727	486.089	-9.0552	3.0829e-07	3.0279e-05	--	sp|Q9LK38|SEBP3_ARATH Selenium-binding protein 3 OS=Arabidopsis thaliana GN=SBP3 PE=2 SV=1//0
evm.TU.BraA07000881	438.453	1129.86	-1.3656	0.0012272	0.04164	--	sp|Q9LK43|TMK4_ARATH Receptor-like kinase TMK4 OS=Arabidopsis thaliana GN=TMK4 PE=1 SV=1//0
evm.TU.BraA07000933	58.9457	5.9325	3.3127	4.0773e-05	0.0023858	--	-//-
evm.TU.BraA07001020	0.358144	2527.25	-12.785	4.5953e-10	6.9304e-08	--	sp|P04778|CB1C_ARATH Chlorophyll a-b binding protein 1, chloroplastic OS=Arabidopsis thaliana GN=LHCB1.3 PE=1 SV=1//1.69078e-180
evm.TU.BraA07001021	9.79142	753.57	-6.2661	2.8143e-05	0.0017334	--	sp|P04778|CB1C_ARATH Chlorophyll a-b binding protein 1, chloroplastic OS=Arabidopsis thaliana GN=LHCB1.3 PE=1 SV=1//1.69078e-180
evm.TU.BraA07001026	392.998	90.4343	2.1196	3.9758e-05	0.002334	--	sp|P56812|PDCD5_MOUSE Programmed cell death protein 5 OS=Mus musculus GN=Pdcd5 PE=1 SV=3//3.57267e-26
evm.TU.BraA07001141	185.745	44.8487	2.0502	0.00010874	0.0055595	--	sp|Q8LG98|OTUBL_ARATH Ubiquitin thioesterase otubain-like OS=Arabidopsis thaliana GN=At1g28120 PE=2 SV=2//1.6365e-97
evm.TU.BraA07001159	37.1112	134.586	-1.8586	0.00088917	0.03205	--	sp|Q8LBC0|CCT13_ARATH Cyclin-T1-3 OS=Arabidopsis thaliana GN=CYCT1-3 PE=1 SV=2//0
evm.TU.BraA07001184	0	46.8376	#NAME?	1.0832e-09	1.5433e-07	--	sp|B7U179|ABAP1_ARATH ARMADILLO BTB ARABIDOPSIS PROTEIN 1 OS=Arabidopsis thaliana GN=ABAP1 PE=1 SV=1//7.8613e-31
evm.TU.BraA07001204	0	467.259	#NAME?	5.0728e-33	1.0756e-29	--	sp|Q6IV57|RN141_RAT RING finger protein 141 OS=Rattus norvegicus GN=Rnf141 PE=2 SV=1//1.13473e-06
evm.TU.BraA07001256	0	159.326	#NAME?	9.6119e-21	5.171e-18	--	-//-
evm.TU.BraA07001268	17.0361	133.908	-2.9746	2.7547e-06	0.00021539	--	sp|Q9C667|CPNB4_ARATH Chaperonin 60 subunit beta 4, chloroplastic OS=Arabidopsis thaliana GN=CPN60B4 PE=1 SV=1//7.7186e-14
evm.TU.BraA07001280	3.03316	33.1009	-3.448	0.00036033	0.015208	--	sp|Q9FZE4|CLE9_ARATH CLAVATA3/ESR (CLE)-related protein 9 OS=Arabidopsis thaliana GN=CLE9 PE=2 SV=2//3.98828e-30
evm.TU.BraA07001282	303.477	0	Inf	1.6205e-21	9.4211e-19	--	sp|Q8GXJ1|HDA15_ARATH Histone deacetylase 15 OS=Arabidopsis thaliana GN=HDA15 PE=2 SV=2//4.2222e-25
evm.TU.BraA07001288	0	27.1349	#NAME?	2.4995e-06	0.00019845	--	sp|Q84WP3|REM17_ARATH B3 domain-containing protein REM17 OS=Arabidopsis thaliana GN=REM17 PE=2 SV=2//7.34341e-15
evm.TU.BraA07001329	0	16.5099	#NAME?	0.0002905	0.012666	--	sp|Q93VR4|ML423_ARATH MLP-like protein 423 OS=Arabidopsis thaliana GN=MLP423 PE=2 SV=1//1.60992e-66
evm.TU.BraA07001336	0	16.2396	#NAME?	0.00025864	0.011595	--	sp|Q9FUS6|GSTUD_ARATH Glutathione S-transferase U13 OS=Arabidopsis thaliana GN=GSTU13 PE=2 SV=1//4.37388e-21
evm.TU.BraA07001349	0	106.476	#NAME?	1.8334e-16	6.1761e-14	--	-//-
evm.TU.BraA07001354	0	78.3651	#NAME?	6.3087e-10	9.3196e-08	--	sp|Q94A88|Y1397_ARATH UPF0725 protein At1g23970 OS=Arabidopsis thaliana GN=At1g23970 PE=2 SV=1//2.94408e-106
evm.TU.BraA07001432	0	66.7405	#NAME?	2.6009e-12	5.2965e-10	--	sp|Q96K19|RN170_HUMAN E3 ubiquitin-protein ligase RNF170 OS=Homo sapiens GN=RNF170 PE=1 SV=2//4.66504e-22
evm.TU.BraA07001467	117.726	23.6379	2.3163	0.0014542	0.048179	--	-//-
evm.TU.BraA07001565	0	43.5938	#NAME?	3.952e-09	5.18e-07	--	sp|Q9M9W3|PP19_ARATH Serine/threonine-protein phosphatase PP1 isozyme 9 OS=Arabidopsis thaliana GN=TOPP9 PE=2 SV=1//9.26875e-27
evm.TU.BraA07001580	3.83345	147.605	-5.267	8.6891e-14	2.175e-11	--	sp|Q9LNU1|CRSP_ARATH CO(2)-response secreted protease OS=Arabidopsis thaliana GN=CRSP PE=2 SV=1//0
[truncated: 308 more rows]

## Sheet: Table S9
Table S9 P2 vs F1 DEG
Gene_id	readcount_P2	readcount_F1	log2FoldChange	pval	padj	Gene Name	Blast swiss prot
Novel00003	10.541	95.3709	-3.1775	1.1307e-08	7.6554e-07	-//-
[truncated: 1,762 more rows]
