# Supplementary material for: Integrating Dynamic 3D Chromatin Architecture and Gene Expression Alterations Reveal Heterosis in Brassica rapa
Source: Int J Mol Sci. 2024 Feb 22;25(5):2568. doi: 10.3390/ijms25052568 (PMC10931744; doi:10.3390/ijms25052568)
Supplement: Supplementary file 1 [file ijms-25-02568-s001.zip › Supplmentary file 5.xlsx]

## Sheet: Table S10
Table S10 The expression levels of 296 DEGs were significantly differed between the F1 and its parents
Gene_id	readcount_P2	readcount_P1	readcount_F1	log2FoldChange	pval	padj	Gene Name	Blast swiss prot	Type
Novel00049	506.555	0	211.078	1.2629	0.00042334	0.011677	--	PREDICTED: serine/threonine-protein phosphatase 6 regulatory subunit 3-like [Camelina sativa]	B2P
Novel00129	84.6817	0	28.6388	1.5641	0.0015158	0.034231	-//-		B2P
Novel00167	86.1158	0	15.0322	2.5182	5.3151e-06	0.00023568	--	PREDICTED: uncharacterized protein LOC103845709 [Brassica rapa]	B2P
Novel00173	338.879	16.7463	121.82	1.476	0.00061023	0.015914	--	PREDICTED: G-type lectin S-receptor-like serine/threonine-protein kinase CES101 [Brassica rapa]>gi|685265506|ref|XP_009115064.1| PREDICTED: G-type lectin S-receptor-like serine/threonine-protein kinase CES101 [Brassica rapa]>gi|674913056|emb|CDY20174.1| BnaA01g28280D [Brassica napus]	B2P
Novel00602	146.06	2.22233	54.8541	1.4129	0.001233	0.028643	--	hypothetical protein EUTSA_v10021851mg [Eutrema salsugineum]>gi|557108464|gb|ESQ48771.1| hypothetical protein EUTSA_v10021851mg [Eutrema salsugineum]	B2P
Novel00684	369.337	13.6889	141.765	1.3814	0.00015124	0.0047377	--	SFR1 [Brassica oleracea var. viridis]	B2P
Novel00837	340.587	0	125.961	1.435	0.0022141	0.046572	--	BnaAnng28980D [Brassica napus]	B2P
Novel00882	96.776	0	29.9551	1.6918	0.00088181	0.021614	--	BnaCnng27550D [Brassica napus]	B2P
Novel00978	334.304	2.59466	117.746	1.5055	0.00090628	0.022093	--	BnaC03g16850D [Brassica napus]	B2P
Novel01077	167.11	0	63.881	1.3873	0.00051203	0.013689	--	BnaC08g43290D [Brassica napus]	B2P
Novel01130	448.185	0	203.199	1.1412	0.0010082	0.024064	-//-		B2P
Novel01138	914.868	21.479	422.487	1.1147	0.0010048	0.023997	--	PREDICTED: cathepsin B-like cysteine proteinase isoform X1 [Brassica rapa]	B2P
Novel01155	394.239	0	166.659	1.2422	0.00083002	0.02055	--	BnaC07g04870D [Brassica napus]	B2P
Novel01327	168.392	0	17.0602	3.3031	1.0908e-11	1.0847e-09	--	BnaC04g26030D [Brassica napus]	B2P
Novel01352	427.602	3.12733	187.961	1.1858	0.0011933	0.027809	--	disease resistance protein RPS5 [Arabidopsis thaliana]>gi|334182494|ref|NP_001184970.1| disease resistance protein RPS5 [Arabidopsis thaliana]>gi|46396675|sp|O64973.2|RPS5_ARATH RecName: Full=Disease resistance protein RPS5; AltName: Full=Resistance to Pseudomonas syringae protein 5; AltName: Full=pNd3/pNd10>gi|10086512|gb|AAG12572.1|AC022522_5 resistance to Pseudomonas syringae protein 5 [Arabid…	B2P
Novel01379	112.656	0	33.6174	1.7446	0.00024797	0.0072919	--	PREDICTED: uncharacterized protein LOC103839417 isoform X3 [Brassica rapa]	B2P
Novel01446	485.544	34.4065	211.13	1.2015	0.00085538	0.021121	--	BnaA09g51580D, partial [Brassica napus]	B2P
Novel01510	795.401	0	368.728	1.1091	0.0015055	0.034019	--	PREDICTED: uncharacterized protein LOC103867753 [Brassica rapa]	B2P
Novel01612	75.8162	0	25.7417	1.5584	0.0023597	0.049013	--	BnaC01g40940D [Brassica napus]	B2P
Novel01643	128.069	3.34038	48.4671	1.4018	0.0021275	0.045009	--	PREDICTED: uncharacterized protein LOC103840480 [Brassica rapa]>gi|674884159|emb|CDY48340.1| BnaA09g26810D [Brassica napus]	B2P
BraA01001812	146.084	0	51.5971	1.5014	0.00058322	0.015323	--	-//-	B2P
BraA01002027	420.689	25.4804	182.073	1.2082	0.0014621	0.033141	--	sp|Q9ZQ47|GRDP1_ARATH Glycine-rich domain-containing protein 1 OS=Arabidopsis thaliana GN=GRDP1 PE=2 SV=1//1.7245e-30	B2P
BraA01002783	842.868	0	384.903	1.1308	0.0014392	0.032745	--	-//-	B2P
BraA01003077	188.23	0.386145	43.2955	2.1202	8.5348e-07	4.3869e-05	--	sp|P0C8Y0|LUP3_ARATH Camelliol C synthase OS=Arabidopsis thaliana GN=CAMS1 PE=1 SV=1//2.54138e-06	B2P
BraA01003660	254.41	24.9532	112.66	1.1752	0.002181	0.046008	--	-//-	B2P
BraA01004753	246.204	10.3673	79.149	1.6372	0.0015696	0.035184	--	sp|Q9SRT9|RGP1_ARATH UDP-arabinopyranose mutase 1 OS=Arabidopsis thaliana GN=RGP1 PE=1 SV=1//0	B2P
BraA02000839	371.397	2.74118	69.1365	2.4254	7.8618e-10	6.2236e-08	--	sp|Q9FI14|TAO1_ARATH Disease resistance protein TAO1 OS=Arabidopsis thaliana GN=TAO1 PE=3 SV=1//1.48944e-28	B2P
BraA02001642	1727.73	93.3119	781.949	1.1437	0.00085932	0.021204	--	sp|Q9FLW9|PKP2_ARATH Plastidial pyruvate kinase 2 OS=Arabidopsis thaliana GN=PKP2 PE=1 SV=1//0	B2P
BraA02001887	119.465	0	35.9251	1.7335	0.00010863	0.0035395	--	sp|D7SFH9|GPDL2_ARATH Glycerophosphodiester phosphodiesterase protein kinase domain-containing GDPDL2 OS=Arabidopsis thaliana GN=GDPDL2 PE=1 SV=1//5.92118e-59	B2P
BraA02002337	8165.52	0	2487.73	1.7147	0.00010286	0.0033817	--	sp|Q9CAK1|RLM1B_ARATH Disease resistance protein RML1B OS=Arabidopsis thaliana GN=RLM1B PE=2 SV=1//3.49407e-07	B2P
BraA02003107	516.031	52.1143	228.04	1.1782	0.0014954	0.033825	--	sp|Q9LD90|CBF5_ARATH H/ACA ribonucleoprotein complex subunit 4 OS=Arabidopsis thaliana GN=CBF5 PE=1 SV=1//0	B2P
BraA02003936	181.826	0.277791	76.2163	1.2544	0.0022161	0.046587	--	sp|F4K4R6|GEX2_ARATH Protein GAMETE EXPRESSED 2 OS=Arabidopsis thaliana GN=GEX2 PE=2 SV=1//0	B2P
BraA03000153	397.105	31.5074	172.239	1.2051	0.00076044	0.019139	--	-//-	B2P
BraA03000730	250.072	0	33.4954	2.9003	2.5602e-11	2.408e-09	--	sp|Q9SUY0|FB244_ARATH F-box protein At4g22390 OS=Arabidopsis thaliana GN=At4g22390 PE=2 SV=3//6.68291e-158	B2P
BraA03000731	251.233	0.555583	68.1094	1.8831	3.897e-06	0.00017777	--	sp|Q9SUY0|FB244_ARATH F-box protein At4g22390 OS=Arabidopsis thaliana GN=At4g22390 PE=2 SV=3//5.02445e-172	B2P
BraA03000732	235.581	0	37.0829	2.6674	7.5101e-07	3.9098e-05	--	sp|Q9SUY0|FB244_ARATH F-box protein At4g22390 OS=Arabidopsis thaliana GN=At4g22390 PE=2 SV=3//3.04559e-174	B2P
BraA03000733	245.549	0	94.9443	1.3709	0.00060745	0.015857	--	sp|Q9SUY0|FB244_ARATH F-box protein At4g22390 OS=Arabidopsis thaliana GN=At4g22390 PE=2 SV=3//0	B2P
BraA03003690	1632.64	47.6248	805.861	1.0186	0.0022036	0.046377	--	sp|Q9LZ66|SIR_ARATH Sulfite reductase [ferredoxin], chloroplastic OS=Arabidopsis thaliana GN=SIR PE=1 SV=1//0	B2P
BraA03003870	319.178	0.277791	94.086	1.7623	0.00020898	0.0062874	--	sp|A5WBC0|RL34_PSYWF 50S ribosomal protein L34 OS=Psychrobacter sp. (strain PRwf-1) GN=rpmH PE=3 SV=1//1.94911e-12	B2P
BraA03004713	502.383	0	194.198	1.3713	0.00056264	0.014847	--	sp|Q9FLK2|CX5C3_ARATH Probable cytochrome c oxidase subunit 5C-3 OS=Arabidopsis thaliana GN=At5g61310 PE=2 SV=1//7.72281e-25	B2P
BraA04000278	160.21	0	56.899	1.4935	0.00073052	0.018501	--	sp|Q9LDA9|CAF2P_ARATH CRS2-associated factor 2, chloroplastic OS=Arabidopsis thaliana GN=At1g23400 PE=2 SV=1//5.49757e-51	B2P
BraA04001769	767.177	3.57456	129.89	2.5623	2.232e-08	1.4443e-06	--	-//-	B2P
BraA04003100	2537.96	345.239	1240.37	1.0329	0.0023642	0.049077	--	-//-	B2P
BraA05002294	191.182	0	66.2967	1.5279	0.00029039	0.0083577	--	-//-	B2P
BraA05003155	325.664	0	129.843	1.3266	0.00031766	0.0090851	--	sp|P87061|TEA1_SCHPO Tip elongation aberrant protein 1 OS=Schizosaccharomyces pombe (strain 972 / ATCC 24843) GN=tea1 PE=1 SV=1//6.62798e-09	B2P
BraA06003555	549.408	9.83688	193.412	1.5062	3.4127e-05	0.0012682	--	sp|P93788|REMO_SOLTU Remorin OS=Solanum tuberosum PE=1 SV=1//4.10229e-40	B2P
BraA07000132	213.586	0	95.6752	1.1586	0.0021019	0.044675	--	sp|Q9LVM5|TTHL_ARATH Uric acid degradation bifunctional protein TTL OS=Arabidopsis thaliana GN=TTL PE=1 SV=1//7.49783e-12	B2P
BraA07000292	282.469	5.19076	102.075	1.4685	0.00019279	0.0058436	--	sp|Q5BJY3|IN80C_RAT INO80 complex subunit C OS=Rattus norvegicus GN=Ino80c PE=2 SV=1//7.03306e-10	B2P
BraA07003853	535.11	0	42.8002	3.6441	5.2369e-07	2.7941e-05	--	sp|Q9FVQ1|NUCL1_ARATH Nucleolin 1 OS=Arabidopsis thaliana GN=NUCL1 PE=1 SV=1//1.1919e-10	B2P
BraA08000147	318.916	2.02489	122.588	1.3794	0.0003259	0.009287	--	-//-	B2P
BraA08001330	203.584	2.38304	56.2	1.857	3.4325e-05	0.0012692	--	sp|Q9FIS2|ZIP12_ARATH Probable zinc transporter 12 OS=Arabidopsis thaliana GN=ZIP12 PE=3 SV=1//2.4872e-80	B2P
BraA08001599	560.255	0	240.242	1.2216	0.00087357	0.021468	--	sp|O75643|U520_HUMAN U5 small nuclear ribonucleoprotein 200 kDa helicase OS=Homo sapiens GN=SNRNP200 PE=1 SV=2//3.738e-18	B2P
BraA09001740	6247.08	0.386145	2892.24	1.111	0.0017622	0.038532	--	sp|Q9LVZ3|ADS32_ARATH Probable lipid desaturase ADS3.2, chloroplastic OS=Arabidopsis thaliana GN=ADS3.2 PE=2 SV=3//4.13313e-176	B2P
BraA09003727	74.3095	0	19.891	1.9014	0.00061049	0.015914	--	sp|Q84VQ0|AGO9_ARATH Protein argonaute 9 OS=Arabidopsis thaliana GN=AGO9 PE=1 SV=2//8.42287e-08	B2P
BraA09006120	83.6958	0	26.3711	1.6662	0.00096298	0.023219	--	sp|D7KFC7|CSPLB_ARALL CASP-like protein 2A1 OS=Arabidopsis lyrata subsp. lyrata GN=ARALYDRAFT_471923 PE=3 SV=1//1.99231e-30	B2P
BraA09006161	266.121	1.13043	46.6314	2.5127	2.1628e-09	1.6375e-07	--	sp|Q9SA35|ALIS4_ARATH Putative ALA-interacting subunit 4 OS=Arabidopsis thaliana GN=ALIS4 PE=2 SV=2//0	B2P
BraA09006644	562.263	3.12733	130.495	2.1072	1.2647e-08	8.5155e-07	--	sp|O04244|Y4200_ARATH Uncharacterized protein At4g02000 OS=Arabidopsis thaliana GN=At4g02000 PE=2 SV=1//6.05613e-21	B2P
BraA10000021	1245.7	162.272	518.531	1.2645	0.00023686	0.0070161	--	sp|Q9ZTZ7|KEA1_ARATH K(+) efflux antiporter 1, chloroplastic OS=Arabidopsis thaliana GN=KEA1 PE=1 SV=2//3.37598e-111	B2P
Novel00003	10.541	95.3709	383.225	-3.1775	1.1307e-08	7.6554e-07	-//-		B2P
Novel00146	0.3236	37.2249	150.361	-6.8459	3.8874e-09	2.8317e-07	--	PREDICTED: agamous-like MADS-box protein AGL3 [Brassica rapa]	B2P
Novel00424	0	18.366	178.266	#NAME?	1.0006e-05	0.00041779	-//-		B2P
Novel00566	0.942322	22.0878	200.336	-4.5509	5.1901e-05	0.0018361	--	hypothetical protein EUTSA_v10014995mg [Eutrema salsugineum]>gi|557100898|gb|ESQ41261.1| hypothetical protein EUTSA_v10014995mg [Eutrema salsugineum]	B2P
Novel00575	0.593735	14.1124	83.7917	-4.571	0.0016986	0.037456	--	BnaA10g18400D [Brassica napus]	B2P
Novel00595	0	39.2946	140.752	#NAME?	9.0171e-11	7.7247e-09	--	PREDICTED: cysteine-rich receptor-like protein kinase 38 isoform X2 [Brassica rapa]	B2P
Novel00598	0.348587	69.1286	318.026	-7.6316	1.3188e-09	1.0262e-07	-//-		B2P
Novel00970	109.292	1173.31	4208.28	-3.4243	2.5003e-10	2.0644e-08	--	BnaA09g13390D [Brassica napus]	B2P
Novel01167	0	49.3533	200.908	#NAME?	1.6468e-12	1.7676e-10	-//-		B2P
Novel01281	8.718	74.2225	247.805	-3.0898	2.4569e-07	1.3858e-05	-//-		B2P
Novel01460	0.969054	62.6587	336.464	-6.0148	1.1635e-12	1.279e-10	--	BnaC08g27780D [Brassica napus]	B2P
Novel01629	0	32.072	172.229	#NAME?	6.4561e-09	4.5397e-07	--	hypothetical protein EUTSA_v10012075mg, partial [Eutrema salsugineum]>gi|557089933|gb|ESQ30641.1| hypothetical protein EUTSA_v10012075mg, partial [Eutrema salsugineum]	B2P
Novel01648	0	30.3242	123.625	#NAME?	1.3435e-08	8.9632e-07	--	BnaA10g18400D [Brassica napus]	B2P
BraA01001120	0.296867	50.6125	195.686	-7.4135	8.0752e-12	8.1633e-10	--	sp|O04147|CPD_ARATH Cyclic phosphodiesterase OS=Arabidopsis thaliana GN=At4g18930 PE=1 SV=1//3.74194e-107	B2P
BraA01001807	0.348587	36.7944	135.303	-6.7218	5.0471e-09	3.5975e-07	--	sp|O65351|SBT17_ARATH Subtilisin-like protease SBT1.7 OS=Arabidopsis thaliana GN=SBT1.7 PE=1 SV=1//1.59097e-89	B2P
BraA01002773	0	53.7775	209.698	#NAME?	1.9398e-13	2.291e-11	--	sp|Q8RXD4|BRCA1_ARATH Protein BREAST CANCER SUSCEPTIBILITY 1 homolog OS=Arabidopsis thaliana GN=BRCA1 PE=1 SV=1//9.42317e-31	B2P
BraA03004261	0	273.102	828.667	#NAME?	4.1359e-38	3.5101e-35	--	-//-	B2P
BraA03006140	0	37.0668	143.779	#NAME?	3.8472e-10	3.12e-08	--	-//-	B2P
BraA04000583	0.296867	22.7473	119.637	-6.2597	5.0675e-06	0.0002258	--	-//-	B2P
BraA05003347	27.8824	208.893	825.47	-2.9053	4.2829e-06	0.0001932	--	sp|Q54D08|LST8_DICDI Protein LST8 homolog OS=Dictyostelium discoideum GN=lst8 PE=1 SV=1//2.64756e-120	B2P
BraA05004398	0	11.2581	67.5649	#NAME?	0.00066484	0.017086	--	sp|P93000|GL23_ARATH Germin-like protein subfamily 2 member 3 OS=Arabidopsis thaliana GN=GLP8 PE=2 SV=1//6.66278e-119	B2P
BraA07002030	0.620467	80.3297	291.361	-7.0164	4.0015e-16	6.1101e-14	--	sp|Q8S8D8|Y2265_ARATH UPF0725 protein At2g20625 OS=Arabidopsis thaliana GN=At2g20625 PE=3 SV=1//2.04365e-16	B2P
BraA07002539	0.593735	209.775	721.141	-8.4648	5.808e-21	1.4321e-18	--	sp|Q8GU25|COMT1_ROSCH Caffeic acid 3-O-methyltransferase OS=Rosa chinensis GN=COMT1 PE=2 SV=1//9.26576e-57	B2P
BraA07003918	113.111	753.83	6619.45	-2.7365	2.7915e-07	1.5601e-05	--	-//-	B2P
BraA08001335	2.5301	98.475	362.764	-5.2825	2.6755e-15	3.7267e-13	--	sp|Q8W4H1|GAT26_ARATH GATA transcription factor 26 OS=Arabidopsis thaliana GN=GATA26 PE=2 SV=1//0	B2P
BraA08003447	43.7376	174.247	601.2	-1.9942	2.2082e-06	0.00010589	--	sp|P25865|UBC1_ARATH Ubiquitin-conjugating enzyme E2 1 OS=Arabidopsis thaliana GN=UBC1 PE=1 SV=1//5.41435e-110	B2P
BraA08003658	0	363.999	1129.71	#NAME?	5.0941e-44	6.6394e-41	--	sp|Q9SRX1|Y1277_ARATH UPF0725 protein At1g02770 OS=Arabidopsis thaliana GN=At1g02770 PE=2 SV=1//3.58623e-37	B2P
BraA09001952	0	107.495	482.17	#NAME?	2.771e-22	7.4356e-20	--	-//-	B2P
BraA09003227	5.45054	452.891	1284.43	-6.3766	7.4157e-36	5.1062e-33	--	sp|Q9S9Z7|P2C10_ARATH Probable protein phosphatase 2C 10 OS=Arabidopsis thaliana GN=At1g34750 PE=2 SV=1//0	B2P
BraA09003722	0.296867	662.446	1931.92	-11.124	9.8197e-55	3.2578e-51	--	sp|Q9FVQ1|NUCL1_ARATH Nucleolin 1 OS=Arabidopsis thaliana GN=NUCL1 PE=1 SV=1//2.67436e-11	B2P
BraA09005464	3.87622	31.9485	782.107	-3.043	0.00018058	0.0055287	--	-//-	B2P
BraA09006158	0	186.947	520.71	#NAME?	3.3549e-31	1.6324e-28	--	sp|Q9LSE2|ICE1_ARATH Transcription factor ICE1 OS=Arabidopsis thaliana GN=SCRM PE=1 SV=1//7.55469e-23	B2P
BraA10000924	0.645454	54.3037	174.661	-6.3946	9.4312e-12	9.4039e-10	--	sp|Q9FJD0|VP26A_ARATH Vacuolar protein sorting-associated protein 26A OS=Arabidopsis thaliana GN=VPS26A PE=2 SV=1//1.38106e-59	B2P
Novel00007	587.023	27.0948	4.4373	4.4885e-24	1.4121e-21	-//-			Down
Novel00496	27.3937	4.38526	2.6431	0.0011246	0.026444	--	PREDICTED: probable LRR receptor-like serine/threonine-protein kinase At1g67720 isoform X1 [Brassica rapa]>gi|685284422|ref|XP_009133112.1| PREDICTED: probable LRR receptor-like serine/threonine-protein kinase At1g67720 isoform X1 [Brassica rapa]>gi|685284424|ref|XP_009133113.1| PREDICTED: probable LRR receptor-like serine/threonine-protein kinase At1g67720 isoform X1 [Brassica rapa]		Down
Novel01091	30.2823	0	Inf	2.3019e-08	1.4816e-06	--	hypothetical protein [Arabidopsis thaliana]>gi|4263512|gb|AAD15338.1| hypothetical protein [Arabidopsis thaliana]>gi|7269777|emb|CAB77777.1| hypothetical protein [Arabidopsis thaliana]		Down
Novel01269	127.988	21.7177	2.5591	1.4708e-07	8.5741e-06	--	BnaCnng10660D [Brassica napus]		Down
Novel01580	14.1622	0	Inf	0.0001758	0.0054005	-//-			Down
Novel01581	245.219	10.9369	4.4868	7.406e-09	5.1481e-07	--	PREDICTED: disease resistance protein RFL1-like [Brassica rapa]		Down
BraA01001815	122.765	0.777554	7.3027	3.195e-21	8.1256e-19	--	sp|Q9SIV9|PPA10_ARATH Purple acid phosphatase 10 OS=Arabidopsis thaliana GN=PAP10 PE=2 SV=1//3.14746e-167		Down
BraA02000949	314.49	35.4904	3.1475	0.0019286	0.041474	--	-//-		Down
BraA02003703	344.436	101.78	1.7588	0.002058	0.043998	--	sp|Q9LK32|Y3721_ARATH Uncharacterized protein At3g27210 OS=Arabidopsis thaliana GN=Y-2 PE=1 SV=1//8.83657e-49		Down
BraA03000945	361.435	0	Inf	9.7357e-43	1.1103e-39	--	sp|A3KPF2|ANM14_ARATH Probable histone-arginine methyltransferase 1.4 OS=Arabidopsis thaliana GN=PRMT14 PE=1 SV=1//1.00719e-18		Down
BraA03001518	253.556	85.2038	1.5733	0.0022211	0.046664	--	sp|Q9FHH8|COL5_ARATH Zinc finger protein CONSTANS-LIKE 5 OS=Arabidopsis thaliana GN=COL5 PE=2 SV=2//4.15597e-08		Down
BraA04000134	198.991	0	Inf	1.4212e-31	7.2033e-29	--	sp|Q8L7L5|AHL11_ARATH AT-hook motif nuclear-localized protein 11 OS=Arabidopsis thaliana GN=AHL11 PE=2 SV=1//3.57508e-112		Down
BraA05000669	579.684	165.463	1.8088	0.00011926	0.0038346	--	sp|Q9FVC8|DAPA2_ARATH 4-hydroxy-tetrahydrodipicolinate synthase 2, chloroplastic OS=Arabidopsis thaliana GN=DHDPS2 PE=1 SV=2//0		Down
BraA05003016	180.296	30.1649	2.5794	0.0002381	0.0070415	--	sp|Q9LJX5|BRTL1_ARATH Probable mitochondrial adenine nucleotide transporter BTL1 OS=Arabidopsis thaliana GN=At3g20240 PE=2 SV=1//0		Down
BraA05003024	85.7231	0.355288	7.9146	6.0516e-17	9.9931e-15	--	sp|Q9SYN1|PEN6_ARATH Seco-amyrin synthase OS=Arabidopsis thaliana GN=PEN6 PE=1 SV=1//0		Down
BraA05003025	437.545	0.261932	10.706	4.7154e-16	7.1404e-14	--	sp|Q9FI39|THAD_ARATH Cytochrome P450 705A5 OS=Arabidopsis thaliana GN=CYP705A5 PE=2 SV=1//8.28101e-162		Down
BraA05003031	29.8731	0	Inf	1.1721e-06	5.9079e-05	--	sp|Q9FI39|THAD_ARATH Cytochrome P450 705A5 OS=Arabidopsis thaliana GN=CYP705A5 PE=2 SV=1//3.45922e-172		Down
BraA05003576	1176.43	367.794	1.6774	8.0487e-07	4.1664e-05	--	sp|Q9SEU6|TRXM4_ARATH Thioredoxin M4, chloroplastic OS=Arabidopsis thaliana GN=At3g15360 PE=2 SV=2//7.03633e-108		Down
BraA07004190	91.2108	13.7264	2.7323	3.3534e-07	1.8514e-05	--	sp|Q42563|APT2_ARATH Adenine phosphoribosyltransferase 2 OS=Arabidopsis thaliana GN=APT2 PE=1 SV=1//2.74848e-110		Down
BraA08000075	1069.67	383.626	1.4794	1.8732e-05	0.00074143	--	-//-		Down
BraA08001044	57.2956	0.879151	6.0262	2.8418e-11	2.6286e-09	--	sp|Q9C920|KDSB_ARATH 3-deoxy-manno-octulosonate cytidylyltransferase, mitochondrial OS=Arabidopsis thaliana GN=KDSB PE=1 SV=1//1.58328e-30		Down
BraA08001050	88.8444	0	Inf	4.7512e-19	9.527e-17	--	sp|Q93Z32|SIPL1_ARATH Signal peptide peptidase-like 1 OS=Arabidopsis thaliana GN=SPPL1 PE=2 SV=1//3.62547e-74		Down
BraA08002509	1606.45	710.484	1.177	0.00065108	0.016804	--	sp|Q1PEP5|NUCL2_ARATH Nucleolin 2 OS=Arabidopsis thaliana GN=NUCL2 PE=2 SV=1//9.14588e-06		Down
BraA08002900	117.5	34.4963	1.7681	0.0001391	0.0043952	--	sp|Q9FZJ3|FBK16_ARATH Putative F-box/kelch-repeat protein At1g27420 OS=Arabidopsis thaliana GN=At1g27420 PE=4 SV=2//1.32012e-143		Down
BraA09004041	11.6688	0	Inf	0.00088613	0.021675	--	sp|Q9FLS0|FB253_ARATH F-box protein At5g07610 OS=Arabidopsis thaliana GN=At5g07610 PE=2 SV=1//3.66462e-11		Down
BraA09005196	273.179	0.94613	8.1736	9.1606e-34	5.392e-31	--	sp|Q9LXS6|CISY2_ARATH Citrate synthase 2, peroxisomal OS=Arabidopsis thaliana GN=CSY2 PE=2 SV=1//2.30141e-08		Down
BraA09005484	1259.14	202.32	2.6377	1.0461e-13	1.26e-11	--	sp|Q9LZP9|CP122_ARATH Calvin cycle protein CP12-2, chloroplastic OS=Arabidopsis thaliana GN=CP12-2 PE=1 SV=1//4.95351e-68		Down
BraA09006056	490.327	113.846	2.1067	2.5615e-07	1.4426e-05	--	sp|Q9LPR4|LEU11_ARATH 2-isopropylmalate synthase 1, chloroplastic OS=Arabidopsis thaliana GN=IPMS1 PE=1 SV=2//0		Down
BraA09006058	1412.19	71.3239	4.3074	2.4778e-05	0.00094785	--	sp|Q9C9C5|RL63_ARATH 60S ribosomal protein L6-3 OS=Arabidopsis thaliana GN=RPL6C PE=2 SV=1//1.74484e-132		Down
BraA09006534	120.432	47.9336	1.3291	0.0017158	0.037721	--	sp|Q7X7A9|FB4_ARATH F-box protein At1g11270 OS=Arabidopsis thaliana GN=At1g11270 PE=2 SV=1//6.72341e-92		Down
BraA10000179	227.813	56.6513	2.0077	2.3714e-06	0.00011269	--	sp|Q9SA60|PPR6_ARATH Pentatricopeptide repeat-containing protein At1g03100, mitochondrial OS=Arabidopsis thaliana GN=At1g03100 PE=2 SV=1//0		Down
BraA10002907	73.4083	0.261932	8.1306	1.6179e-10	1.3636e-08	--	sp|Q8VZU3|SCP19_ARATH Serine carboxypeptidase-like 19 OS=Arabidopsis thaliana GN=SCPL19 PE=1 SV=1//2.53791e-06		Down
Novel00178	0	0.296867	48.1216	-7.3407	2.1908e-11	2.0875e-09	--	BnaA08g27760D [Brassica napus]	Up
Novel00242	0	0.890602	19.6612	-4.4644	0.000232	0.0069003	--	PREDICTED: 3-ketoacyl-CoA synthase 17 [Brassica rapa]	Up
Novel00322	0	0	157.802	#NAME?	2.8147e-28	1.1542e-25	--	BnaC05g38930D [Brassica napus]	Up
Novel00325	0	0	109.969	#NAME?	7.105e-12	7.263e-10	--	PREDICTED: putative ribonuclease H protein At1g65750 [Brassica rapa]	Up
Novel00348	0	0	17.2189	#NAME?	1.8945e-05	0.00074744	--	BnaA08g09090D [Brassica napus]	Up
Novel00353	0	0.296867	111.507	-8.5531	6.6247e-20	1.4564e-17	--	PREDICTED: putative nuclease HARBI1 [Brassica rapa]	Up
Novel00405	0	0	24.9373	#NAME?	2.8051e-06	0.00013192	--	PREDICTED: uncharacterized protein LOC104893919 [Beta vulgaris subsp. vulgaris]	Up
Novel00453	0	0	670.84	#NAME?	2.9166e-53	8.1877e-50	-//-		Up
Novel00460	0	0	40.0227	#NAME?	1.026e-10	8.7688e-09	-//-		Up
Novel00512	0	0	994.914	#NAME?	3.9242e-64	2.3868e-60	--	BnaC09g32200D [Brassica napus]	Up
Novel00559	182.658	158.898	686.585	-2.1113	1.3341e-07	7.8149e-06	--	PREDICTED: probable protein phosphatase 2C 67 [Brassica rapa]	Up
Novel00579	40.4266	81.0069	217.167	-1.4227	0.00063048	0.016365	--	PREDICTED: mitogen-activated protein kinase kinase kinase ANP1-like [Brassica rapa]	Up
Novel00613	0	0	17.5756	#NAME?	2.4771e-05	0.00094785	--	PREDICTED: uncharacterized protein LOC103864439 [Brassica rapa]	Up
Novel00616	0	0	2641.07	#NAME?	1.3355e-83	2.4369e-79	-//-		Up
Novel00617	2.15252	0	3889.17	#NAME?	4.0487e-91	1.4775e-86	--	PREDICTED: uncharacterized protein LOC104704856 [Camelina sativa]	Up
Novel00728	0	0	66.1499	#NAME?	9.9045e-16	1.4516e-13	--	BnaC01g21440D [Brassica napus]	Up
Novel00773	12.333	0.917334	98.9962	-6.7538	4.2126e-18	7.7254e-16	--	PREDICTED: probable LRR receptor-like serine/threonine-protein kinase At3g47570 [Brassica rapa]	Up
Novel00848	0	0	17.9151	#NAME?	1.5199e-05	0.00061359	--	BnaC02g06030D [Brassica napus]	Up
Novel00849	0	0	43.7101	#NAME?	1.259e-11	1.2351e-09	--	endonuclease/exonuclease/phosphatase family protein [Arabidopsis lyrata subsp. lyrata]>gi|297325197|gb|EFH55617.1| endonuclease/exonuclease/phosphatase family protein [Arabidopsis lyrata subsp. lyrata]	Up
Novel00929	0	0	29.6911	#NAME?	1.4758e-08	9.7924e-07	--	BnaC09g18960D [Brassica napus]	Up
Novel01065	0	0	49.8403	#NAME?	1.5959e-12	1.7181e-10	--	BnaA01g19840D [Brassica napus]	Up
Novel01066	0	0.348587	103.28	-8.2108	2.1559e-20	4.9483e-18	--	PREDICTED: uncharacterized protein LOC104784773 isoform X2 [Camelina sativa]	Up
Novel01120	0	0	28.277	#NAME?	6.7773e-08	4.1153e-06	--	BnaC08g03460D [Brassica napus]	Up
Novel01164	0	0	61.4747	#NAME?	5.1982e-15	7.0522e-13	--	hypothetical protein EUTSA_v10020552mg [Eutrema salsugineum]>gi|557108955|gb|ESQ49262.1| hypothetical protein EUTSA_v10020552mg [Eutrema salsugineum]	Up
Novel01165	0	0	1181.19	#NAME?	8.1943e-61	3.738e-57	--	BnaA07g09660D [Brassica napus]	Up
Novel01173	37.4414	37.8728	162.752	-2.1034	2.2812e-06	0.00010883	--	PREDICTED: uncharacterized protein LOC104704705 [Camelina sativa]	Up
Novel01298	4.45012	37.6252	161.483	-2.1016	1.5942e-06	7.8197e-05	--	PREDICTED: uncharacterized protein LOC103833540 isoform X2 [Brassica rapa]	Up
Novel01303	0	0	39.2309	#NAME?	1.4722e-10	1.2495e-08	--	BnaA08g27760D [Brassica napus]	Up
Novel01386	0.277791	1.29265	17.6917	-3.7747	0.0012921	0.029902	--	BnaC02g31260D [Brassica napus]	Up
Novel01393	15.5465	5.28559	192.641	-5.1877	3.2062e-21	8.1256e-19	-//-		Up
Novel01449	6.44701	5.09391	72.5684	-3.8325	2.5869e-09	1.9386e-07	--	PREDICTED: 50S ribosomal protein L18, chloroplastic-like [Fragaria vesca subsp. vesca]	Up
Novel01469	0	0	305.68	#NAME?	1.5021e-40	1.4426e-37	--	BnaA05g29350D [Brassica napus]	Up
Novel01505	4.23849	6.35808	60.2073	-3.2433	8.501e-07	4.3757e-05	--	BnaCnng34990D [Brassica napus]	Up
Novel01555	0	1.18747	31.4972	-4.7293	1.9354e-05	0.00076175	--	PREDICTED: uncharacterized protein LOC103867776 [Brassica rapa]	Up
Novel01577	25.2844	61.4315	208.563	-1.7634	3.7161e-05	0.001363	--	PREDICTED: pentatricopeptide repeat-containing protein At3g22470, mitochondrial-like [Brassica rapa]	Up
Novel01635	0	0	349.263	#NAME?	4.0749e-43	4.797e-40	--	BnaC05g34210D [Brassica napus]	Up
Novel01681	156.693	230.567	1061.31	-2.2026	0.0016799	0.037132	--	myrosinase [Brassica rapa subsp. pekinensis]	Up
Novel01721	0	8.8202	65.9323	-2.9021	9.2047e-05	0.0030677	--	BnaAnng00080D [Brassica napus]	Up
Novel01726	0	6.36157	196.063	-4.9458	2.7391e-20	6.2475e-18	--	BnaA04g04930D [Brassica napus]	Up
BraA01000270	#N/A	0.296867	88.9875	-8.2276	2.0757e-09	1.5748e-07	--	sp|Q66JG8|ALKB5_XENTR RNA demethylase ALKBH5 OS=Xenopus tropicalis GN=alkbh5 PE=2 SV=1//5.75095e-11	Up
BraA01000345	#N/A	0	24.6699	#NAME?	2.9318e-07	1.631e-05	--	-//-	Up
BraA01001476	#N/A	70.6672	212.902	-1.5911	0.0001027	0.0033797	--	sp|O65476|CRK16_ARATH Putative cysteine-rich receptor-like protein kinase 16 OS=Arabidopsis thaliana GN=CRK16 PE=3 SV=2//1.86201e-101	Up
BraA01001647	#N/A	50.2795	199.149	-1.9858	1.1928e-06	5.9876e-05	--	sp|Q9C5M8|PLY18_ARATH Probable pectate lyase 18 OS=Arabidopsis thaliana GN=At4g24780 PE=2 SV=2//0	Up
BraA01002767	#N/A	0	55.5379	#NAME?	1.5624e-11	1.5165e-09	--	sp|Q9XEC1|Y4443_ARATH Probable transposase-like protein At4g04430 OS=Arabidopsis thaliana GN=At4g04430 PE=3 SV=1//1.8795e-59	Up
BraA01002984	#N/A	0	30.0742	#NAME?	1.8624e-08	1.2158e-06	--	sp|Q9M146|MGP4_ARATH UDP-D-xylose:L-fucose alpha-1,3-D-xylosyltransferase MGP4 OS=Arabidopsis thaliana GN=MGP4 PE=2 SV=1//5.22737e-174	Up
BraA01003029	#N/A	162.808	394.334	-1.2763	0.00069418	0.017728	--	-//-	Up
BraA01003288	#N/A	61.6789	157.923	-1.3564	0.00097829	0.023524	--	-//-	Up
BraA01004098	#N/A	65.8765	1587.79	-4.5911	8.6774e-31	4.1667e-28	--	sp|Q9SCW1|BGAL1_ARATH Beta-galactosidase 1 OS=Arabidopsis thaliana GN=BGAL1 PE=1 SV=1//0	Up
BraA02000642	#N/A	5929.05	13435.9	-1.1802	0.00043885	0.011992	--	sp|P46690|GASA4_ARATH Gibberellin-regulated protein 4 OS=Arabidopsis thaliana GN=GASA4 PE=1 SV=2//3.73701e-51	Up
BraA02000741	#N/A	2.69854	109.1	-5.3373	5.6312e-16	8.4569e-14	--	sp|Q9LM66|XCP2_ARATH Xylem cysteine proteinase 2 OS=Arabidopsis thaliana GN=XCP2 PE=2 SV=2//8.8822e-34	Up
BraA02001213	#N/A	0.348587	98.7443	-8.146	7.4662e-18	1.3374e-15	--	sp|Q39547|CUCM1_CUCME Cucumisin OS=Cucumis melo PE=1 SV=1//0	Up
BraA02002001	#N/A	0	157.599	#NAME?	1.4943e-28	6.268e-26	--	sp|Q9ZSY2|DNJ15_ARATH Chaperone protein dnaJ 15 OS=Arabidopsis thaliana GN=ATJ15 PE=1 SV=1//0	Up
BraA02002616	#N/A	9.82943	75.1873	-2.9353	4.0712e-07	2.2175e-05	--	sp|Q6XJG8|PSD2B_ARATH 26S proteasome non-ATPase regulatory subunit 2 homolog B OS=Arabidopsis thaliana GN=RPN1B PE=1 SV=1//1.4564e-23	Up
BraA02002691	#N/A	0	111.239	#NAME?	1.5228e-22	4.21e-20	--	sp|Q8GYN9|MENB_ARATH 1,4-dihydroxy-2-naphthoyl-CoA synthase, peroxisomal OS=Arabidopsis thaliana GN=MENB PE=1 SV=2//7.04502e-08	Up
BraA02002943	#N/A	0	21.3707	#NAME?	1.9131e-06	9.2595e-05	--	-//-	Up
BraA02003217	#N/A	38.1127	793.42	-4.3797	3.151e-26	1.1499e-23	--	-//-	Up
BraA02003318	#N/A	5.1154	119.494	-4.5459	2.4909e-08	1.6004e-06	--	-//-	Up
BraA02003437	#N/A	4.20786	55.5284	-3.7221	1.5479e-07	8.9951e-06	--	-//-	Up
BraA02003534	#N/A	0	41.4317	#NAME?	5.2366e-11	4.6161e-09	--	sp|Q9C5Q9|P2A05_ARATH Protein PHLOEM PROTEIN 2-LIKE A5 OS=Arabidopsis thaliana GN=PP2A5 PE=2 SV=1//9.44979e-36	Up
BraA02003548	#N/A	0.296867	94.8004	-8.3189	0.0011687	0.027287	--	-//-	Up
BraA02003645	#N/A	42.4881	207.978	-2.2913	1.2576e-06	6.2613e-05	--	sp|P59468|LBD24_ARATH LOB domain-containing protein 24 OS=Arabidopsis thaliana GN=LBD24 PE=2 SV=1//1.07686e-62	Up
BraA02003861	#N/A	807.162	2725.8	-1.7557	0.00062329	0.016189	--	sp|Q8GS71|FRA1_ARATH Kinesin-like protein FRA1 OS=Arabidopsis thaliana GN=FRA1 PE=1 SV=1//0	Up
BraA02003898	#N/A	147.802	327.055	-1.1459	0.0022336	0.046873	--	sp|Q9SU40|SKU5_ARATH Monocopper oxidase-like protein SKU5 OS=Arabidopsis thaliana GN=SKU5 PE=1 SV=1//0	Up
BraA02003899	#N/A	0.3236	182.078	-9.1361	1.947e-25	6.8985e-23	--	-//-	Up
BraA02003900	#N/A	9.76899	258.568	-4.7262	7.7287e-09	5.3419e-07	--	sp|Q9LV66|Y5848_ARATH Uncharacterized protein At5g48480 OS=Arabidopsis thaliana GN=At5g48480 PE=1 SV=1//9.83585e-27	Up
BraA02003901	#N/A	2.20824	231.12	-6.7096	7.476e-18	1.3374e-15	--	-//-	Up
BraA03000439	#N/A	0.348587	22.2838	-5.9983	9.707e-06	0.00040671	--	sp|Q9LX16|EIL4_ARATH Putative ETHYLENE INSENSITIVE 3-like 4 protein OS=Arabidopsis thaliana GN=EIL4 PE=3 SV=1//0	Up
BraA03000540	#N/A	202.066	666.845	-1.7225	3.557e-06	0.00016369	--	-//-	Up
BraA03000781	#N/A	3.87971	38.8599	-3.3243	6.1852e-05	0.0021295	--	sp|Q9Z160|COG1_MOUSE Conserved oligomeric Golgi complex subunit 1 OS=Mus musculus GN=Cog1 PE=1 SV=3//6.27013e-16	Up
BraA03000827	#N/A	47.7333	167.508	-1.8112	4.012e-05	0.0014612	--	-//-	Up
BraA03000960	#N/A	98.7293	247.354	-1.325	0.00045845	0.012476	--	-//-	Up
BraA03001111	#N/A	2113.07	4751.08	-1.1689	0.0010605	0.025116	--	sp|Q9CR50|ZN363_MOUSE RING finger and CHY zinc finger domain-containing protein 1 OS=Mus musculus GN=Rchy1 PE=1 SV=1//8.34804e-69	Up
BraA03002458	#N/A	1.29265	40.4796	-4.9688	4.4436e-08	2.7768e-06	--	sp|P53665|ACPM1_ARATH Acyl carrier protein 1, mitochondrial OS=Arabidopsis thaliana GN=MTACP1 PE=2 SV=1//1.00712e-25	Up
BraA03003029	#N/A	108.961	455.002	-2.0621	7.9323e-08	4.7769e-06	--	sp|Q8LDW9|XTH9_ARATH Xyloglucan endotransglucosylase/hydrolase protein 9 OS=Arabidopsis thaliana GN=XTH9 PE=2 SV=2//6.21414e-18	Up
BraA03003131	#N/A	7.90585	115.535	-3.8693	6.169e-12	6.3596e-10	--	sp|Q9SYI0|SECA1_ARATH Protein translocase subunit SECA1, chloroplastic OS=Arabidopsis thaliana GN=SECA1 PE=2 SV=2//3.05758e-119	Up
BraA03003137	#N/A	2.23672	94.337	-5.3984	3.4521e-15	4.7719e-13	--	-//-	Up
BraA03003914	#N/A	81.6861	206.189	-1.3358	0.00090983	0.02215	--	sp|C0LGN2|Y3148_ARATH Probable leucine-rich repeat receptor-like serine/threonine-protein kinase At3g14840 OS=Arabidopsis thaliana GN=LRR-RLK PE=2 SV=1//6.05327e-113	Up
BraA03004464	#N/A	2794.89	18010.5	-2.688	3.13e-12	3.3013e-10	--	-//-	Up
BraA03004784	#N/A	0	42.8483	#NAME?	2.8662e-10	2.3453e-08	--	-//-	Up
BraA03005123	#N/A	0	44.7123	#NAME?	1.2472e-11	1.2268e-09	--	sp|O23252|IF4E1_ARATH Eukaryotic translation initiation factor 4E-1 OS=Arabidopsis thaliana GN=EIF4E1 PE=1 SV=1//2.86942e-72	Up
BraA03005435	#N/A	0.296867	55.616	-7.5495	3.588e-11	3.2251e-09	--	sp|O49561|G2OX8_ARATH Gibberellin 2-beta-dioxygenase 8 OS=Arabidopsis thaliana GN=GA2OX8 PE=1 SV=2//8.40763e-37	Up
BraA04000651	#N/A	0	19.9827	#NAME?	0.0001006	0.0033224	--	-//-	Up
BraA04001328	#N/A	2.63528	64.6777	-4.6172	2.4816e-10	2.0536e-08	--	sp|Q9LW26|Y3684_ARATH Acyltransferase-like protein At3g26840, chloroplastic OS=Arabidopsis thaliana GN=At3g26840 PE=2 SV=1//0	Up
BraA04001572	#N/A	3.45267	96.139	-4.7993	1.4193e-13	1.6872e-11	--	sp|Q9FFG9|FB282_ARATH Putative F-box protein At5g44220 OS=Arabidopsis thaliana GN=At5g44220 PE=3 SV=1//7.67698e-11	Up
BraA04001676	#N/A	23.0668	220.968	-3.2599	5.9824e-13	6.7802e-11	--	sp|P34881|DNMT1_ARATH DNA (cytosine-5)-methyltransferase 1 OS=Arabidopsis thaliana GN=DMT1 PE=1 SV=1//0	Up
BraA04002055	#N/A	0	152.094	#NAME?	9.3131e-28	3.6943e-25	--	-//-	Up
BraA04003299	#N/A	12.2933	107.633	-3.1302	0.0002725	0.0079241	--	sp|Q9ZNV4|CYB5C_ARATH Cytochrome B5 isoform C OS=Arabidopsis thaliana GN=CYTB5-C PE=1 SV=1//5.58925e-70	Up
BraA04003326	#N/A	33.0427	271.698	-3.0396	1.8076e-12	1.9345e-10	--	sp|O82245|TSPO_ARATH Translocator protein homolog OS=Arabidopsis thaliana GN=TSPO PE=1 SV=1//1.06183e-109	Up
BraA04003336	#N/A	0.994041	44.4238	-5.4819	3.7518e-09	2.7494e-07	--	-//-	Up
BraA05000243	#N/A	0	55.9072	#NAME?	7.7797e-14	9.5272e-12	--	-//-	Up
BraA05000256	#N/A	0	27.8487	#NAME?	7.6149e-08	4.601e-06	--	sp|Q8VZR7|PTR30_ARATH Protein NRT1/ PTR FAMILY 5.1 OS=Arabidopsis thaliana GN=NPF5.1 PE=2 SV=2//5.23203e-105	Up
BraA05000295	#N/A	0	41.5104	#NAME?	6.5472e-11	5.6754e-09	--	sp|P14381|YTX2_XENLA Transposon TX1 uncharacterized 149 kDa protein OS=Xenopus laevis PE=3 SV=1//2.97077e-08	Up
BraA05001235	#N/A	0	49.1163	#NAME?	1.2783e-12	1.3925e-10	--	sp|P43297|RD21A_ARATH Cysteine proteinase RD21a OS=Arabidopsis thaliana GN=RD21A PE=1 SV=1//0	Up
BraA05001502	#N/A	8.53802	134.937	-3.9822	1.0774e-13	1.2933e-11	--	sp|Q39010|KSG6_ARATH Shaggy-related protein kinase zeta OS=Arabidopsis thaliana GN=ASK6 PE=2 SV=2//0	Up
BraA05001927	#N/A	0.593735	96.3284	-7.342	1.5868e-18	2.985e-16	--	sp|O81020|NPC2_ARATH Non-specific phospholipase C2 OS=Arabidopsis thaliana GN=NPC2 PE=2 SV=1//2.11475e-157	Up
BraA05001928	#N/A	0	64.1085	#NAME?	1.3058e-15	1.8986e-13	--	-//-	Up
BraA05001929	#N/A	0	75.4395	#NAME?	1.3597e-17	2.3741e-15	--	-//-	Up
BraA05001930	#N/A	0	21.6794	#NAME?	1.456e-06	7.161e-05	--	sp|O81020|NPC2_ARATH Non-specific phospholipase C2 OS=Arabidopsis thaliana GN=NPC2 PE=2 SV=1//2.48742e-08	Up
BraA05002671	#N/A	0.697174	27.947	-5.325	1.1789e-06	5.9258e-05	--	sp|P10978|POLX_TOBAC Retrovirus-related Pol polyprotein from transposon TNT 1-94 OS=Nicotiana tabacum PE=2 SV=1//7.76278e-09	Up
BraA05002977	#N/A	1.34263	32.458	-4.5954	1.4526e-06	7.161e-05	--	sp|F4JEQ1|GPDL5_ARATH Glycerophosphodiester phosphodiesterase GDPDL5 OS=Arabidopsis thaliana GN=GDPDL5 PE=2 SV=1//0	Up
BraA05003026	#N/A	18.8588	235.875	-3.6447	2.0158e-15	2.8625e-13	--	sp|Q9LJY7|C75AK_ARATH Cytochrome P450 705A20 OS=Arabidopsis thaliana GN=CYP705A20 PE=2 SV=1//0	Up
BraA05003144	#N/A	0	17.5291	#NAME?	2.2781e-05	0.00088068	--	-//-	Up
BraA05003181	#N/A	35.6035	154.927	-2.1215	1.4376e-06	7.0995e-05	--	sp|Q8W4J9|RPP8_ARATH Disease resistance protein RPP8 OS=Arabidopsis thaliana GN=RPP8 PE=1 SV=2//5.85287e-131	Up
BraA05003357	#N/A	2.01482	27.7784	-3.7852	4.2832e-05	0.0015507	--	sp|Q9SWE5|HAL3A_ARATH Phosphopantothenoylcysteine decarboxylase OS=Arabidopsis thaliana GN=HAL3A PE=1 SV=1//2.90557e-144	Up
BraA05003695	#N/A	2.63528	65.678	-4.6394	7.9626e-11	6.8505e-09	--	sp|Q9LJG3|ESM1_ARATH GDSL esterase/lipase ESM1 OS=Arabidopsis thaliana GN=ESM1 PE=1 SV=1//0	Up
BraA06000285	#N/A	0	19.6322	#NAME?	8.2334e-06	0.00034979	--	sp|F4KAB8|MCM6_ARATH DNA replication licensing factor MCM6 OS=Arabidopsis thaliana GN=MCM6 PE=1 SV=1//3.18277e-68	Up
BraA06000306	#N/A	40.6055	176.985	-2.1239	0.00018091	0.0055294	--	-//-	Up
BraA06000518	#N/A	1.51107	23.8171	-3.9784	0.00015089	0.0047307	--	sp|Q42546|DPNP1_ARATH SAL1 phosphatase OS=Arabidopsis thaliana GN=SAL1 PE=1 SV=1//1.77009e-47	Up
BraA06002248	#N/A	1665.5	3407.14	-1.0326	0.0015715	0.035206	--	sp|Q96290|MSSP1_ARATH Monosaccharide-sensing protein 1 OS=Arabidopsis thaliana GN=MSSP1 PE=1 SV=2//0	Up
BraA06002636	#N/A	74.6964	222.306	-1.5734	0.0002027	0.0061185	--	-//-	Up
BraA06002992	#N/A	54.8034	858.899	-3.9702	5.2905e-24	1.6224e-21	--	-//-	Up
BraA06003415	#N/A	0	18.1469	#NAME?	9.8095e-06	0.00041006	--	sp|Q9SH52|SPZ1_ARATH Serpin-Z1 OS=Arabidopsis thaliana GN=At1g64030 PE=2 SV=2//5.67145e-153	Up
BraA06003447	#N/A	0	14.8982	#NAME?	8.4105e-05	0.0028315	--	sp|P16128|Y4849_ARATH Uncharacterized protein At4g18490 OS=Arabidopsis thaliana GN=At4g18490 PE=2 SV=3//1.5889e-11	Up
BraA06003576	#N/A	0	14.8916	#NAME?	0.00012467	0.0039758	--	sp|Q5K654|CLF1_PARBR Pre-mRNA-splicing factor CLF1 OS=Paracoccidioides brasiliensis GN=CLF1 PE=3 SV=1//2.14165e-06	Up
BraA06003979	#N/A	0.296867	36.5755	-6.9449	4.2249e-09	3.0471e-07	--	sp|P0C8S1|RP8L2_ARATH Probable disease resistance RPP8-like protein 2 OS=Arabidopsis thaliana GN=RPP8L2 PE=3 SV=1//5.75833e-16	Up
BraA06004472	#N/A	0	19.7525	#NAME?	4.9398e-06	0.00022065	--	sp|Q9ZVQ6|P2B10_ARATH F-box protein PP2-B10 OS=Arabidopsis thaliana GN=PP2B10 PE=1 SV=1//4.66312e-108	Up
BraA06004501	#N/A	171.936	452.162	-1.395	0.00015922	0.0049453	--	sp|Q9C5U0|AHK4_ARATH Histidine kinase 4 OS=Arabidopsis thaliana GN=AHK4 PE=1 SV=1//0	Up
BraA06004547	#N/A	1.2944	224.81	-7.4403	1.2766e-18	2.4265e-16	--	sp|Q9ZVF3|ML328_ARATH MLP-like protein 328 OS=Arabidopsis thaliana GN=MLP328 PE=2 SV=1//1.94639e-96	Up
BraA06004908	#N/A	89.15	516.24	-2.5337	2.8451e-11	2.6286e-09	--	-//-	Up
BraA07000055	#N/A	30.8581	105.041	-1.7672	0.00032599	0.009287	--	sp|F4IUG9|MYO13_ARATH Myosin-13 OS=Arabidopsis thaliana GN=XI-G PE=3 SV=1//0	Up
BraA07000522	#N/A	2.9124	112.969	-5.2776	7.1421e-10	5.6662e-08	--	-//-	Up
BraA07000523	#N/A	0.917334	27.9342	-4.9284	5.5661e-06	0.00024444	--	-//-	Up
BraA07001184	#N/A	0	49.87	#NAME?	7.3676e-13	8.2477e-11	--	sp|B7U179|ABAP1_ARATH ARMADILLO BTB ARABIDOPSIS PROTEIN 1 OS=Arabidopsis thaliana GN=ABAP1 PE=1 SV=1//7.8613e-31	Up
BraA07001329	#N/A	0	17.5756	#NAME?	2.4771e-05	0.00094785	--	sp|Q93VR4|ML423_ARATH MLP-like protein 423 OS=Arabidopsis thaliana GN=MLP423 PE=2 SV=1//1.60992e-66	Up
BraA07001336	#N/A	0	17.2939	#NAME?	5.2067e-05	0.0018394	--	sp|Q9FUS6|GSTUD_ARATH Glutathione S-transferase U13 OS=Arabidopsis thaliana GN=GSTU13 PE=2 SV=1//4.37388e-21	Up
BraA07001349	#N/A	8.60651	113.323	-3.7189	1.7899e-11	1.728e-09	--	-//-	Up
BraA07001354	#N/A	0	83.4098	#NAME?	2.7012e-10	2.2252e-08	--	sp|Q94A88|Y1397_ARATH UPF0725 protein At1g23970 OS=Arabidopsis thaliana GN=At1g23970 PE=2 SV=1//2.94408e-106	Up
BraA07001565	#N/A	0	46.3997	#NAME?	4.8222e-12	5.0138e-10	--	sp|Q9M9W3|PP19_ARATH Serine/threonine-protein phosphatase PP1 isozyme 9 OS=Arabidopsis thaliana GN=TOPP9 PE=2 SV=1//9.26875e-27	Up
BraA07001580	#N/A	27.6972	157.13	-2.5041	4.7618e-08	2.9554e-06	--	sp|Q9LNU1|CRSP_ARATH CO(2)-response secreted protease OS=Arabidopsis thaliana GN=CRSP PE=2 SV=1//0	Up
BraA07001617	#N/A	65.582	255.545	-1.9622	7.1208e-07	3.7284e-05	--	sp|Q9STV4|CIPK8_ARATH CBL-interacting serine/threonine-protein kinase 8 OS=Arabidopsis thaliana GN=CIPK8 PE=1 SV=1//8.29914e-19	Up
BraA07001625	#N/A	0	39.0393	#NAME?	2.7572e-10	2.2663e-08	--	sp|O64483|SIRK_ARATH Senescence-induced receptor-like serine/threonine-protein kinase OS=Arabidopsis thaliana GN=SIRK PE=2 SV=1//0	Up
BraA07003325	#N/A	0	20.2582	#NAME?	3.2208e-06	0.00015012	--	-//-	Up
BraA07003691	#N/A	0.348587	32.6078	-6.5476	4.5057e-08	2.806e-06	--	sp|Q9M2N5|DSLE_ARATH Zinc finger BED domain-containing protein DAYSLEEPER OS=Arabidopsis thaliana GN=HAT PE=1 SV=1//1.44668e-06	Up
BraA07003964	#N/A	9.54585	216.051	-4.5004	4.2199e-19	8.5083e-17	--	sp|P50699|TLPH_ARATH Thaumatin-like protein OS=Arabidopsis thaliana GN=At1g18250 PE=2 SV=2//9.1877e-64	Up
BraA07004110	#N/A	113.62	286.325	-1.3334	0.00055233	0.014635	--	sp|Q9SAK2|KSB_ARATH Ent-kaur-16-ene synthase, chloroplastic OS=Arabidopsis thaliana GN=GA2 PE=1 SV=1//0	Up
BraA08000262	#N/A	0	38.3656	#NAME?	2.9957e-10	2.4403e-08	--	-//-	Up
BraA08000503	#N/A	1.31939	96.1848	-6.1879	2.2972e-11	2.1775e-09	--	-//-	Up
BraA08000757	#N/A	0	33.4575	#NAME?	1.7807e-09	1.3624e-07	--	-//-	Up
BraA08001235	#N/A	1.31764	112.944	-6.4215	7.0886e-19	1.3834e-16	--	sp|Q3KRG3|TSR2_DANRE Pre-rRNA-processing protein TSR2 homolog OS=Danio rerio GN=tsr2 PE=2 SV=1//1.75081e-11	Up
BraA08001237	#N/A	26.2317	128.524	-2.2926	0.00064482	0.016684	--	-//-	Up
BraA08001393	#N/A	0	13.5216	#NAME?	0.00021212	0.0063696	--	sp|P42744|ULA1_ARATH NEDD8-activating enzyme E1 regulatory subunit OS=Arabidopsis thaliana GN=AXR1 PE=1 SV=1//1.98559e-47	Up
BraA08001459	#N/A	1.18747	16.2606	-3.7754	0.0020838	0.044372	--	-//-	Up
BraA08001660	#N/A	0	478.752	#NAME?	2.5252e-49	4.6077e-46	--	-//-	Up
BraA08002222	#N/A	8.60651	170.216	-4.3058	1.2479e-16	1.9975e-14	--	-//-	Up
BraA08002767	#N/A	19.2644	4044.33	-7.7138	1.0041e-64	7.3285e-61	--	sp|Q9C7N5|GDL14_ARATH GDSL esterase/lipase At1g29660 OS=Arabidopsis thaliana GN=At1g29660 PE=2 SV=1//0	Up
BraA08002982	#N/A	27.8777	96.0989	-1.7854	0.00092267	0.022403	--	sp|Q9LQY3|P24D9_ARATH Transmembrane emp24 domain-containing protein p24delta9 OS=Arabidopsis thaliana GN=At1g26690 PE=2 SV=1//8.75513e-124	Up
BraA08003124	#N/A	3.23425	107.835	-5.0593	9.7351e-16	1.4326e-13	--	-//-	Up
BraA08003989	#N/A	21.8002	278.053	-3.6729	2.5803e-07	1.451e-05	--	sp|P13917|7SB1_SOYBN Basic 7S globulin OS=Glycine max GN=BG PE=1 SV=2//7.81091e-72	Up
BraA09000174	#N/A	0.348587	35.2827	-6.6613	5.7576e-09	4.0879e-07	--	sp|Q8GUQ8|XDH1_ARATH Xanthine dehydrogenase 1 OS=Arabidopsis thaliana GN=XDH1 PE=1 SV=1//3.26928e-125	Up
BraA09000282	#N/A	0	340.456	#NAME?	1.1207e-42	1.2393e-39	--	-//-	Up
BraA09000876	#N/A	56.6357	241.111	-2.0899	3.6272e-07	1.9966e-05	--	sp|Q8LGG0|FKB12_ARATH Peptidyl-prolyl cis-trans isomerase FKBP12 OS=Arabidopsis thaliana GN=FKBP12 PE=1 SV=2//6.60989e-48	Up
BraA09000999	#N/A	0.348587	228.886	-9.3589	1.5938e-20	3.7525e-18	--	-//-	Up
BraA09001169	#N/A	0	44.8319	#NAME?	1.4226e-11	1.3882e-09	--	-//-	Up
BraA09001187	#N/A	80.5181	503.842	-2.6456	4.9581e-05	0.0017636	--	sp|Q9FYB5|DNJ11_ARATH Chaperone protein dnaJ 11, chloroplastic OS=Arabidopsis thaliana GN=ATJ11 PE=1 SV=2//2.09148e-48	Up
BraA09002084	#N/A	144.517	336.873	-1.221	0.0014251	0.032504	--	sp|Q9ZUU4|CP29B_ARATH RNA-binding protein CP29B, chloroplastic OS=Arabidopsis thaliana GN=CP29B PE=1 SV=1//4.38757e-10	Up
BraA09002273	#N/A	0	326.244	#NAME?	9.669e-42	1.0082e-38	--	-//-	Up
BraA09002296	#N/A	0	220.219	#NAME?	2.3911e-30	1.1187e-27	--	-//-	Up
BraA09002302	#N/A	0	92.4312	#NAME?	7.1015e-20	1.5519e-17	--	sp|Q8GWT4|ANM15_ARATH Protein arginine N-methyltransferase 1.5 OS=Arabidopsis thaliana GN=PMRT15 PE=1 SV=2//2.45648e-14	Up
BraA09002317	#N/A	0	349.706	#NAME?	1.9341e-43	2.3528e-40	--	sp|Q9SYS7|CRK39_ARATH Putative cysteine-rich receptor-like protein kinase 39 OS=Arabidopsis thaliana GN=CRK39 PE=3 SV=1//1.51425e-31	Up
BraA09004277	#N/A	455.025	1028.05	-1.1759	0.0017915	0.039085	--	sp|Q941R6|MLP31_ARATH MLP-like protein 31 OS=Arabidopsis thaliana GN=MLP31 PE=2 SV=2//3.50656e-76	Up
BraA09004315	#N/A	88.7431	320.341	-1.8519	0.00015542	0.0048519	--	sp|Q05196|PABP5_ARATH Polyadenylate-binding protein 5 OS=Arabidopsis thaliana GN=PAB5 PE=1 SV=3//1.33914e-06	Up
BraA09005523	#N/A	26.5828	503.357	-4.243	9.673e-15	1.2698e-12	--	-//-	Up
BraA09005524	#N/A	399.945	2456.53	-2.6187	5.6488e-11	4.9436e-09	--	sp|Q9SYU4|PEX10_ARATH Peroxisome biogenesis factor 10 OS=Arabidopsis thaliana GN=PEX10 PE=1 SV=1//2.14856e-10	Up
BraA09005574	#N/A	342.428	856.426	-1.3225	0.00027123	0.0078933	--	sp|Q9SYU4|PEX10_ARATH Peroxisome biogenesis factor 10 OS=Arabidopsis thaliana GN=PEX10 PE=1 SV=1//3.33204e-10	Up
BraA09005934	#N/A	163.784	377.255	-1.2037	0.0012604	0.029261	--	sp|Q9SIV3|GLK1_ARATH Transcription activator GLK1 OS=Arabidopsis thaliana GN=GLK1 PE=1 SV=2//1.04837e-171	Up
BraA09006102	#N/A	0.3236	101.186	-8.2886	5.9646e-20	1.3192e-17	--	-//-	Up
BraA09006509	#N/A	3.00886	89.6636	-4.8972	0.00020572	0.0062046	--	sp|O22715|AP1M2_ARATH AP-1 complex subunit mu-2 OS=Arabidopsis thaliana GN=AP1M2 PE=1 SV=1//0	Up
BraA09006510	#N/A	3.88145	92.71	-4.5781	7.7281e-13	8.6248e-11	--	sp|Q5U780|LIP_BACSP Lipase OS=Bacillus sp. PE=1 SV=2//1.6133e-14	Up
BraA09006588	#N/A	1.31939	19.5108	-3.8863	0.00057921	0.01524	--	-//-	Up
BraA10001373	#N/A	7.64899	59.091	-2.9496	4.1982e-06	0.00019009	--	sp|Q9FHW2|SWC6_ARATH SWR1 complex subunit 6 OS=Arabidopsis thaliana GN=SWC6 PE=1 SV=1//3.81886e-103	Up
BraA10001432	#N/A	0	16.6559	#NAME?	4.4028e-05	0.0015869	--	sp|Q9LR74|NAC6_ARATH NAC domain-containing protein 6 OS=Arabidopsis thaliana GN=NAC006 PE=1 SV=1//2.4728e-07	Up
BraA10001545	#N/A	4.86851	55.7946	-3.5186	1.9546e-07	1.1233e-05	--	-//-	Up
BraA10003098	#N/A	21.3861	107.706	-2.3324	4.9234e-05	0.0017546	--	sp|Q501F9|P2C67_ARATH Probable protein phosphatase 2C 67 OS=Arabidopsis thaliana GN=At5g02760 PE=2 SV=1//1.02925e-56	Up
