# Supplementary material for: Integrating Dynamic 3D Chromatin Architecture and Gene Expression Alterations Reveal Heterosis in Brassica rapa
Source: Int J Mol Sci. 2024 Feb 22;25(5):2568. doi: 10.3390/ijms25052568 (PMC10931744; doi:10.3390/ijms25052568)
Supplement: Supplementary file 1 [file ijms-25-02568-s001.zip › Supplmentary file 6.xlsx]

## Sheet: Table S11
Table S11 102 DEGs shared by 082 vs W30, F1 vs 082, F1 vs W30
Gene_id	readcount_P1	readcount_P2	readcount_F1	MPH	Type
Novel00003	394.154	10.1151	89.5907	202.134	down
Novel00049	0	485.215	198.303	242.608	down
Novel00129	0	81.08	26.9028	40.54	down
Novel00146	154.598	0.311138	34.9684	77.4544	down
Novel00167	0	82.6001	14.1188	41.3	down
Novel00173	17.2122	324.256	114.462	170.734	down
Novel00424	183.332	0	17.2551	91.666	down
Novel00566	205.882	0.902087	20.7437	103.392	down
Novel00575	86.1774	0.57023	13.2566	43.3738	down
Novel00595	144.711	0	36.9078	72.3555	down
Novel00598	326.751	0.331857	64.9413	163.541	down
Novel00602	2.28607	140.02	51.5386	71.1532	down
Novel00684	14.0841	353.77	133.191	183.927	down
Novel00837	0	326.238	118.325	163.119	down
Novel00882	0	92.6026	28.1339	46.3013	down
Novel00970	4327.79	104.991	1102.14	2216.39	down
Novel00978	2.67524	320.653	110.608	161.664	down
Novel01077	0	159.955	60.0282	79.9774	down
Novel01130	0	429.065	190.897	214.532	down
Novel01138	22.0811	877.048	396.84	449.565	down
Novel01155	0	377.757	156.558	188.879	down
Novel01167	206.565	0	46.3655	103.282	down
Novel01281	254.793	8.34238	69.7239	131.568	down
Novel01327	0	161.192	16.0348	80.5961	down
Novel01352	3.21389	410.07	176.585	206.642	down
Novel01379	0	107.982	31.5895	53.9908	down
Novel01446	35.3916	465.291	198.349	250.341	down
Novel01460	346.004	0.92811	58.8644	173.466	down
Novel01510	0	761.803	346.393	380.901	down
Novel01612	0	72.6303	24.1828	36.3152	down
Novel01629	177.145	0	30.1307	88.5726	down
Novel01643	3.42648	122.663	45.5295	63.0445	down
Novel01648	127.178	0	28.4894	63.5892	down
evm.TU.BraA01001120	201.143	0.285115	47.5465	100.714	down
evm.TU.BraA01001807	139.147	0.331857	34.565	69.7394	down
evm.TU.BraA01001812	0	139.811	48.4768	69.9055	down
evm.TU.BraA01002027	26.2053	403.158	171.038	214.682	down
evm.TU.BraA01002773	215.715	0	50.5156	107.858	down
evm.TU.BraA01002783	0	807.706	361.598	403.853	down
evm.TU.BraA01003029	0	156.168	370.435	78.0838	H2P
evm.TU.BraA01003077	0.398247	180.401	40.6742	90.3998	down
evm.TU.BraA01003660	25.6781	243.88	105.845	134.779	down
evm.TU.BraA01004098	310.123	63.2191	1491.49	186.671	H2P
evm.TU.BraA01004753	10.6508	235.552	74.3665	123.101	down
evm.TU.BraA02000839	2.81564	355.951	64.9484	179.383	down
evm.TU.BraA02001642	96.0281	1654.09	734.521	875.061	down
evm.TU.BraA02001887	0	114.427	33.7512	57.2137	down
evm.TU.BraA02002337	0	7830.77	2337.2	3915.38	down
evm.TU.BraA02003107	53.5108	494.004	214.225	273.758	down
evm.TU.BraA02003936	0.285759	174.221	71.5957	87.2531	down
evm.TU.BraA03000153	32.3566	380.527	161.8	206.442	down
evm.TU.BraA03000730	0	239.609	31.4713	119.805	down
evm.TU.BraA03000731	0.571518	240.547	63.9975	120.559	down
evm.TU.BraA03000732	0	225.424	34.8466	112.712	down
evm.TU.BraA03000733	0	235.304	89.1963	117.652	down
evm.TU.BraA03000827	0	45.7199	157.378	22.86	H2P
evm.TU.BraA03003690	48.9708	1563.73	757.103	806.349	down
evm.TU.BraA03003870	0.285759	305.387	88.4016	152.837	down
evm.TU.BraA03004261	852.291	0	256.557	426.146	down
evm.TU.BraA03004464	209.084	2677.02	16917.1	1443.05	H2P
evm.TU.BraA03004713	0	480.774	182.435	240.387	down
evm.TU.BraA03006140	147.878	0	34.8215	73.9388	down
evm.TU.BraA04000134	39.035	190.653	0	114.844	down
evm.TU.BraA04000278	0	153.517	53.4573	76.7585	down
evm.TU.BraA04000583	123.062	0.285115	21.3653	61.6734	down
evm.TU.BraA04001769	3.67292	735.687	122.03	369.68	down
evm.TU.BraA04003100	354.939	2431.88	1165.24	1393.41	down
evm.TU.BraA05002294	0	182.976	62.2881	91.4878	down
evm.TU.BraA05003026	0.285759	18.0435	221.604	9.16464	H2P
evm.TU.BraA05003155	0	312.029	121.984	156.014	down
evm.TU.BraA05003347	849.197	26.6975	196.237	437.947	down
evm.TU.BraA05004398	69.4403	0	10.5765	34.7202	down
evm.TU.BraA06002992	233.29	52.4999	806.804	142.895	H2P
evm.TU.BraA06003555	10.1385	526.429	181.707	268.284	down
evm.TU.BraA07000132	0	204.653	89.8671	102.326	down
evm.TU.BraA07000292	5.33644	270.751	95.8919	138.044	down
evm.TU.BraA07002030	299.63	0.596253	75.4568	150.113	down
evm.TU.BraA07002539	741.374	0.57023	197.035	370.972	down
evm.TU.BraA07003853	0	513.329	40.1927	256.664	down
evm.TU.BraA07003918	6802.09	108.589	708.191	3455.34	down
evm.TU.BraA08000147	2.08158	305.367	115.179	153.724	down
evm.TU.BraA08001330	2.44861	195.133	52.7868	98.7909	down
evm.TU.BraA08001335	373.149	2.42115	92.5007	187.785	down
evm.TU.BraA08001599	0	536.998	225.736	268.499	down
evm.TU.BraA08002767	987.098	18.438	3799.48	502.768	H2P
evm.TU.BraA08003447	618.109	41.8845	163.673	329.997	down
evm.TU.BraA08003658	1161.53	0	341.956	580.765	down
evm.TU.BraA09000999	48.2818	0.331857	214.982	24.3068	H2P
evm.TU.BraA09001740	0.398247	5979.8	2717.58	2990.1	down
evm.TU.BraA09001952	496.042	0	100.98	248.021	down
evm.TU.BraA09002084	0.969765	138.426	316.483	69.698	H2P
evm.TU.BraA09003227	1320.73	5.23616	425.487	662.983	down
evm.TU.BraA09003722	1986.74	0.285115	622.298	993.511	down
evm.TU.BraA09003727	0	71.2182	18.6911	35.6091	down
evm.TU.BraA09005464	804.473	3.71244	30.0168	404.093	down
evm.TU.BraA09006102	19.2609	0.311138	95.0524	9.78601	H2P
evm.TU.BraA09006120	0	80.1106	24.7789	40.0553	down
evm.TU.BraA09006158	535.699	0	175.618	267.849	down
evm.TU.BraA09006161	1.16352	255.1	43.8046	128.132	down
evm.TU.BraA09006644	3.21389	538.902	122.607	271.058	down
evm.TU.BraA10000021	166.86	1193.17	487.174	680.014	down
evm.TU.BraA10000924	179.645	0.616972	51.0111	90.1307	down
