# Supplementary material for: Integrating Dynamic 3D Chromatin Architecture and Gene Expression Alterations Reveal Heterosis in Brassica rapa
Source: Int J Mol Sci. 2024 Feb 22;25(5):2568. doi: 10.3390/ijms25052568 (PMC10931744; doi:10.3390/ijms25052568)
Supplement: Supplementary file 1 [file ijms-25-02568-s001.zip › Supplmentary file 7 .xlsx]

## Sheet: Table S12
Table S12 Description of homologous genes in Arabidopsis Thaliana
Gene ID	Arabidopsis thaliana	Description	GO Biological Process
BraA01003029	AT5G16250	transmembrane protein	Developmental growth, regulation of cellular biosynthetic process, regulation of macromolecule biosynthetic process, regulation of primary metabolic process, tissue development
BraA01004098	AT3G13750	beta-galactosidase, glycosyl hydrolase family 35 The mRNA is cell-to-cell mobile	carboxylic acid metabolic process, regulation of RNA metabolic process, regulation of gene expression, response to light intensity
BraA03000827	AT5G17090	Cystatin/monellin superfamily protein	biological_process
BraA03004464	AT2G05540	Glycine-rich protein family;	carboxylic acid metabolic process, defense response to other organism, response to light stimulus, response to temperature stimulus
BraA05003026	AT3G20140	member of CYP705A	heme binding, iron ion binding, oxidoreductase activity, acting on paired donors, with incorporation or reduction of molecular oxygen, NAD(P)H as one donor, and incorporation of one atom of oxygen
BraA06002992	AT5G62280	DUF1442 family protein (DUF1442)	developmental growth, plant epidermis development, root morphogenesis
BraA08002767	AT1G29660	GDSL-motif	systemic acquired resistance
BraA09000999	AT5G66800	membrane-associated kinase regulator-like protein	aromatic compound biosynthetic process, cellular response to organic substance, defense response to other organism, lipid biosynthetic process, monocarboxylic acid metabolic process, organic cyclic compound biosynthetic process, secondary metabolite biosynthetic process, signaling, tissue development
BraA09002084	AT2G37220	Encodes a chloroplast RNA binding protein. A substrate of the type III effector HopU1 (mono-ADP-ribosyltransferase). Protein is tyrosine-phosphorylated and its phosphorylation state is modulated in response to ABA in Arabidopsis thaliana seeds.	innate immune response, response to abscisic acid, response to cold
BraA09006102	AT3G23760	transferring glycosyl group transferase	cellular lipid metabolic process, cellular nitrogen compound biosynthetic process, lipid biosynthetic process, macromolecule biosynthetic process, monocarboxylic acid biosynthetic process, organonitrogen compound biosynthetic process, response to light stimulus
