# Supplementary material for: Integrating Dynamic 3D Chromatin Architecture and Gene Expression Alterations Reveal Heterosis in Brassica rapa
Source: Int J Mol Sci. 2024 Feb 22;25(5):2568. doi: 10.3390/ijms25052568 (PMC10931744; doi:10.3390/ijms25052568)
Supplement: Supplementary file 1 [file ijms-25-02568-s001.zip › Supplmentary file 8.xlsx]

## Sheet: Table S13
Table S13 GO analysis of the DEGs between P1 (082) and F1
GO_accession	Description	Term_type	Over_represented_pValue	Corrected_pValue	DEG_item	DEG_list	Bg_item	Bg_list	Up	Up_Gene_names	Down	Down_Gene_names
GO:0043531	ADP binding	molecular_function	6.0468e-05	0.28613	15	660	227	31861	3	Novel01581,BraA02002026,BraA01001778	12	Novel01072,Novel00553,evm.TU.BraA05003165,evm.TU.BraA01001163,evm.TU.BraA05003181,Novel01351,Novel01352,evm.TU.BraA02002337,evm.TU.BraA06003974,evm.TU.BraA02002338,evm.TU.BraA06003979,Novel00219
GO:0016702	oxidoreductase activity, acting on single donors with incorporation of molecular oxygen, incorporation of two atoms of oxygen	molecular_function	0.00044658	1	7	660	67	31861	0		7	evm.TU.BraA10000966,evm.TU.BraA07002947,evm.TU.BraA08000143,evm.TU.BraA02000973,evm.TU.BraA02001939,evm.TU.BraA05000238,evm.TU.BraA07001908
GO:0009733	response to auxin	biological_process	0.00077829	1	11	660	150	31861	1	BraA05003837	10	evm.TU.BraA02000820,evm.TU.BraA02000825,evm.TU.BraA01000018,evm.TU.BraA09005896,evm.TU.BraA01000016,evm.TU.BraA02000822,evm.TU.BraA02000824,evm.TU.BraA02000823,evm.TU.BraA03000875,evm.TU.BraA02000819
GO:0016701	oxidoreductase activity, acting on single donors with incorporation of molecular oxygen	molecular_function	0.0010317	1	8	660	100	31861	0		8	evm.TU.BraA05000238,evm.TU.BraA02000973,evm.TU.BraA02001939,evm.TU.BraA10000966,evm.TU.BraA03005660,evm.TU.BraA07001908,evm.TU.BraA08000143,evm.TU.BraA07002947
GO:0045735	nutrient reservoir activity	molecular_function	0.0014135	1	7	660	79	31861	1	BraA05004398	6	evm.TU.BraA07001908,evm.TU.BraA03002873,evm.TU.BraA07002653,evm.TU.BraA02000973,evm.TU.BraA01003138,evm.TU.BraA03002872
GO:0008236	serine-type peptidase activity	molecular_function	0.001843	1	20	660	474	31861	7	BraA09000310,BraA10002907,BraA04001915,BraA01001807,BraA01001186,BraA03000957,BraA09003722	13	evm.TU.BraA06002804,evm.TU.BraA09000963,evm.TU.BraA02001088,evm.TU.BraA08001054,evm.TU.BraA07001580,evm.TU.BraA09005771,evm.TU.BraA02000887,evm.TU.BraA03003893,evm.TU.BraA10002402,evm.TU.BraA04001328,evm.TU.BraA02001213,evm.TU.BraA09000965,evm.TU.BraA01002900
GO:0017171	serine hydrolase activity	molecular_function	0.001843	1	20	660	474	31861	7	BraA09000310,BraA10002907,BraA04001915,BraA01001186,BraA01001807,BraA09003722,BraA03000957	13	evm.TU.BraA06002804,evm.TU.BraA02001088,evm.TU.BraA09000963,evm.TU.BraA08001054,evm.TU.BraA02000887,evm.TU.BraA03003893,evm.TU.BraA09005771,evm.TU.BraA07001580,evm.TU.BraA10002402,evm.TU.BraA04001328,evm.TU.BraA02001213,evm.TU.BraA09000965,evm.TU.BraA01002900
GO:0051213	dioxygenase activity	molecular_function	0.0028908	1	7	660	92	31861	0		7	evm.TU.BraA07002947,evm.TU.BraA10000966,evm.TU.BraA08000143,evm.TU.BraA02000973,evm.TU.BraA02001939,evm.TU.BraA05000238,evm.TU.BraA07001908
GO:0016788	hydrolase activity, acting on ester bonds	molecular_function	0.0037259	1	45	660	1447	31861	10	BraA02001886,BraA01001778,BraA07001141,BraA07002044,BraA06000079,BraA08000493,Novel00007,BraA09003713,BraA01001120,BraA01001112	35	evm.TU.BraA06002804,evm.TU.BraA09006298,evm.TU.BraA03000163,evm.TU.BraA10002082,evm.TU.BraA03003337,evm.TU.BraA05003485,evm.TU.BraA03000356,evm.TU.BraA06004376,Novel00353,evm.TU.BraA10001891,Novel01742,evm.TU.BraA09006484,evm.TU.BraA02002466,evm.TU.BraA09002039,evm.TU.BraA09005776,evm.TU.BraA05001927,evm.TU.BraA10003022,evm.TU.BraA05000978,Novel00949,evm.TU.BraA01000940,evm.TU.BraA02003160,evm.TU…
GO:0010851	cyclase regulator activity	molecular_function	0.0038005	1	2	660	5	31861	1	BraA01001112	1	evm.TU.BraA03005170
GO:0010853	cyclase activator activity	molecular_function	0.0038005	1	2	660	5	31861	1	BraA01001112	1	evm.TU.BraA03005170
GO:0030249	guanylate cyclase regulator activity	molecular_function	0.0038005	1	2	660	5	31861	1	BraA01001112	1	evm.TU.BraA03005170
GO:0030250	guanylate cyclase activator activity	molecular_function	0.0038005	1	2	660	5	31861	1	BraA01001112	1	evm.TU.BraA03005170
GO:0006928	movement of cell or subcellular component	biological_process	0.00555	1	13	660	282	31861	2	BraA09000841,BraA01001186	11	evm.TU.BraA06002697,evm.TU.BraA02003861,evm.TU.BraA10000564,evm.TU.BraA02000415,evm.TU.BraA05000115,evm.TU.BraA06000631,evm.TU.BraA02004248,evm.TU.BraA09000421,evm.TU.BraA09000379,evm.TU.BraA07001256,evm.TU.BraA01001163
GO:0042221	response to chemical	biological_process	0.0059519	1	21	660	537	31861	1	BraA05003837	20	evm.TU.BraA06000320,evm.TU.BraA06002292,evm.TU.BraA01000016,evm.TU.BraA09005896,evm.TU.BraA01000018,evm.TU.BraA02000820,evm.TU.BraA02000819,evm.TU.BraA02002338,evm.TU.BraA04003104,evm.TU.BraA03000875,evm.TU.BraA05001189,Novel00219,evm.TU.BraA09006220,evm.TU.BraA04000638,evm.TU.BraA10000564,evm.TU.BraA02000824,evm.TU.BraA02000822,evm.TU.BraA10001989,evm.TU.BraA02000825,evm.TU.BraA02000823
GO:0042578	phosphoric ester hydrolase activity	molecular_function	0.0069797	1	16	660	391	31861	4	BraA02001886,BraA01001120,BraA01001778,BraA07001141	12	evm.TU.BraA05002977,evm.TU.BraA10002082,evm.TU.BraA02001887,Novel01742,evm.TU.BraA10003022,Novel01072,evm.TU.BraA02002337,evm.TU.BraA09006294,evm.TU.BraA08003077,evm.TU.BraA09002126,evm.TU.BraA06000326,evm.TU.BraA05000978
GO:0044262	cellular carbohydrate metabolic process	biological_process	0.0071217	1	12	660	258	31861	0		12	evm.TU.BraA02004248,evm.TU.BraA10002334,evm.TU.BraA05004601,evm.TU.BraA10000505,evm.TU.BraA10000503,evm.TU.BraA06003357,evm.TU.BraA01004753,evm.TU.BraA03005170,evm.TU.BraA02002662,evm.TU.BraA01004266,evm.TU.BraA03005660,evm.TU.BraA10000506
GO:0009725	response to hormone	biological_process	0.0077578	1	11	660	209	31861	1	BraA05003837	10	evm.TU.BraA03000875,evm.TU.BraA02000823,evm.TU.BraA02000819,evm.TU.BraA02000824,evm.TU.BraA01000018,evm.TU.BraA02000825,evm.TU.BraA02000822,evm.TU.BraA01000016,evm.TU.BraA09005896,evm.TU.BraA02000820
GO:0009719	response to endogenous stimulus	biological_process	0.0085049	1	11	660	212	31861	1	BraA05003837	10	evm.TU.BraA02000824,evm.TU.BraA02000823,evm.TU.BraA03000875,evm.TU.BraA02000819,evm.TU.BraA02000820,evm.TU.BraA02000825,evm.TU.BraA01000018,evm.TU.BraA09005896,evm.TU.BraA01000016,evm.TU.BraA02000822
GO:0034637	cellular carbohydrate biosynthetic process	biological_process	0.0093826	1	9	660	174	31861	0		9	evm.TU.BraA01004753,evm.TU.BraA03005170,evm.TU.BraA01004266,evm.TU.BraA02002662,evm.TU.BraA10000506,evm.TU.BraA10002334,evm.TU.BraA05004601,evm.TU.BraA10000503,evm.TU.BraA10000505
GO:0004252	serine-type endopeptidase activity	molecular_function	0.01002	1	11	660	239	31861	6	BraA01001186,BraA01001807,BraA09003722,BraA03000957,BraA09000310,BraA04001915	5	evm.TU.BraA02001213,evm.TU.BraA09000965,evm.TU.BraA01002900,evm.TU.BraA07001580,evm.TU.BraA09000963
GO:0005246	calcium channel regulator activity	molecular_function	0.010174	1	3	660	22	31861	0		3	evm.TU.BraA05001189,Novel01138,evm.TU.BraA09005757
GO:0005992	trehalose biosynthetic process	biological_process	0.012882	1	4	660	45	31861	0		4	evm.TU.BraA10000505,evm.TU.BraA10000506,evm.TU.BraA10000503,evm.TU.BraA02002662
GO:0003777	microtubule motor activity	molecular_function	0.014022	1	6	660	100	31861	0		6	evm.TU.BraA09000421,evm.TU.BraA02004248,evm.TU.BraA06002697,evm.TU.BraA02003861,evm.TU.BraA01001163,evm.TU.BraA05000115
GO:0030246	carbohydrate binding	molecular_function	0.014744	1	12	660	287	31861	2	BraA06002295,BraA02001886	10	evm.TU.BraA01004100,evm.TU.BraA01004098,evm.TU.BraA09001533,evm.TU.BraA01003988,evm.TU.BraA06002292,evm.TU.BraA06002291,evm.TU.BraA10001534,evm.TU.BraA09001475,Novel01374,evm.TU.BraA10001541
GO:0010033	response to organic substance	biological_process	0.015856	1	11	660	234	31861	1	BraA05003837	10	evm.TU.BraA02000820,evm.TU.BraA02000825,evm.TU.BraA01000018,evm.TU.BraA02000822,evm.TU.BraA09005896,evm.TU.BraA01000016,evm.TU.BraA02000824,evm.TU.BraA03000875,evm.TU.BraA02000823,evm.TU.BraA02000819
GO:0055114	oxidation-reduction process	biological_process	0.016045	1	72	660	2733	31861	12	BraA09003749,BraA08000546,BraA05003347,BraA08003655,BraA05003031,BraA03004429,BraA05003576,Novel00424,Novel00010,BraA07000517,BraA05003025,BraA08000286	60	evm.TU.BraA02001144,evm.TU.BraA03005660,evm.TU.BraA01001215,evm.TU.BraA08003649,evm.TU.BraA01004020,evm.TU.BraA05004166,evm.TU.BraA08000143,evm.TU.BraA01001187,evm.TU.BraA01000535,evm.TU.BraA10000041,evm.TU.BraA07001908,evm.TU.BraA05004142,Novel01747,evm.TU.BraA10000966,evm.TU.BraA06002213,evm.TU.BraA03002116,evm.TU.BraA10002595,evm.TU.BraA03006496,evm.TU.BraA05001589,evm.TU.BraA08000869,evm.TU.B…
GO:0004668	protein-arginine deiminase activity	molecular_function	0.016504	1	2	660	10	31861	2	BraA10002831,BraA02002416	0
GO:0031411	gas vesicle	cellular_component	0.017393	1	2	660	10	31861	0		2	Novel00285,Novel00680
GO:0007018	microtubule-based movement	biological_process	0.017504	1	6	660	105	31861	0		6	evm.TU.BraA02003861,evm.TU.BraA02004248,evm.TU.BraA09000421,evm.TU.BraA06002697,evm.TU.BraA05000115,evm.TU.BraA01001163
GO:0005212	structural constituent of eye lens	molecular_function	0.018241	1	2	660	10	31861	0		2	evm.TU.BraA05003161,Novel00049
GO:0016051	carbohydrate biosynthetic process	biological_process	0.019941	1	11	660	264	31861	2	BraA08000546,BraA07002708	9	evm.TU.BraA03005170,evm.TU.BraA01004266,evm.TU.BraA02002662,evm.TU.BraA10000506,evm.TU.BraA01004753,evm.TU.BraA10000505,evm.TU.BraA10000503,evm.TU.BraA05004601,evm.TU.BraA10002334
GO:0031342	negative regulation of cell killing	biological_process	0.020094	1	1	660	1	31861	0		1	evm.TU.BraA02002338
GO:0008430	selenium binding	molecular_function	0.020404	1	2	660	11	31861	1	BraA05003347	1	evm.TU.BraA07000876
GO:0003883	CTP synthase activity	molecular_function	0.020545	1	2	660	11	31861	0		2	evm.TU.BraA01001223,evm.TU.BraA07000731
GO:0005991	trehalose metabolic process	biological_process	0.02081	1	4	660	52	31861	0		4	evm.TU.BraA02002662,evm.TU.BraA10000503,evm.TU.BraA10000505,evm.TU.BraA10000506
GO:0000052	citrulline metabolic process	biological_process	0.020816	1	1	660	1	31861	1	BraA02002416	0
GO:0018101	protein citrullination	biological_process	0.020816	1	1	660	1	31861	1	BraA02002416	0
GO:0019240	citrulline biosynthetic process	biological_process	0.020816	1	1	660	1	31861	1	BraA02002416	0
GO:0008312	7S RNA binding	molecular_function	0.020944	1	3	660	28	31861	1	BraA05000516	2	evm.TU.BraA10003022,evm.TU.BraA05002077
GO:0048500	signal recognition particle	cellular_component	0.020944	1	3	660	28	31861	1	BraA05000516	2	evm.TU.BraA10003022,evm.TU.BraA05002077
GO:0060962	regulation of ribosomal protein gene transcription from RNA polymerase II promoter	biological_process	0.021018	1	1	660	1	31861	0		1	evm.TU.BraA07000730
GO:0016824	hydrolase activity, acting on acid halide bonds	molecular_function	0.021907	1	1	660	1	31861	0		1	evm.TU.BraA07002730
GO:0019120	hydrolase activity, acting on acid halide bonds, in C-halide compounds	molecular_function	0.021907	1	1	660	1	31861	0		1	evm.TU.BraA07002730
GO:0006952	defense response	biological_process	0.023504	1	14	660	365	31861	1	BraA08003888	13	evm.TU.BraA02001944,evm.TU.BraA09004277,evm.TU.BraA06004376,evm.TU.BraA07001329,Novel00094,evm.TU.BraA07003416,evm.TU.BraA09005757,evm.TU.BraA02002174,evm.TU.BraA02003160,evm.TU.BraA06004547,evm.TU.BraA08003068,evm.TU.BraA04000493,Novel01008
GO:0005199	structural constituent of cell wall	molecular_function	0.024535	1	3	660	31	31861	0		3	evm.TU.BraA07002560,evm.TU.BraA04003104,evm.TU.BraA07003915
GO:0046537	2,3-bisphosphoglycerate-independent phosphoglycerate mutase activity	molecular_function	0.024911	1	2	660	12	31861	0		2	evm.TU.BraA07001021,evm.TU.BraA07001020
GO:0009664	plant-type cell wall organization	biological_process	0.025596	1	4	660	55	31861	0		4	evm.TU.BraA07002560,evm.TU.BraA03004669,evm.TU.BraA07003915,evm.TU.BraA04003104
GO:0071669	plant-type cell wall organization or biogenesis	biological_process	0.025596	1	4	660	55	31861	0		4	evm.TU.BraA07003915,evm.TU.BraA03004669,evm.TU.BraA04003104,evm.TU.BraA07002560
GO:0008661	1-deoxy-D-xylulose-5-phosphate synthase activity	molecular_function	0.026357	1	2	660	13	31861	0		2	evm.TU.BraA03004934,evm.TU.BraA03004249
GO:0016744	transferase activity, transferring aldehyde or ketonic groups	molecular_function	0.026357	1	2	660	13	31861	0		2	evm.TU.BraA03004249,evm.TU.BraA03004934
GO:0046906	tetrapyrrole binding	molecular_function	0.027322	1	20	660	614	31861	4	BraA05003031,BraA05003025,BraA03004429,BraA07000517	16	evm.TU.BraA01000355,evm.TU.BraA02003052,evm.TU.BraA06004233,evm.TU.BraA03002946,evm.TU.BraA05003026,evm.TU.BraA10002595,evm.TU.BraA03006496,evm.TU.BraA01003295,evm.TU.BraA05000681,Novel00219,evm.TU.BraA01001215,evm.TU.BraA03003690,evm.TU.BraA03006011,evm.TU.BraA09000379,evm.TU.BraA03002116,evm.TU.BraA03001714
GO:0019855	calcium channel inhibitor activity	molecular_function	0.027925	1	2	660	13	31861	0		2	evm.TU.BraA09005757,evm.TU.BraA05001189
GO:0001906	cell killing	biological_process	0.030901	1	2	660	14	31861	0		2	evm.TU.BraA09001475,evm.TU.BraA02002338
GO:0007126	meiotic nuclear division	biological_process	0.031623	1	3	660	33	31861	0		3	evm.TU.BraA03000163,Novel00214,Novel01563
GO:1903046	meiotic cell cycle process	biological_process	0.031623	1	3	660	33	31861	0		3	evm.TU.BraA03000163,Novel00214,Novel01563
GO:0003774	motor activity	molecular_function	0.032229	1	8	660	183	31861	0		8	evm.TU.BraA02003861,evm.TU.BraA02000415,evm.TU.BraA06002697,evm.TU.BraA05000115,evm.TU.BraA07000055,evm.TU.BraA02004248,evm.TU.BraA09000421,evm.TU.BraA01001163
GO:0046351	disaccharide biosynthetic process	biological_process	0.03227	1	4	660	59	31861	0		4	evm.TU.BraA02002662,evm.TU.BraA10000505,evm.TU.BraA10000503,evm.TU.BraA10000506
GO:0016791	phosphatase activity	molecular_function	0.03467	1	11	660	287	31861	2	BraA07001141,BraA01001778	9	Novel01072,evm.TU.BraA10003022,evm.TU.BraA10002082,evm.TU.BraA05000978,evm.TU.BraA06000326,evm.TU.BraA09002126,evm.TU.BraA02002337,evm.TU.BraA09006294,Novel01742
GO:0032879	regulation of localization	biological_process	0.036272	1	4	660	61	31861	2	BraA01001186,BraA09000681	2	evm.TU.BraA08003649,evm.TU.BraA06000631
GO:0016866	intramolecular transferase activity	molecular_function	0.036813	1	5	660	89	31861	0		5	evm.TU.BraA01003603,evm.TU.BraA07001020,evm.TU.BraA01004753,evm.TU.BraA06004501,evm.TU.BraA07001021
GO:0005516	calmodulin binding	molecular_function	0.037012	1	5	660	90	31861	3	BraA02001320,BraA04001785,BraA09000310	2	evm.TU.BraA06000631,evm.TU.BraA07002072
GO:0004619	phosphoglycerate mutase activity	molecular_function	0.037256	1	2	660	15	31861	0		2	evm.TU.BraA07001020,evm.TU.BraA07001021
GO:0020037	heme binding	molecular_function	0.037642	1	19	660	597	31861	4	BraA07000517,BraA05003025,BraA05003031,BraA03004429	15	evm.TU.BraA03002946,evm.TU.BraA05003026,evm.TU.BraA01000355,evm.TU.BraA02003052,evm.TU.BraA06004233,evm.TU.BraA09000379,evm.TU.BraA03006011,evm.TU.BraA03003690,evm.TU.BraA03002116,evm.TU.BraA03001714,evm.TU.BraA10002595,evm.TU.BraA03006496,evm.TU.BraA01001215,evm.TU.BraA01003295,evm.TU.BraA05000681
GO:0070011	peptidase activity, acting on L-amino acid peptides	molecular_function	0.038228	1	37	660	1332	31861	13	BraA09003722,BraA08002509,BraA01001186,BraA04001915,Novel00120,BraA08001050,BraA04001435,BraA03000957,BraA01001807,BraA07003359,BraA10002907,BraA09006776,BraA09000310	24	evm.TU.BraA01002900,evm.TU.BraA09000965,evm.TU.BraA04001328,evm.TU.BraA02000741,evm.TU.BraA03003893,evm.TU.BraA06003421,evm.TU.BraA07001580,evm.TU.BraA09005771,evm.TU.BraA05001189,evm.TU.BraA08001054,evm.TU.BraA05002003,evm.TU.BraA01000031,evm.TU.BraA09000963,evm.TU.BraA02001088,evm.TU.BraA09006161,evm.TU.BraA07002560,evm.TU.BraA06002804,evm.TU.BraA05001235,evm.TU.BraA02001213,evm.TU.BraA02002612…
GO:0030118	clathrin coat	cellular_component	0.038771	1	3	660	37	31861	1	BraA06002305	2	evm.TU.BraA07000838,evm.TU.BraA05000758
GO:0050497	transferase activity, transferring alkylthio groups	molecular_function	0.038918	1	1	660	2	31861	0		1	evm.TU.BraA01000238
GO:0050524	coenzyme-B sulfoethylthiotransferase activity	molecular_function	0.038918	1	1	660	2	31861	0		1	evm.TU.BraA01000238
GO:0000186	activation of MAPKK activity	biological_process	0.039352	1	1	660	2	31861	0		1	evm.TU.BraA06002292
GO:0001678	cellular glucose homeostasis	biological_process	0.039352	1	1	660	2	31861	0		1	evm.TU.BraA06002292
GO:0008343	adult feeding behavior	biological_process	0.039352	1	1	660	2	31861	0		1	evm.TU.BraA06002292
GO:0030534	adult behavior	biological_process	0.039352	1	1	660	2	31861	0		1	evm.TU.BraA06002292
GO:0032094	response to food	biological_process	0.039352	1	1	660	2	31861	0		1	evm.TU.BraA06002292
GO:0032095	regulation of response to food	biological_process	0.039352	1	1	660	2	31861	0		1	evm.TU.BraA06002292
GO:0032096	negative regulation of response to food	biological_process	0.039352	1	1	660	2	31861	0		1	evm.TU.BraA06002292
GO:0032098	regulation of appetite	biological_process	0.039352	1	1	660	2	31861	0		1	evm.TU.BraA06002292
GO:0032099	negative regulation of appetite	biological_process	0.039352	1	1	660	2	31861	0		1	evm.TU.BraA06002292
GO:0032104	regulation of response to extracellular stimulus	biological_process	0.039352	1	1	660	2	31861	0		1	evm.TU.BraA06002292
GO:0032105	negative regulation of response to extracellular stimulus	biological_process	0.039352	1	1	660	2	31861	0		1	evm.TU.BraA06002292
GO:0032107	regulation of response to nutrient levels	biological_process	0.039352	1	1	660	2	31861	0		1	evm.TU.BraA06002292
GO:0032108	negative regulation of response to nutrient levels	biological_process	0.039352	1	1	660	2	31861	0		1	evm.TU.BraA06002292
GO:0032147	activation of protein kinase activity	biological_process	0.039352	1	1	660	2	31861	0		1	evm.TU.BraA06002292
GO:0033500	carbohydrate homeostasis	biological_process	0.039352	1	1	660	2	31861	0		1	evm.TU.BraA06002292
GO:0033674	positive regulation of kinase activity	biological_process	0.039352	1	1	660	2	31861	0		1	evm.TU.BraA06002292
GO:0042593	glucose homeostasis	biological_process	0.039352	1	1	660	2	31861	0		1	evm.TU.BraA06002292
GO:0044708	single-organism behavior	biological_process	0.039352	1	1	660	2	31861	0		1	evm.TU.BraA06002292
GO:0045860	positive regulation of protein kinase activity	biological_process	0.039352	1	1	660	2	31861	0		1	evm.TU.BraA06002292
GO:0051347	positive regulation of transferase activity	biological_process	0.039352	1	1	660	2	31861	0		1	evm.TU.BraA06002292
GO:0098519	nucleotide phosphatase activity, acting on free nucleotides	molecular_function	0.039821	1	5	660	93	31861	1	BraA01001778	4	evm.TU.BraA02002337,evm.TU.BraA10003022,evm.TU.BraA05000978,Novel01072
GO:0048856	anatomical structure development	biological_process	0.041591	1	10	660	255	31861	3	BraA08000154,BraA01001186,BraA01001001	7	evm.TU.BraA09006588,evm.TU.BraA06000631,evm.TU.BraA10000564,evm.TU.BraA07002072,evm.TU.BraA08003385,evm.TU.BraA05000904,evm.TU.BraA10001541
GO:0016813	hydrolase activity, acting on carbon-nitrogen (but not peptide) bonds, in linear amidines	molecular_function	0.04163	1	2	660	16	31861	2	BraA10002831,BraA02002416	0
GO:0006892	post-Golgi vesicle-mediated transport	biological_process	0.042752	1	2	660	16	31861	1	BraA01001186	1	evm.TU.BraA08003649
GO:0016491	oxidoreductase activity	molecular_function	0.043345	1	73	660	2907	31861	11	BraA08003655,BraA05003031,BraA05003576,BraA03004429,BraA07000517,Novel00010,BraA05003025,BraA08000286,BraA09003749,BraA08000546,BraA05003347	62	evm.TU.BraA09000379,evm.TU.BraA10000209,evm.TU.BraA03006011,evm.TU.BraA02001939,evm.TU.BraA05002977,evm.TU.BraA02003057,evm.TU.BraA07000523,evm.TU.BraA07002947,evm.TU.BraA09000174,evm.TU.BraA01004510,evm.TU.BraA02003898,Novel00684,evm.TU.BraA05003251,evm.TU.BraA05000238,evm.TU.BraA06001295,evm.TU.BraA06003974,evm.TU.BraA03006161,evm.TU.BraA03003690,evm.TU.BraA03001714,evm.TU.BraA06002761,evm.TU.B…
GO:0055036	virion membrane	cellular_component	0.046141	1	2	660	17	31861	1	BraA06002305	1	evm.TU.BraA06002480
GO:0019835	cytolysis	biological_process	0.046272	1	2	660	17	31861	0		2	evm.TU.BraA09001475,evm.TU.BraA03003914
GO:0004175	endopeptidase activity	molecular_function	0.046383	1	25	660	850	31861	11	BraA07003359,Novel00120,BraA08001050,BraA04001915,BraA09006776,BraA09000310,BraA04001435,BraA09003722,BraA03000957,BraA01001186,BraA01001807	14	evm.TU.BraA05001189,evm.TU.BraA07001580,evm.TU.BraA06003421,evm.TU.BraA08003169,evm.TU.BraA09006161,evm.TU.BraA09000963,evm.TU.BraA05002003,evm.TU.BraA01000031,evm.TU.BraA07002560,evm.TU.BraA01002900,evm.TU.BraA09000965,evm.TU.BraA02001213,evm.TU.BraA02001597,evm.TU.BraA02002612
GO:0030155	regulation of cell adhesion	biological_process	0.046921	1	2	660	17	31861	1	BraA01001186	1	evm.TU.BraA06000631
GO:0003682	chromatin binding	molecular_function	0.049532	1	5	660	97	31861	1	BraA03005585	4	evm.TU.BraA04000638,evm.TU.BraA05000243,evm.TU.BraA04001676,Novel00219
GO:0051321	meiotic cell cycle	biological_process	0.050252	1	3	660	40	31861	0		3	Novel00214,Novel01563,evm.TU.BraA03000163
GO:0000723	telomere maintenance	biological_process	0.050993	1	3	660	41	31861	1	Novel01581	2	Novel01351,Novel01352
GO:0032200	telomere organization	biological_process	0.050993	1	3	660	41	31861	1	Novel01581	2	Novel01352,Novel01351
GO:0060249	anatomical structure homeostasis	biological_process	0.050993	1	3	660	41	31861	1	Novel01581	2	Novel01352,Novel01351
GO:0008080	N-acetyltransferase activity	molecular_function	0.05103	1	6	660	129	31861	2	BraA03006397,BraA09006058	4	evm.TU.BraA06003974,evm.TU.BraA02002999,evm.TU.BraA02004368,Novel00559
GO:0016787	hydrolase activity	molecular_function	0.051124	1	132	660	5657	31861	33	BraA02001886,Novel00120,Novel01581,BraA09000310,BraA01001112,BraA07003512,BraA04001435,BraA04001915,BraA08002509,BraA01001186,BraA06000079,BraA09006776,BraA01001120,BraA04000339,BraA10002497,BraA01001807,BraA03000957,BraA06004166,BraA09006982,BraA09003713,Novel00007,BraA10002907,BraA04001299,BraA01001815,BraA08001050,BraA01001778,BraA02002416,BraA10002831,BraA07001141,BraA07002044,BraA09003722,Br…	99	evm.TU.BraA01001223,evm.TU.BraA08001054,evm.TU.BraA07002733,evm.TU.BraA06003421,evm.TU.BraA06004376,evm.TU.BraA10001891,evm.TU.BraA10000728,evm.TU.BraA03006292,Novel00553,evm.TU.BraA09006484,evm.TU.BraA04001328,Novel01352,evm.TU.BraA01003151,evm.TU.BraA05004515,evm.TU.BraA01004327,evm.TU.BraA10002402,Novel01681,evm.TU.BraA02001213,evm.TU.BraA03005186,evm.TU.BraA09006294,Novel00688,evm.TU.BraA0500…
GO:0050793	regulation of developmental process	biological_process	0.052625	1	3	660	41	31861	1	BraA01001186	2	evm.TU.BraA06000631,evm.TU.BraA10001541
GO:1902531	regulation of intracellular signal transduction	biological_process	0.052677	1	3	660	41	31861	1	BraA01001112	2	evm.TU.BraA10001541,evm.TU.BraA06002292
GO:0045132	meiotic chromosome segregation	biological_process	0.053304	1	2	660	18	31861	0		2	Novel01563,evm.TU.BraA03000163
GO:0000372	Group I intron splicing	biological_process	0.053543	1	2	660	19	31861	0		2	evm.TU.BraA08001775,Novel01577
GO:0000376	RNA splicing, via transesterification reactions with guanosine as nucleophile	biological_process	0.053543	1	2	660	19	31861	0		2	evm.TU.BraA08001775,Novel01577
GO:0048731	system development	biological_process	0.055211	1	4	660	69	31861	0		4	evm.TU.BraA05000904,evm.TU.BraA10001541,evm.TU.BraA07002072,evm.TU.BraA10000564
GO:0006480	N-terminal protein amino acid methylation	biological_process	0.056011	1	3	660	43	31861	2	BraA07002708,BraA07002539	1	evm.TU.BraA07002569
GO:0031365	N-terminal protein amino acid modification	biological_process	0.056011	1	3	660	43	31861	2	BraA07002708,BraA07002539	1	evm.TU.BraA07002569
GO:0044710	single-organism metabolic process	biological_process	0.056113	1	137	660	5909	31861	26	Novel00906,BraA05003024,BraA03004429,BraA08000286,BraA07004190,Novel01581,BraA02001886,Novel00010,BraA05003025,BraA09003749,Novel00424,BraA08003655,BraA05003031,BraA05003576,BraA09003713,BraA06004166,BraA07000517,BraA09006056,BraA08000546,BraA03006397,BraA04002340,BraA08000493,BraA01000396,BraA02002416,BraA07002708,BraA05003347	111	evm.TU.BraA01004510,evm.TU.BraA06002255,evm.TU.BraA02003898,evm.TU.BraA05003251,evm.TU.BraA05000238,evm.TU.BraA06003974,Novel01685,evm.TU.BraA06001295,evm.TU.BraA10000506,Novel00688,evm.TU.BraA10000209,evm.TU.BraA06004501,evm.TU.BraA03005659,evm.TU.BraA02001939,evm.TU.BraA03006011,evm.TU.BraA09000655,evm.TU.BraA01000016,evm.TU.BraA07002947,evm.TU.BraA05000399,Novel00553,evm.TU.BraA03002946,evm.TU…
GO:0005024	transforming growth factor beta-activated receptor activity	molecular_function	0.056704	1	1	660	3	31861	1	BraA04000339	0
GO:0005026	transforming growth factor beta receptor activity, type II	molecular_function	0.056704	1	1	660	3	31861	1	BraA04000339	0
GO:0009295	nucleoid	cellular_component	0.057281	1	1	660	3	31861	0		1	evm.TU.BraA02003861
GO:0031341	regulation of cell killing	biological_process	0.058233	1	1	660	3	31861	0		1	evm.TU.BraA02002338
GO:0003852	2-isopropylmalate synthase activity	molecular_function	0.058364	1	1	660	3	31861	1	BraA09006056	0
GO:0019075	virus maturation	biological_process	0.058741	1	1	660	3	31861	0		1	evm.TU.BraA06003338
GO:0046797	viral procapsid maturation	biological_process	0.058741	1	1	660	3	31861	0		1	evm.TU.BraA06003338
GO:0009445	putrescine metabolic process	biological_process	0.058821	1	1	660	3	31861	1	BraA10002831	0
GO:0009446	putrescine biosynthetic process	biological_process	0.058821	1	1	660	3	31861	1	BraA10002831	0
GO:0051499	D-aminoacyl-tRNA deacylase activity	molecular_function	0.059015	1	1	660	3	31861	1	BraA07002044	0
GO:0033692	cellular polysaccharide biosynthetic process	biological_process	0.059939	1	5	660	104	31861	0		5	evm.TU.BraA01004753,evm.TU.BraA10002334,evm.TU.BraA03005170,evm.TU.BraA01004266,evm.TU.BraA05004601
GO:0048468	cell development	biological_process	0.060281	1	4	660	71	31861	1	BraA01001186	3	evm.TU.BraA09006588,evm.TU.BraA07002072,evm.TU.BraA10000564
GO:0004308	exo-alpha-sialidase activity	molecular_function	0.06068	1	1	660	3	31861	0		1	evm.TU.BraA06002480
GO:0016997	alpha-sialidase activity	molecular_function	0.06068	1	1	660	3	31861	0		1	evm.TU.BraA06002480
GO:0030699	glycine reductase activity	molecular_function	0.061134	1	1	660	3	31861	0		1	evm.TU.BraA04002660
GO:0030700	glycine reductase complex	cellular_component	0.061134	1	1	660	3	31861	0		1	evm.TU.BraA04002660
GO:0046992	oxidoreductase activity, acting on X-H and Y-H to form an X-Y bond	molecular_function	0.061134	1	1	660	3	31861	0		1	evm.TU.BraA04002660
GO:0050485	oxidoreductase activity, acting on X-H and Y-H to form an X-Y bond, with a disulfide as acceptor	molecular_function	0.061134	1	1	660	3	31861	0		1	evm.TU.BraA04002660
GO:0005905	coated pit	cellular_component	0.062263	1	2	660	20	31861	0		2	evm.TU.BraA07000838,evm.TU.BraA05000758
GO:0012510	trans-Golgi network transport vesicle membrane	cellular_component	0.062263	1	2	660	20	31861	0		2	evm.TU.BraA05000758,evm.TU.BraA07000838
GO:0030125	clathrin vesicle coat	cellular_component	0.062263	1	2	660	20	31861	0		2	evm.TU.BraA07000838,evm.TU.BraA05000758
GO:0030130	clathrin coat of trans-Golgi network vesicle	cellular_component	0.062263	1	2	660	20	31861	0		2	evm.TU.BraA05000758,evm.TU.BraA07000838
GO:0030132	clathrin coat of coated pit	cellular_component	0.062263	1	2	660	20	31861	0		2	evm.TU.BraA05000758,evm.TU.BraA07000838
GO:0030136	clathrin-coated vesicle	cellular_component	0.062263	1	2	660	20	31861	0		2	evm.TU.BraA05000758,evm.TU.BraA07000838
GO:0030140	trans-Golgi network transport vesicle	cellular_component	0.062263	1	2	660	20	31861	0		2	evm.TU.BraA05000758,evm.TU.BraA07000838
GO:0030665	clathrin-coated vesicle membrane	cellular_component	0.062263	1	2	660	20	31861	0		2	evm.TU.BraA07000838,evm.TU.BraA05000758
GO:0018195	peptidyl-arginine modification	biological_process	0.062481	1	1	660	3	31861	1	BraA02002416	0
GO:0016407	acetyltransferase activity	molecular_function	0.062908	1	7	660	170	31861	2	BraA09006058,BraA03006397	5	Novel00559,evm.TU.BraA02004368,evm.TU.BraA02002999,evm.TU.BraA09005542,evm.TU.BraA06003974
GO:0004651	polynucleotide 5'-phosphatase activity	molecular_function	0.0632	1	1	660	3	31861	0		1	evm.TU.BraA10002082
GO:0098518	polynucleotide phosphatase activity	molecular_function	0.0632	1	1	660	3	31861	0		1	evm.TU.BraA10002082
GO:0030154	cell differentiation	biological_process	0.064065	1	6	660	136	31861	1	BraA01001186	5	evm.TU.BraA05000904,evm.TU.BraA07002072,evm.TU.BraA10000564,evm.TU.BraA04003104,evm.TU.BraA09006588
GO:0010565	regulation of cellular ketone metabolic process	biological_process	0.065558	1	1	660	3	31861	0		1	evm.TU.BraA01003151
GO:0019216	regulation of lipid metabolic process	biological_process	0.065558	1	1	660	3	31861	0		1	evm.TU.BraA01003151
GO:0019217	regulation of fatty acid metabolic process	biological_process	0.065558	1	1	660	3	31861	0		1	evm.TU.BraA01003151
GO:0051270	regulation of cellular component movement	biological_process	0.068341	1	2	660	21	31861	1	BraA01001186	1	evm.TU.BraA06000631
GO:2000145	regulation of cell motility	biological_process	0.068341	1	2	660	21	31861	1	BraA01001186	1	evm.TU.BraA06000631
GO:0003968	RNA-directed RNA polymerase activity	molecular_function	0.069528	1	4	660	76	31861	2	BraA03001438,BraA10002876	2	evm.TU.BraA05001189,evm.TU.BraA01002900
GO:0030554	adenyl nucleotide binding	molecular_function	0.071091	1	92	660	3931	31861	22	BraA06002629,Novel01581,BraA04000583,BraA06002062,BraA02001886,Novel00120,BraA06004166,BraA05001887,BraA04001299,BraA02002026,BraA07002897,BraA03001438,BraA08002509,BraA04002340,BraA01001778,BraA07000632,BraA01000396,BraA03001787,BraA10002876,BraA06002295,BraA08000546,BraA04000339	70	Novel00553,evm.TU.BraA05000978,Novel01352,evm.TU.BraA01003151,evm.TU.BraA05000673,evm.TU.BraA05000243,evm.TU.BraA06002292,evm.TU.BraA03003341,evm.TU.BraA05003181,evm.TU.BraA07002733,evm.TU.BraA06000285,evm.TU.BraA01000095,evm.TU.BraA09005947,Novel00684,Novel01072,evm.TU.BraA10001541,evm.TU.BraA03003914,evm.TU.BraA05003165,evm.TU.BraA03001700,evm.TU.BraA03004391,evm.TU.BraA05001502,evm.TU.BraA0600…
GO:0098589	membrane region	cellular_component	0.072527	1	2	660	22	31861	0		2	evm.TU.BraA07000838,evm.TU.BraA05000758
GO:0043549	regulation of kinase activity	biological_process	0.073157	1	2	660	21	31861	0		2	evm.TU.BraA06002292,evm.TU.BraA09006161
GO:0045859	regulation of protein kinase activity	biological_process	0.073157	1	2	660	21	31861	0		2	evm.TU.BraA06002292,evm.TU.BraA09006161
GO:0022603	regulation of anatomical structure morphogenesis	biological_process	0.073676	1	2	660	22	31861	1	BraA01001186	1	evm.TU.BraA10001541
GO:0016410	N-acyltransferase activity	molecular_function	0.073955	1	6	660	142	31861	2	BraA09006058,BraA03006397	4	Novel00559,evm.TU.BraA02004368,evm.TU.BraA06003974,evm.TU.BraA02002999
GO:0000165	MAPK cascade	biological_process	0.07428	1	1	660	4	31861	0		1	evm.TU.BraA06002292
GO:0023014	signal transduction by protein phosphorylation	biological_process	0.07428	1	1	660	4	31861	0		1	evm.TU.BraA06002292
GO:0043408	regulation of MAPK cascade	biological_process	0.07428	1	1	660	4	31861	0		1	evm.TU.BraA06002292
GO:0043410	positive regulation of MAPK cascade	biological_process	0.07428	1	1	660	4	31861	0		1	evm.TU.BraA06002292
GO:0015643	toxic substance binding	molecular_function	0.074808	1	2	660	22	31861	0		2	evm.TU.BraA02002338,evm.TU.BraA06002492
GO:0031412	gas vesicle organization	biological_process	0.075334	1	2	660	22	31861	0		2	Novel00285,Novel00680
GO:0032559	adenyl ribonucleotide binding	molecular_function	0.075387	1	91	660	3898	31861	22	BraA06002295,BraA10002876,BraA08000546,BraA04000339,BraA04002340,BraA08002509,BraA01000396,BraA03001787,BraA01001778,BraA07000632,BraA05001887,BraA04001299,BraA07002897,BraA02002026,BraA03001438,BraA06002629,BraA04000583,BraA06002062,Novel01581,Novel00120,BraA06004166,BraA02001886	69	evm.TU.BraA09003925,evm.TU.BraA09000421,evm.TU.BraA07003813,evm.TU.BraA01003820,evm.TU.BraA02002337,evm.TU.BraA04000439,evm.TU.BraA05004166,evm.TU.BraA09005124,Novel01351,evm.TU.BraA01001163,evm.TU.BraA10001534,Novel00773,evm.TU.BraA10001906,evm.TU.BraA06004280,Novel00219,evm.TU.BraA06002374,evm.TU.BraA02000415,evm.TU.BraA05001768,evm.TU.BraA10003022,evm.TU.BraA08000965,evm.TU.BraA07001625,evm.TU…
GO:0008233	peptidase activity	molecular_function	0.075646	1	37	660	1410	31861	13	BraA04001435,Novel00120,BraA08001050,BraA04001915,BraA01001186,BraA08002509,BraA09003722,BraA09000310,BraA09006776,BraA10002907,BraA07003359,BraA01001807,BraA03000957	24	evm.TU.BraA05001235,evm.TU.BraA06002804,evm.TU.BraA07002560,evm.TU.BraA09006161,evm.TU.BraA02001088,evm.TU.BraA09000963,evm.TU.BraA01000031,evm.TU.BraA05002003,evm.TU.BraA08001054,evm.TU.BraA09005771,evm.TU.BraA07001580,evm.TU.BraA05001189,evm.TU.BraA06003421,evm.TU.BraA03003893,evm.TU.BraA02000741,evm.TU.BraA04001328,evm.TU.BraA09000965,evm.TU.BraA01002900,evm.TU.BraA08003169,evm.TU.BraA02000887…
GO:0000275	mitochondrial proton-transporting ATP synthase complex, catalytic core F(1)	cellular_component	0.076357	1	2	660	22	31861	0		2	Novel00688,evm.TU.BraA01003151
GO:0016624	oxidoreductase activity, acting on the aldehyde or oxo group of donors, disulfide as acceptor	molecular_function	0.076442	1	2	660	23	31861	0		2	evm.TU.BraA03004934,evm.TU.BraA03004249
GO:0005984	disaccharide metabolic process	biological_process	0.076585	1	4	660	79	31861	0		4	evm.TU.BraA10000505,evm.TU.BraA10000506,evm.TU.BraA10000503,evm.TU.BraA02002662
GO:0004611	phosphoenolpyruvate carboxykinase activity	molecular_function	0.07668	1	2	660	22	31861	1	BraA08000546	1	evm.TU.BraA05000399
GO:0055082	cellular chemical homeostasis	biological_process	0.077265	1	4	660	76	31861	1	BraA06004166	3	evm.TU.BraA08000869,evm.TU.BraA04000539,evm.TU.BraA06002292
GO:0044264	cellular polysaccharide metabolic process	biological_process	0.077533	1	6	660	145	31861	0		6	evm.TU.BraA03005170,evm.TU.BraA01004266,evm.TU.BraA06003357,evm.TU.BraA05004601,evm.TU.BraA01004753,evm.TU.BraA10002334
GO:0043484	regulation of RNA splicing	biological_process	0.077752	1	1	660	4	31861	0		1	evm.TU.BraA02000160
GO:0048024	regulation of mRNA splicing, via spliceosome	biological_process	0.077752	1	1	660	4	31861	0		1	evm.TU.BraA02000160
GO:0050684	regulation of mRNA processing	biological_process	0.077752	1	1	660	4	31861	0		1	evm.TU.BraA02000160
GO:1903311	regulation of mRNA metabolic process	biological_process	0.077752	1	1	660	4	31861	0		1	evm.TU.BraA02000160
GO:0030688	preribosome, small subunit precursor	cellular_component	0.077943	1	1	660	4	31861	0		1	evm.TU.BraA07004110
GO:1902533	positive regulation of intracellular signal transduction	biological_process	0.078555	1	2	660	22	31861	0		2	evm.TU.BraA06002292,evm.TU.BraA10001541
GO:0016893	endonuclease activity, active with either ribo- or deoxyribonucleic acids and producing 5'-phosphomonoesters	molecular_function	0.078626	1	6	660	143	31861	1	BraA06000079	5	evm.TU.BraA03000163,evm.TU.BraA06004376,evm.TU.BraA10001891,evm.TU.BraA02003160,Novel00949
GO:0030990	intraciliary transport particle	cellular_component	0.079039	1	1	660	4	31861	0		1	evm.TU.BraA03000163
GO:0030991	intraciliary transport particle A	cellular_component	0.079039	1	1	660	4	31861	0		1	evm.TU.BraA03000163
GO:0004609	phosphatidylserine decarboxylase activity	molecular_function	0.07968	1	1	660	4	31861	0		1	evm.TU.BraA01001272
GO:0020002	host cell plasma membrane	cellular_component	0.079771	1	1	660	4	31861	0		1	evm.TU.BraA02002174
GO:0044156	host cell junction	cellular_component	0.079771	1	1	660	4	31861	0		1	evm.TU.BraA02002174
GO:0009312	oligosaccharide biosynthetic process	biological_process	0.080001	1	5	660	112	31861	1	BraA07002708	4	evm.TU.BraA10000503,evm.TU.BraA10000505,evm.TU.BraA10000506,evm.TU.BraA02002662
GO:0040012	regulation of locomotion	biological_process	0.080371	1	2	660	23	31861	1	BraA01001186	1	evm.TU.BraA06000631
GO:0008217	regulation of blood pressure	biological_process	0.080505	1	1	660	4	31861	0		1	evm.TU.BraA02002466
GO:0042311	vasodilation	biological_process	0.080505	1	1	660	4	31861	0		1	evm.TU.BraA02002466
GO:0042312	regulation of vasodilation	biological_process	0.080505	1	1	660	4	31861	0		1	evm.TU.BraA02002466
GO:0006895	Golgi to endosome transport	biological_process	0.080673	1	1	660	4	31861	1	BraA01001186	0
GO:0006903	vesicle targeting	biological_process	0.080673	1	1	660	4	31861	1	BraA01001186	0
GO:0007162	negative regulation of cell adhesion	biological_process	0.080673	1	1	660	4	31861	1	BraA01001186	0
GO:0010721	negative regulation of cell development	biological_process	0.080673	1	1	660	4	31861	1	BraA01001186	0
GO:0010769	regulation of cell morphogenesis involved in differentiation	biological_process	0.080673	1	1	660	4	31861	1	BraA01001186	0
GO:0010771	negative regulation of cell morphogenesis involved in differentiation	biological_process	0.080673	1	1	660	4	31861	1	BraA01001186	0
GO:0010810	regulation of cell-substrate adhesion	biological_process	0.080673	1	1	660	4	31861	1	BraA01001186	0
GO:0010812	negative regulation of cell-substrate adhesion	biological_process	0.080673	1	1	660	4	31861	1	BraA01001186	0
GO:0034315	regulation of Arp2/3 complex-mediated actin nucleation	biological_process	0.080673	1	1	660	4	31861	1	BraA01001186	0
GO:0034446	substrate adhesion-dependent cell spreading	biological_process	0.080673	1	1	660	4	31861	1	BraA01001186	0
GO:0035650	AP-1 adaptor complex binding	molecular_function	0.080673	1	1	660	4	31861	1	BraA01001186	0
GO:0040013	negative regulation of locomotion	biological_process	0.080673	1	1	660	4	31861	1	BraA01001186	0
GO:0045596	negative regulation of cell differentiation	biological_process	0.080673	1	1	660	4	31861	1	BraA01001186	0
GO:0048199	vesicle targeting, to, from or within Golgi	biological_process	0.080673	1	1	660	4	31861	1	BraA01001186	0
GO:0048203	vesicle targeting, trans-Golgi to endosome	biological_process	0.080673	1	1	660	4	31861	1	BraA01001186	0
GO:0051093	negative regulation of developmental process	biological_process	0.080673	1	1	660	4	31861	1	BraA01001186	0
GO:0051125	regulation of actin nucleation	biological_process	0.080673	1	1	660	4	31861	1	BraA01001186	0
GO:0051271	negative regulation of cellular component movement	biological_process	0.080673	1	1	660	4	31861	1	BraA01001186	0
GO:0060284	regulation of cell development	biological_process	0.080673	1	1	660	4	31861	1	BraA01001186	0
GO:0098602	single organism cell adhesion	biological_process	0.080673	1	1	660	4	31861	1	BraA01001186	0
GO:1900024	regulation of substrate adhesion-dependent cell spreading	biological_process	0.080673	1	1	660	4	31861	1	BraA01001186	0
GO:1900025	negative regulation of substrate adhesion-dependent cell spreading	biological_process	0.080673	1	1	660	4	31861	1	BraA01001186	0
GO:2000146	negative regulation of cell motility	biological_process	0.080673	1	1	660	4	31861	1	BraA01001186	0
GO:0004411	homogentisate 1,2-dioxygenase activity	molecular_function	0.080725	1	1	660	4	31861	0		1	evm.TU.BraA10000966
GO:0006559	L-phenylalanine catabolic process	biological_process	0.080725	1	1	660	4	31861	0		1	evm.TU.BraA10000966
GO:1902222	erythrose 4-phosphate/phosphoenolpyruvate family amino acid catabolic process	biological_process	0.080725	1	1	660	4	31861	0		1	evm.TU.BraA10000966
GO:0051274	beta-glucan biosynthetic process	biological_process	0.080957	1	4	660	81	31861	0		4	evm.TU.BraA03005170,evm.TU.BraA05004601,evm.TU.BraA01004753,evm.TU.BraA10002334
GO:0016867	intramolecular transferase activity, transferring acyl groups	molecular_function	0.081373	1	1	660	4	31861	0		1	evm.TU.BraA06004501
GO:0016993	precorrin-8X methylmutase activity	molecular_function	0.081373	1	1	660	4	31861	0		1	evm.TU.BraA06004501
GO:0010024	phytochromobilin biosynthetic process	biological_process	0.081496	1	1	660	4	31861	0		1	evm.TU.BraA05004142
GO:0016636	oxidoreductase activity, acting on the CH-CH group of donors, iron-sulfur protein as acceptor	molecular_function	0.081496	1	1	660	4	31861	0		1	evm.TU.BraA05004142
GO:0050897	cobalt ion binding	molecular_function	0.081496	1	1	660	4	31861	0		1	evm.TU.BraA05004142
GO:0051202	phytochromobilin metabolic process	biological_process	0.081496	1	1	660	4	31861	0		1	evm.TU.BraA05004142
GO:0043085	positive regulation of catalytic activity	biological_process	0.082337	1	2	660	24	31861	0		2	evm.TU.BraA09000999,evm.TU.BraA06002292
GO:0004197	cysteine-type endopeptidase activity	molecular_function	0.082426	1	6	660	147	31861	1	BraA09006776	5	evm.TU.BraA08003169,evm.TU.BraA01000031,evm.TU.BraA01002900,evm.TU.BraA09006161,evm.TU.BraA05001189
GO:0045766	positive regulation of angiogenesis	biological_process	0.084134	1	1	660	4	31861	0		1	evm.TU.BraA10001541
GO:1904018	positive regulation of vasculature development	biological_process	0.084134	1	1	660	4	31861	0		1	evm.TU.BraA10001541
GO:0000271	polysaccharide biosynthetic process	biological_process	0.084552	1	5	660	115	31861	0		5	evm.TU.BraA10002334,evm.TU.BraA01004753,evm.TU.BraA05004601,evm.TU.BraA03005170,evm.TU.BraA01004266
GO:0019842	vitamin binding	molecular_function	0.085589	1	3	660	52	31861	0		3	evm.TU.BraA03004249,evm.TU.BraA03004934,Novel00219
GO:0044093	positive regulation of molecular function	biological_process	0.087827	1	2	660	25	31861	0		2	evm.TU.BraA06002292,evm.TU.BraA09000999
GO:0006768	biotin metabolic process	biological_process	0.088013	1	1	660	4	31861	1	BraA01000396	0
GO:0009102	biotin biosynthetic process	biological_process	0.088013	1	1	660	4	31861	1	BraA01000396	0
GO:0042410	6-carboxyhexanoate-CoA ligase activity	molecular_function	0.088013	1	1	660	4	31861	1	BraA01000396	0
GO:2000026	regulation of multicellular organismal development	biological_process	0.089286	1	2	660	24	31861	0		2	evm.TU.BraA06000631,evm.TU.BraA10001541
GO:0003723	RNA binding	molecular_function	0.089613	1	34	660	1297	31861	9	BraA05001350,BraA04001301,BraA01001112,BraA08003655,BraA09004647,BraA06004166,BraA01001778,BraA05000516,BraA07002708	25	evm.TU.BraA07003703,evm.TU.BraA07000080,evm.TU.BraA06003974,evm.TU.BraA02002337,evm.TU.BraA02003107,evm.TU.BraA04000278,evm.TU.BraA09003375,evm.TU.BraA05002077,evm.TU.BraA07000055,evm.TU.BraA09004315,evm.TU.BraA10003022,evm.TU.BraA10002386,evm.TU.BraA09003381,evm.TU.BraA05000978,evm.TU.BraA03005123,evm.TU.BraA01003603,evm.TU.BraA09006298,evm.TU.BraA01003288,evm.TU.BraA02000827,evm.TU.BraA05000673…
GO:0044711	single-organism biosynthetic process	biological_process	0.09085	1	42	660	1656	31861	8	BraA04002340,BraA02002416,BraA01000396,BraA07002708,BraA05003024,BraA09006056,BraA03006397,BraA08000546	34	evm.TU.BraA01004753,evm.TU.BraA01001272,evm.TU.BraA01003151,evm.TU.BraA03005170,evm.TU.BraA01003603,evm.TU.BraA10002334,evm.TU.BraA09005776,evm.TU.BraA05004632,evm.TU.BraA03004249,evm.TU.BraA03001111,evm.TU.BraA07002733,Novel00242,evm.TU.BraA07001814,evm.TU.BraA02002662,evm.TU.BraA08000869,evm.TU.BraA03004934,evm.TU.BraA01001223,evm.TU.BraA05004601,evm.TU.BraA06000320,evm.TU.BraA09005542,Novel006…
GO:0009036	Type II site-specific deoxyribonuclease activity	molecular_function	0.091843	1	2	660	25	31861	0		2	evm.TU.BraA02003160,evm.TU.BraA06004376
GO:0015666	restriction endodeoxyribonuclease activity	molecular_function	0.091843	1	2	660	25	31861	0		2	evm.TU.BraA02003160,evm.TU.BraA06004376
GO:0048870	cell motility	biological_process	0.092544	1	6	660	149	31861	2	BraA01001186,BraA09000841	4	evm.TU.BraA02000415,evm.TU.BraA09000379,evm.TU.BraA06000631,evm.TU.BraA07001256
GO:0051674	localization of cell	biological_process	0.092544	1	6	660	149	31861	2	BraA09000841,BraA01001186	4	evm.TU.BraA07001256,evm.TU.BraA06000631,evm.TU.BraA09000379,evm.TU.BraA02000415
GO:0040011	locomotion	biological_process	0.092735	1	9	660	259	31861	2	BraA01001186,BraA09000841	7	evm.TU.BraA07001256,evm.TU.BraA09000379,evm.TU.BraA02002174,evm.TU.BraA06000631,evm.TU.BraA10000564,evm.TU.BraA02000415,evm.TU.BraA04000638
GO:0001501	skeletal system development	biological_process	0.094548	1	1	660	5	31861	0		1	evm.TU.BraA05000904
GO:0002062	chondrocyte differentiation	biological_process	0.094548	1	1	660	5	31861	0		1	evm.TU.BraA05000904
GO:0035988	chondrocyte proliferation	biological_process	0.094548	1	1	660	5	31861	0		1	evm.TU.BraA05000904
GO:0051216	cartilage development	biological_process	0.094548	1	1	660	5	31861	0		1	evm.TU.BraA05000904
GO:0061448	connective tissue development	biological_process	0.094548	1	1	660	5	31861	0		1	evm.TU.BraA05000904
GO:0048878	chemical homeostasis	biological_process	0.095314	1	4	660	82	31861	1	BraA06004166	3	evm.TU.BraA04000539,evm.TU.BraA08000869,evm.TU.BraA06002292
GO:0007266	Rho protein signal transduction	biological_process	0.09555	1	1	660	5	31861	1	BraA01001112	0
GO:0035023	regulation of Rho protein signal transduction	biological_process	0.09555	1	1	660	5	31861	1	BraA01001112	0
GO:0030286	dynein complex	cellular_component	0.095638	1	1	660	6	31861	0		1	evm.TU.BraA01001163
GO:0051273	beta-glucan metabolic process	biological_process	0.0959	1	4	660	86	31861	0		4	evm.TU.BraA01004753,evm.TU.BraA10002334,evm.TU.BraA03005170,evm.TU.BraA05004601
GO:0016973	poly(A)+ mRNA export from nucleus	biological_process	0.098038	1	1	660	5	31861	0		1	evm.TU.BraA02003898
GO:0001897	cytolysis by symbiont of host cells	biological_process	0.098461	1	1	660	5	31861	0		1	evm.TU.BraA09001475
GO:0019836	hemolysis by symbiont of host erythrocytes	biological_process	0.098461	1	1	660	5	31861	0		1	evm.TU.BraA09001475
GO:0031589	cell-substrate adhesion	biological_process	0.098737	1	1	660	5	31861	1	BraA01001186	0
GO:0004371	glycerone kinase activity	molecular_function	0.099635	1	1	660	5	31861	0		1	evm.TU.BraA02004248
GO:0006071	glycerol metabolic process	biological_process	0.099635	1	1	660	5	31861	0		1	evm.TU.BraA02004248
GO:0008897	holo-[acyl-carrier-protein] synthase activity	molecular_function	0.099751	1	1	660	5	31861	1	Novel00010	0
GO:0008081	phosphoric diester hydrolase activity	molecular_function	0.099837	1	4	660	86	31861	2	BraA01001120,BraA02001886	2	evm.TU.BraA05002977,evm.TU.BraA02001887
GO:0006816	calcium ion transport	biological_process	0.099841	1	2	660	26	31861	1	BraA09000681	1	Novel01138
GO:0009250	glucan biosynthetic process	biological_process	0.1019	1	4	660	88	31861	0		4	evm.TU.BraA05004601,evm.TU.BraA03005170,evm.TU.BraA10002334,evm.TU.BraA01004753
GO:0046912	transferase activity, transferring acyl groups, acyl groups converted into alkyl on transfer	molecular_function	0.10304	1	2	660	27	31861	2	BraA09006056,BraA09005196	0
GO:0016879	ligase activity, forming carbon-nitrogen bonds	molecular_function	0.10464	1	5	660	122	31861	0		5	evm.TU.BraA07001814,evm.TU.BraA06002374,evm.TU.BraA01001223,evm.TU.BraA07000731,evm.TU.BraA01000016
GO:0000103	sulfate assimilation	biological_process	0.10466	1	3	660	56	31861	0		3	evm.TU.BraA02002337,evm.TU.BraA10003022,evm.TU.BraA09003925
GO:0004020	adenylylsulfate kinase activity	molecular_function	0.10466	1	3	660	56	31861	0		3	evm.TU.BraA02002337,evm.TU.BraA10003022,evm.TU.BraA09003925
GO:0033644	host cell membrane	cellular_component	0.10466	1	3	660	55	31861	1	Novel01089	2	evm.TU.BraA02002174,evm.TU.BraA06002480
GO:0009307	DNA restriction-modification system	biological_process	0.10586	1	2	660	27	31861	0		2	evm.TU.BraA06004376,evm.TU.BraA02003160
GO:0044355	clearance of foreign intracellular DNA	biological_process	0.10586	1	2	660	27	31861	0		2	evm.TU.BraA02003160,evm.TU.BraA06004376
GO:0000988	transcription factor activity, protein binding	molecular_function	0.10632	1	9	660	271	31861	2	Novel00424,BraA03001787	7	evm.TU.BraA07000730,evm.TU.BraA02000548,evm.TU.BraA08000869,evm.TU.BraA05000243,evm.TU.BraA02004368,evm.TU.BraA02002999,evm.TU.BraA02001144
GO:0004519	endonuclease activity	molecular_function	0.10828	1	8	660	230	31861	1	BraA06000079	7	evm.TU.BraA09006298,evm.TU.BraA02003160,evm.TU.BraA03000163,Novel00949,evm.TU.BraA03000356,evm.TU.BraA10001891,evm.TU.BraA06004376
GO:0044218	other organism cell membrane	cellular_component	0.1089	1	3	660	56	31861	1	Novel01089	2	evm.TU.BraA02002174,evm.TU.BraA06002480
GO:0044279	other organism membrane	cellular_component	0.1089	1	3	660	56	31861	1	Novel01089	2	evm.TU.BraA02002174,evm.TU.BraA06002480
GO:0006919	activation of cysteine-type endopeptidase activity involved in apoptotic process	biological_process	0.11013	1	1	660	6	31861	0		1	evm.TU.BraA09000999
GO:0010950	positive regulation of endopeptidase activity	biological_process	0.11013	1	1	660	6	31861	0		1	evm.TU.BraA09000999
GO:0010952	positive regulation of peptidase activity	biological_process	0.11013	1	1	660	6	31861	0		1	evm.TU.BraA09000999
GO:0043280	positive regulation of cysteine-type endopeptidase activity involved in apoptotic process	biological_process	0.11013	1	1	660	6	31861	0		1	evm.TU.BraA09000999
GO:0043281	regulation of cysteine-type endopeptidase activity involved in apoptotic process	biological_process	0.11013	1	1	660	6	31861	0		1	evm.TU.BraA09000999
GO:0045862	positive regulation of proteolysis	biological_process	0.11013	1	1	660	6	31861	0		1	evm.TU.BraA09000999
GO:0097202	activation of cysteine-type endopeptidase activity	biological_process	0.11013	1	1	660	6	31861	0		1	evm.TU.BraA09000999
GO:2000116	regulation of cysteine-type endopeptidase activity	biological_process	0.11013	1	1	660	6	31861	0		1	evm.TU.BraA09000999
GO:2001056	positive regulation of cysteine-type endopeptidase activity	biological_process	0.11013	1	1	660	6	31861	0		1	evm.TU.BraA09000999
GO:0051239	regulation of multicellular organismal process	biological_process	0.11019	1	3	660	56	31861	0		3	evm.TU.BraA02002466,evm.TU.BraA10001541,evm.TU.BraA06000631
GO:0004743	pyruvate kinase activity	molecular_function	0.1102	1	2	660	28	31861	0		2	evm.TU.BraA09000851,evm.TU.BraA02001642
GO:0006614	SRP-dependent cotranslational protein targeting to membrane	biological_process	0.1104	1	4	660	90	31861	2	BraA05000516,Novel01581	2	evm.TU.BraA10003022,evm.TU.BraA05002077
GO:0045047	protein targeting to ER	biological_process	0.1104	1	4	660	90	31861	2	BraA05000516,Novel01581	2	evm.TU.BraA10003022,evm.TU.BraA05002077
GO:0072599	establishment of protein localization to endoplasmic reticulum	biological_process	0.1104	1	4	660	90	31861	2	BraA05000516,Novel01581	2	evm.TU.BraA10003022,evm.TU.BraA05002077
GO:0030976	thiamine pyrophosphate binding	molecular_function	0.11156	1	2	660	29	31861	0		2	evm.TU.BraA03004249,evm.TU.BraA03004934
GO:0004096	catalase activity	molecular_function	0.11239	1	1	660	6	31861	0		1	evm.TU.BraA01000355
GO:0000904	cell morphogenesis involved in differentiation	biological_process	0.1136	1	2	660	28	31861	1	BraA01001186	1	evm.TU.BraA10000564
GO:0001871	pattern binding	molecular_function	0.11443	1	4	660	92	31861	2	BraA06002295,BraA02001886	2	evm.TU.BraA06002291,evm.TU.BraA06002292
GO:0030247	polysaccharide binding	molecular_function	0.11443	1	4	660	92	31861	2	BraA02001886,BraA06002295	2	evm.TU.BraA06002292,evm.TU.BraA06002291
GO:0051801	cytolysis in other organism involved in symbiotic interaction	biological_process	0.11549	1	1	660	6	31861	0		1	evm.TU.BraA09001475
GO:0052331	hemolysis in other organism involved in symbiotic interaction	biological_process	0.11549	1	1	660	6	31861	0		1	evm.TU.BraA09001475
GO:0006336	DNA replication-independent nucleosome assembly	biological_process	0.1171	1	1	660	6	31861	1	BraA06000079	0
GO:0031055	chromatin remodeling at centromere	biological_process	0.1171	1	1	660	6	31861	1	BraA06000079	0
GO:0034080	CENP-A containing nucleosome assembly	biological_process	0.1171	1	1	660	6	31861	1	BraA06000079	0
GO:0034724	DNA replication-independent nucleosome organization	biological_process	0.1171	1	1	660	6	31861	1	BraA06000079	0
GO:0043486	histone exchange	biological_process	0.1171	1	1	660	6	31861	1	BraA06000079	0
GO:0061641	CENP-A containing chromatin organization	biological_process	0.1171	1	1	660	6	31861	1	BraA06000079	0
GO:0016746	transferase activity, transferring acyl groups	molecular_function	0.11764	1	17	660	605	31861	5	BraA03006397,BraA03000945,BraA09006058,BraA09006056,BraA09005196	12	evm.TU.BraA02002999,evm.TU.BraA06000320,evm.TU.BraA05001918,evm.TU.BraA05001600,Novel00242,evm.TU.BraA01002253,Novel00559,evm.TU.BraA04001328,evm.TU.BraA02004368,evm.TU.BraA09005542,evm.TU.BraA06003974,Novel01685
GO:0048869	cellular developmental process	biological_process	0.11775	1	7	660	200	31861	1	BraA01001186	6	evm.TU.BraA08003385,evm.TU.BraA09006588,evm.TU.BraA04003104,evm.TU.BraA10000564,evm.TU.BraA07002072,evm.TU.BraA05000904
GO:0034219	carbohydrate transmembrane transport	biological_process	0.11822	1	1	660	6	31861	0		1	evm.TU.BraA07002440
GO:0004312	fatty acid synthase activity	molecular_function	0.11917	1	2	660	30	31861	0		2	Novel01685,Novel00242
GO:0004315	3-oxoacyl-[acyl-carrier-protein] synthase activity	molecular_function	0.11917	1	2	660	30	31861	0		2	Novel01685,Novel00242
GO:0047869	dimethylpropiothetin dethiomethylase activity	molecular_function	0.11928	1	1	660	6	31861	0		1	evm.TU.BraA09003656
GO:0035064	methylated histone binding	molecular_function	0.11937	1	1	660	6	31861	0		1	evm.TU.BraA09002216
GO:0015925	galactosidase activity	molecular_function	0.12003	1	3	660	59	31861	0		3	evm.TU.BraA08000039,evm.TU.BraA01004100,evm.TU.BraA10000728
GO:0019955	cytokine binding	molecular_function	0.12036	1	1	660	6	31861	0		1	evm.TU.BraA03006292
GO:0032270	positive regulation of cellular protein metabolic process	biological_process	0.12246	1	2	660	30	31861	0		2	evm.TU.BraA06002292,evm.TU.BraA09000999
GO:0051247	positive regulation of protein metabolic process	biological_process	0.12246	1	2	660	30	31861	0		2	evm.TU.BraA09000999,evm.TU.BraA06002292
GO:0015556	C4-dicarboxylate transmembrane transporter activity	molecular_function	0.12294	1	1	660	6	31861	1	BraA04000397	0
GO:0050896	response to stimulus	biological_process	0.12343	1	84	660	3567	31861	11	BraA01001112,BraA06004166,Novel01581,BraA08003658,BraA05003837,BraA04001785,BraA04002227,BraA10002497,BraA02001320,BraA09005483,BraA08003888	73	evm.TU.BraA02000819,evm.TU.BraA02002334,evm.TU.BraA03000875,evm.TU.BraA02001944,evm.TU.BraA10000564,evm.TU.BraA09006220,evm.TU.BraA09000655,evm.TU.BraA09005896,evm.TU.BraA01000016,evm.TU.BraA09005757,evm.TU.BraA06004501,evm.TU.BraA05000904,evm.TU.BraA03006011,evm.TU.BraA03004391,evm.TU.BraA02001213,evm.TU.BraA03001700,evm.TU.BraA10001989,evm.TU.BraA02002540,evm.TU.BraA05000238,evm.TU.BraA10001541…
GO:0000390	spliceosomal complex disassembly	biological_process	0.12423	1	1	660	6	31861	1	BraA02001855	0
GO:0005684	U2-type spliceosomal complex	cellular_component	0.12423	1	1	660	6	31861	1	BraA02001855	0
GO:0032988	ribonucleoprotein complex disassembly	biological_process	0.12423	1	1	660	6	31861	1	BraA02001855	0
GO:0071008	U2-type post-mRNA release spliceosomal complex	cellular_component	0.12423	1	1	660	6	31861	1	BraA02001855	0
GO:0071014	post-mRNA release spliceosomal complex	cellular_component	0.12423	1	1	660	6	31861	1	BraA02001855	0
GO:0006073	cellular glucan metabolic process	biological_process	0.12472	1	5	660	129	31861	0		5	evm.TU.BraA10002334,evm.TU.BraA01004753,evm.TU.BraA06003357,evm.TU.BraA05004601,evm.TU.BraA03005170
GO:0044042	glucan metabolic process	biological_process	0.12472	1	5	660	129	31861	0		5	evm.TU.BraA03005170,evm.TU.BraA06003357,evm.TU.BraA05004601,evm.TU.BraA01004753,evm.TU.BraA10002334
GO:0005217	intracellular ligand-gated ion channel activity	molecular_function	0.12587	1	3	660	58	31861	1	BraA06004166	2	evm.TU.BraA08000869,evm.TU.BraA04000539
GO:0005218	intracellular ligand-gated calcium channel activity	molecular_function	0.12587	1	3	660	58	31861	1	BraA06004166	2	evm.TU.BraA04000539,evm.TU.BraA08000869
GO:0005219	ryanodine-sensitive calcium-release channel activity	molecular_function	0.12587	1	3	660	58	31861	1	BraA06004166	2	evm.TU.BraA04000539,evm.TU.BraA08000869
GO:0015278	calcium-release channel activity	molecular_function	0.12587	1	3	660	58	31861	1	BraA06004166	2	evm.TU.BraA04000539,evm.TU.BraA08000869
GO:0003896	DNA primase activity	molecular_function	0.12613	1	2	660	30	31861	1	BraA10002497	1	evm.TU.BraA07001159
GO:0071229	cellular response to acid chemical	biological_process	0.12655	1	1	660	7	31861	0		1	evm.TU.BraA04003104
GO:0003824	catalytic activity	molecular_function	0.12709	1	325	660	15161	31861	73	BraA07002897,BraA07003512,BraA01001112,BraA09006058,BraA03001438,BraA08000154,BraA08000286,BraA05003025,BraA01000273,BraA03000957,BraA01001807,BraA07001467,BraA10002497,BraA01001120,BraA09003749,BraA01001186,BraA08002509,BraA04001915,BraA10002907,BraA06002062,BraA09003713,BraA06002629,BraA09003227,BraA06004166,BraA03006397,BraA07003359,BraA08000546,BraA04002340,BraA05000669,BraA07002044,BraA10002…	252	Novel01464,evm.TU.BraA10000506,evm.TU.BraA06003974,Novel01685,evm.TU.BraA09006294,evm.TU.BraA05000997,evm.TU.BraA01000238,evm.TU.BraA07001021,evm.TU.BraA05001502,evm.TU.BraA05000238,evm.TU.BraA05003251,evm.TU.BraA02003898,evm.TU.BraA10002402,evm.TU.BraA05004515,evm.TU.BraA03006011,Novel01352,evm.TU.BraA05004632,Novel00504,evm.TU.BraA09003656,evm.TU.BraA09006484,evm.TU.BraA03005435,evm.TU.BraA0300…
GO:0009653	anatomical structure morphogenesis	biological_process	0.12724	1	6	660	165	31861	2	BraA08000154,BraA01001186	4	evm.TU.BraA09006588,evm.TU.BraA08003385,evm.TU.BraA10001541,evm.TU.BraA10000564
GO:0031638	zymogen activation	biological_process	0.12762	1	1	660	7	31861	0		1	evm.TU.BraA09000999
GO:0044723	single-organism carbohydrate metabolic process	biological_process	0.12829	1	17	660	618	31861	2	BraA08000546,BraA07002708	15	evm.TU.BraA10002334,evm.TU.BraA02004248,evm.TU.BraA10000505,evm.TU.BraA10003022,evm.TU.BraA01004753,evm.TU.BraA03005170,evm.TU.BraA10000506,evm.TU.BraA09000851,evm.TU.BraA02001642,evm.TU.BraA10000503,evm.TU.BraA05004601,evm.TU.BraA01003047,evm.TU.BraA02002662,evm.TU.BraA01004266,evm.TU.BraA03005660
GO:0017070	U6 snRNA binding	molecular_function	0.12965	1	1	660	7	31861	0		1	evm.TU.BraA07000080
GO:0030244	cellulose biosynthetic process	biological_process	0.13003	1	3	660	61	31861	0		3	evm.TU.BraA05004601,evm.TU.BraA03005170,evm.TU.BraA01004753
GO:0008703	5-amino-6-(5-phosphoribosylamino)uracil reductase activity	molecular_function	0.13017	1	1	660	7	31861	0		1	evm.TU.BraA08000869
GO:0004518	nuclease activity	molecular_function	0.13037	1	13	660	442	31861	2	BraA06000079,BraA01001112	11	evm.TU.BraA10001891,evm.TU.BraA06004376,Novel00214,evm.TU.BraA03000356,Novel00949,evm.TU.BraA03003337,evm.TU.BraA03000163,evm.TU.BraA05000166,evm.TU.BraA09006298,evm.TU.BraA02002466,evm.TU.BraA02003160
GO:0009060	aerobic respiration	biological_process	0.13054	1	2	660	31	31861	1	BraA03004429	1	evm.TU.BraA05000399
GO:0004521	endoribonuclease activity	molecular_function	0.13095	1	5	660	128	31861	1	BraA06000079	4	evm.TU.BraA10001891,evm.TU.BraA03000163,Novel00949,evm.TU.BraA09006298
GO:0009888	tissue development	biological_process	0.13103	1	3	660	60	31861	1	BraA01001001	2	evm.TU.BraA05000904,evm.TU.BraA09006588
GO:0019751	polyol metabolic process	biological_process	0.13114	1	2	660	31	31861	0		2	evm.TU.BraA03005660,evm.TU.BraA02004248
GO:0000990	transcription factor activity, core RNA polymerase binding	molecular_function	0.13247	1	3	660	63	31861	0		3	evm.TU.BraA02001144,evm.TU.BraA02000548,evm.TU.BraA05000243
GO:0000996	core DNA-dependent RNA polymerase binding promoter specificity activity	molecular_function	0.13247	1	3	660	63	31861	0		3	evm.TU.BraA02000548,evm.TU.BraA02001144,evm.TU.BraA05000243
GO:0016987	sigma factor activity	molecular_function	0.13247	1	3	660	63	31861	0		3	evm.TU.BraA02000548,evm.TU.BraA02001144,evm.TU.BraA05000243
GO:0009311	oligosaccharide metabolic process	biological_process	0.13252	1	5	660	132	31861	1	BraA07002708	4	evm.TU.BraA10000505,evm.TU.BraA10000506,evm.TU.BraA10000503,evm.TU.BraA02002662
GO:0044179	hemolysis in other organism	biological_process	0.13288	1	1	660	7	31861	0		1	evm.TU.BraA09001475
GO:0051715	cytolysis in other organism	biological_process	0.13288	1	1	660	7	31861	0		1	evm.TU.BraA09001475
GO:0004540	ribonuclease activity	molecular_function	0.13292	1	6	660	166	31861	1	BraA06000079	5	evm.TU.BraA03000163,evm.TU.BraA10001891,evm.TU.BraA03003337,evm.TU.BraA09006298,Novel00949
GO:0008918	lipopolysaccharide 3-alpha-galactosyltransferase activity	molecular_function	0.13305	1	1	660	7	31861	0		1	evm.TU.BraA01004266
GO:0035250	UDP-galactosyltransferase activity	molecular_function	0.13305	1	1	660	7	31861	0		1	evm.TU.BraA01004266
GO:0019310	inositol catabolic process	biological_process	0.13319	1	1	660	7	31861	0		1	evm.TU.BraA03005660
GO:0046164	alcohol catabolic process	biological_process	0.13319	1	1	660	7	31861	0		1	evm.TU.BraA03005660
GO:0046174	polyol catabolic process	biological_process	0.13319	1	1	660	7	31861	0		1	evm.TU.BraA03005660
GO:0050113	inositol oxygenase activity	molecular_function	0.13319	1	1	660	7	31861	0		1	evm.TU.BraA03005660
GO:1901616	organic hydroxy compound catabolic process	biological_process	0.13319	1	1	660	7	31861	0		1	evm.TU.BraA03005660
GO:0001907	killing by symbiont of host cells	biological_process	0.13355	1	1	660	7	31861	0		1	evm.TU.BraA09001475
GO:0044004	disruption by symbiont of host cell	biological_process	0.13355	1	1	660	7	31861	0		1	evm.TU.BraA09001475
GO:0042592	homeostatic process	biological_process	0.13475	1	12	660	390	31861	4	BraA06004166,BraA05003576,BraA08000546,Novel01581	8	evm.TU.BraA03001714,evm.TU.BraA06002292,Novel01351,evm.TU.BraA08000869,evm.TU.BraA04000539,evm.TU.BraA02003020,Novel01352,evm.TU.BraA08003229
GO:0004402	histone acetyltransferase activity	molecular_function	0.13564	1	2	660	32	31861	0		2	evm.TU.BraA02002999,evm.TU.BraA02004368
GO:0001932	regulation of protein phosphorylation	biological_process	0.13622	1	2	660	31	31861	0		2	evm.TU.BraA06002292,evm.TU.BraA09006161
GO:0043047	single-stranded telomeric DNA binding	molecular_function	0.13643	1	1	660	7	31861	0		1	evm.TU.BraA03003337
GO:0019400	alditol metabolic process	biological_process	0.13703	1	1	660	7	31861	0		1	evm.TU.BraA02004248
GO:0001525	angiogenesis	biological_process	0.13732	1	1	660	7	31861	0		1	evm.TU.BraA10001541
GO:0001568	blood vessel development	biological_process	0.13732	1	1	660	7	31861	0		1	evm.TU.BraA10001541
GO:0001944	vasculature development	biological_process	0.13732	1	1	660	7	31861	0		1	evm.TU.BraA10001541
GO:0045765	regulation of angiogenesis	biological_process	0.13732	1	1	660	7	31861	0		1	evm.TU.BraA10001541
GO:0048514	blood vessel morphogenesis	biological_process	0.13732	1	1	660	7	31861	0		1	evm.TU.BraA10001541
GO:0072358	cardiovascular system development	biological_process	0.13732	1	1	660	7	31861	0		1	evm.TU.BraA10001541
GO:0072359	circulatory system development	biological_process	0.13732	1	1	660	7	31861	0		1	evm.TU.BraA10001541
GO:1901342	regulation of vasculature development	biological_process	0.13732	1	1	660	7	31861	0		1	evm.TU.BraA10001541
GO:0051648	vesicle localization	biological_process	0.13754	1	1	660	7	31861	1	BraA01001186	0
GO:0051650	establishment of vesicle localization	biological_process	0.13754	1	1	660	7	31861	1	BraA01001186	0
GO:0003993	acid phosphatase activity	molecular_function	0.13813	1	3	660	63	31861	0		3	evm.TU.BraA09002126,Novel01742,evm.TU.BraA06000326
GO:0004358	glutamate N-acetyltransferase activity	molecular_function	0.13864	1	1	660	7	31861	1	BraA03006397	0
GO:0007249	I-kappaB kinase/NF-kappaB signaling	biological_process	0.14047	1	1	660	7	31861	0		1	evm.TU.BraA10001541
GO:0043122	regulation of I-kappaB kinase/NF-kappaB signaling	biological_process	0.14047	1	1	660	7	31861	0		1	evm.TU.BraA10001541
GO:0043123	positive regulation of I-kappaB kinase/NF-kappaB signaling	biological_process	0.14047	1	1	660	7	31861	0		1	evm.TU.BraA10001541
GO:0009877	nodulation	biological_process	0.14052	1	3	660	62	31861	2	BraA08000154,BraA07002708	1	Novel01374
GO:1901681	sulfur compound binding	molecular_function	0.14059	1	3	660	64	31861	0		3	evm.TU.BraA03004934,evm.TU.BraA03004249,evm.TU.BraA01003151
GO:0031175	neuron projection development	biological_process	0.14199	1	2	660	32	31861	0		2	evm.TU.BraA07002072,evm.TU.BraA10000564
GO:0048666	neuron development	biological_process	0.14199	1	2	660	32	31861	0		2	evm.TU.BraA07002072,evm.TU.BraA10000564
GO:0009966	regulation of signal transduction	biological_process	0.14257	1	4	660	98	31861	1	BraA01001112	3	evm.TU.BraA10001541,evm.TU.BraA03001131,evm.TU.BraA06002292
GO:0000775	chromosome, centromeric region	cellular_component	0.14352	1	7	660	209	31861	0		7	Novel00219,evm.TU.BraA03000163,Novel01563,evm.TU.BraA05000243,evm.TU.BraA04000638,evm.TU.BraA09001562,evm.TU.BraA05000295
GO:0006874	cellular calcium ion homeostasis	biological_process	0.14548	1	3	660	62	31861	1	BraA06004166	2	evm.TU.BraA04000539,evm.TU.BraA08000869
GO:0055074	calcium ion homeostasis	biological_process	0.14548	1	3	660	62	31861	1	BraA06004166	2	evm.TU.BraA04000539,evm.TU.BraA08000869
GO:0072503	cellular divalent inorganic cation homeostasis	biological_process	0.14548	1	3	660	62	31861	1	BraA06004166	2	evm.TU.BraA08000869,evm.TU.BraA04000539
GO:0072507	divalent inorganic cation homeostasis	biological_process	0.14548	1	3	660	62	31861	1	BraA06004166	2	evm.TU.BraA04000539,evm.TU.BraA08000869
GO:0005261	cation channel activity	molecular_function	0.14598	1	6	660	170	31861	2	BraA06004166,Novel01089	4	evm.TU.BraA01004266,evm.TU.BraA04000539,evm.TU.BraA08000869,Novel01155
GO:0033178	proton-transporting two-sector ATPase complex, catalytic domain	cellular_component	0.14725	1	4	660	100	31861	0		4	evm.TU.BraA08000280,Novel00688,evm.TU.BraA01003151,evm.TU.BraA07003813
GO:0016756	glutathione gamma-glutamylcysteinyltransferase activity	molecular_function	0.14739	1	1	660	8	31861	0		1	evm.TU.BraA06000320
GO:0046937	phytochelatin metabolic process	biological_process	0.14739	1	1	660	8	31861	0		1	evm.TU.BraA06000320
GO:0046938	phytochelatin biosynthetic process	biological_process	0.14739	1	1	660	8	31861	0		1	evm.TU.BraA06000320
GO:0006310	DNA recombination	biological_process	0.1486	1	14	660	508	31861	1	BraA06004166	13	evm.TU.BraA05000978,evm.TU.BraA05003182,evm.TU.BraA03000162,evm.TU.BraA05003170,evm.TU.BraA02000823,Novel00889,Novel00214,evm.TU.BraA04000539,evm.TU.BraA05003158,evm.TU.BraA05000673,Novel00553,evm.TU.BraA05003173,evm.TU.BraA06003109
GO:0000287	magnesium ion binding	molecular_function	0.14946	1	6	660	174	31861	2	Novel00010,BraA09006982	4	evm.TU.BraA01000016,evm.TU.BraA07004110,evm.TU.BraA09000851,evm.TU.BraA02001642
GO:0010646	regulation of cell communication	biological_process	0.14954	1	4	660	100	31861	1	BraA01001112	3	evm.TU.BraA10001541,evm.TU.BraA03001131,evm.TU.BraA06002292
GO:0023051	regulation of signaling	biological_process	0.14954	1	4	660	100	31861	1	BraA01001112	3	evm.TU.BraA06002292,evm.TU.BraA03001131,evm.TU.BraA10001541
GO:0004363	glutathione synthase activity	molecular_function	0.14984	1	1	660	8	31861	0		1	evm.TU.BraA06002374
GO:0006750	glutathione biosynthetic process	biological_process	0.14984	1	1	660	8	31861	0		1	evm.TU.BraA06002374
GO:0051818	disruption of cells of other organism involved in symbiotic interaction	biological_process	0.14992	1	1	660	8	31861	0		1	evm.TU.BraA09001475
GO:0051883	killing of cells in other organism involved in symbiotic interaction	biological_process	0.14992	1	1	660	8	31861	0		1	evm.TU.BraA09001475
GO:0034212	peptide N-acetyltransferase activity	molecular_function	0.15029	1	2	660	34	31861	0		2	evm.TU.BraA02002999,evm.TU.BraA02004368
GO:0061733	peptide-lysine-N-acetyltransferase activity	molecular_function	0.15029	1	2	660	34	31861	0		2	evm.TU.BraA02002999,evm.TU.BraA02004368
GO:0004656	procollagen-proline 4-dioxygenase activity	molecular_function	0.15105	1	1	660	8	31861	0		1	evm.TU.BraA05000238
GO:0019798	procollagen-proline dioxygenase activity	molecular_function	0.15105	1	1	660	8	31861	0		1	evm.TU.BraA05000238
GO:0031543	peptidyl-proline dioxygenase activity	molecular_function	0.15105	1	1	660	8	31861	0		1	evm.TU.BraA05000238
GO:0031545	peptidyl-proline 4-dioxygenase activity	molecular_function	0.15105	1	1	660	8	31861	0		1	evm.TU.BraA05000238
GO:0004557	alpha-galactosidase activity	molecular_function	0.15109	1	1	660	8	31861	0		1	evm.TU.BraA08000039
GO:0051049	regulation of transport	biological_process	0.15314	1	2	660	34	31861	1	BraA09000681	1	evm.TU.BraA08003649
GO:0044877	macromolecular complex binding	molecular_function	0.15346	1	13	660	458	31861	2	BraA01001186,BraA03005585	11	evm.TU.BraA05000243,evm.TU.BraA03006292,evm.TU.BraA02004248,evm.TU.BraA09000421,evm.TU.BraA09003925,evm.TU.BraA04000638,evm.TU.BraA02003861,evm.TU.BraA06002697,Novel00219,evm.TU.BraA05000115,evm.TU.BraA04001676
GO:0030243	cellulose metabolic process	biological_process	0.15357	1	3	660	66	31861	0		3	evm.TU.BraA01004753,evm.TU.BraA05004601,evm.TU.BraA03005170
GO:0042162	telomeric DNA binding	molecular_function	0.1537	1	1	660	8	31861	0		1	evm.TU.BraA03003337
GO:0009074	aromatic amino acid family catabolic process	biological_process	0.15452	1	1	660	8	31861	0		1	evm.TU.BraA10000966
GO:0051656	establishment of organelle localization	biological_process	0.15458	1	1	660	8	31861	1	BraA01001186	0
GO:0006613	cotranslational protein targeting to membrane	biological_process	0.15459	1	4	660	102	31861	2	BraA05000516,Novel01581	2	evm.TU.BraA10003022,evm.TU.BraA05002077
GO:0003879	ATP phosphoribosyltransferase activity	molecular_function	0.15481	1	1	660	8	31861	0		1	evm.TU.BraA03001111
GO:0030507	spectrin binding	molecular_function	0.15587	1	1	660	8	31861	0		1	evm.TU.BraA07002072
GO:0017076	purine nucleotide binding	molecular_function	0.156	1	94	660	4204	31861	22	BraA01000396,BraA03001787,BraA01001778,BraA07000632,BraA04002340,BraA08002509,BraA08000546,BraA04000339,BraA06002295,BraA10002876,Novel00120,BraA06004166,BraA02001886,BraA06002629,BraA04000583,BraA06002062,Novel01581,BraA03001438,BraA04001299,BraA05001887,BraA07002897,BraA02002026	72	evm.TU.BraA01000547,evm.TU.BraA07001617,evm.TU.BraA05001235,Novel00173,evm.TU.BraA08001907,evm.TU.BraA06002300,evm.TU.BraA09005771,evm.TU.BraA08000869,evm.TU.BraA02002338,evm.TU.BraA07001814,evm.TU.BraA02001181,evm.TU.BraA05001768,evm.TU.BraA10003022,evm.TU.BraA07001625,evm.TU.BraA08000965,evm.TU.BraA07000055,evm.TU.BraA07003890,evm.TU.BraA08001599,evm.TU.BraA02004248,evm.TU.BraA03003869,evm.TU.B…
GO:0004612	phosphoenolpyruvate carboxykinase (ATP) activity	molecular_function	0.15744	1	1	660	8	31861	1	BraA08000546	0
GO:0005786	signal recognition particle, endoplasmic reticulum targeting	cellular_component	0.15806	1	1	660	8	31861	1	BraA05000516	0
GO:0030942	endoplasmic reticulum signal peptide binding	molecular_function	0.15806	1	1	660	8	31861	1	BraA05000516	0
GO:0051775	response to redox state	biological_process	0.15921	1	1	660	8	31861	0		1	evm.TU.BraA02002540
GO:0098687	chromosomal region	cellular_component	0.15957	1	7	660	215	31861	0		7	Novel00219,evm.TU.BraA03000163,Novel01563,evm.TU.BraA04000638,evm.TU.BraA05000243,evm.TU.BraA09001562,evm.TU.BraA05000295
GO:0006302	double-strand break repair	biological_process	0.16018	1	2	660	35	31861	0		2	evm.TU.BraA03000162,evm.TU.BraA06004501
GO:0016780	phosphotransferase activity, for other substituted phosphate groups	molecular_function	0.16257	1	2	660	35	31861	2	Novel00010,BraA04002340	0
GO:0016773	phosphotransferase activity, alcohol group as acceptor	molecular_function	0.16271	1	55	660	2387	31861	13	BraA06002062,BraA04002340,BraA06002629,BraA03001787,BraA07000632,BraA01000273,Novel00120,BraA02001886,BraA07002897,BraA06002295,BraA05001887,BraA04000339,BraA01001510	42	evm.TU.BraA09000851,evm.TU.BraA10003022,evm.TU.BraA07001625,evm.TU.BraA07003890,evm.TU.BraA02004248,evm.TU.BraA07000055,evm.TU.BraA02001181,evm.TU.BraA09005947,evm.TU.BraA06002292,evm.TU.BraA07001617,evm.TU.BraA03003341,evm.TU.BraA02001642,evm.TU.BraA08001907,evm.TU.BraA06002300,evm.TU.BraA05000673,Novel00173,evm.TU.BraA02002337,evm.TU.BraA09006894,evm.TU.BraA01003820,evm.TU.BraA04000439,Novel014…
GO:0009539	photosystem II reaction center	cellular_component	0.16284	1	2	660	35	31861	0		2	evm.TU.BraA03002968,evm.TU.BraA10001534
GO:0051536	iron-sulfur cluster binding	molecular_function	0.16329	1	6	660	177	31861	2	BraA07000517,BraA04001995	4	evm.TU.BraA03001714,evm.TU.BraA07001823,evm.TU.BraA03003690,evm.TU.BraA05000673
GO:0051540	metal cluster binding	molecular_function	0.16329	1	6	660	177	31861	2	BraA07000517,BraA04001995	4	evm.TU.BraA07001823,evm.TU.BraA03001714,evm.TU.BraA05000673,evm.TU.BraA03003690
GO:0004526	ribonuclease P activity	molecular_function	0.16507	1	2	660	34	31861	1	BraA06000079	1	evm.TU.BraA10001891
GO:0016878	acid-thiol ligase activity	molecular_function	0.16528	1	1	660	8	31861	1	BraA01000396	0
GO:0017004	cytochrome complex assembly	biological_process	0.16624	1	3	660	69	31861	0		3	evm.TU.BraA08001599,evm.TU.BraA06002697,evm.TU.BraA09000655
GO:0044255	cellular lipid metabolic process	biological_process	0.16728	1	18	660	689	31861	3	BraA04002340,BraA05003024,BraA09003713	15	Novel00242,evm.TU.BraA07002733,evm.TU.BraA03004934,evm.TU.BraA01004266,evm.TU.BraA06000518,evm.TU.BraA06002804,evm.TU.BraA01001272,evm.TU.BraA06001295,Novel01685,evm.TU.BraA01003603,evm.TU.BraA01003151,evm.TU.BraA01004510,evm.TU.BraA09005776,evm.TU.BraA03004249,evm.TU.BraA05004632
GO:0005262	calcium channel activity	molecular_function	0.16778	1	3	660	67	31861	1	BraA06004166	2	evm.TU.BraA08000869,evm.TU.BraA04000539
GO:0006551	leucine metabolic process	biological_process	0.16789	1	1	660	9	31861	1	BraA09006056	0
GO:0009098	leucine biosynthetic process	biological_process	0.16789	1	1	660	9	31861	1	BraA09006056	0
GO:0000280	nuclear division	biological_process	0.16826	1	5	660	141	31861	0		5	evm.TU.BraA03000163,Novel01563,Novel00214,evm.TU.BraA06002255,evm.TU.BraA05000295
GO:0005875	microtubule associated complex	cellular_component	0.16846	1	2	660	36	31861	0		2	evm.TU.BraA01001163,evm.TU.BraA09006369
GO:0004109	coproporphyrinogen oxidase activity	molecular_function	0.16849	1	1	660	9	31861	0		1	evm.TU.BraA10000209
GO:0005524	ATP binding	molecular_function	0.16952	1	86	660	3855	31861	21	BraA10002876,BraA06002295,BraA04000339,BraA08000546,BraA04002340,BraA08002509,BraA07000632,BraA01001778,BraA03001787,BraA01000396,BraA07002897,BraA05001887,BraA04001299,BraA03001438,Novel01581,BraA06002062,BraA04000583,BraA06002629,BraA02001886,BraA06004166,Novel00120	65	evm.TU.BraA09005124,evm.TU.BraA05004166,evm.TU.BraA04000439,evm.TU.BraA01003820,evm.TU.BraA02002337,evm.TU.BraA07003813,evm.TU.BraA09000421,evm.TU.BraA09003925,evm.TU.BraA06002374,evm.TU.BraA02000415,Novel00219,evm.TU.BraA06004280,evm.TU.BraA10001906,Novel00773,evm.TU.BraA10001534,Novel01351,evm.TU.BraA02003861,evm.TU.BraA05000115,evm.TU.BraA03003869,evm.TU.BraA06003979,evm.TU.BraA08001599,evm.TU…
GO:0006570	tyrosine metabolic process	biological_process	0.16979	1	1	660	9	31861	0		1	evm.TU.BraA10000966
GO:0045595	regulation of cell differentiation	biological_process	0.16993	1	1	660	9	31861	1	BraA01001186	0
GO:0008176	tRNA (guanine-N7-)-methyltransferase activity	molecular_function	0.16999	1	2	660	36	31861	1	BraA07002708	1	evm.TU.BraA09005947
GO:0042325	regulation of phosphorylation	biological_process	0.17052	1	2	660	36	31861	0		2	evm.TU.BraA06002292,evm.TU.BraA09006161
GO:0015085	calcium ion transmembrane transporter activity	molecular_function	0.17262	1	3	660	68	31861	1	BraA06004166	2	evm.TU.BraA08000869,evm.TU.BraA04000539
GO:0005753	mitochondrial proton-transporting ATP synthase complex	cellular_component	0.17292	1	3	660	68	31861	0		3	evm.TU.BraA03005659,evm.TU.BraA01003151,Novel00688
GO:0016891	endoribonuclease activity, producing 5'-phosphomonoesters	molecular_function	0.17339	1	4	660	104	31861	1	BraA06000079	3	evm.TU.BraA10001891,evm.TU.BraA03000163,Novel00949
GO:0006612	protein targeting to membrane	biological_process	0.17355	1	4	660	107	31861	2	BraA05000516,Novel01581	2	evm.TU.BraA10003022,evm.TU.BraA05002077
GO:0005853	eukaryotic translation elongation factor 1 complex	cellular_component	0.17378	1	1	660	9	31861	0		1	evm.TU.BraA10002386
GO:0006950	response to stress	biological_process	0.17638	1	38	660	1567	31861	7	BraA01001112,BraA04001785,BraA06004166,BraA02001320,BraA08003888,BraA09005483,Novel01581	31	Novel01351,evm.TU.BraA02003160,evm.TU.BraA03006011,evm.TU.BraA05000166,evm.TU.BraA09005757,evm.TU.BraA05000904,evm.TU.BraA06004501,evm.TU.BraA10002035,evm.TU.BraA02001944,evm.TU.BraA01000336,evm.TU.BraA02001213,evm.TU.BraA08003068,evm.TU.BraA06004547,evm.TU.BraA06002292,evm.TU.BraA03002116,evm.TU.BraA05000673,evm.TU.BraA02002174,evm.TU.BraA09005771,Novel00094,evm.TU.BraA06004376,evm.TU.BraA090042…
GO:0004329	formate-tetrahydrofolate ligase activity	molecular_function	0.17651	1	1	660	9	31861	0		1	evm.TU.BraA07001814
GO:0072330	monocarboxylic acid biosynthetic process	biological_process	0.17856	1	5	660	145	31861	1	BraA01000396	4	evm.TU.BraA09005776,Novel00242,Novel01685,evm.TU.BraA05004632
GO:0016705	oxidoreductase activity, acting on paired donors, with incorporation or reduction of molecular oxygen	molecular_function	0.17906	1	15	660	569	31861	3	BraA08003655,BraA05003025,BraA05003031	12	evm.TU.BraA09000379,evm.TU.BraA03002946,evm.TU.BraA05003026,evm.TU.BraA05000238,evm.TU.BraA07002733,evm.TU.BraA03006496,evm.TU.BraA01001215,evm.TU.BraA01003295,evm.TU.BraA02003052,evm.TU.BraA06004233,evm.TU.BraA01003603,evm.TU.BraA05000681
GO:0051094	positive regulation of developmental process	biological_process	0.18	1	1	660	9	31861	0		1	evm.TU.BraA10001541
GO:0005125	cytokine activity	molecular_function	0.18085	1	2	660	38	31861	1	Novel00120	1	evm.TU.BraA09000785
GO:0005976	polysaccharide metabolic process	biological_process	0.18127	1	6	660	186	31861	0		6	evm.TU.BraA05004601,evm.TU.BraA06003357,evm.TU.BraA03005170,evm.TU.BraA01004266,evm.TU.BraA10002334,evm.TU.BraA01004753
GO:0071555	cell wall organization	biological_process	0.18134	1	6	660	188	31861	0		6	evm.TU.BraA09006484,evm.TU.BraA07002560,evm.TU.BraA07003915,evm.TU.BraA01004327,evm.TU.BraA03004669,evm.TU.BraA04003104
GO:0017069	snRNA binding	molecular_function	0.18203	1	1	660	10	31861	0		1	evm.TU.BraA07000080
GO:0070972	protein localization to endoplasmic reticulum	biological_process	0.1825	1	4	660	109	31861	2	BraA05000516,Novel01581	2	evm.TU.BraA10003022,evm.TU.BraA05002077
GO:0005451	monovalent cation:proton antiporter activity	molecular_function	0.18405	1	1	660	10	31861	1	BraA07000517	0
GO:0015491	cation:cation antiporter activity	molecular_function	0.18405	1	1	660	10	31861	1	BraA07000517	0
GO:0051640	organelle localization	biological_process	0.18533	1	1	660	10	31861	1	BraA01001186	0
GO:0008131	primary amine oxidase activity	molecular_function	0.18547	1	1	660	10	31861	0		1	evm.TU.BraA08000965
GO:0006948	induction by virus of host cell-cell fusion	biological_process	0.18592	1	1	660	10	31861	0		1	evm.TU.BraA05004544
GO:0003747	translation release factor activity	molecular_function	0.18594	1	2	660	38	31861	1	BraA09004647	1	evm.TU.BraA06003974
GO:0008079	translation termination factor activity	molecular_function	0.18594	1	2	660	38	31861	1	BraA09004647	1	evm.TU.BraA06003974
GO:0019184	nonribosomal peptide biosynthetic process	biological_process	0.18608	1	1	660	10	31861	0		1	evm.TU.BraA06002374
GO:0016247	channel regulator activity	molecular_function	0.18613	1	4	660	104	31861	0		4	Novel01138,evm.TU.BraA05001189,evm.TU.BraA05003771,evm.TU.BraA09005757
GO:0010941	regulation of cell death	biological_process	0.18691	1	3	660	74	31861	0		3	evm.TU.BraA01000270,evm.TU.BraA09000999,evm.TU.BraA10001541
GO:0042981	regulation of apoptotic process	biological_process	0.18691	1	3	660	74	31861	0		3	evm.TU.BraA01000270,evm.TU.BraA10001541,evm.TU.BraA09000999
GO:0043067	regulation of programmed cell death	biological_process	0.18691	1	3	660	74	31861	0		3	evm.TU.BraA09000999,evm.TU.BraA10001541,evm.TU.BraA01000270
GO:0001883	purine nucleoside binding	molecular_function	0.18717	1	92	660	4161	31861	22	BraA03001438,BraA05001887,BraA04001299,BraA07002897,BraA02002026,BraA06004166,Novel00120,BraA02001886,BraA06002629,BraA06002062,BraA04000583,Novel01581,BraA08000546,BraA04000339,BraA06002295,BraA10002876,BraA03001787,BraA01000396,BraA07000632,BraA01001778,BraA08002509,BraA04002340	70	evm.TU.BraA07000881,evm.TU.BraA01000016,evm.TU.BraA05002977,evm.TU.BraA01000178,evm.TU.BraA05003165,evm.TU.BraA03003914,Novel01072,evm.TU.BraA10001541,Novel00684,evm.TU.BraA06003974,evm.TU.BraA09006894,evm.TU.BraA06001024,evm.TU.BraA06002697,evm.TU.BraA05001502,evm.TU.BraA03004391,evm.TU.BraA03001700,evm.TU.BraA03003341,evm.TU.BraA05003181,evm.TU.BraA06002292,evm.TU.BraA05000673,evm.TU.BraA050002…
GO:0032549	ribonucleoside binding	molecular_function	0.18717	1	92	660	4161	31861	22	BraA06002295,BraA10002876,BraA08000546,BraA04000339,BraA04002340,BraA08002509,BraA03001787,BraA01000396,BraA07000632,BraA01001778,BraA07002897,BraA02002026,BraA05001887,BraA04001299,BraA03001438,BraA06002062,BraA04000583,Novel01581,BraA06002629,BraA06004166,Novel00120,BraA02001886	70	evm.TU.BraA02002337,evm.TU.BraA01003820,evm.TU.BraA04000439,evm.TU.BraA07003813,evm.TU.BraA09005124,evm.TU.BraA05004166,evm.TU.BraA09003925,evm.TU.BraA09000421,Novel00219,evm.TU.BraA06002374,evm.TU.BraA02000415,evm.TU.BraA01001163,evm.TU.BraA10001534,Novel01351,evm.TU.BraA06004280,evm.TU.BraA10001906,Novel00773,evm.TU.BraA03003869,evm.TU.BraA06003979,evm.TU.BraA05000115,evm.TU.BraA02003861,evm.TU…
GO:0032550	purine ribonucleoside binding	molecular_function	0.18717	1	92	660	4161	31861	22	BraA07000632,BraA01001778,BraA03001787,BraA01000396,BraA08002509,BraA04002340,BraA08000546,BraA04000339,BraA10002876,BraA06002295,BraA02001886,BraA06004166,Novel00120,Novel01581,BraA06002062,BraA04000583,BraA06002629,BraA03001438,BraA02002026,BraA07002897,BraA05001887,BraA04001299	70	evm.TU.BraA02001181,evm.TU.BraA07001814,evm.TU.BraA08000869,evm.TU.BraA02002338,evm.TU.BraA09005771,evm.TU.BraA08001907,evm.TU.BraA06002300,evm.TU.BraA05001235,Novel00173,evm.TU.BraA01000547,evm.TU.BraA07001617,evm.TU.BraA02003861,evm.TU.BraA06003979,evm.TU.BraA03003869,evm.TU.BraA05000115,evm.TU.BraA07003890,evm.TU.BraA08001599,evm.TU.BraA02004248,evm.TU.BraA07000055,evm.TU.BraA10003022,evm.TU.B…
GO:0045229	external encapsulating structure organization	biological_process	0.1876	1	6	660	190	31861	0		6	evm.TU.BraA09006484,evm.TU.BraA07002560,evm.TU.BraA01004327,evm.TU.BraA07003915,evm.TU.BraA03004669,evm.TU.BraA04003104
GO:0008610	lipid biosynthetic process	biological_process	0.18782	1	16	660	613	31861	2	BraA04002340,BraA05003024	14	evm.TU.BraA05003251,evm.TU.BraA03004249,evm.TU.BraA05004632,evm.TU.BraA01004020,evm.TU.BraA09005776,evm.TU.BraA06001295,Novel01685,evm.TU.BraA01003603,evm.TU.BraA01001272,evm.TU.BraA02003057,evm.TU.BraA03004934,evm.TU.BraA01004266,Novel00242,evm.TU.BraA07002733
GO:0005272	sodium channel activity	molecular_function	0.18798	1	1	660	10	31861	0		1	evm.TU.BraA01004266
GO:0031304	intrinsic component of mitochondrial inner membrane	cellular_component	0.18799	1	1	660	10	31861	0		1	evm.TU.BraA03003029
GO:0031305	integral component of mitochondrial inner membrane	cellular_component	0.18799	1	1	660	10	31861	0		1	evm.TU.BraA03003029
GO:0032592	integral component of mitochondrial membrane	cellular_component	0.18799	1	1	660	10	31861	0		1	evm.TU.BraA03003029
GO:0098573	intrinsic component of mitochondrial membrane	cellular_component	0.18799	1	1	660	10	31861	0		1	evm.TU.BraA03003029
GO:0005798	Golgi-associated vesicle	cellular_component	0.1884	1	2	660	39	31861	0		2	evm.TU.BraA05000758,evm.TU.BraA07000838
GO:0030660	Golgi-associated vesicle membrane	cellular_component	0.1884	1	2	660	39	31861	0		2	evm.TU.BraA07000838,evm.TU.BraA05000758
GO:0032555	purine ribonucleotide binding	molecular_function	0.18985	1	92	660	4165	31861	22	BraA08002509,BraA04002340,BraA01000396,BraA03001787,BraA01001778,BraA07000632,BraA06002295,BraA10002876,BraA08000546,BraA04000339,BraA04000583,BraA06002062,Novel01581,BraA06002629,Novel00120,BraA06004166,BraA02001886,BraA07002897,BraA02002026,BraA04001299,BraA05001887,BraA03001438	70	evm.TU.BraA03003869,evm.TU.BraA06003979,evm.TU.BraA05000115,evm.TU.BraA02003861,evm.TU.BraA05001768,evm.TU.BraA10003022,evm.TU.BraA08000965,evm.TU.BraA07001625,evm.TU.BraA07000055,evm.TU.BraA07003890,evm.TU.BraA02004248,evm.TU.BraA08001599,evm.TU.BraA09005771,evm.TU.BraA08000869,evm.TU.BraA02002338,evm.TU.BraA07001814,evm.TU.BraA02001181,evm.TU.BraA07001617,evm.TU.BraA01000547,evm.TU.BraA05001235…
GO:0045333	cellular respiration	biological_process	0.18986	1	5	660	147	31861	2	Novel00424,BraA03004429	3	evm.TU.BraA08001599,evm.TU.BraA05000399,evm.TU.BraA05002977
GO:0016888	endodeoxyribonuclease activity, producing 5'-phosphomonoesters	molecular_function	0.19025	1	2	660	39	31861	0		2	evm.TU.BraA02003160,evm.TU.BraA06004376
GO:0030288	outer membrane-bounded periplasmic space	cellular_component	0.19034	1	1	660	10	31861	1	BraA01001186	0
GO:0006526	arginine biosynthetic process	biological_process	0.19132	1	1	660	10	31861	1	BraA03006397	0
GO:0005310	dicarboxylic acid transmembrane transporter activity	molecular_function	0.19153	1	1	660	10	31861	1	BraA04000397	0
GO:0001882	nucleoside binding	molecular_function	0.19179	1	92	660	4168	31861	22	BraA04001299,BraA05001887,BraA02002026,BraA07002897,BraA03001438,BraA06002629,Novel01581,BraA06002062,BraA04000583,BraA02001886,BraA06004166,Novel00120,BraA10002876,BraA06002295,BraA04000339,BraA08000546,BraA08002509,BraA04002340,BraA07000632,BraA01001778,BraA03001787,BraA01000396	70	evm.TU.BraA03003914,Novel01072,evm.TU.BraA10001541,Novel00684,evm.TU.BraA05003165,evm.TU.BraA06001024,evm.TU.BraA06002697,evm.TU.BraA03004391,evm.TU.BraA05001502,evm.TU.BraA03001700,evm.TU.BraA06003974,evm.TU.BraA09006894,evm.TU.BraA07000881,evm.TU.BraA01000016,evm.TU.BraA05002977,evm.TU.BraA01000178,Novel00553,Novel01352,evm.TU.BraA05000978,evm.TU.BraA01003151,evm.TU.BraA05000243,evm.TU.BraA0500…
GO:0009126	purine nucleoside monophosphate metabolic process	biological_process	0.1923	1	9	660	306	31861	1	Novel00424	8	Novel00688,evm.TU.BraA07003813,evm.TU.BraA01003151,evm.TU.BraA09000851,evm.TU.BraA02001642,evm.TU.BraA01000016,evm.TU.BraA05002977,evm.TU.BraA03005659
GO:0009167	purine ribonucleoside monophosphate metabolic process	biological_process	0.1923	1	9	660	306	31861	1	Novel00424	8	evm.TU.BraA01000016,evm.TU.BraA05002977,evm.TU.BraA02001642,evm.TU.BraA03005659,evm.TU.BraA09000851,evm.TU.BraA07003813,evm.TU.BraA01003151,Novel00688
GO:0016868	intramolecular transferase activity, phosphotransferases	molecular_function	0.19385	1	2	660	39	31861	0		2	evm.TU.BraA07001020,evm.TU.BraA07001021
GO:0032553	ribonucleotide binding	molecular_function	0.1939	1	93	660	4217	31861	22	BraA06002629,Novel01581,BraA04000583,BraA06002062,BraA02001886,Novel00120,BraA06004166,BraA05001887,BraA04001299,BraA02002026,BraA07002897,BraA03001438,BraA04002340,BraA08002509,BraA01001778,BraA07000632,BraA01000396,BraA03001787,BraA10002876,BraA06002295,BraA04000339,BraA08000546	71	Novel00553,evm.TU.BraA05000978,Novel01352,evm.TU.BraA01003151,evm.TU.BraA05000673,evm.TU.BraA05000243,evm.TU.BraA05003181,evm.TU.BraA03003341,evm.TU.BraA06002292,evm.TU.BraA06000285,evm.TU.BraA07002733,evm.TU.BraA09005947,evm.TU.BraA01000095,evm.TU.BraA01002237,Novel00684,evm.TU.BraA03003914,Novel01072,evm.TU.BraA10001541,evm.TU.BraA05003165,evm.TU.BraA03001700,evm.TU.BraA06001024,evm.TU.BraA0600…
GO:0051345	positive regulation of hydrolase activity	biological_process	0.19564	1	1	660	11	31861	0		1	evm.TU.BraA09000999
GO:0009161	ribonucleoside monophosphate metabolic process	biological_process	0.19711	1	9	660	308	31861	1	Novel00424	8	evm.TU.BraA03005659,evm.TU.BraA02001642,evm.TU.BraA01000016,evm.TU.BraA05002977,Novel00688,evm.TU.BraA07003813,evm.TU.BraA01003151,evm.TU.BraA09000851
GO:0090150	establishment of protein localization to membrane	biological_process	0.19713	1	5	660	151	31861	2	BraA05000516,Novel01581	3	evm.TU.BraA10003022,evm.TU.BraA05002077,evm.TU.BraA08003649
GO:0005507	copper ion binding	molecular_function	0.1974	1	5	660	151	31861	0		5	evm.TU.BraA06002213,evm.TU.BraA08000965,evm.TU.BraA02001144,evm.TU.BraA02003898,evm.TU.BraA01001359
GO:0045261	proton-transporting ATP synthase complex, catalytic core F(1)	cellular_component	0.19886	1	2	660	39	31861	0		2	Novel00688,evm.TU.BraA01003151
GO:0005669	transcription factor TFIID complex	cellular_component	0.19931	1	2	660	39	31861	0		2	evm.TU.BraA04000625,evm.TU.BraA09004075
GO:0006790	sulfur compound metabolic process	biological_process	0.19961	1	6	660	192	31861	1	BraA01000396	5	evm.TU.BraA09003925,evm.TU.BraA10003022,evm.TU.BraA02002337,evm.TU.BraA09005542,evm.TU.BraA06002374
GO:0042398	cellular modified amino acid biosynthetic process	biological_process	0.19984	1	3	660	76	31861	1	BraA02002416	2	evm.TU.BraA06002374,evm.TU.BraA07001814
GO:0006721	terpenoid metabolic process	biological_process	0.19992	1	4	660	115	31861	0		4	evm.TU.BraA07002733,evm.TU.BraA03004934,evm.TU.BraA03004249,evm.TU.BraA01003603
GO:0016114	terpenoid biosynthetic process	biological_process	0.19992	1	4	660	115	31861	0		4	evm.TU.BraA03004934,evm.TU.BraA03004249,evm.TU.BraA01003603,evm.TU.BraA07002733
GO:0072657	protein localization to membrane	biological_process	0.20125	1	5	660	152	31861	2	Novel01581,BraA05000516	3	evm.TU.BraA08003649,evm.TU.BraA10003022,evm.TU.BraA05002077
GO:0004549	tRNA-specific ribonuclease activity	molecular_function	0.20251	1	2	660	39	31861	1	BraA06000079	1	evm.TU.BraA10001891
GO:0031419	cobalamin binding	molecular_function	0.20287	1	1	660	11	31861	0		1	Novel00219
GO:0009967	positive regulation of signal transduction	biological_process	0.2036	1	2	660	40	31861	0		2	evm.TU.BraA06002292,evm.TU.BraA10001541
GO:0010647	positive regulation of cell communication	biological_process	0.2036	1	2	660	40	31861	0		2	evm.TU.BraA06002292,evm.TU.BraA10001541
GO:0023056	positive regulation of signaling	biological_process	0.2036	1	2	660	40	31861	0		2	evm.TU.BraA06002292,evm.TU.BraA10001541
GO:0030182	neuron differentiation	biological_process	0.20372	1	2	660	40	31861	0		2	evm.TU.BraA10000564,evm.TU.BraA07002072
GO:0048699	generation of neurons	biological_process	0.20372	1	2	660	40	31861	0		2	evm.TU.BraA10000564,evm.TU.BraA07002072
GO:0007034	vacuolar transport	biological_process	0.2039	1	2	660	39	31861	0		2	evm.TU.BraA03004592,evm.TU.BraA07002730
GO:0044038	cell wall macromolecule biosynthetic process	biological_process	0.20569	1	1	660	11	31861	1	Novel01269	0
GO:0070589	cellular component macromolecule biosynthetic process	biological_process	0.20569	1	1	660	11	31861	1	Novel01269	0
GO:0002115	store-operated calcium entry	biological_process	0.20625	1	1	660	11	31861	1	BraA09000681	0
GO:0051924	regulation of calcium ion transport	biological_process	0.20625	1	1	660	11	31861	1	BraA09000681	0
GO:2001256	regulation of store-operated calcium entry	biological_process	0.20625	1	1	660	11	31861	1	BraA09000681	0
GO:0006873	cellular ion homeostasis	biological_process	0.20648	1	3	660	74	31861	1	BraA06004166	2	evm.TU.BraA04000539,evm.TU.BraA08000869
GO:0006875	cellular metal ion homeostasis	biological_process	0.20648	1	3	660	74	31861	1	BraA06004166	2	evm.TU.BraA08000869,evm.TU.BraA04000539
GO:0030003	cellular cation homeostasis	biological_process	0.20648	1	3	660	74	31861	1	BraA06004166	2	evm.TU.BraA04000539,evm.TU.BraA08000869
GO:0005506	iron ion binding	molecular_function	0.20657	1	14	660	537	31861	3	BraA05003031,BraA05003025,BraA03004429	11	evm.TU.BraA03002946,evm.TU.BraA09000379,evm.TU.BraA05004632,evm.TU.BraA05003026,evm.TU.BraA03006496,evm.TU.BraA01003295,evm.TU.BraA06004233,evm.TU.BraA02003052,evm.TU.BraA05000681,evm.TU.BraA03005660,evm.TU.BraA01001215
GO:0004674	protein serine/threonine kinase activity	molecular_function	0.20674	1	7	660	236	31861	3	Novel00120,BraA04000339,BraA06002295	4	Novel00684,evm.TU.BraA02000415,Novel01464,evm.TU.BraA06002291
GO:0006508	proteolysis	biological_process	0.20789	1	32	660	1342	31861	8	BraA09006776,BraA10002907,BraA07003359,BraA01001807,BraA03000957,BraA04001915,BraA01001186,BraA08002509	24	evm.TU.BraA08003169,evm.TU.BraA02000887,evm.TU.BraA01000336,evm.TU.BraA06002255,evm.TU.BraA09000999,evm.TU.BraA02001597,evm.TU.BraA10002402,evm.TU.BraA02002612,evm.TU.BraA02001213,evm.TU.BraA05001235,evm.TU.BraA06002804,evm.TU.BraA07002560,evm.TU.BraA09006161,evm.TU.BraA02001088,evm.TU.BraA09000963,evm.TU.BraA01000031,evm.TU.BraA05002003,evm.TU.BraA08001054,evm.TU.BraA09005771,evm.TU.BraA07001580…
GO:0035251	UDP-glucosyltransferase activity	molecular_function	0.20956	1	3	660	79	31861	0		3	evm.TU.BraA10002334,evm.TU.BraA05004601,evm.TU.BraA03005170
GO:0022008	neurogenesis	biological_process	0.21144	1	2	660	41	31861	0		2	evm.TU.BraA07002072,evm.TU.BraA10000564
GO:0097367	carbohydrate derivative binding	molecular_function	0.2117	1	94	660	4289	31861	22	BraA01000396,BraA03001787,BraA01001778,BraA07000632,BraA08002509,BraA04002340,BraA08000546,BraA04000339,BraA06002295,BraA10002876,Novel00120,BraA06004166,BraA02001886,BraA06002629,BraA04000583,BraA06002062,Novel01581,BraA03001438,BraA04001299,BraA05001887,BraA07002897,BraA02002026	72	evm.TU.BraA01000547,evm.TU.BraA07001617,Novel00173,evm.TU.BraA05001235,evm.TU.BraA06002300,evm.TU.BraA08001907,evm.TU.BraA09005771,evm.TU.BraA02002338,evm.TU.BraA08000869,evm.TU.BraA07001814,evm.TU.BraA02001181,evm.TU.BraA05001768,evm.TU.BraA07001625,evm.TU.BraA08000965,evm.TU.BraA10003022,evm.TU.BraA07000055,evm.TU.BraA02004248,evm.TU.BraA08001599,evm.TU.BraA07003890,evm.TU.BraA05000115,evm.TU.B…
GO:0009405	pathogenesis	biological_process	0.21226	1	9	660	316	31861	1	BraA07001141	8	evm.TU.BraA05001189,evm.TU.BraA05003771,evm.TU.BraA03003893,evm.TU.BraA10002334,evm.TU.BraA09005757,evm.TU.BraA03003914,evm.TU.BraA09000655,evm.TU.BraA07001625
GO:0055065	metal ion homeostasis	biological_process	0.21235	1	3	660	75	31861	1	BraA06004166	2	evm.TU.BraA04000539,evm.TU.BraA08000869
GO:0000375	RNA splicing, via transesterification reactions	biological_process	0.21376	1	5	660	153	31861	2	BraA08000546,BraA02001855	3	Novel01577,evm.TU.BraA02000160,evm.TU.BraA08001775
GO:0006221	pyrimidine nucleotide biosynthetic process	biological_process	0.21382	1	2	660	42	31861	0		2	evm.TU.BraA01001223,evm.TU.BraA07000731
GO:0001934	positive regulation of protein phosphorylation	biological_process	0.21397	1	1	660	12	31861	0		1	evm.TU.BraA06002292
GO:0042327	positive regulation of phosphorylation	biological_process	0.21397	1	1	660	12	31861	0		1	evm.TU.BraA06002292
GO:0008135	translation factor activity, RNA binding	molecular_function	0.21536	1	6	660	192	31861	1	BraA09004647	5	evm.TU.BraA06003974,evm.TU.BraA03005123,evm.TU.BraA10002386,evm.TU.BraA01003288,evm.TU.BraA02000827
GO:0004675	transmembrane receptor protein serine/threonine kinase activity	molecular_function	0.21764	1	1	660	12	31861	1	BraA04000339	0
GO:0006406	mRNA export from nucleus	biological_process	0.21787	1	1	660	12	31861	0		1	evm.TU.BraA02003898
GO:0071166	ribonucleoprotein complex localization	biological_process	0.21787	1	1	660	12	31861	0		1	evm.TU.BraA02003898
GO:0071426	ribonucleoprotein complex export from nucleus	biological_process	0.21787	1	1	660	12	31861	0		1	evm.TU.BraA02003898
GO:0071427	mRNA-containing ribonucleoprotein complex export from nucleus	biological_process	0.21787	1	1	660	12	31861	0		1	evm.TU.BraA02003898
GO:0050801	ion homeostasis	biological_process	0.21806	1	3	660	76	31861	1	BraA06004166	2	evm.TU.BraA04000539,evm.TU.BraA08000869
GO:0055080	cation homeostasis	biological_process	0.21806	1	3	660	76	31861	1	BraA06004166	2	evm.TU.BraA04000539,evm.TU.BraA08000869
GO:0098771	inorganic ion homeostasis	biological_process	0.21806	1	3	660	76	31861	1	BraA06004166	2	evm.TU.BraA08000869,evm.TU.BraA04000539
GO:0007618	mating	biological_process	0.21845	1	1	660	12	31861	0		1	evm.TU.BraA09002216
GO:0022604	regulation of cell morphogenesis	biological_process	0.219	1	1	660	12	31861	1	BraA01001186	0
GO:0051028	mRNA transport	biological_process	0.219	1	2	660	43	31861	0		2	evm.TU.BraA02003898,evm.TU.BraA02000548
GO:0004725	protein tyrosine phosphatase activity	molecular_function	0.21908	1	2	660	43	31861	1	BraA07001141	1	evm.TU.BraA09006294
GO:0010959	regulation of metal ion transport	biological_process	0.22072	1	1	660	12	31861	1	BraA09000681	0
GO:0043269	regulation of ion transport	biological_process	0.22072	1	1	660	12	31861	1	BraA09000681	0
GO:0009123	nucleoside monophosphate metabolic process	biological_process	0.22108	1	9	660	318	31861	1	Novel00424	8	evm.TU.BraA03005659,evm.TU.BraA05002977,evm.TU.BraA01000016,evm.TU.BraA02001642,evm.TU.BraA09000851,Novel00688,evm.TU.BraA07003813,evm.TU.BraA01003151
GO:0070008	serine-type exopeptidase activity	molecular_function	0.22122	1	4	660	119	31861	1	BraA10002907	3	evm.TU.BraA08001054,evm.TU.BraA09005771,evm.TU.BraA01002900
GO:0060429	epithelium development	biological_process	0.22184	1	2	660	42	31861	1	BraA01001001	1	evm.TU.BraA09006588
GO:0005802	trans-Golgi network	cellular_component	0.22294	1	1	660	12	31861	0		1	evm.TU.BraA08003649
GO:0006893	Golgi to plasma membrane transport	biological_process	0.22294	1	1	660	12	31861	0		1	evm.TU.BraA08003649
GO:0032386	regulation of intracellular transport	biological_process	0.22294	1	1	660	12	31861	0		1	evm.TU.BraA08003649
GO:0032388	positive regulation of intracellular transport	biological_process	0.22294	1	1	660	12	31861	0		1	evm.TU.BraA08003649
GO:0033157	regulation of intracellular protein transport	biological_process	0.22294	1	1	660	12	31861	0		1	evm.TU.BraA08003649
GO:0042996	regulation of Golgi to plasma membrane protein transport	biological_process	0.22294	1	1	660	12	31861	0		1	evm.TU.BraA08003649
GO:0042998	positive regulation of Golgi to plasma membrane protein transport	biological_process	0.22294	1	1	660	12	31861	0		1	evm.TU.BraA08003649
GO:0043001	Golgi to plasma membrane protein transport	biological_process	0.22294	1	1	660	12	31861	0		1	evm.TU.BraA08003649
GO:0051222	positive regulation of protein transport	biological_process	0.22294	1	1	660	12	31861	0		1	evm.TU.BraA08003649
GO:0071253	connexin binding	molecular_function	0.22294	1	1	660	12	31861	0		1	evm.TU.BraA08003649
GO:0072659	protein localization to plasma membrane	biological_process	0.22294	1	1	660	12	31861	0		1	evm.TU.BraA08003649
GO:0090002	establishment of protein localization to plasma membrane	biological_process	0.22294	1	1	660	12	31861	0		1	evm.TU.BraA08003649
GO:0090003	regulation of establishment of protein localization to plasma membrane	biological_process	0.22294	1	1	660	12	31861	0		1	evm.TU.BraA08003649
GO:0090004	positive regulation of establishment of protein localization to plasma membrane	biological_process	0.22294	1	1	660	12	31861	0		1	evm.TU.BraA08003649
GO:0090316	positive regulation of intracellular protein transport	biological_process	0.22294	1	1	660	12	31861	0		1	evm.TU.BraA08003649
GO:1903076	regulation of protein localization to plasma membrane	biological_process	0.22294	1	1	660	12	31861	0		1	evm.TU.BraA08003649
GO:1903078	positive regulation of protein localization to plasma membrane	biological_process	0.22294	1	1	660	12	31861	0		1	evm.TU.BraA08003649
GO:1903649	regulation of cytoplasmic transport	biological_process	0.22294	1	1	660	12	31861	0		1	evm.TU.BraA08003649
GO:1903651	positive regulation of cytoplasmic transport	biological_process	0.22294	1	1	660	12	31861	0		1	evm.TU.BraA08003649
GO:1903729	regulation of plasma membrane organization	biological_process	0.22294	1	1	660	12	31861	0		1	evm.TU.BraA08003649
GO:1903827	regulation of cellular protein localization	biological_process	0.22294	1	1	660	12	31861	0		1	evm.TU.BraA08003649
GO:1903829	positive regulation of cellular protein localization	biological_process	0.22294	1	1	660	12	31861	0		1	evm.TU.BraA08003649
GO:1904375	regulation of protein localization to cell periphery	biological_process	0.22294	1	1	660	12	31861	0		1	evm.TU.BraA08003649
GO:1904377	positive regulation of protein localization to cell periphery	biological_process	0.22294	1	1	660	12	31861	0		1	evm.TU.BraA08003649
GO:1990778	protein localization to cell periphery	biological_process	0.22294	1	1	660	12	31861	0		1	evm.TU.BraA08003649
GO:0017176	phosphatidylinositol N-acetylglucosaminyltransferase activity	molecular_function	0.22331	1	1	660	12	31861	0		1	evm.TU.BraA03001111
GO:0006720	isoprenoid metabolic process	biological_process	0.22362	1	5	660	160	31861	1	BraA05003024	4	evm.TU.BraA07002733,evm.TU.BraA03004934,evm.TU.BraA03004249,evm.TU.BraA01003603
GO:0008299	isoprenoid biosynthetic process	biological_process	0.22362	1	5	660	160	31861	1	BraA05003024	4	evm.TU.BraA07002733,evm.TU.BraA01003603,evm.TU.BraA03004934,evm.TU.BraA03004249
GO:0003013	circulatory system process	biological_process	0.22396	1	1	660	12	31861	0		1	evm.TU.BraA02002466
GO:0003018	vascular process in circulatory system	biological_process	0.22396	1	1	660	12	31861	0		1	evm.TU.BraA02002466
GO:0008015	blood circulation	biological_process	0.22396	1	1	660	12	31861	0		1	evm.TU.BraA02002466
GO:0035150	regulation of tube size	biological_process	0.22396	1	1	660	12	31861	0		1	evm.TU.BraA02002466
GO:0050880	regulation of blood vessel size	biological_process	0.22396	1	1	660	12	31861	0		1	evm.TU.BraA02002466
GO:1903522	regulation of blood circulation	biological_process	0.22396	1	1	660	12	31861	0		1	evm.TU.BraA02002466
GO:0007399	nervous system development	biological_process	0.2264	1	2	660	43	31861	0		2	evm.TU.BraA10000564,evm.TU.BraA07002072
GO:0030955	potassium ion binding	molecular_function	0.22898	1	2	660	44	31861	0		2	evm.TU.BraA09000851,evm.TU.BraA02001642
GO:0031420	alkali metal ion binding	molecular_function	0.22898	1	2	660	44	31861	0		2	evm.TU.BraA09000851,evm.TU.BraA02001642
GO:0006468	protein phosphorylation	biological_process	0.22921	1	42	660	1851	31861	11	BraA04000339,BraA05001887,BraA06002295,BraA07002897,BraA02001886,Novel00120,BraA07000632,BraA03001787,BraA06002629,BraA04002340,BraA06002062	31	evm.TU.BraA06004280,evm.TU.BraA10001906,Novel00773,evm.TU.BraA05002977,evm.TU.BraA07000881,evm.TU.BraA10001534,evm.TU.BraA02000415,evm.TU.BraA01000178,evm.TU.BraA10001541,evm.TU.BraA03003914,Novel00684,evm.TU.BraA09005124,evm.TU.BraA03004391,evm.TU.BraA05001502,evm.TU.BraA06001024,evm.TU.BraA03001700,evm.TU.BraA01003820,evm.TU.BraA09006894,evm.TU.BraA04000439,evm.TU.BraA08001907,evm.TU.BraA060023…
GO:0019220	regulation of phosphate metabolic process	biological_process	0.22977	1	2	660	44	31861	0		2	evm.TU.BraA09006161,evm.TU.BraA06002292
GO:0051174	regulation of phosphorus metabolic process	biological_process	0.22977	1	2	660	44	31861	0		2	evm.TU.BraA06002292,evm.TU.BraA09006161
GO:0006796	phosphate-containing compound metabolic process	biological_process	0.23049	1	61	660	2733	31861	15	BraA04000339,BraA06002295,BraA05001887,Novel00424,BraA07002897,Novel00120,BraA02001886,BraA03001787,BraA07000632,BraA07001141,BraA06002629,BraA06002062,BraA09003713,BraA09006982,BraA04002340	46	evm.TU.BraA01000016,evm.TU.BraA05002977,evm.TU.BraA10001534,evm.TU.BraA07000881,evm.TU.BraA10001906,Novel00773,evm.TU.BraA03005659,evm.TU.BraA06004280,evm.TU.BraA07000731,evm.TU.BraA01000178,evm.TU.BraA02000415,Novel00684,evm.TU.BraA10001541,evm.TU.BraA03003914,Novel00688,evm.TU.BraA07003813,evm.TU.BraA09006894,evm.TU.BraA01003820,evm.TU.BraA06001295,evm.TU.BraA09006294,evm.TU.BraA04000439,evm.TU…
GO:0006633	fatty acid biosynthetic process	biological_process	0.23052	1	4	660	120	31861	0		4	Novel00242,evm.TU.BraA09005776,evm.TU.BraA05004632,Novel01685
GO:0031640	killing of cells of other organism	biological_process	0.23056	1	1	660	13	31861	0		1	evm.TU.BraA09001475
GO:0044364	disruption of cells of other organism	biological_process	0.23056	1	1	660	13	31861	0		1	evm.TU.BraA09001475
GO:0016853	isomerase activity	molecular_function	0.23078	1	10	660	366	31861	0		10	evm.TU.BraA06004501,evm.TU.BraA09005452,evm.TU.BraA08000965,evm.TU.BraA09000675,evm.TU.BraA07001021,evm.TU.BraA01004753,evm.TU.BraA07001020,evm.TU.BraA06003974,evm.TU.BraA01003603,evm.TU.BraA05000399
GO:0048285	organelle fission	biological_process	0.23111	1	5	660	158	31861	0		5	Novel01563,Novel00214,evm.TU.BraA03000163,evm.TU.BraA05000295,evm.TU.BraA06002255
GO:0010309	acireductone dioxygenase [iron(II)-requiring] activity	molecular_function	0.23349	1	1	660	13	31861	0		1	evm.TU.BraA07001908
GO:0004525	ribonuclease III activity	molecular_function	0.2338	1	1	660	13	31861	0		1	evm.TU.BraA03000163
GO:0032296	double-stranded RNA-specific ribonuclease activity	molecular_function	0.2338	1	1	660	13	31861	0		1	evm.TU.BraA03000163
GO:0006050	mannosamine metabolic process	biological_process	0.23382	1	1	660	13	31861	0		1	evm.TU.BraA09000675
GO:0006051	N-acetylmannosamine metabolic process	biological_process	0.23382	1	1	660	13	31861	0		1	evm.TU.BraA09000675
GO:0047465	N-acylglucosamine-6-phosphate 2-epimerase activity	molecular_function	0.23382	1	1	660	13	31861	0		1	evm.TU.BraA09000675
GO:0016597	amino acid binding	molecular_function	0.2341	1	3	660	83	31861	0		3	evm.TU.BraA02000160,evm.TU.BraA02002063,evm.TU.BraA01001187
GO:0016759	cellulose synthase activity	molecular_function	0.23473	1	2	660	45	31861	0		2	evm.TU.BraA05004601,evm.TU.BraA03005170
GO:0016760	cellulose synthase (UDP-forming) activity	molecular_function	0.23473	1	2	660	45	31861	0		2	evm.TU.BraA03005170,evm.TU.BraA05004601
GO:0004879	RNA polymerase II transcription factor activity, ligand-activated sequence-specific DNA binding	molecular_function	0.23473	1	1	660	13	31861	1	BraA04002227	0
GO:0004882	androgen receptor activity	molecular_function	0.23473	1	1	660	13	31861	1	BraA04002227	0
GO:0030521	androgen receptor signaling pathway	biological_process	0.23473	1	1	660	13	31861	1	BraA04002227	0
GO:0098531	transcription factor activity, direct ligand regulated sequence-specific DNA binding	molecular_function	0.23473	1	1	660	13	31861	1	BraA04002227	0
GO:0008535	respiratory chain complex IV assembly	biological_process	0.23474	1	1	660	13	31861	0		1	evm.TU.BraA06002697
GO:0033617	mitochondrial respiratory chain complex IV assembly	biological_process	0.23474	1	1	660	13	31861	0		1	evm.TU.BraA06002697
GO:0009341	beta-galactosidase complex	cellular_component	0.23529	1	2	660	45	31861	0		2	evm.TU.BraA10000728,evm.TU.BraA01004100
GO:0050792	regulation of viral process	biological_process	0.23531	1	1	660	13	31861	0		1	Novel00214
GO:0045995	regulation of embryonic development	biological_process	0.23628	1	1	660	13	31861	0		1	evm.TU.BraA06000631
GO:0051050	positive regulation of transport	biological_process	0.2371	1	1	660	13	31861	0		1	evm.TU.BraA08003649
GO:0060627	regulation of vesicle-mediated transport	biological_process	0.23823	1	1	660	13	31861	0		1	evm.TU.BraA08003649
GO:0004672	protein kinase activity	molecular_function	0.23894	1	46	660	2049	31861	11	BraA02001886,Novel00120,BraA07000632,BraA03001787,BraA06002629,BraA04002340,BraA06002062,BraA04000339,BraA05001887,BraA06002295,BraA07002897	35	evm.TU.BraA08001907,evm.TU.BraA06002300,evm.TU.BraA05000673,Novel00173,evm.TU.BraA06002292,evm.TU.BraA07001617,evm.TU.BraA03003341,evm.TU.BraA02001181,evm.TU.BraA09005947,evm.TU.BraA07003890,evm.TU.BraA07000055,evm.TU.BraA07001625,evm.TU.BraA06004280,evm.TU.BraA06004501,evm.TU.BraA10001906,Novel00773,evm.TU.BraA05002977,evm.TU.BraA07000881,evm.TU.BraA10001534,evm.TU.BraA02000415,evm.TU.BraA010001…
GO:0016790	thiolester hydrolase activity	molecular_function	0.23899	1	1	660	13	31861	0		1	evm.TU.BraA09005776
GO:0008964	phosphoenolpyruvate carboxylase activity	molecular_function	0.23977	1	1	660	13	31861	0		1	evm.TU.BraA05000399
GO:0006855	drug transmembrane transport	biological_process	0.24003	1	4	660	124	31861	0		4	evm.TU.BraA10001989,Novel00219,evm.TU.BraA05001189,evm.TU.BraA09006220
GO:0015893	drug transport	biological_process	0.24003	1	4	660	124	31861	0		4	Novel00219,evm.TU.BraA05001189,evm.TU.BraA10001989,evm.TU.BraA09006220
GO:0005811	lipid particle	cellular_component	0.24061	1	2	660	43	31861	0		2	evm.TU.BraA07000485,Novel00949
GO:0012511	monolayer-surrounded lipid storage body	cellular_component	0.24061	1	2	660	43	31861	0		2	evm.TU.BraA07000485,Novel00949
GO:0065008	regulation of biological quality	biological_process	0.2407	1	19	660	755	31861	7	Novel01581,BraA01001186,BraA01001112,BraA05003576,BraA05003347,BraA08000546,BraA06004166	12	evm.TU.BraA08003229,Novel01352,evm.TU.BraA02003020,evm.TU.BraA02002466,evm.TU.BraA09001475,evm.TU.BraA04000539,evm.TU.BraA08000869,evm.TU.BraA05000166,evm.TU.BraA05004544,evm.TU.BraA03001714,evm.TU.BraA06002292,Novel01351
GO:0006793	phosphorus metabolic process	biological_process	0.24128	1	61	660	2745	31861	15	BraA04000339,BraA05001887,BraA06002295,BraA07002897,Novel00424,BraA02001886,Novel00120,BraA07000632,BraA03001787,BraA06002629,BraA07001141,BraA04002340,BraA09006982,BraA06002062,BraA09003713	46	Novel00773,evm.TU.BraA10001906,evm.TU.BraA03005659,evm.TU.BraA06004280,evm.TU.BraA10001534,evm.TU.BraA07000881,evm.TU.BraA01000016,evm.TU.BraA05002977,evm.TU.BraA02000415,evm.TU.BraA07000731,evm.TU.BraA01000178,Novel00684,evm.TU.BraA03003914,evm.TU.BraA10001541,evm.TU.BraA03001700,evm.TU.BraA06001024,evm.TU.BraA03004391,evm.TU.BraA09005124,evm.TU.BraA05001502,evm.TU.BraA07003813,Novel00688,evm.TU…
GO:0004185	serine-type carboxypeptidase activity	molecular_function	0.24168	1	3	660	84	31861	1	BraA10002907	2	evm.TU.BraA09005771,evm.TU.BraA08001054
GO:0007049	cell cycle	biological_process	0.24276	1	17	660	673	31861	2	BraA02002468,BraA01000396	15	evm.TU.BraA09005877,evm.TU.BraA09006161,evm.TU.BraA03000163,evm.TU.BraA04002394,evm.TU.BraA02000415,evm.TU.BraA09006369,Novel00617,evm.TU.BraA06000631,Novel00214,evm.TU.BraA06002255,evm.TU.BraA10000021,evm.TU.BraA03004390,evm.TU.BraA07002072,evm.TU.BraA05000295,Novel01563
GO:0008150	biological_process	biological_process	0.24282	1	471	660	22376	31861	96	BraA10002907,Novel00424,BraA07004118,BraA06004166,BraA06002062,BraA09003713,BraA06002629,BraA07003359,BraA03006397,BraA08000546,BraA02002468,BraA05003837,BraA01001778,BraA07000632,BraA03005485,BraA07002708,BraA03001787,BraA04002340,BraA08003888,BraA10002831,BraA02003116,BraA05000669,BraA07002044,BraA07002897,BraA09006058,BraA01001112,BraA03004615,BraA02002018,BraA05003025,BraA03001557,BraA0900113…	375	evm.TU.BraA08003169,evm.TU.BraA02002334,evm.TU.BraA09000174,evm.TU.BraA01000178,evm.TU.BraA02003107,evm.TU.BraA09000379,evm.TU.BraA05000904,evm.TU.BraA06003555,evm.TU.BraA10000503,Novel01374,evm.TU.BraA05002977,evm.TU.BraA02003057,evm.TU.BraA06002492,evm.TU.BraA06003109,evm.TU.BraA08001775,Novel01493,evm.TU.BraA06001024,evm.TU.BraA03006161,evm.TU.BraA09006894,evm.TU.BraA06001816,evm.TU.BraA030039…
GO:0044431	Golgi apparatus part	cellular_component	0.24295	1	5	660	162	31861	0		5	evm.TU.BraA07000838,evm.TU.BraA03000781,evm.TU.BraA05000758,evm.TU.BraA08003649,evm.TU.BraA02002914
GO:0042493	response to drug	biological_process	0.24462	1	4	660	125	31861	0		4	Novel00219,evm.TU.BraA05001189,evm.TU.BraA10001989,evm.TU.BraA09006220
GO:0016423	tRNA (guanine) methyltransferase activity	molecular_function	0.24488	1	2	660	46	31861	1	BraA07002708	1	evm.TU.BraA09005947
GO:0031406	carboxylic acid binding	molecular_function	0.24527	1	3	660	85	31861	0		3	evm.TU.BraA02000160,evm.TU.BraA02002063,evm.TU.BraA01001187
GO:0043177	organic acid binding	molecular_function	0.24527	1	3	660	85	31861	0		3	evm.TU.BraA02000160,evm.TU.BraA02002063,evm.TU.BraA01001187
GO:0016593	Cdc73/Paf1 complex	cellular_component	0.2458	1	1	660	13	31861	1	Novel00906	0
GO:0006915	apoptotic process	biological_process	0.24605	1	3	660	85	31861	0		3	evm.TU.BraA01000270,evm.TU.BraA09000999,evm.TU.BraA10001541
GO:0012501	programmed cell death	biological_process	0.24605	1	3	660	85	31861	0		3	evm.TU.BraA01000270,evm.TU.BraA10001541,evm.TU.BraA09000999
GO:0031099	regeneration	biological_process	0.24712	1	1	660	14	31861	0		1	evm.TU.BraA05000904
GO:0042246	tissue regeneration	biological_process	0.24712	1	1	660	14	31861	0		1	evm.TU.BraA05000904
GO:0048589	developmental growth	biological_process	0.24712	1	1	660	14	31861	0		1	evm.TU.BraA05000904
GO:0006405	RNA export from nucleus	biological_process	0.24833	1	1	660	14	31861	0		1	evm.TU.BraA02003898
GO:0015238	drug transmembrane transporter activity	molecular_function	0.24844	1	4	660	126	31861	0		4	Novel00219,evm.TU.BraA05001189,evm.TU.BraA10001989,evm.TU.BraA09006220
GO:0090484	drug transporter activity	molecular_function	0.24844	1	4	660	126	31861	0		4	evm.TU.BraA09006220,evm.TU.BraA05001189,Novel00219,evm.TU.BraA10001989
GO:0006415	translational termination	biological_process	0.24965	1	2	660	46	31861	1	BraA09004647	1	evm.TU.BraA06003974
GO:0009607	response to biotic stimulus	biological_process	0.25023	1	8	660	282	31861	1	BraA08003888	7	evm.TU.BraA03005170,evm.TU.BraA07001329,Novel00094,evm.TU.BraA09004277,evm.TU.BraA08003068,evm.TU.BraA06004547,evm.TU.BraA07003416
GO:0015980	energy derivation by oxidation of organic compounds	biological_process	0.25087	1	5	660	164	31861	2	BraA03004429,Novel00424	3	evm.TU.BraA08001599,evm.TU.BraA05002977,evm.TU.BraA05000399
GO:0008653	lipopolysaccharide metabolic process	biological_process	0.2519	1	1	660	14	31861	0		1	evm.TU.BraA01004266
GO:0009103	lipopolysaccharide biosynthetic process	biological_process	0.2519	1	1	660	14	31861	0		1	evm.TU.BraA01004266
GO:0070652	HAUS complex	cellular_component	0.25243	1	1	660	14	31861	0		1	evm.TU.BraA09006369
GO:0006220	pyrimidine nucleotide metabolic process	biological_process	0.25306	1	2	660	47	31861	0		2	evm.TU.BraA01001223,evm.TU.BraA07000731
GO:0008649	rRNA methyltransferase activity	molecular_function	0.25307	1	1	660	14	31861	1	BraA07001467	0
GO:0046034	ATP metabolic process	biological_process	0.25338	1	8	660	287	31861	1	Novel00424	7	evm.TU.BraA09000851,Novel00688,evm.TU.BraA07003813,evm.TU.BraA01003151,evm.TU.BraA05002977,evm.TU.BraA02001642,evm.TU.BraA03005659
GO:0033897	ribonuclease T2 activity	molecular_function	0.2538	1	1	660	14	31861	0		1	evm.TU.BraA09006298
GO:0016469	proton-transporting two-sector ATPase complex	cellular_component	0.25468	1	8	660	285	31861	0		8	evm.TU.BraA08000280,evm.TU.BraA03001300,Novel00688,evm.TU.BraA07003813,evm.TU.BraA01003151,evm.TU.BraA05003026,evm.TU.BraA03005659,evm.TU.BraA09005877
GO:0032880	regulation of protein localization	biological_process	0.25501	1	1	660	14	31861	0		1	evm.TU.BraA08003649
GO:0051223	regulation of protein transport	biological_process	0.25501	1	1	660	14	31861	0		1	evm.TU.BraA08003649
GO:0060341	regulation of cellular localization	biological_process	0.25501	1	1	660	14	31861	0		1	evm.TU.BraA08003649
GO:0070201	regulation of establishment of protein localization	biological_process	0.25501	1	1	660	14	31861	0		1	evm.TU.BraA08003649
GO:0003712	transcription cofactor activity	molecular_function	0.25535	1	6	660	207	31861	2	Novel00424,BraA03001787	4	evm.TU.BraA02004368,evm.TU.BraA07000730,evm.TU.BraA02002999,evm.TU.BraA08000869
GO:0016310	phosphorylation	biological_process	0.25593	1	46	660	2061	31861	12	BraA02001886,Novel00120,BraA07000632,BraA03001787,BraA06002629,BraA04002340,BraA06002062,BraA04000339,BraA05001887,BraA06002295,Novel00424,BraA07002897	34	Novel00173,evm.TU.BraA05000673,evm.TU.BraA06000518,evm.TU.BraA06002300,evm.TU.BraA08001907,evm.TU.BraA02001642,evm.TU.BraA09006161,evm.TU.BraA03003341,evm.TU.BraA07001617,evm.TU.BraA06002292,evm.TU.BraA09005947,evm.TU.BraA02001181,evm.TU.BraA07003890,evm.TU.BraA07001625,evm.TU.BraA09000851,Novel00773,evm.TU.BraA10001906,evm.TU.BraA06004280,evm.TU.BraA10001534,evm.TU.BraA07000881,evm.TU.BraA050029…
GO:0005342	organic acid transmembrane transporter activity	molecular_function	0.25618	1	2	660	48	31861	1	BraA04000397	1	Novel00219
GO:0046943	carboxylic acid transmembrane transporter activity	molecular_function	0.25618	1	2	660	48	31861	1	BraA04000397	1	Novel00219
GO:0048584	positive regulation of response to stimulus	biological_process	0.25625	1	2	660	47	31861	0		2	evm.TU.BraA06002292,evm.TU.BraA10001541
GO:0009620	response to fungus	biological_process	0.25855	1	1	660	14	31861	1	BraA08003888	0
GO:0050832	defense response to fungus	biological_process	0.25855	1	1	660	14	31861	1	BraA08003888	0
GO:0000989	transcription factor activity, transcription factor binding	molecular_function	0.25864	1	6	660	208	31861	2	Novel00424,BraA03001787	4	evm.TU.BraA02002999,evm.TU.BraA08000869,evm.TU.BraA07000730,evm.TU.BraA02004368
GO:1901363	heterocyclic compound binding	molecular_function	0.25946	1	221	660	10398	31861	53	BraA08000166,BraA04000134,BraA07004118,BraA06004166,BraA07000517,BraA04000583,BraA06002062,BraA06002629,BraA05003031,BraA08003655,BraA07002030,BraA06003758,BraA05001887,BraA04001299,BraA04001301,BraA01001778,BraA07000632,BraA07002708,BraA01000396,BraA03005485,BraA05003347,BraA03001787,BraA04002340,BraA01001536,BraA09003722,BraA02003116,BraA09004647,BraA08000546,BraA02002468,BraA07001026,BraA05003…	168	evm.TU.BraA06000285,evm.TU.BraA03000162,evm.TU.BraA05000681,evm.TU.BraA03001300,evm.TU.BraA09000785,evm.TU.BraA05000673,evm.TU.BraA05000243,evm.TU.BraA01003288,evm.TU.BraA09006298,evm.TU.BraA09006295,evm.TU.BraA03003341,evm.TU.BraA05002671,evm.TU.BraA09000109,Novel00848,evm.TU.BraA09003381,evm.TU.BraA05000978,Novel00949,evm.TU.BraA07002072,evm.TU.BraA02003052,evm.TU.BraA03005123,evm.TU.BraA050031…
GO:0009690	cytokinin metabolic process	biological_process	0.25951	1	1	660	15	31861	1	BraA05003347	0
GO:0019139	cytokinin dehydrogenase activity	molecular_function	0.25951	1	1	660	15	31861	1	BraA05003347	0
GO:0034754	cellular hormone metabolic process	biological_process	0.25951	1	1	660	15	31861	1	BraA05003347	0
GO:0097159	organic cyclic compound binding	molecular_function	0.26009	1	221	660	10399	31861	53	BraA08000166,BraA07000517,BraA06004166,BraA07004118,BraA04000134,BraA06002062,BraA04000583,BraA06002629,BraA05003031,BraA07002030,BraA08003655,BraA06003758,BraA04001301,BraA04001299,BraA05001887,BraA03001787,BraA03005485,BraA05003347,BraA07002708,BraA01000396,BraA07000632,BraA01001778,BraA09003722,BraA01001536,BraA04002340,BraA02003116,BraA08000546,BraA09004647,BraA02002468,BraA07001026,BraA05000…	168	evm.TU.BraA09000785,evm.TU.BraA03001300,evm.TU.BraA05000681,evm.TU.BraA03000162,evm.TU.BraA06000285,evm.TU.BraA05002671,evm.TU.BraA03003341,evm.TU.BraA09006295,evm.TU.BraA09006298,evm.TU.BraA01003288,evm.TU.BraA05000243,evm.TU.BraA05000673,evm.TU.BraA03005123,evm.TU.BraA02003052,evm.TU.BraA07002072,Novel00949,evm.TU.BraA05000978,Novel00848,evm.TU.BraA09000109,evm.TU.BraA09003381,evm.TU.BraA060033…
GO:0033926	glycopeptide alpha-N-acetylgalactosaminidase activity	molecular_function	0.26107	1	1	660	15	31861	1	BraA07003512	0
GO:0046527	glucosyltransferase activity	molecular_function	0.26224	1	3	660	89	31861	0		3	evm.TU.BraA10002334,evm.TU.BraA05004601,evm.TU.BraA03005170
GO:0006535	cysteine biosynthetic process from serine	biological_process	0.26249	1	1	660	14	31861	0		1	evm.TU.BraA09005542
GO:0006563	L-serine metabolic process	biological_process	0.26249	1	1	660	14	31861	0		1	evm.TU.BraA09005542
GO:0009001	serine O-acetyltransferase activity	molecular_function	0.26249	1	1	660	14	31861	0		1	evm.TU.BraA09005542
GO:0016412	serine O-acyltransferase activity	molecular_function	0.26249	1	1	660	14	31861	0		1	evm.TU.BraA09005542
GO:0019344	cysteine biosynthetic process	biological_process	0.26249	1	1	660	14	31861	0		1	evm.TU.BraA09005542
GO:0051168	nuclear export	biological_process	0.26311	1	1	660	15	31861	0		1	evm.TU.BraA02003898
GO:0044275	cellular carbohydrate catabolic process	biological_process	0.26328	1	1	660	15	31861	0		1	evm.TU.BraA03005660
GO:0090066	regulation of anatomical structure size	biological_process	0.26363	1	2	660	48	31861	1	BraA01001186	1	evm.TU.BraA02002466
GO:0004180	carboxypeptidase activity	molecular_function	0.26376	1	3	660	88	31861	1	BraA10002907	2	evm.TU.BraA08001054,evm.TU.BraA09005771
GO:0043903	regulation of symbiosis, encompassing mutualism through parasitism	biological_process	0.26508	1	1	660	15	31861	0		1	Novel00214
GO:0006020	inositol metabolic process	biological_process	0.26529	1	1	660	15	31861	0		1	evm.TU.BraA03005660
GO:0008544	epidermis development	biological_process	0.26732	1	1	660	14	31861	1	BraA01001001	0
GO:0022411	cellular component disassembly	biological_process	0.2676	1	3	660	86	31861	2	BraA02001855,BraA09004647	1	evm.TU.BraA06003974
GO:0032984	macromolecular complex disassembly	biological_process	0.2676	1	3	660	86	31861	2	BraA02001855,BraA09004647	1	evm.TU.BraA06003974
GO:0043044	ATP-dependent chromatin remodeling	biological_process	0.26876	1	1	660	15	31861	1	BraA06000079	0
GO:0018995	host	cellular_component	0.26922	1	5	660	168	31861	2	BraA08000286,Novel01089	3	evm.TU.BraA06002480,evm.TU.BraA02002174,evm.TU.BraA03000732
GO:0033643	host cell part	cellular_component	0.26922	1	5	660	168	31861	2	Novel01089,BraA08000286	3	evm.TU.BraA02002174,evm.TU.BraA03000732,evm.TU.BraA06002480
GO:0043657	host cell	cellular_component	0.26922	1	5	660	168	31861	2	BraA08000286,Novel01089	3	evm.TU.BraA06002480,evm.TU.BraA02002174,evm.TU.BraA03000732
GO:0048646	anatomical structure formation involved in morphogenesis	biological_process	0.26926	1	2	660	49	31861	0		2	evm.TU.BraA09006588,evm.TU.BraA10001541
GO:0016747	transferase activity, transferring acyl groups other than amino-acyl groups	molecular_function	0.27064	1	12	660	475	31861	2	BraA03006397,BraA09006058	10	evm.TU.BraA05001600,evm.TU.BraA09005542,Novel01685,evm.TU.BraA06003974,Novel00242,evm.TU.BraA01002253,Novel00559,evm.TU.BraA04001328,evm.TU.BraA02002999,evm.TU.BraA02004368
GO:0006188	IMP biosynthetic process	biological_process	0.27073	1	1	660	15	31861	0		1	evm.TU.BraA01000016
GO:0046040	IMP metabolic process	biological_process	0.27073	1	1	660	15	31861	0		1	evm.TU.BraA01000016
GO:0030838	positive regulation of actin filament polymerization	biological_process	0.27256	1	1	660	15	31861	1	BraA01001186	0
GO:0034314	Arp2/3 complex-mediated actin nucleation	biological_process	0.27256	1	1	660	15	31861	1	BraA01001186	0
GO:0045010	actin nucleation	biological_process	0.27256	1	1	660	15	31861	1	BraA01001186	0
GO:0016053	organic acid biosynthetic process	biological_process	0.27272	1	11	660	431	31861	4	BraA09006056,BraA03006397,BraA02002416,BraA01000396	7	evm.TU.BraA05004632,evm.TU.BraA09005776,evm.TU.BraA09005542,Novel01685,Novel00242,evm.TU.BraA07001814,evm.TU.BraA03001111
GO:0046394	carboxylic acid biosynthetic process	biological_process	0.27272	1	11	660	431	31861	4	BraA03006397,BraA02002416,BraA01000396,BraA09006056	7	evm.TU.BraA09005542,Novel01685,evm.TU.BraA03001111,evm.TU.BraA07001814,Novel00242,evm.TU.BraA05004632,evm.TU.BraA09005776
GO:0044215	other organism	cellular_component	0.27308	1	5	660	169	31861	2	BraA08000286,Novel01089	3	evm.TU.BraA06002480,evm.TU.BraA03000732,evm.TU.BraA02002174
GO:0044216	other organism cell	cellular_component	0.27308	1	5	660	169	31861	2	Novel01089,BraA08000286	3	evm.TU.BraA02002174,evm.TU.BraA03000732,evm.TU.BraA06002480
GO:0044217	other organism part	cellular_component	0.27308	1	5	660	169	31861	2	Novel01089,BraA08000286	3	evm.TU.BraA06002480,evm.TU.BraA03000732,evm.TU.BraA02002174
GO:0007265	Ras protein signal transduction	biological_process	0.2733	1	1	660	16	31861	1	BraA01001112	0
GO:0046578	regulation of Ras protein signal transduction	biological_process	0.2733	1	1	660	16	31861	1	BraA01001112	0
GO:0051056	regulation of small GTPase mediated signal transduction	biological_process	0.2733	1	1	660	16	31861	1	BraA01001112	0
GO:0010817	regulation of hormone levels	biological_process	0.27407	1	1	660	16	31861	1	BraA05003347	0
GO:0042445	hormone metabolic process	biological_process	0.27407	1	1	660	16	31861	1	BraA05003347	0
GO:0010562	positive regulation of phosphorus metabolic process	biological_process	0.27427	1	1	660	16	31861	0		1	evm.TU.BraA06002292
GO:0031401	positive regulation of protein modification process	biological_process	0.27427	1	1	660	16	31861	0		1	evm.TU.BraA06002292
GO:0045937	positive regulation of phosphate metabolic process	biological_process	0.27427	1	1	660	16	31861	0		1	evm.TU.BraA06002292
GO:0006259	DNA metabolic process	biological_process	0.27459	1	38	660	1672	31861	5	BraA04001435,BraA06004166,BraA01000396,BraA08002509,Novel01581	33	evm.TU.BraA05000673,evm.TU.BraA03000162,evm.TU.BraA01000095,evm.TU.BraA07003325,evm.TU.BraA06000285,evm.TU.BraA04000539,evm.TU.BraA09000785,evm.TU.BraA06004376,evm.TU.BraA09005771,Novel00553,evm.TU.BraA05003158,evm.TU.BraA08000965,evm.TU.BraA05003173,evm.TU.BraA07002072,evm.TU.BraA05003182,Novel01352,evm.TU.BraA05000978,evm.TU.BraA09005159,evm.TU.BraA02000823,evm.TU.BraA02003107,evm.TU.BraA060045…
GO:0016651	oxidoreductase activity, acting on NAD(P)H	molecular_function	0.27517	1	5	660	168	31861	0		5	evm.TU.BraA05002977,Novel01446,Novel00504,evm.TU.BraA07003407,Novel00684
GO:0000148	1,3-beta-D-glucan synthase complex	cellular_component	0.27529	1	1	660	17	31861	0		1	evm.TU.BraA10002334
GO:0003843	1,3-beta-D-glucan synthase activity	molecular_function	0.27529	1	1	660	17	31861	0		1	evm.TU.BraA10002334
GO:0006074	(1->3)-beta-D-glucan metabolic process	biological_process	0.27529	1	1	660	17	31861	0		1	evm.TU.BraA10002334
GO:0006075	(1->3)-beta-D-glucan biosynthetic process	biological_process	0.27529	1	1	660	17	31861	0		1	evm.TU.BraA10002334
GO:0019748	secondary metabolic process	biological_process	0.27609	1	2	660	50	31861	0		2	evm.TU.BraA06000320,evm.TU.BraA06002492
GO:0048038	quinone binding	molecular_function	0.27721	1	1	660	16	31861	0		1	evm.TU.BraA08000965
GO:0004652	polynucleotide adenylyltransferase activity	molecular_function	0.27799	1	1	660	16	31861	1	BraA08000154	0
GO:0016462	pyrophosphatase activity	molecular_function	0.27924	1	32	660	1407	31861	6	BraA04001299,BraA10002497,BraA09006982,Novel01581,BraA01001778,BraA06004166	26	Novel00688,evm.TU.BraA02002337,evm.TU.BraA06002697,evm.TU.BraA09003925,Novel01072,evm.TU.BraA09000421,evm.TU.BraA02000415,Novel01351,evm.TU.BraA01001163,evm.TU.BraA03003869,evm.TU.BraA01002900,evm.TU.BraA01003151,evm.TU.BraA05000115,evm.TU.BraA05000978,evm.TU.BraA02003861,Novel01352,evm.TU.BraA05001768,evm.TU.BraA07000055,evm.TU.BraA03006292,Novel00553,evm.TU.BraA02004248,evm.TU.BraA05001189,evm.…
GO:0008219	cell death	biological_process	0.27937	1	3	660	91	31861	0		3	evm.TU.BraA01000270,evm.TU.BraA09000999,evm.TU.BraA10001541
GO:0016265	death	biological_process	0.27937	1	3	660	91	31861	0		3	evm.TU.BraA01000270,evm.TU.BraA10001541,evm.TU.BraA09000999
GO:0008234	cysteine-type peptidase activity	molecular_function	0.28057	1	9	660	345	31861	2	BraA09006776,BraA08002509	7	evm.TU.BraA05001235,evm.TU.BraA01000031,evm.TU.BraA09006161,evm.TU.BraA08003169,evm.TU.BraA02000741,evm.TU.BraA01002900,evm.TU.BraA05001189
GO:0004565	beta-galactosidase activity	molecular_function	0.28086	1	2	660	51	31861	0		2	evm.TU.BraA01004100,evm.TU.BraA10000728
GO:0004520	endodeoxyribonuclease activity	molecular_function	0.28147	1	2	660	51	31861	0		2	evm.TU.BraA06004376,evm.TU.BraA02003160
GO:0030518	intracellular steroid hormone receptor signaling pathway	biological_process	0.28292	1	1	660	16	31861	1	BraA04002227	0
GO:0030522	intracellular receptor signaling pathway	biological_process	0.28292	1	1	660	16	31861	1	BraA04002227	0
GO:0032502	developmental process	biological_process	0.28322	1	12	660	475	31861	3	BraA01001001,BraA01001186,BraA08000154	9	evm.TU.BraA03001131,evm.TU.BraA10001541,evm.TU.BraA05000904,evm.TU.BraA08003385,evm.TU.BraA10000564,evm.TU.BraA07002072,evm.TU.BraA06000631,evm.TU.BraA09006588,evm.TU.BraA04003104
GO:0008009	chemokine activity	molecular_function	0.28356	1	1	660	16	31861	0		1	evm.TU.BraA09000785
GO:0042379	chemokine receptor binding	molecular_function	0.28356	1	1	660	16	31861	0		1	evm.TU.BraA09000785
GO:0000902	cell morphogenesis	biological_process	0.28401	1	3	660	92	31861	1	BraA01001186	2	evm.TU.BraA08003385,evm.TU.BraA10000564
GO:0032989	cellular component morphogenesis	biological_process	0.28401	1	3	660	92	31861	1	BraA01001186	2	evm.TU.BraA08003385,evm.TU.BraA10000564
GO:0044057	regulation of system process	biological_process	0.28417	1	1	660	16	31861	0		1	evm.TU.BraA02002466
GO:0019199	transmembrane receptor protein kinase activity	molecular_function	0.28474	1	1	660	16	31861	1	BraA04000339	0
GO:0000003	reproduction	biological_process	0.28586	1	8	660	299	31861	0		8	evm.TU.BraA03000163,evm.TU.BraA09002216,evm.TU.BraA06004501,evm.TU.BraA09006588,evm.TU.BraA06000631,Novel01563,Novel00214,evm.TU.BraA07002072
GO:0015977	carbon fixation	biological_process	0.28727	1	1	660	16	31861	0		1	evm.TU.BraA05000399
GO:0006403	RNA localization	biological_process	0.2877	1	2	660	52	31861	0		2	evm.TU.BraA02003898,evm.TU.BraA02000548
GO:0050657	nucleic acid transport	biological_process	0.2877	1	2	660	52	31861	0		2	evm.TU.BraA02003898,evm.TU.BraA02000548
GO:0050658	RNA transport	biological_process	0.2877	1	2	660	52	31861	0		2	evm.TU.BraA02003898,evm.TU.BraA02000548
GO:0051236	establishment of RNA localization	biological_process	0.2877	1	2	660	52	31861	0		2	evm.TU.BraA02003898,evm.TU.BraA02000548
GO:0017119	Golgi transport complex	cellular_component	0.28787	1	2	660	51	31861	0		2	evm.TU.BraA03000781,evm.TU.BraA02002914
GO:0045892	negative regulation of transcription, DNA-templated	biological_process	0.28816	1	2	660	51	31861	0		2	evm.TU.BraA01000535,evm.TU.BraA02002540
GO:0051253	negative regulation of RNA metabolic process	biological_process	0.28816	1	2	660	51	31861	0		2	evm.TU.BraA01000535,evm.TU.BraA02002540
GO:1902679	negative regulation of RNA biosynthetic process	biological_process	0.28816	1	2	660	51	31861	0		2	evm.TU.BraA02002540,evm.TU.BraA01000535
GO:1903507	negative regulation of nucleic acid-templated transcription	biological_process	0.28816	1	2	660	51	31861	0		2	evm.TU.BraA02002540,evm.TU.BraA01000535
GO:0003910	DNA ligase (ATP) activity	molecular_function	0.28854	1	1	660	17	31861	0		1	evm.TU.BraA07000838
GO:0019725	cellular homeostasis	biological_process	0.28915	1	9	660	332	31861	3	BraA08000546,BraA05003576,BraA06004166	6	evm.TU.BraA02003020,evm.TU.BraA04000539,evm.TU.BraA08000869,evm.TU.BraA08003229,evm.TU.BraA06002292,evm.TU.BraA03001714
GO:0004298	threonine-type endopeptidase activity	molecular_function	0.28957	1	2	660	50	31861	0		2	evm.TU.BraA02002612,evm.TU.BraA02001597
GO:0070003	threonine-type peptidase activity	molecular_function	0.28957	1	2	660	50	31861	0		2	evm.TU.BraA02001597,evm.TU.BraA02002612
GO:0009144	purine nucleoside triphosphate metabolic process	biological_process	0.2897	1	8	660	299	31861	1	Novel00424	7	Novel00688,evm.TU.BraA01003151,evm.TU.BraA07003813,evm.TU.BraA09000851,evm.TU.BraA03005659,evm.TU.BraA02001642,evm.TU.BraA05002977
GO:0009199	ribonucleoside triphosphate metabolic process	biological_process	0.2897	1	8	660	299	31861	1	Novel00424	7	evm.TU.BraA03005659,evm.TU.BraA05002977,evm.TU.BraA02001642,evm.TU.BraA09000851,evm.TU.BraA01003151,evm.TU.BraA07003813,Novel00688
GO:0009205	purine ribonucleoside triphosphate metabolic process	biological_process	0.2897	1	8	660	299	31861	1	Novel00424	7	Novel00688,evm.TU.BraA07003813,evm.TU.BraA01003151,evm.TU.BraA09000851,evm.TU.BraA02001642,evm.TU.BraA05002977,evm.TU.BraA03005659
GO:0031514	motile cilium	cellular_component	0.28994	1	3	660	90	31861	1	BraA09000841	2	evm.TU.BraA02000415,evm.TU.BraA07001256
GO:0051240	positive regulation of multicellular organismal process	biological_process	0.29051	1	1	660	16	31861	0		1	evm.TU.BraA10001541
GO:0044763	single-organism cellular process	biological_process	0.29055	1	171	660	8008	31861	29	BraA09003713,BraA06004166,BraA04001299,Novel00424,BraA02001855,BraA05003576,BraA07002044,BraA04002340,BraA08000493,BraA01000396,BraA02002416,BraA09006056,BraA02002468,BraA09004647,BraA08000546,BraA03006397,Novel01581,BraA07004190,BraA05000516,BraA01001112,BraA09001050,BraA05003024,Novel00906,BraA03004429,BraA01001186,BraA09000841,BraA10002497,BraA04002227,BraA08003658	142	evm.TU.BraA01003041,evm.TU.BraA05000978,evm.TU.BraA01001272,evm.TU.BraA07002072,evm.TU.BraA09000851,evm.TU.BraA05000673,evm.TU.BraA05000243,evm.TU.BraA09005877,evm.TU.BraA05004601,Novel00242,evm.TU.BraA03000162,evm.TU.BraA03001300,Novel00684,evm.TU.BraA06001816,Novel01072,evm.TU.BraA10000505,evm.TU.BraA10001989,evm.TU.BraA03004390,evm.TU.BraA06002697,evm.TU.BraA09000379,evm.TU.BraA05000904,evm.TU…
GO:0030131	clathrin adaptor complex	cellular_component	0.29178	1	1	660	17	31861	1	BraA06002305	0
GO:0052547	regulation of peptidase activity	biological_process	0.29354	1	1	660	17	31861	0		1	evm.TU.BraA09000999
GO:0052548	regulation of endopeptidase activity	biological_process	0.29354	1	1	660	17	31861	0		1	evm.TU.BraA09000999
GO:0010256	endomembrane system organization	biological_process	0.29357	1	2	660	52	31861	0		2	evm.TU.BraA02000548,evm.TU.BraA08003649
GO:0051338	regulation of transferase activity	biological_process	0.29385	1	2	660	51	31861	0		2	evm.TU.BraA06002292,evm.TU.BraA09006161
GO:0000981	RNA polymerase II transcription factor activity, sequence-specific DNA binding	molecular_function	0.29466	1	1	660	17	31861	1	BraA04002227	0
GO:0017111	nucleoside-triphosphatase activity	molecular_function	0.29558	1	31	660	1373	31861	5	BraA01001778,BraA06004166,Novel01581,BraA10002497,BraA04001299	26	evm.TU.BraA07002733,evm.TU.BraA02000415,evm.TU.BraA02002338,evm.TU.BraA05001189,evm.TU.BraA05000673,evm.TU.BraA05000243,evm.TU.BraA01001163,Novel01351,evm.TU.BraA06002697,Novel01352,evm.TU.BraA02003861,evm.TU.BraA05000978,evm.TU.BraA02002337,evm.TU.BraA01003151,evm.TU.BraA05000115,evm.TU.BraA01002900,evm.TU.BraA03003869,Novel00688,evm.TU.BraA02004248,evm.TU.BraA09000421,Novel00553,evm.TU.BraA0300…
GO:0097034	mitochondrial respiratory chain complex IV biogenesis	biological_process	0.29627	1	1	660	17	31861	0		1	evm.TU.BraA06002697
GO:0016477	cell migration	biological_process	0.29641	1	1	660	17	31861	0		1	evm.TU.BraA06000631
GO:0030334	regulation of cell migration	biological_process	0.29641	1	1	660	17	31861	0		1	evm.TU.BraA06000631
GO:0004861	cyclin-dependent protein serine/threonine kinase inhibitor activity	molecular_function	0.29803	1	1	660	16	31861	0		1	evm.TU.BraA04002394
GO:0019882	antigen processing and presentation	biological_process	0.29949	1	1	660	17	31861	0		1	evm.TU.BraA10003174
GO:0032102	negative regulation of response to external stimulus	biological_process	0.30013	1	1	660	17	31861	0		1	evm.TU.BraA06002292
GO:0033176	proton-transporting V-type ATPase complex	cellular_component	0.30015	1	4	660	133	31861	0		4	evm.TU.BraA09005877,evm.TU.BraA05003026,evm.TU.BraA03001300,evm.TU.BraA08000280
GO:0030176	integral component of endoplasmic reticulum membrane	cellular_component	0.30069	1	2	660	52	31861	1	BraA09000681	1	evm.TU.BraA07000292
GO:0031227	intrinsic component of endoplasmic reticulum membrane	cellular_component	0.30069	1	2	660	52	31861	1	BraA09000681	1	evm.TU.BraA07000292
GO:0005929	cilium	cellular_component	0.30132	1	3	660	92	31861	1	BraA09000841	2	evm.TU.BraA07001256,evm.TU.BraA02000415
GO:0015931	nucleobase-containing compound transport	biological_process	0.30274	1	2	660	54	31861	0		2	evm.TU.BraA02000548,evm.TU.BraA02003898
GO:0030133	transport vesicle	cellular_component	0.3029	1	3	660	94	31861	0		3	evm.TU.BraA07000838,evm.TU.BraA06000511,evm.TU.BraA05000758
GO:0071554	cell wall organization or biogenesis	biological_process	0.30339	1	7	660	268	31861	1	Novel01269	6	evm.TU.BraA04003104,evm.TU.BraA01004327,evm.TU.BraA03004669,evm.TU.BraA07003915,evm.TU.BraA07002560,evm.TU.BraA09006484
GO:0015886	heme transport	biological_process	0.30365	1	2	660	54	31861	0		2	evm.TU.BraA08001599,evm.TU.BraA09003925
GO:0051181	cofactor transport	biological_process	0.30365	1	2	660	54	31861	0		2	evm.TU.BraA08001599,evm.TU.BraA09003925
GO:1901678	iron coordination entity transport	biological_process	0.30365	1	2	660	54	31861	0		2	evm.TU.BraA09003925,evm.TU.BraA08001599
GO:0000155	phosphorelay sensor kinase activity	molecular_function	0.30396	1	3	660	96	31861	0		3	evm.TU.BraA07000055,Novel01072,evm.TU.BraA06004501
GO:0019069	viral capsid assembly	biological_process	0.30465	1	2	660	53	31861	0		2	Novel00848,evm.TU.BraA06003338
GO:0009141	nucleoside triphosphate metabolic process	biological_process	0.30512	1	8	660	304	31861	1	Novel00424	7	evm.TU.BraA07003813,evm.TU.BraA01003151,Novel00688,evm.TU.BraA09000851,evm.TU.BraA02001642,evm.TU.BraA05002977,evm.TU.BraA03005659
GO:0007131	reciprocal meiotic recombination	biological_process	0.30552	1	1	660	17	31861	0		1	Novel00214
GO:0035825	reciprocal DNA recombination	biological_process	0.30552	1	1	660	17	31861	0		1	Novel00214
GO:0004536	deoxyribonuclease activity	molecular_function	0.30664	1	4	660	135	31861	1	BraA01001112	3	evm.TU.BraA06004376,evm.TU.BraA05000166,evm.TU.BraA02003160
GO:0042710	biofilm formation	biological_process	0.30976	1	1	660	18	31861	0		1	evm.TU.BraA04003104
GO:0005794	Golgi apparatus	cellular_component	0.30993	1	5	660	179	31861	0		5	evm.TU.BraA02002914,evm.TU.BraA08003649,evm.TU.BraA07000838,evm.TU.BraA03000781,evm.TU.BraA05000758
GO:0006413	translational initiation	biological_process	0.30995	1	3	660	92	31861	0		3	evm.TU.BraA02000827,evm.TU.BraA01003288,evm.TU.BraA03005123
GO:0042803	protein homodimerization activity	molecular_function	0.31015	1	4	660	136	31861	2	BraA01001112,BraA01000396	2	evm.TU.BraA02002001,evm.TU.BraA08000954
GO:0007631	feeding behavior	biological_process	0.3102	1	1	660	18	31861	0		1	evm.TU.BraA06002292
GO:0006094	gluconeogenesis	biological_process	0.31028	1	1	660	18	31861	1	BraA08000546	0
GO:0019319	hexose biosynthetic process	biological_process	0.31028	1	1	660	18	31861	1	BraA08000546	0
GO:0046364	monosaccharide biosynthetic process	biological_process	0.31028	1	1	660	18	31861	1	BraA08000546	0
GO:0000079	regulation of cyclin-dependent protein serine/threonine kinase activity	biological_process	0.31037	1	1	660	17	31861	0		1	evm.TU.BraA09006161
GO:0071900	regulation of protein serine/threonine kinase activity	biological_process	0.31037	1	1	660	17	31861	0		1	evm.TU.BraA09006161
GO:1904029	regulation of cyclin-dependent protein kinase activity	biological_process	0.31037	1	1	660	17	31861	0		1	evm.TU.BraA09006161
GO:0044767	single-organism developmental process	biological_process	0.31082	1	11	660	442	31861	2	BraA08000154,BraA01001186	9	evm.TU.BraA08003385,evm.TU.BraA10001541,evm.TU.BraA03001131,evm.TU.BraA05000904,evm.TU.BraA06000631,evm.TU.BraA09006588,evm.TU.BraA04003104,evm.TU.BraA10000564,evm.TU.BraA07002072
GO:0016668	oxidoreductase activity, acting on a sulfur group of donors, NAD(P) as acceptor	molecular_function	0.31088	1	2	660	54	31861	0		2	Novel01446,Novel00504
GO:0047134	protein-disulfide reductase activity	molecular_function	0.31088	1	2	660	54	31861	0		2	Novel01446,Novel00504
GO:0009308	amine metabolic process	biological_process	0.31194	1	4	660	138	31861	2	BraA10002831,BraA05003347	2	evm.TU.BraA05000978,evm.TU.BraA08000965
GO:0033108	mitochondrial respiratory chain complex assembly	biological_process	0.31345	1	1	660	18	31861	0		1	evm.TU.BraA06002697
GO:0048308	organelle inheritance	biological_process	0.31366	1	1	660	18	31861	0		1	evm.TU.BraA02000548
GO:0048309	endoplasmic reticulum inheritance	biological_process	0.31366	1	1	660	18	31861	0		1	evm.TU.BraA02000548
GO:0015232	heme transporter activity	molecular_function	0.31384	1	1	660	18	31861	0		1	evm.TU.BraA09003925
GO:0000346	transcription export complex	cellular_component	0.31442	1	1	660	18	31861	0		1	evm.TU.BraA06000631
GO:0000445	THO complex part of transcription export complex	cellular_component	0.31442	1	1	660	18	31861	0		1	evm.TU.BraA06000631
GO:0004112	cyclic-nucleotide phosphodiesterase activity	molecular_function	0.31633	1	1	660	18	31861	1	BraA01001120	0
GO:0006470	protein dephosphorylation	biological_process	0.3165	1	2	660	56	31861	1	BraA07001141	1	evm.TU.BraA09006294
GO:0006749	glutathione metabolic process	biological_process	0.31698	1	1	660	19	31861	0		1	evm.TU.BraA06002374
GO:0033179	proton-transporting V-type ATPase, V0 domain	cellular_component	0.31795	1	3	660	93	31861	0		3	evm.TU.BraA09005877,evm.TU.BraA03001300,evm.TU.BraA05003026
GO:0048519	negative regulation of biological process	biological_process	0.31818	1	7	660	266	31861	1	BraA01001186	6	evm.TU.BraA06002292,evm.TU.BraA04002394,evm.TU.BraA02002540,evm.TU.BraA02002338,evm.TU.BraA10001541,evm.TU.BraA01000535
GO:0010942	positive regulation of cell death	biological_process	0.31869	1	1	660	19	31861	0		1	evm.TU.BraA09000999
GO:0043065	positive regulation of apoptotic process	biological_process	0.31869	1	1	660	19	31861	0		1	evm.TU.BraA09000999
GO:0043068	positive regulation of programmed cell death	biological_process	0.31869	1	1	660	19	31861	0		1	evm.TU.BraA09000999
GO:0022610	biological adhesion	biological_process	0.31903	1	6	660	223	31861	1	BraA01001186	5	evm.TU.BraA03006129,evm.TU.BraA06000631,evm.TU.BraA08003590,Novel00680,Novel00617
GO:0016634	oxidoreductase activity, acting on the CH-CH group of donors, oxygen as acceptor	molecular_function	0.3209	1	1	660	19	31861	0		1	evm.TU.BraA10000209
GO:0036094	small molecule binding	molecular_function	0.32114	1	105	660	4970	31861	23	Novel01581,BraA04000583,BraA06002062,BraA06002629,BraA02001886,Novel00120,BraA06004166,BraA02002026,BraA07002897,BraA05001887,BraA04001299,BraA03001438,BraA08002509,BraA04002340,BraA01001778,BraA07000632,BraA01000396,BraA05003347,BraA03001787,BraA10002876,BraA06002295,BraA08000546,BraA04000339	82	evm.TU.BraA09000109,evm.TU.BraA05000978,Novel01352,evm.TU.BraA01003151,evm.TU.BraA09002161,Novel00553,evm.TU.BraA03006292,evm.TU.BraA06003396,evm.TU.BraA07002733,evm.TU.BraA06000285,evm.TU.BraA09005947,evm.TU.BraA01000095,evm.TU.BraA01002237,evm.TU.BraA05000673,evm.TU.BraA05000243,evm.TU.BraA03003341,evm.TU.BraA05003181,evm.TU.BraA06002292,evm.TU.BraA03001700,evm.TU.BraA06002697,evm.TU.BraA060010…
GO:0010496	intercellular transport	biological_process	0.32168	1	1	660	19	31861	0		1	evm.TU.BraA02002174
GO:0044000	movement in host	biological_process	0.32168	1	1	660	19	31861	0		1	evm.TU.BraA02002174
GO:0046739	transport of virus in multicellular host	biological_process	0.32168	1	1	660	19	31861	0		1	evm.TU.BraA02002174
GO:0046740	transport of virus in host, cell to cell	biological_process	0.32168	1	1	660	19	31861	0		1	evm.TU.BraA02002174
GO:0051814	movement in other organism involved in symbiotic interaction	biological_process	0.32168	1	1	660	19	31861	0		1	evm.TU.BraA02002174
GO:1902586	multi-organism intercellular transport	biological_process	0.32168	1	1	660	19	31861	0		1	evm.TU.BraA02002174
GO:0048583	regulation of response to stimulus	biological_process	0.32187	1	4	660	139	31861	1	BraA01001112	3	evm.TU.BraA06002292,evm.TU.BraA03001131,evm.TU.BraA10001541
GO:0040007	growth	biological_process	0.32212	1	2	660	57	31861	0		2	evm.TU.BraA05000904,evm.TU.BraA03004669
GO:0046834	lipid phosphorylation	biological_process	0.32326	1	1	660	19	31861	0		1	evm.TU.BraA06000518
GO:0046854	phosphatidylinositol phosphorylation	biological_process	0.32326	1	1	660	19	31861	0		1	evm.TU.BraA06000518
GO:0051130	positive regulation of cellular component organization	biological_process	0.32328	1	2	660	56	31861	1	BraA01001186	1	evm.TU.BraA08003649
GO:0007050	cell cycle arrest	biological_process	0.32519	1	1	660	18	31861	0		1	evm.TU.BraA04002394
GO:0042302	structural constituent of cuticle	molecular_function	0.32653	1	1	660	19	31861	0		1	evm.TU.BraA05003699
GO:0030291	protein serine/threonine kinase inhibitor activity	molecular_function	0.32658	1	1	660	18	31861	0		1	evm.TU.BraA04002394
GO:0006558	L-phenylalanine metabolic process	biological_process	0.32691	1	1	660	19	31861	0		1	evm.TU.BraA10000966
GO:1902221	erythrose 4-phosphate/phosphoenolpyruvate family amino acid metabolic process	biological_process	0.32691	1	1	660	19	31861	0		1	evm.TU.BraA10000966
GO:0016857	racemase and epimerase activity, acting on carbohydrates and derivatives	molecular_function	0.3272	1	1	660	19	31861	0		1	evm.TU.BraA09000675
GO:0044707	single-multicellular organism process	biological_process	0.3276	1	12	660	492	31861	3	BraA01001112,BraA04002340,BraA08000154	9	evm.TU.BraA05000166,evm.TU.BraA10001541,evm.TU.BraA03001131,evm.TU.BraA05000904,evm.TU.BraA02002466,evm.TU.BraA06002292,evm.TU.BraA07002072,evm.TU.BraA10000564,evm.TU.BraA06000631
GO:0016892	endoribonuclease activity, producing 3'-phosphomonoesters	molecular_function	0.32802	1	1	660	19	31861	0		1	evm.TU.BraA09006298
GO:0030153	bacteriocin immunity	biological_process	0.32825	1	1	660	19	31861	0		1	evm.TU.BraA06002492
GO:0008514	organic anion transmembrane transporter activity	molecular_function	0.32932	1	2	660	58	31861	1	BraA04000397	1	Novel00219
GO:0006935	chemotaxis	biological_process	0.32937	1	2	660	56	31861	0		2	evm.TU.BraA04000638,evm.TU.BraA10000564
GO:0042330	taxis	biological_process	0.32937	1	2	660	56	31861	0		2	evm.TU.BraA04000638,evm.TU.BraA10000564
GO:0044699	single-organism process	biological_process	0.33098	1	239	660	11346	31861	43	BraA08000286,BraA07004190,Novel01581,BraA08000154,BraA02001886,BraA03001557,Novel00010,BraA05003025,BraA05000516,BraA01001112,BraA09001050,BraA05003024,Novel00906,BraA03004429,BraA01001186,BraA04000397,BraA09000681,BraA09000841,BraA10002497,BraA04002227,BraA09003749,BraA08003658,BraA09003713,BraA06004166,BraA07000517,BraA04001299,Novel00424,BraA08003655,BraA05003031,BraA02001855,BraA05003576,BraA…	196	evm.TU.BraA09002161,evm.TU.BraA03005435,evm.TU.BraA09004773,Novel00553,evm.TU.BraA03006292,evm.TU.BraA03002946,evm.TU.BraA05004632,Novel00504,Novel01352,evm.TU.BraA01003151,Novel01563,evm.TU.BraA03003690,evm.TU.BraA03001131,evm.TU.BraA01001223,evm.TU.BraA04002660,evm.TU.BraA06002761,evm.TU.BraA07001256,evm.TU.BraA06002292,evm.TU.BraA03001714,evm.TU.BraA03001111,evm.TU.BraA07002733,evm.TU.BraA0900…
GO:0016538	cyclin-dependent protein serine/threonine kinase regulator activity	molecular_function	0.33122	1	1	660	18	31861	0		1	evm.TU.BraA04002394
GO:0006644	phospholipid metabolic process	biological_process	0.33161	1	6	660	231	31861	2	BraA04002340,BraA09003713	4	evm.TU.BraA06002804,evm.TU.BraA01001272,evm.TU.BraA06000518,evm.TU.BraA06001295
GO:0030529	ribonucleoprotein complex	cellular_component	0.33172	1	26	660	1096	31861	6	BraA03005585,BraA09006058,BraA04000237,BraA05000516,BraA02001855,BraA08000546	20	evm.TU.BraA01000355,evm.TU.BraA01001187,evm.TU.BraA08001775,evm.TU.BraA06004205,evm.TU.BraA07004110,evm.TU.BraA03003870,evm.TU.BraA03000960,evm.TU.BraA10003022,evm.TU.BraA04001328,evm.TU.BraA05002927,evm.TU.BraA05003485,evm.TU.BraA07002733,evm.TU.BraA05002077,evm.TU.BraA02002338,evm.TU.BraA06004937,Novel01577,evm.TU.BraA03006416,evm.TU.BraA10002413,evm.TU.BraA09000548,evm.TU.BraA03004419
GO:0000062	fatty-acyl-CoA binding	molecular_function	0.3329	1	1	660	19	31861	0		1	evm.TU.BraA01003151
GO:0008380	RNA splicing	biological_process	0.33323	1	5	660	184	31861	2	BraA08000546,BraA02001855	3	evm.TU.BraA08001775,evm.TU.BraA02000160,Novel01577
GO:0045934	negative regulation of nucleobase-containing compound metabolic process	biological_process	0.33329	1	2	660	57	31861	0		2	evm.TU.BraA01000535,evm.TU.BraA02002540
GO:0051087	chaperone binding	molecular_function	0.33553	1	2	660	57	31861	0		2	evm.TU.BraA05000238,evm.TU.BraA02002001
GO:0008200	ion channel inhibitor activity	molecular_function	0.33612	1	3	660	95	31861	0		3	evm.TU.BraA09005757,evm.TU.BraA05003771,evm.TU.BraA05001189
GO:0016248	channel inhibitor activity	molecular_function	0.33612	1	3	660	95	31861	0		3	evm.TU.BraA05001189,evm.TU.BraA05003771,evm.TU.BraA09005757
GO:0006575	cellular modified amino acid metabolic process	biological_process	0.33638	1	3	660	101	31861	1	BraA02002416	2	evm.TU.BraA06002374,evm.TU.BraA07001814
GO:0005227	calcium activated cation channel activity	molecular_function	0.33655	1	1	660	20	31861	0		1	Novel01155
GO:0015269	calcium-activated potassium channel activity	molecular_function	0.33655	1	1	660	20	31861	0		1	Novel01155
GO:0022839	ion gated channel activity	molecular_function	0.33655	1	1	660	20	31861	0		1	Novel01155
GO:0004386	helicase activity	molecular_function	0.33657	1	11	660	468	31861	4	BraA01001778,Novel01581,BraA06004166,BraA10002497	7	evm.TU.BraA02002337,evm.TU.BraA05000978,Novel01352,Novel01351,evm.TU.BraA05000673,evm.TU.BraA07000055,Novel00553
GO:0009081	branched-chain amino acid metabolic process	biological_process	0.33799	1	1	660	20	31861	1	BraA09006056	0
GO:0009082	branched-chain amino acid biosynthetic process	biological_process	0.33799	1	1	660	20	31861	1	BraA09006056	0
GO:0015988	energy coupled proton transmembrane transport, against electrochemical gradient	biological_process	0.33901	1	5	660	184	31861	0		5	evm.TU.BraA08000280,evm.TU.BraA03001300,evm.TU.BraA05003026,evm.TU.BraA07003813,evm.TU.BraA09005877
GO:0015991	ATP hydrolysis coupled proton transport	biological_process	0.33901	1	5	660	184	31861	0		5	evm.TU.BraA09005877,evm.TU.BraA07003813,evm.TU.BraA05003026,evm.TU.BraA03001300,evm.TU.BraA08000280
GO:0009150	purine ribonucleotide metabolic process	biological_process	0.3391	1	9	660	361	31861	1	Novel00424	8	evm.TU.BraA03005659,evm.TU.BraA05002977,evm.TU.BraA01000016,evm.TU.BraA02001642,evm.TU.BraA09000851,Novel00688,evm.TU.BraA07003813,evm.TU.BraA01003151
GO:0046813	receptor-mediated virion attachment to host cell	biological_process	0.33937	1	1	660	20	31861	0		1	evm.TU.BraA03006129
GO:0043066	negative regulation of apoptotic process	biological_process	0.33946	1	1	660	20	31861	0		1	evm.TU.BraA10001541
GO:0043069	negative regulation of programmed cell death	biological_process	0.33946	1	1	660	20	31861	0		1	evm.TU.BraA10001541
GO:0060548	negative regulation of cell death	biological_process	0.33946	1	1	660	20	31861	0		1	evm.TU.BraA10001541
GO:0051184	cofactor transporter activity	molecular_function	0.34185	1	1	660	20	31861	0		1	evm.TU.BraA09003925
GO:0030162	regulation of proteolysis	biological_process	0.34313	1	2	660	59	31861	0		2	evm.TU.BraA09000999,evm.TU.BraA06002255
GO:0004721	phosphoprotein phosphatase activity	molecular_function	0.34342	1	2	660	59	31861	1	BraA07001141	1	evm.TU.BraA09006294
GO:0032501	multicellular organismal process	biological_process	0.34359	1	15	660	638	31861	3	BraA01001112,BraA08000154,BraA04002340	12	evm.TU.BraA06002292,evm.TU.BraA10001541,evm.TU.BraA03001131,evm.TU.BraA05000166,evm.TU.BraA06004501,evm.TU.BraA05000904,evm.TU.BraA02002466,Novel00684,evm.TU.BraA06000631,evm.TU.BraA09006588,evm.TU.BraA07002072,evm.TU.BraA10000564
GO:0003008	system process	biological_process	0.34373	1	2	660	59	31861	1	BraA04002340	1	evm.TU.BraA02002466
GO:0007275	multicellular organismal development	biological_process	0.34408	1	7	660	272	31861	1	BraA08000154	6	evm.TU.BraA06000631,evm.TU.BraA10000564,evm.TU.BraA05000904,evm.TU.BraA10001541,evm.TU.BraA03001131,evm.TU.BraA07002072
GO:0009259	ribonucleotide metabolic process	biological_process	0.34484	1	9	660	363	31861	1	Novel00424	8	evm.TU.BraA09000851,evm.TU.BraA07003813,evm.TU.BraA01003151,Novel00688,evm.TU.BraA03005659,evm.TU.BraA05002977,evm.TU.BraA01000016,evm.TU.BraA02001642
GO:0016459	myosin complex	cellular_component	0.34576	1	2	660	60	31861	0		2	evm.TU.BraA02000415,evm.TU.BraA07000055
GO:0042995	cell projection	cellular_component	0.34626	1	4	660	142	31861	1	BraA09000841	3	Novel00680,evm.TU.BraA07001256,evm.TU.BraA02000415
GO:0006891	intra-Golgi vesicle-mediated transport	biological_process	0.34664	1	2	660	59	31861	0		2	evm.TU.BraA02002914,evm.TU.BraA03000781
GO:0035639	purine ribonucleoside triphosphate binding	molecular_function	0.34764	1	87	660	4126	31861	21	Novel00120,BraA06004166,BraA02001886,BraA06002629,BraA04000583,BraA06002062,Novel01581,BraA03001438,BraA04001299,BraA05001887,BraA07002897,BraA01000396,BraA03001787,BraA01001778,BraA07000632,BraA04002340,BraA08002509,BraA08000546,BraA04000339,BraA06002295,BraA10002876	66	evm.TU.BraA03003341,evm.TU.BraA06002292,evm.TU.BraA05000673,evm.TU.BraA05000243,evm.TU.BraA01002237,evm.TU.BraA06000285,evm.TU.BraA07002733,evm.TU.BraA09005947,evm.TU.BraA01000095,Novel00553,evm.TU.BraA01003151,evm.TU.BraA05000978,Novel01352,evm.TU.BraA07000881,evm.TU.BraA01000016,evm.TU.BraA05002977,evm.TU.BraA01000178,Novel00684,evm.TU.BraA03003914,evm.TU.BraA10001541,Novel01072,evm.TU.BraA0900…
GO:0042802	identical protein binding	molecular_function	0.34825	1	5	660	189	31861	2	BraA01001112,BraA01000396	3	Novel01327,evm.TU.BraA02002001,evm.TU.BraA08000954
GO:0044283	small molecule biosynthetic process	biological_process	0.34901	1	13	660	554	31861	4	BraA09006056,BraA03006397,BraA02002416,BraA01000396	9	evm.TU.BraA05004632,evm.TU.BraA06004501,evm.TU.BraA09005776,Novel01685,evm.TU.BraA08000869,evm.TU.BraA09005542,evm.TU.BraA03001111,Novel00242,evm.TU.BraA07001814
GO:0044272	sulfur compound biosynthetic process	biological_process	0.34915	1	3	660	102	31861	1	BraA01000396	2	evm.TU.BraA06002374,evm.TU.BraA09005542
GO:0006534	cysteine metabolic process	biological_process	0.35328	1	1	660	20	31861	0		1	evm.TU.BraA09005542
GO:0016311	dephosphorylation	biological_process	0.35428	1	2	660	61	31861	1	BraA07001141	1	evm.TU.BraA09006294
GO:0043232	intracellular non-membrane-bounded organelle	cellular_component	0.35455	1	37	660	1628	31861	3	BraA03005585,BraA09006058,BraA04000237	34	evm.TU.BraA02000415,Novel00219,evm.TU.BraA07000485,evm.TU.BraA05000166,evm.TU.BraA03004419,evm.TU.BraA09000548,evm.TU.BraA01001163,evm.TU.BraA01001187,evm.TU.BraA03003870,evm.TU.BraA09006294,Novel00285,evm.TU.BraA06004205,Novel00680,evm.TU.BraA09006369,evm.TU.BraA07002733,evm.TU.BraA04000638,evm.TU.BraA05003485,evm.TU.BraA09001562,evm.TU.BraA02002338,evm.TU.BraA09000785,evm.TU.BraA03006416,evm.TU…
GO:0019538	protein metabolic process	biological_process	0.35543	1	114	660	5350	31861	27	BraA02001886,Novel00120,BraA06002062,BraA06002629,BraA10002907,Novel00906,BraA07002897,BraA07002539,BraA05001887,BraA09006058,BraA04000237,BraA07000632,BraA03001787,BraA02002416,BraA07002708,BraA04001915,BraA08002509,BraA04002340,BraA01001186,BraA07001141,BraA09004647,BraA07003359,BraA04000339,BraA09006776,BraA01001807,BraA03000957,BraA06002295	87	evm.TU.BraA08001054,evm.TU.BraA09005947,evm.TU.BraA07002733,evm.TU.BraA03003893,Novel01577,evm.TU.BraA07002560,evm.TU.BraA01003288,evm.TU.BraA03006416,evm.TU.BraA05000673,evm.TU.BraA05002003,evm.TU.BraA03003341,evm.TU.BraA10002413,evm.TU.BraA06002292,evm.TU.BraA02001088,evm.TU.BraA07003435,evm.TU.BraA09000963,Novel00949,evm.TU.BraA05000978,evm.TU.BraA03005123,evm.TU.BraA03000960,evm.TU.BraA100023…
GO:0000347	THO complex	cellular_component	0.35603	1	1	660	21	31861	0		1	evm.TU.BraA06000631
GO:0042030	ATPase inhibitor activity	molecular_function	0.35603	1	1	660	20	31861	0		1	Novel01138
GO:0016894	endonuclease activity, active with either ribo- or deoxyribonucleic acids and producing 3'-phosphomonoesters	molecular_function	0.35606	1	1	660	21	31861	0		1	evm.TU.BraA09006298
GO:0009127	purine nucleoside monophosphate biosynthetic process	biological_process	0.35666	1	4	660	142	31861	0		4	evm.TU.BraA03005659,Novel00688,evm.TU.BraA01003151,evm.TU.BraA01000016
GO:0009168	purine ribonucleoside monophosphate biosynthetic process	biological_process	0.35666	1	4	660	142	31861	0		4	evm.TU.BraA03005659,Novel00688,evm.TU.BraA01003151,evm.TU.BraA01000016
GO:0009790	embryo development	biological_process	0.35729	1	1	660	21	31861	0		1	evm.TU.BraA06000631
GO:0031984	organelle subcompartment	cellular_component	0.35798	1	1	660	21	31861	0		1	evm.TU.BraA08003649
GO:0098791	Golgi subcompartment	cellular_component	0.35798	1	1	660	21	31861	0		1	evm.TU.BraA08003649
GO:0042546	cell wall biogenesis	biological_process	0.35927	1	2	660	62	31861	1	Novel01269	1	evm.TU.BraA03004669
GO:0006818	hydrogen transport	biological_process	0.35977	1	8	660	320	31861	1	BraA07000517	7	evm.TU.BraA08000280,evm.TU.BraA03001300,Novel00688,evm.TU.BraA07003813,evm.TU.BraA05003026,evm.TU.BraA03005659,evm.TU.BraA09005877
GO:0015992	proton transport	biological_process	0.35977	1	8	660	320	31861	1	BraA07000517	7	evm.TU.BraA05003026,evm.TU.BraA09005877,evm.TU.BraA03005659,evm.TU.BraA03001300,evm.TU.BraA08000280,evm.TU.BraA07003813,Novel00688
GO:0043565	sequence-specific DNA binding	molecular_function	0.36058	1	17	660	731	31861	9	BraA02003116,BraA04002227,BraA01001536,BraA08002509,BraA06003758,BraA02002468,BraA08001335,BraA03005485,BraA01000396	8	evm.TU.BraA03001877,evm.TU.BraA09005159,evm.TU.BraA05000115,Novel00240,evm.TU.BraA02000415,evm.TU.BraA03003337,evm.TU.BraA02000548,evm.TU.BraA03001300
GO:0006771	riboflavin metabolic process	biological_process	0.36061	1	1	660	22	31861	0		1	evm.TU.BraA08000869
GO:0009231	riboflavin biosynthetic process	biological_process	0.36061	1	1	660	22	31861	0		1	evm.TU.BraA08000869
GO:0042726	flavin-containing compound metabolic process	biological_process	0.36061	1	1	660	22	31861	0		1	evm.TU.BraA08000869
GO:0042727	flavin-containing compound biosynthetic process	biological_process	0.36061	1	1	660	22	31861	0		1	evm.TU.BraA08000869
GO:0016903	oxidoreductase activity, acting on the aldehyde or oxo group of donors	molecular_function	0.36107	1	3	660	105	31861	0		3	evm.TU.BraA03004934,evm.TU.BraA05003251,evm.TU.BraA03004249
GO:0008173	RNA methyltransferase activity	molecular_function	0.36141	1	3	660	104	31861	2	BraA07001467,BraA07002708	1	evm.TU.BraA09005947
GO:0016301	kinase activity	molecular_function	0.36242	1	53	660	2497	31861	11	BraA03001787,BraA07000632,Novel00120,BraA02001886,BraA06002062,BraA04002340,BraA06002629,BraA04000339,BraA07002897,BraA06002295,BraA05001887	42	evm.TU.BraA09005947,evm.TU.BraA02001181,evm.TU.BraA03003341,evm.TU.BraA07001617,evm.TU.BraA06002292,evm.TU.BraA06002300,evm.TU.BraA08001907,Novel00173,evm.TU.BraA05000673,evm.TU.BraA05000978,evm.TU.BraA07001625,evm.TU.BraA10003022,evm.TU.BraA02004248,evm.TU.BraA07003890,evm.TU.BraA07000055,evm.TU.BraA01000178,evm.TU.BraA02000415,evm.TU.BraA07000881,evm.TU.BraA10001534,evm.TU.BraA05002977,Novel013…
GO:0006631	fatty acid metabolic process	biological_process	0.36343	1	6	660	241	31861	0		6	evm.TU.BraA01003151,evm.TU.BraA05004632,Novel01685,Novel00242,evm.TU.BraA09005776,evm.TU.BraA01004510
GO:0019031	viral envelope	cellular_component	0.36471	1	7	660	280	31861	2	BraA05003203,BraA01000351	5	evm.TU.BraA06002492,Novel00512,evm.TU.BraA03006129,evm.TU.BraA05000166,evm.TU.BraA01002024
GO:0036338	viral membrane	cellular_component	0.36471	1	7	660	280	31861	2	BraA01000351,BraA05003203	5	evm.TU.BraA05000166,evm.TU.BraA01002024,evm.TU.BraA06002492,Novel00512,evm.TU.BraA03006129
GO:0008654	phospholipid biosynthetic process	biological_process	0.36484	1	3	660	105	31861	1	BraA04002340	2	evm.TU.BraA01001272,evm.TU.BraA06001295
GO:0006595	polyamine metabolic process	biological_process	0.36545	1	1	660	22	31861	1	BraA10002831	0
GO:0006596	polyamine biosynthetic process	biological_process	0.36545	1	1	660	22	31861	1	BraA10002831	0
GO:0017053	transcriptional repressor complex	cellular_component	0.36562	1	1	660	22	31861	0		1	evm.TU.BraA03004390
GO:0001664	G-protein coupled receptor binding	molecular_function	0.36577	1	1	660	22	31861	0		1	evm.TU.BraA09000785
GO:0009156	ribonucleoside monophosphate biosynthetic process	biological_process	0.36597	1	4	660	144	31861	0		4	evm.TU.BraA01003151,Novel00688,evm.TU.BraA01000016,evm.TU.BraA03005659
GO:0010604	positive regulation of macromolecule metabolic process	biological_process	0.36689	1	3	660	106	31861	1	BraA09003713	2	evm.TU.BraA09000999,evm.TU.BraA06002292
GO:0015740	C4-dicarboxylate transport	biological_process	0.36702	1	2	660	62	31861	1	BraA04000397	1	evm.TU.BraA02003147
GO:0016023	cytoplasmic membrane-bounded vesicle	cellular_component	0.36728	1	4	660	149	31861	0		4	evm.TU.BraA01001476,evm.TU.BraA07000838,evm.TU.BraA05000758,evm.TU.BraA06000511
GO:0006119	oxidative phosphorylation	biological_process	0.36773	1	2	660	61	31861	1	Novel00424	1	evm.TU.BraA05002977
GO:0042773	ATP synthesis coupled electron transport	biological_process	0.36773	1	2	660	61	31861	1	Novel00424	1	evm.TU.BraA05002977
GO:0016197	endosomal transport	biological_process	0.36804	1	1	660	22	31861	1	BraA01001186	0
GO:0003950	NAD+ ADP-ribosyltransferase activity	molecular_function	0.36854	1	1	660	22	31861	0		1	evm.TU.BraA07002126
GO:0006163	purine nucleotide metabolic process	biological_process	0.36884	1	9	660	371	31861	1	Novel00424	8	evm.TU.BraA03005659,evm.TU.BraA05002977,evm.TU.BraA01000016,evm.TU.BraA02001642,evm.TU.BraA09000851,Novel00688,evm.TU.BraA07003813,evm.TU.BraA01003151
GO:0030030	cell projection organization	biological_process	0.36933	1	2	660	62	31861	0		2	evm.TU.BraA07002072,evm.TU.BraA10000564
GO:0044724	single-organism carbohydrate catabolic process	biological_process	0.36962	1	3	660	107	31861	0		3	evm.TU.BraA02001642,evm.TU.BraA03005660,evm.TU.BraA09000851
GO:0006525	arginine metabolic process	biological_process	0.37112	1	1	660	22	31861	1	BraA03006397	0
GO:0051225	spindle assembly	biological_process	0.37123	1	1	660	22	31861	0		1	evm.TU.BraA09006369
GO:0007021	tubulin complex assembly	biological_process	0.37153	1	1	660	21	31861	0		1	evm.TU.BraA07002730
GO:0060590	ATPase regulator activity	molecular_function	0.37225	1	2	660	61	31861	0		2	evm.TU.BraA02002001,Novel01138
GO:0009070	serine family amino acid biosynthetic process	biological_process	0.37304	1	1	660	22	31861	0		1	evm.TU.BraA09005542
GO:1903509	liposaccharide metabolic process	biological_process	0.3732	1	4	660	151	31861	1	BraA09003713	3	evm.TU.BraA06002804,evm.TU.BraA06001295,evm.TU.BraA01004266
GO:0008017	microtubule binding	molecular_function	0.37408	1	5	660	197	31861	0		5	evm.TU.BraA05000115,evm.TU.BraA02003861,evm.TU.BraA02004248,evm.TU.BraA09000421,evm.TU.BraA06002697
GO:0005184	neuropeptide hormone activity	molecular_function	0.3757	1	1	660	22	31861	1	BraA02001855	0
GO:0031988	membrane-bounded vesicle	cellular_component	0.37655	1	4	660	151	31861	0		4	evm.TU.BraA01001476,evm.TU.BraA07000838,evm.TU.BraA06000511,evm.TU.BraA05000758
GO:0044282	small molecule catabolic process	biological_process	0.37708	1	2	660	64	31861	0		2	evm.TU.BraA10000966,evm.TU.BraA03005660
GO:0003724	RNA helicase activity	molecular_function	0.3772	1	6	660	249	31861	2	BraA01001778,BraA06004166	4	evm.TU.BraA05000978,evm.TU.BraA05000673,evm.TU.BraA07000055,evm.TU.BraA02002337
GO:0000175	3'-5'-exoribonuclease activity	molecular_function	0.37732	1	1	660	23	31861	0		1	evm.TU.BraA03003337
GO:0004532	exoribonuclease activity	molecular_function	0.37732	1	1	660	23	31861	0		1	evm.TU.BraA03003337
GO:0016896	exoribonuclease activity, producing 5'-phosphomonoesters	molecular_function	0.37732	1	1	660	23	31861	0		1	evm.TU.BraA03003337
GO:0043168	anion binding	molecular_function	0.37775	1	102	660	4894	31861	23	BraA07000632,BraA01001778,BraA03001787,BraA01000396,BraA05003347,BraA04002340,BraA08002509,BraA04000339,BraA08000546,BraA10002876,BraA06002295,BraA02001886,BraA06004166,Novel00120,Novel01581,BraA06002062,BraA04000583,BraA06002629,BraA03001438,BraA02002026,BraA07002897,BraA04001299,BraA05001887	79	evm.TU.BraA02001181,evm.TU.BraA07001814,evm.TU.BraA02002338,evm.TU.BraA08000869,evm.TU.BraA03004934,evm.TU.BraA09005771,evm.TU.BraA06002300,evm.TU.BraA08001907,evm.TU.BraA02002063,Novel00173,evm.TU.BraA10002417,evm.TU.BraA05001235,evm.TU.BraA07001617,evm.TU.BraA01000547,evm.TU.BraA02003861,evm.TU.BraA05000115,evm.TU.BraA01000809,evm.TU.BraA03003869,evm.TU.BraA06003979,evm.TU.BraA02004248,evm.TU.B…
GO:0097164	ammonium ion metabolic process	biological_process	0.37861	1	1	660	23	31861	1	BraA10002831	0
GO:0016872	intramolecular lyase activity	molecular_function	0.38017	1	1	660	23	31861	0		1	evm.TU.BraA06003974
GO:0006304	DNA modification	biological_process	0.38074	1	2	660	64	31861	0		2	evm.TU.BraA06004376,evm.TU.BraA02003160
GO:0016796	exonuclease activity, active with either ribo- or deoxyribonucleic acids and producing 5'-phosphomonoesters	molecular_function	0.38297	1	3	660	107	31861	1	BraA01001112	2	evm.TU.BraA05000166,evm.TU.BraA03003337
GO:0032787	monocarboxylic acid metabolic process	biological_process	0.38329	1	9	660	385	31861	1	BraA01000396	8	evm.TU.BraA02001642,evm.TU.BraA05004632,evm.TU.BraA01004510,evm.TU.BraA09005776,evm.TU.BraA01003151,Novel01685,evm.TU.BraA09000851,Novel00242
GO:0048585	negative regulation of response to stimulus	biological_process	0.38433	1	1	660	23	31861	0		1	evm.TU.BraA06002292
GO:0003909	DNA ligase activity	molecular_function	0.38439	1	1	660	24	31861	0		1	evm.TU.BraA07000838
GO:0016763	transferase activity, transferring pentosyl groups	molecular_function	0.38507	1	2	660	65	31861	0		2	evm.TU.BraA07002126,evm.TU.BraA03001111
GO:0043161	proteasome-mediated ubiquitin-dependent protein catabolic process	biological_process	0.3856	1	2	660	65	31861	0		2	evm.TU.BraA06002255,evm.TU.BraA01000336
GO:0019693	ribose phosphate metabolic process	biological_process	0.38593	1	9	660	377	31861	1	Novel00424	8	evm.TU.BraA03005659,evm.TU.BraA02001642,evm.TU.BraA05002977,evm.TU.BraA01000016,evm.TU.BraA07003813,evm.TU.BraA01003151,Novel00688,evm.TU.BraA09000851
GO:0032268	regulation of cellular protein metabolic process	biological_process	0.38626	1	5	660	200	31861	0		5	evm.TU.BraA06002255,Novel01577,evm.TU.BraA09000999,evm.TU.BraA09006161,evm.TU.BraA06002292
GO:1901607	alpha-amino acid biosynthetic process	biological_process	0.38627	1	6	660	245	31861	3	BraA09006056,BraA03006397,BraA02002416	3	evm.TU.BraA07001814,evm.TU.BraA03001111,evm.TU.BraA09005542
GO:0031082	BLOC complex	cellular_component	0.38696	1	1	660	23	31861	0		1	evm.TU.BraA06000511
GO:0031083	BLOC-1 complex	cellular_component	0.38696	1	1	660	23	31861	0		1	evm.TU.BraA06000511
GO:0030119	AP-type membrane coat adaptor complex	cellular_component	0.38872	1	1	660	24	31861	1	BraA06002305	0
GO:0000166	nucleotide binding	molecular_function	0.38911	1	101	660	4857	31861	23	BraA08000546,BraA04000339,BraA06002295,BraA10002876,BraA03001787,BraA05003347,BraA01000396,BraA07000632,BraA01001778,BraA08002509,BraA04002340,BraA03001438,BraA07002897,BraA02002026,BraA04001299,BraA05001887,BraA06004166,Novel00120,BraA02001886,BraA06002062,BraA04000583,Novel01581,BraA06002629	78	Novel00219,evm.TU.BraA06002374,evm.TU.BraA02000415,evm.TU.BraA01001163,evm.TU.BraA10001534,Novel01351,evm.TU.BraA06004280,evm.TU.BraA10001906,Novel00773,evm.TU.BraA02002337,evm.TU.BraA01003820,evm.TU.BraA04000439,evm.TU.BraA07003813,evm.TU.BraA09005124,evm.TU.BraA05004166,evm.TU.BraA02002001,evm.TU.BraA01001187,evm.TU.BraA09003925,evm.TU.BraA09000421,evm.TU.BraA08000869,evm.TU.BraA02002338,evm.TU…
GO:1901265	nucleoside phosphate binding	molecular_function	0.38911	1	101	660	4857	31861	23	BraA04000339,BraA08000546,BraA10002876,BraA06002295,BraA07000632,BraA01001778,BraA03001787,BraA05003347,BraA01000396,BraA08002509,BraA04002340,BraA03001438,BraA04001299,BraA05001887,BraA02002026,BraA07002897,BraA02001886,BraA06004166,Novel00120,BraA06002629,Novel01581,BraA06002062,BraA04000583	78	evm.TU.BraA06004280,evm.TU.BraA10001906,Novel00773,evm.TU.BraA01001163,evm.TU.BraA10001534,Novel01351,evm.TU.BraA02000415,evm.TU.BraA06002374,Novel00219,evm.TU.BraA09000421,evm.TU.BraA09003925,evm.TU.BraA09005124,evm.TU.BraA05004166,evm.TU.BraA02002001,evm.TU.BraA01001187,evm.TU.BraA02002337,evm.TU.BraA01003820,evm.TU.BraA04000439,evm.TU.BraA07003813,evm.TU.BraA08001907,evm.TU.BraA06002300,evm.TU…
GO:0045502	dynein binding	molecular_function	0.39098	1	3	660	109	31861	2	BraA01000396,BraA01001112	1	evm.TU.BraA08000954
GO:0004806	triglyceride lipase activity	molecular_function	0.392	1	1	660	24	31861	0		1	evm.TU.BraA06002804
GO:0003707	steroid hormone receptor activity	molecular_function	0.39228	1	1	660	24	31861	1	BraA04002227	0
GO:0048522	positive regulation of cellular process	biological_process	0.39235	1	7	660	290	31861	2	BraA01001186,BraA09003713	5	evm.TU.BraA08003649,evm.TU.BraA10001541,evm.TU.BraA09000999,evm.TU.BraA07002072,evm.TU.BraA06002292
GO:0005057	receptor signaling protein activity	molecular_function	0.39326	1	3	660	112	31861	0		3	evm.TU.BraA07000055,Novel01072,evm.TU.BraA06004501
GO:0090407	organophosphate biosynthetic process	biological_process	0.39397	1	10	660	428	31861	1	BraA04002340	9	evm.TU.BraA01001223,evm.TU.BraA01000016,evm.TU.BraA03005659,evm.TU.BraA01003151,evm.TU.BraA07000731,Novel00688,evm.TU.BraA06001295,evm.TU.BraA05000978,evm.TU.BraA01001272
GO:0007409	axonogenesis	biological_process	0.39432	1	1	660	24	31861	0		1	evm.TU.BraA10000564
GO:0007411	axon guidance	biological_process	0.39432	1	1	660	24	31861	0		1	evm.TU.BraA10000564
GO:0048667	cell morphogenesis involved in neuron differentiation	biological_process	0.39432	1	1	660	24	31861	0		1	evm.TU.BraA10000564
GO:0048812	neuron projection morphogenesis	biological_process	0.39432	1	1	660	24	31861	0		1	evm.TU.BraA10000564
GO:0061564	axon development	biological_process	0.39432	1	1	660	24	31861	0		1	evm.TU.BraA10000564
GO:0097485	neuron projection guidance	biological_process	0.39432	1	1	660	24	31861	0		1	evm.TU.BraA10000564
GO:0006359	regulation of transcription from RNA polymerase III promoter	biological_process	0.39461	1	1	660	24	31861	0		1	evm.TU.BraA05000243
GO:0009117	nucleotide metabolic process	biological_process	0.39467	1	11	660	474	31861	1	Novel00424	10	evm.TU.BraA01001223,evm.TU.BraA02001642,evm.TU.BraA05002977,evm.TU.BraA01000016,evm.TU.BraA03005659,evm.TU.BraA07003813,evm.TU.BraA01003151,evm.TU.BraA07000731,Novel00688,evm.TU.BraA09000851
GO:0016641	oxidoreductase activity, acting on the CH-NH2 group of donors, oxygen as acceptor	molecular_function	0.39545	1	1	660	24	31861	0		1	evm.TU.BraA08000965
GO:1901605	alpha-amino acid metabolic process	biological_process	0.39547	1	8	660	340	31861	3	BraA09006056,BraA03006397,BraA02002416	5	evm.TU.BraA10000966,evm.TU.BraA01001223,evm.TU.BraA07001814,evm.TU.BraA03001111,evm.TU.BraA09005542
GO:0006835	dicarboxylic acid transport	biological_process	0.39574	1	2	660	66	31861	1	BraA04000397	1	evm.TU.BraA02003147
GO:0016820	hydrolase activity, acting on acid anhydrides, catalyzing transmembrane movement of substances	molecular_function	0.39591	1	6	660	248	31861	1	BraA04001299	5	Novel00688,evm.TU.BraA07003813,evm.TU.BraA08000280,evm.TU.BraA09003925,evm.TU.BraA05000243
GO:0044419	interspecies interaction between organisms	biological_process	0.39841	1	16	660	711	31861	4	BraA01001778,BraA07002708,BraA08000154,Novel01089	12	Novel00214,evm.TU.BraA05001189,evm.TU.BraA02002174,evm.TU.BraA05004544,Novel01374,evm.TU.BraA06003338,Novel00848,evm.TU.BraA04001676,evm.TU.BraA03006129,evm.TU.BraA09000421,evm.TU.BraA07001184,evm.TU.BraA09001475
GO:0051246	regulation of protein metabolic process	biological_process	0.39879	1	5	660	203	31861	0		5	evm.TU.BraA06002255,Novel01577,evm.TU.BraA09000999,evm.TU.BraA09006161,evm.TU.BraA06002292
GO:0032403	protein complex binding	molecular_function	0.3991	1	8	660	340	31861	1	BraA01001186	7	evm.TU.BraA09003925,evm.TU.BraA02004248,evm.TU.BraA09000421,evm.TU.BraA03006292,evm.TU.BraA05000115,evm.TU.BraA06002697,evm.TU.BraA02003861
GO:0031300	intrinsic component of organelle membrane	cellular_component	0.40031	1	3	660	109	31861	1	BraA09000681	2	evm.TU.BraA03003029,evm.TU.BraA07000292
GO:0031301	integral component of organelle membrane	cellular_component	0.40031	1	3	660	109	31861	1	BraA09000681	2	evm.TU.BraA07000292,evm.TU.BraA03003029
GO:0010498	proteasomal protein catabolic process	biological_process	0.40033	1	2	660	67	31861	0		2	evm.TU.BraA01000336,evm.TU.BraA06002255
GO:0043228	non-membrane-bounded organelle	cellular_component	0.40147	1	37	660	1661	31861	3	BraA04000237,BraA03005585,BraA09006058	34	evm.TU.BraA09001562,evm.TU.BraA05003485,evm.TU.BraA04000638,evm.TU.BraA09006369,evm.TU.BraA07002733,evm.TU.BraA09000785,evm.TU.BraA02002338,evm.TU.BraA06004937,evm.TU.BraA05000243,evm.TU.BraA03006416,evm.TU.BraA10002413,evm.TU.BraA03000163,Novel00949,evm.TU.BraA05000295,evm.TU.BraA01000355,Novel01563,evm.TU.BraA03000960,evm.TU.BraA07000055,evm.TU.BraA08000965,evm.TU.BraA05002927,evm.TU.BraA040013…
GO:0010558	negative regulation of macromolecule biosynthetic process	biological_process	0.4018	1	2	660	66	31861	0		2	evm.TU.BraA02002540,evm.TU.BraA01000535
GO:0031327	negative regulation of cellular biosynthetic process	biological_process	0.4018	1	2	660	66	31861	0		2	evm.TU.BraA02002540,evm.TU.BraA01000535
GO:0051172	negative regulation of nitrogen compound metabolic process	biological_process	0.4018	1	2	660	66	31861	0		2	evm.TU.BraA01000535,evm.TU.BraA02002540
GO:2000113	negative regulation of cellular macromolecule biosynthetic process	biological_process	0.4018	1	2	660	66	31861	0		2	evm.TU.BraA01000535,evm.TU.BraA02002540
GO:0045259	proton-transporting ATP synthase complex	cellular_component	0.40207	1	3	660	107	31861	0		3	evm.TU.BraA01003151,Novel00688,evm.TU.BraA03005659
GO:0044766	multi-organism transport	biological_process	0.40297	1	1	660	25	31861	0		1	evm.TU.BraA02002174
GO:0046794	transport of virus	biological_process	0.40297	1	1	660	25	31861	0		1	evm.TU.BraA02002174
GO:1902579	multi-organism localization	biological_process	0.40297	1	1	660	25	31861	0		1	evm.TU.BraA02002174
GO:0009832	plant-type cell wall biogenesis	biological_process	0.40331	1	1	660	25	31861	0		1	evm.TU.BraA03004669
GO:0010215	cellulose microfibril organization	biological_process	0.40331	1	1	660	25	31861	0		1	evm.TU.BraA03004669
GO:0070726	cell wall assembly	biological_process	0.40331	1	1	660	25	31861	0		1	evm.TU.BraA03004669
GO:0071668	plant-type cell wall assembly	biological_process	0.40331	1	1	660	25	31861	0		1	evm.TU.BraA03004669
GO:0015631	tubulin binding	molecular_function	0.40353	1	6	660	249	31861	0		6	evm.TU.BraA05000115,evm.TU.BraA09000421,evm.TU.BraA02004248,evm.TU.BraA06002697,evm.TU.BraA07002730,evm.TU.BraA02003861
GO:0005886	plasma membrane	cellular_component	0.40527	1	9	660	386	31861	3	Novel01269,Novel00003,BraA09003722	6	evm.TU.BraA02003147,evm.TU.BraA05004544,evm.TU.BraA10002334,evm.TU.BraA07000838,evm.TU.BraA05000758,Novel00219
GO:0031410	cytoplasmic vesicle	cellular_component	0.40552	1	4	660	157	31861	0		4	evm.TU.BraA01001476,evm.TU.BraA06000511,evm.TU.BraA05000758,evm.TU.BraA07000838
GO:0006505	GPI anchor metabolic process	biological_process	0.40621	1	3	660	113	31861	1	BraA09003713	2	evm.TU.BraA06002804,evm.TU.BraA06001295
GO:0005496	steroid binding	molecular_function	0.40628	1	1	660	25	31861	1	BraA04002227	0
GO:0015297	antiporter activity	molecular_function	0.40686	1	5	660	209	31861	1	BraA07000517	4	evm.TU.BraA10001989,evm.TU.BraA05001189,evm.TU.BraA10000021,evm.TU.BraA09006220
GO:0043624	cellular protein complex disassembly	biological_process	0.40752	1	2	660	67	31861	1	BraA09004647	1	evm.TU.BraA06003974
GO:0007029	endoplasmic reticulum organization	biological_process	0.40759	1	1	660	25	31861	0		1	evm.TU.BraA02000548
GO:0008023	transcription elongation factor complex	cellular_component	0.40842	1	1	660	25	31861	1	Novel00906	0
GO:0006753	nucleoside phosphate metabolic process	biological_process	0.4085	1	11	660	479	31861	1	Novel00424	10	Novel00688,evm.TU.BraA07003813,evm.TU.BraA07000731,evm.TU.BraA01003151,evm.TU.BraA09000851,evm.TU.BraA03005659,evm.TU.BraA02001642,evm.TU.BraA01001223,evm.TU.BraA05002977,evm.TU.BraA01000016
GO:0019637	organophosphate metabolic process	biological_process	0.40878	1	18	660	813	31861	3	BraA04002340,Novel00424,BraA09003713	15	evm.TU.BraA05000978,evm.TU.BraA01001272,evm.TU.BraA07003813,evm.TU.BraA01003151,Novel00688,evm.TU.BraA06001295,evm.TU.BraA09000851,evm.TU.BraA06002804,evm.TU.BraA06000518,evm.TU.BraA03005659,evm.TU.BraA01001223,evm.TU.BraA02001642,evm.TU.BraA01000016,evm.TU.BraA05002977,evm.TU.BraA07000731
GO:0007009	plasma membrane organization	biological_process	0.40969	1	1	660	25	31861	0		1	evm.TU.BraA08003649
GO:0016043	cellular component organization	biological_process	0.41041	1	48	660	2238	31861	8	BraA09004647,BraA02001855,Novel00906,BraA01001112,BraA05000516,Novel01581,BraA06000079,BraA01001186	40	evm.TU.BraA10000564,evm.TU.BraA04003104,evm.TU.BraA05002077,Novel00214,evm.TU.BraA02000548,evm.TU.BraA06000631,evm.TU.BraA01004327,evm.TU.BraA05000166,evm.TU.BraA03003029,evm.TU.BraA09000655,Novel01351,evm.TU.BraA08003385,evm.TU.BraA07003915,evm.TU.BraA06002697,Novel00680,evm.TU.BraA06003974,Novel00285,evm.TU.BraA03004669,evm.TU.BraA10000021,evm.TU.BraA08003649,evm.TU.BraA06002255,evm.TU.BraA0900…
GO:0008194	UDP-glycosyltransferase activity	molecular_function	0.41059	1	5	660	208	31861	0		5	evm.TU.BraA10002334,evm.TU.BraA03001111,evm.TU.BraA05004601,evm.TU.BraA01004266,evm.TU.BraA03005170
GO:0009124	nucleoside monophosphate biosynthetic process	biological_process	0.41087	1	4	660	154	31861	0		4	Novel00688,evm.TU.BraA01003151,evm.TU.BraA01000016,evm.TU.BraA03005659
GO:0007155	cell adhesion	biological_process	0.41095	1	5	660	202	31861	1	BraA01001186	4	Novel00680,evm.TU.BraA06000631,evm.TU.BraA08003590,Novel00617
GO:0009507	chloroplast	cellular_component	0.4132	1	1	660	25	31861	0		1	evm.TU.BraA05000399
GO:0009536	plastid	cellular_component	0.4132	1	1	660	25	31861	0		1	evm.TU.BraA05000399
GO:0015276	ligand-gated ion channel activity	molecular_function	0.41372	1	3	660	113	31861	1	BraA06004166	2	evm.TU.BraA08000869,evm.TU.BraA04000539
GO:0022834	ligand-gated channel activity	molecular_function	0.41372	1	3	660	113	31861	1	BraA06004166	2	evm.TU.BraA04000539,evm.TU.BraA08000869
GO:0072521	purine-containing compound metabolic process	biological_process	0.41406	1	9	660	387	31861	1	Novel00424	8	evm.TU.BraA01000016,evm.TU.BraA05002977,evm.TU.BraA02001642,evm.TU.BraA03005659,evm.TU.BraA09000851,evm.TU.BraA07003813,evm.TU.BraA01003151,Novel00688
GO:0055085	transmembrane transport	biological_process	0.41466	1	35	660	1640	31861	3	BraA07002044,BraA09001050,BraA04001299	32	evm.TU.BraA05001189,evm.TU.BraA03001300,evm.TU.BraA01001189,evm.TU.BraA07003425,evm.TU.BraA05000243,evm.TU.BraA09005877,evm.TU.BraA07002072,evm.TU.BraA02004014,evm.TU.BraA05003026,evm.TU.BraA05001768,evm.TU.BraA03001375,evm.TU.BraA07002440,evm.TU.BraA01003041,evm.TU.BraA09004773,Novel00219,evm.TU.BraA08000280,evm.TU.BraA01001215,evm.TU.BraA09006220,evm.TU.BraA02002459,evm.TU.BraA03005659,evm.TU.B…
GO:0031982	vesicle	cellular_component	0.41471	1	4	660	159	31861	0		4	evm.TU.BraA07000838,evm.TU.BraA06000511,evm.TU.BraA05000758,evm.TU.BraA01001476
GO:0019062	virion attachment to host cell	biological_process	0.41486	1	1	660	26	31861	0		1	evm.TU.BraA03006129
GO:0044650	adhesion of symbiont to host cell	biological_process	0.41486	1	1	660	26	31861	0		1	evm.TU.BraA03006129
GO:0006777	Mo-molybdopterin cofactor biosynthetic process	biological_process	0.41494	1	1	660	26	31861	0		1	evm.TU.BraA05000978
GO:0019720	Mo-molybdopterin cofactor metabolic process	biological_process	0.41494	1	1	660	26	31861	0		1	evm.TU.BraA05000978
GO:0034508	centromere complex assembly	biological_process	0.41497	1	2	660	68	31861	1	BraA06000079	1	evm.TU.BraA09001562
GO:0006479	protein methylation	biological_process	0.41533	1	3	660	116	31861	2	BraA07002708,BraA07002539	1	evm.TU.BraA07002569
GO:0008213	protein alkylation	biological_process	0.41533	1	3	660	116	31861	2	BraA07002708,BraA07002539	1	evm.TU.BraA07002569
GO:0009890	negative regulation of biosynthetic process	biological_process	0.41553	1	2	660	68	31861	0		2	evm.TU.BraA01000535,evm.TU.BraA02002540
GO:0098797	plasma membrane protein complex	cellular_component	0.41681	1	3	660	114	31861	0		3	evm.TU.BraA05000758,evm.TU.BraA07000838,evm.TU.BraA10002334
GO:0044550	secondary metabolite biosynthetic process	biological_process	0.41742	1	1	660	26	31861	0		1	evm.TU.BraA06000320
GO:0006353	DNA-templated transcription, termination	biological_process	0.4181	1	1	660	26	31861	0		1	evm.TU.BraA05000399
GO:0005216	ion channel activity	molecular_function	0.419	1	7	660	301	31861	2	BraA06004166,Novel01089	5	evm.TU.BraA01004266,evm.TU.BraA08000869,evm.TU.BraA04000539,Novel01155,evm.TU.BraA01003041
GO:0022838	substrate-specific channel activity	molecular_function	0.419	1	7	660	301	31861	2	BraA06004166,Novel01089	5	evm.TU.BraA04000539,evm.TU.BraA08000869,evm.TU.BraA01004266,Novel01155,evm.TU.BraA01003041
GO:0006066	alcohol metabolic process	biological_process	0.41933	1	2	660	70	31861	0		2	evm.TU.BraA03005660,evm.TU.BraA02004248
GO:0048513	organ development	biological_process	0.42009	1	1	660	26	31861	0		1	evm.TU.BraA05000904
GO:0015081	sodium ion transmembrane transporter activity	molecular_function	0.42102	1	2	660	70	31861	0		2	evm.TU.BraA01004266,evm.TU.BraA05001768
GO:0044462	external encapsulating structure part	cellular_component	0.42183	1	1	660	26	31861	1	BraA01001186	0
GO:0016655	oxidoreductase activity, acting on NAD(P)H, quinone or similar compound as acceptor	molecular_function	0.42232	1	2	660	68	31861	0		2	evm.TU.BraA07003407,Novel00684
GO:0009116	nucleoside metabolic process	biological_process	0.42236	1	9	660	390	31861	2	BraA07004190,Novel00424	7	evm.TU.BraA03005659,evm.TU.BraA02001642,evm.TU.BraA05002977,evm.TU.BraA07003813,evm.TU.BraA01003151,Novel00688,evm.TU.BraA09000851
GO:0005839	proteasome core complex	cellular_component	0.42282	1	2	660	67	31861	0		2	evm.TU.BraA02001597,evm.TU.BraA02002612
GO:0032801	receptor catabolic process	biological_process	0.42296	1	1	660	26	31861	1	Novel01089	0
GO:1902600	hydrogen ion transmembrane transport	biological_process	0.42375	1	7	660	293	31861	0		7	evm.TU.BraA03005659,evm.TU.BraA09005877,evm.TU.BraA05003026,Novel00688,evm.TU.BraA07003813,evm.TU.BraA08000280,evm.TU.BraA03001300
GO:0031399	regulation of protein modification process	biological_process	0.42386	1	2	660	69	31861	0		2	evm.TU.BraA09006161,evm.TU.BraA06002292
GO:0008175	tRNA methyltransferase activity	molecular_function	0.42502	1	2	660	70	31861	1	BraA07002708	1	evm.TU.BraA09005947
GO:0015267	channel activity	molecular_function	0.42527	1	7	660	303	31861	2	BraA06004166,Novel01089	5	evm.TU.BraA08000869,evm.TU.BraA04000539,evm.TU.BraA01004266,Novel01155,evm.TU.BraA01003041
GO:0022803	passive transmembrane transporter activity	molecular_function	0.42527	1	7	660	303	31861	2	BraA06004166,Novel01089	5	evm.TU.BraA08000869,evm.TU.BraA04000539,evm.TU.BraA01004266,evm.TU.BraA01003041,Novel01155
GO:0004673	protein histidine kinase activity	molecular_function	0.42541	1	3	660	118	31861	0		3	evm.TU.BraA07000055,evm.TU.BraA06004501,Novel01072
GO:0016775	phosphotransferase activity, nitrogenous group as acceptor	molecular_function	0.42541	1	3	660	118	31861	0		3	Novel01072,evm.TU.BraA06004501,evm.TU.BraA07000055
GO:0004427	inorganic diphosphatase activity	molecular_function	0.42553	1	1	660	26	31861	1	BraA09006982	0
GO:0048523	negative regulation of cellular process	biological_process	0.4259	1	5	660	205	31861	1	BraA01001186	4	evm.TU.BraA02002540,evm.TU.BraA04002394,evm.TU.BraA10001541,evm.TU.BraA01000535
GO:0009110	vitamin biosynthetic process	biological_process	0.4259	1	3	660	116	31861	1	BraA01000396	2	evm.TU.BraA06004501,evm.TU.BraA08000869
GO:0042364	water-soluble vitamin biosynthetic process	biological_process	0.4259	1	3	660	116	31861	1	BraA01000396	2	evm.TU.BraA06004501,evm.TU.BraA08000869
GO:0016706	oxidoreductase activity, acting on paired donors, with incorporation or reduction of molecular oxygen, 2-oxoglutarate as one donor, and incorporation of one atom each of oxygen into both donors	molecular_function	0.42673	1	1	660	27	31861	0		1	evm.TU.BraA05000238
GO:0030198	extracellular matrix organization	biological_process	0.42696	1	1	660	27	31861	0		1	evm.TU.BraA03004669
GO:0043062	extracellular structure organization	biological_process	0.42696	1	1	660	27	31861	0		1	evm.TU.BraA03004669
GO:0044406	adhesion of symbiont to host	biological_process	0.42744	1	1	660	27	31861	0		1	evm.TU.BraA03006129
GO:0006260	DNA replication	biological_process	0.42753	1	15	660	677	31861	4	BraA06004166,BraA04001435,BraA01000396,BraA08002509	11	evm.TU.BraA07001159,evm.TU.BraA02003107,evm.TU.BraA09000785,evm.TU.BraA06001295,Novel00219,evm.TU.BraA09005159,evm.TU.BraA07003325,evm.TU.BraA07002072,evm.TU.BraA01000095,evm.TU.BraA06000285,evm.TU.BraA02000415
GO:0009878	nodule morphogenesis	biological_process	0.42818	1	1	660	25	31861	1	BraA08000154	0
GO:0009886	post-embryonic morphogenesis	biological_process	0.42818	1	1	660	25	31861	1	BraA08000154	0
GO:0044111	development involved in symbiotic interaction	biological_process	0.42818	1	1	660	25	31861	1	BraA08000154	0
GO:0003873	6-phosphofructo-2-kinase activity	molecular_function	0.42837	1	1	660	26	31861	0		1	evm.TU.BraA10003022
GO:0006000	fructose metabolic process	biological_process	0.42837	1	1	660	26	31861	0		1	evm.TU.BraA10003022
GO:0005179	hormone activity	molecular_function	0.42902	1	3	660	116	31861	1	BraA02001855	2	evm.TU.BraA02002466,Novel00453
GO:0042278	purine nucleoside metabolic process	biological_process	0.43025	1	8	660	346	31861	1	Novel00424	7	evm.TU.BraA03005659,evm.TU.BraA05002977,evm.TU.BraA02001642,evm.TU.BraA09000851,evm.TU.BraA07003813,evm.TU.BraA01003151,Novel00688
GO:0046128	purine ribonucleoside metabolic process	biological_process	0.43025	1	8	660	346	31861	1	Novel00424	7	evm.TU.BraA09000851,Novel00688,evm.TU.BraA07003813,evm.TU.BraA01003151,evm.TU.BraA05002977,evm.TU.BraA02001642,evm.TU.BraA03005659
GO:0032990	cell part morphogenesis	biological_process	0.43074	1	1	660	27	31861	0		1	evm.TU.BraA10000564
GO:0048858	cell projection morphogenesis	biological_process	0.43074	1	1	660	27	31861	0		1	evm.TU.BraA10000564
GO:0016831	carboxy-lyase activity	molecular_function	0.43109	1	4	660	163	31861	1	BraA08000546	3	evm.TU.BraA01001272,evm.TU.BraA05000399,evm.TU.BraA05001768
GO:1901657	glycosyl compound metabolic process	biological_process	0.43112	1	9	660	393	31861	2	Novel00424,BraA07004190	7	evm.TU.BraA05002977,evm.TU.BraA02001642,evm.TU.BraA03005659,evm.TU.BraA09000851,Novel00688,evm.TU.BraA07003813,evm.TU.BraA01003151
GO:0046488	phosphatidylinositol metabolic process	biological_process	0.43163	1	4	660	165	31861	1	BraA09003713	3	evm.TU.BraA06001295,evm.TU.BraA06002804,evm.TU.BraA06000518
GO:0008152	metabolic process	biological_process	0.43171	1	344	660	16576	31861	75	BraA07004118,BraA06004166,BraA09003713,BraA06002062,BraA06002629,BraA10002907,Novel00424,BraA03005485,BraA07002708,BraA03001787,BraA07000632,BraA04002340,BraA02003116,BraA05000669,BraA10002831,BraA07003359,BraA03006397,BraA08000546,BraA02002468,BraA02002018,BraA05003025,BraA09001136,BraA08000154,BraA08000286,BraA07002897,BraA03004615,BraA09006058,BraA01001112,BraA04001915,BraA01001186,BraA0800250…	269	evm.TU.BraA05000681,evm.TU.BraA07002919,evm.TU.BraA03003893,evm.TU.BraA03001300,evm.TU.BraA03000162,evm.TU.BraA05004601,evm.TU.BraA02001088,evm.TU.BraA05002003,evm.TU.BraA05000673,evm.TU.BraA03000960,evm.TU.BraA01004098,evm.TU.BraA09000851,evm.TU.BraA03005123,evm.TU.BraA01001272,evm.TU.BraA06001139,Novel01008,evm.TU.BraA05003158,evm.TU.BraA01000178,evm.TU.BraA09000174,evm.TU.BraA08003169,evm.TU.B…
GO:0007051	spindle organization	biological_process	0.43181	1	1	660	27	31861	0		1	evm.TU.BraA09006369
GO:0003743	translation initiation factor activity	molecular_function	0.43303	1	3	660	114	31861	0		3	evm.TU.BraA02000827,evm.TU.BraA01003288,evm.TU.BraA03005123
GO:0008238	exopeptidase activity	molecular_function	0.43436	1	4	660	165	31861	1	BraA10002907	3	evm.TU.BraA08001054,evm.TU.BraA09005771,evm.TU.BraA01002900
GO:0044459	plasma membrane part	cellular_component	0.43497	1	5	660	208	31861	1	Novel00003	4	evm.TU.BraA10002334,evm.TU.BraA05004544,evm.TU.BraA07000838,evm.TU.BraA05000758
GO:0005048	signal sequence binding	molecular_function	0.43501	1	1	660	27	31861	1	BraA05000516	0
GO:0044427	chromosomal part	cellular_component	0.43577	1	8	660	350	31861	0		8	evm.TU.BraA04000638,evm.TU.BraA05000295,evm.TU.BraA09001562,Novel00219,Novel01563,evm.TU.BraA09000785,evm.TU.BraA05000243,evm.TU.BraA03000163
GO:0005975	carbohydrate metabolic process	biological_process	0.4361	1	32	660	1514	31861	3	BraA04000339,BraA08000546,BraA07002708	29	Novel01681,evm.TU.BraA02001837,evm.TU.BraA10000505,evm.TU.BraA09001533,evm.TU.BraA10000506,evm.TU.BraA06002480,Novel01374,evm.TU.BraA08003385,evm.TU.BraA06003357,evm.TU.BraA10000503,evm.TU.BraA01003047,evm.TU.BraA01004266,evm.TU.BraA03005660,evm.TU.BraA07000055,evm.TU.BraA10002334,evm.TU.BraA02004248,evm.TU.BraA09001475,evm.TU.BraA10003022,evm.TU.BraA01004753,evm.TU.BraA03005170,evm.TU.BraA010040…
GO:0006766	vitamin metabolic process	biological_process	0.43667	1	3	660	118	31861	1	BraA01000396	2	evm.TU.BraA08000869,evm.TU.BraA06004501
GO:0006767	water-soluble vitamin metabolic process	biological_process	0.43667	1	3	660	118	31861	1	BraA01000396	2	evm.TU.BraA08000869,evm.TU.BraA06004501
GO:0003684	damaged DNA binding	molecular_function	0.43669	1	1	660	28	31861	0		1	evm.TU.BraA01000336
GO:0005575	cellular_component	cellular_component	0.43708	1	272	660	12992	31861	49	BraA05003347,BraA01000396,BraA02002416,BraA04000237,BraA08001050,BraA09003722,BraA09006982,BraA02001855,Novel01269,BraA04001301,BraA04001299,BraA09000841,BraA04001435,BraA04000397,Novel01089,BraA06000810,BraA01000351,BraA04000339,BraA04002227,BraA06002295,BraA05000516,Novel00120,BraA09006587,BraA03004429,BraA09000310,Novel00906,BraA09001050,BraA03001787,BraA07002708,BraA04002340,BraA07002044,BraA…	223	evm.TU.BraA08000869,evm.TU.BraA09005771,evm.TU.BraA05003485,evm.TU.BraA04002394,Novel00800,evm.TU.BraA09006161,evm.TU.BraA02000827,evm.TU.BraA06004937,evm.TU.BraA07003425,evm.TU.BraA03006129,evm.TU.BraA05000295,evm.TU.BraA09002216,evm.TU.BraA04000493,evm.TU.BraA02002466,evm.TU.BraA10002334,evm.TU.BraA05002077,evm.TU.BraA06004312,evm.TU.BraA03005660,evm.TU.BraA03000396,Novel00680,evm.TU.BraA060022…
GO:0006099	tricarboxylic acid cycle	biological_process	0.43747	1	1	660	28	31861	0		1	evm.TU.BraA05000399
GO:0006101	citrate metabolic process	biological_process	0.43747	1	1	660	28	31861	0		1	evm.TU.BraA05000399
GO:0006352	DNA-templated transcription, initiation	biological_process	0.43925	1	6	660	255	31861	0		6	evm.TU.BraA02000548,evm.TU.BraA02001144,evm.TU.BraA06001139,evm.TU.BraA09004075,evm.TU.BraA05000243,evm.TU.BraA04000625
GO:0019953	sexual reproduction	biological_process	0.44115	1	3	660	118	31861	0		3	evm.TU.BraA09006588,evm.TU.BraA09002216,evm.TU.BraA06004501
GO:0002064	epithelial cell development	biological_process	0.44267	1	1	660	28	31861	0		1	evm.TU.BraA09006588
GO:0002065	columnar/cuboidal epithelial cell differentiation	biological_process	0.44267	1	1	660	28	31861	0		1	evm.TU.BraA09006588
GO:0002066	columnar/cuboidal epithelial cell development	biological_process	0.44267	1	1	660	28	31861	0		1	evm.TU.BraA09006588
GO:0005213	structural constituent of chorion	molecular_function	0.44267	1	1	660	28	31861	0		1	evm.TU.BraA09006588
GO:0007292	female gamete generation	biological_process	0.44267	1	1	660	28	31861	0		1	evm.TU.BraA09006588
GO:0007304	chorion-containing eggshell formation	biological_process	0.44267	1	1	660	28	31861	0		1	evm.TU.BraA09006588
GO:0030703	eggshell formation	biological_process	0.44267	1	1	660	28	31861	0		1	evm.TU.BraA09006588
GO:0030707	ovarian follicle cell development	biological_process	0.44267	1	1	660	28	31861	0		1	evm.TU.BraA09006588
GO:0030855	epithelial cell differentiation	biological_process	0.44267	1	1	660	28	31861	0		1	evm.TU.BraA09006588
GO:0048477	oogenesis	biological_process	0.44267	1	1	660	28	31861	0		1	evm.TU.BraA09006588
GO:0004860	protein kinase inhibitor activity	molecular_function	0.44308	1	1	660	27	31861	0		1	evm.TU.BraA04002394
GO:0019210	kinase inhibitor activity	molecular_function	0.44308	1	1	660	27	31861	0		1	evm.TU.BraA04002394
GO:0055086	nucleobase-containing small molecule metabolic process	biological_process	0.44385	1	12	660	540	31861	2	BraA07004190,Novel00424	10	evm.TU.BraA07003813,evm.TU.BraA07000731,evm.TU.BraA01003151,Novel00688,evm.TU.BraA09000851,evm.TU.BraA03005659,evm.TU.BraA01001223,evm.TU.BraA02001642,evm.TU.BraA01000016,evm.TU.BraA05002977
GO:0043112	receptor metabolic process	biological_process	0.44396	1	1	660	28	31861	1	Novel01089	0
GO:0009982	pseudouridine synthase activity	molecular_function	0.44656	1	1	660	29	31861	0		1	evm.TU.BraA01003603
GO:0003678	DNA helicase activity	molecular_function	0.44798	1	7	660	318	31861	2	Novel01581,BraA06004166	5	Novel01352,Novel00553,evm.TU.BraA05000673,evm.TU.BraA05000978,Novel01351
GO:0042470	melanosome	cellular_component	0.4493	1	1	660	28	31861	0		1	evm.TU.BraA01001476
GO:0048770	pigment granule	cellular_component	0.4493	1	1	660	28	31861	0		1	evm.TU.BraA01001476
GO:0007127	meiosis I	biological_process	0.44981	1	1	660	28	31861	0		1	Novel00214
GO:0003854	3-beta-hydroxy-delta5-steroid dehydrogenase activity	molecular_function	0.45088	1	4	660	169	31861	0		4	evm.TU.BraA01004020,evm.TU.BraA05003251,evm.TU.BraA02003057,evm.TU.BraA06001295
GO:0016229	steroid dehydrogenase activity	molecular_function	0.45088	1	4	660	169	31861	0		4	evm.TU.BraA06001295,evm.TU.BraA02003057,evm.TU.BraA05003251,evm.TU.BraA01004020
GO:0033764	steroid dehydrogenase activity, acting on the CH-OH group of donors, NAD or NADP as acceptor	molecular_function	0.45088	1	4	660	169	31861	0		4	evm.TU.BraA01004020,evm.TU.BraA06001295,evm.TU.BraA05003251,evm.TU.BraA02003057
GO:0007017	microtubule-based process	biological_process	0.45237	1	7	660	313	31861	0		7	evm.TU.BraA02004248,evm.TU.BraA09000421,evm.TU.BraA06002697,evm.TU.BraA09006369,evm.TU.BraA02003861,evm.TU.BraA01001163,evm.TU.BraA05000115
GO:0051704	multi-organism process	biological_process	0.45257	1	30	660	1405	31861	6	BraA07002708,BraA01001778,BraA08000154,BraA07001141,BraA08003888,Novel01089	24	evm.TU.BraA05001189,evm.TU.BraA09006588,evm.TU.BraA04003104,evm.TU.BraA03003893,Novel00214,Novel01374,evm.TU.BraA09000655,evm.TU.BraA05004544,evm.TU.BraA09005757,evm.TU.BraA02002174,evm.TU.BraA06004501,evm.TU.BraA05003771,evm.TU.BraA03006129,evm.TU.BraA04001676,evm.TU.BraA06003338,Novel00848,evm.TU.BraA09002216,evm.TU.BraA07001184,evm.TU.BraA07001625,evm.TU.BraA09001475,evm.TU.BraA10002334,Novel0…
GO:0043631	RNA polyadenylation	biological_process	0.45378	1	1	660	29	31861	1	BraA08000154	0
GO:0010038	response to metal ion	biological_process	0.45477	1	1	660	29	31861	0		1	evm.TU.BraA06000320
GO:0015078	hydrogen ion transmembrane transporter activity	molecular_function	0.4551	1	10	660	442	31861	3	BraA03004429,BraA07000517,BraA08000286	7	evm.TU.BraA03001300,Novel00688,evm.TU.BraA05001589,evm.TU.BraA05003026,evm.TU.BraA10000021,evm.TU.BraA09005877,evm.TU.BraA03005659
GO:0016843	amine-lyase activity	molecular_function	0.45539	1	1	660	30	31861	0		1	evm.TU.BraA09004567
GO:0016844	strictosidine synthase activity	molecular_function	0.45539	1	1	660	30	31861	0		1	evm.TU.BraA09004567
GO:0019054	modulation by virus of host process	biological_process	0.45589	1	1	660	30	31861	0		1	evm.TU.BraA05004544
GO:0044068	modulation by symbiont of host cellular process	biological_process	0.45589	1	1	660	30	31861	0		1	evm.TU.BraA05004544
GO:0016149	translation release factor activity, codon specific	molecular_function	0.45681	1	1	660	29	31861	0		1	evm.TU.BraA06003974
GO:0032101	regulation of response to external stimulus	biological_process	0.45692	1	1	660	29	31861	0		1	evm.TU.BraA06002292
GO:0006650	glycerophospholipid metabolic process	biological_process	0.45805	1	4	660	171	31861	1	BraA09003713	3	evm.TU.BraA06001295,evm.TU.BraA06002804,evm.TU.BraA06000518
GO:0042277	peptide binding	molecular_function	0.45872	1	1	660	29	31861	1	BraA05000516	0
GO:0009119	ribonucleoside metabolic process	biological_process	0.45895	1	8	660	355	31861	1	Novel00424	7	evm.TU.BraA05002977,evm.TU.BraA02001642,evm.TU.BraA03005659,evm.TU.BraA09000851,Novel00688,evm.TU.BraA07003813,evm.TU.BraA01003151
GO:0050790	regulation of catalytic activity	biological_process	0.45959	1	3	660	120	31861	0		3	evm.TU.BraA06002292,evm.TU.BraA09006161,evm.TU.BraA09000999
GO:0000097	sulfur amino acid biosynthetic process	biological_process	0.45972	1	1	660	29	31861	0		1	evm.TU.BraA09005542
GO:0006120	mitochondrial electron transport, NADH to ubiquinone	biological_process	0.46023	1	1	660	29	31861	1	Novel00424	0
GO:0038023	signaling receptor activity	molecular_function	0.46129	1	6	660	268	31861	2	BraA04002227,BraA04000339	4	evm.TU.BraA04000638,evm.TU.BraA07000055,Novel01072,evm.TU.BraA06004501
GO:0098813	nuclear chromosome segregation	biological_process	0.46159	1	3	660	122	31861	0		3	evm.TU.BraA03000163,Novel01563,evm.TU.BraA06002255
GO:0071840	cellular component organization or biogenesis	biological_process	0.4616	1	52	660	2472	31861	11	BraA07002708,BraA05000516,BraA06000079,BraA01001186,Novel01581,Novel01269,BraA02001855,BraA09004647,BraA07001467,BraA01001112,Novel00906	41	evm.TU.BraA03000163,evm.TU.BraA07002560,evm.TU.BraA09006588,evm.TU.BraA09006369,evm.TU.BraA09001562,evm.TU.BraA08000965,evm.TU.BraA10003022,evm.TU.BraA09006484,evm.TU.BraA08001599,evm.TU.BraA03006129,Novel01563,evm.TU.BraA08001955,evm.TU.BraA07002730,Novel00848,evm.TU.BraA06003338,evm.TU.BraA05000295,evm.TU.BraA02003548,Novel01352,evm.TU.BraA07002072,evm.TU.BraA07003915,evm.TU.BraA08003385,Novel0…
GO:0006629	lipid metabolic process	biological_process	0.46168	1	25	660	1191	31861	4	BraA02001886,BraA04002340,BraA05003024,BraA09003713	21	evm.TU.BraA06000518,evm.TU.BraA02001887,evm.TU.BraA06002804,evm.TU.BraA02003057,evm.TU.BraA05002977,evm.TU.BraA09001740,evm.TU.BraA07002733,Novel00242,evm.TU.BraA03004934,evm.TU.BraA01004266,evm.TU.BraA01004510,evm.TU.BraA09005776,evm.TU.BraA05003251,evm.TU.BraA03004249,evm.TU.BraA01004020,evm.TU.BraA05004632,evm.TU.BraA01001272,Novel01685,evm.TU.BraA06001295,evm.TU.BraA01003151,evm.TU.BraA010036…
GO:0009267	cellular response to starvation	biological_process	0.46263	1	1	660	28	31861	0		1	evm.TU.BraA06002292
GO:0031667	response to nutrient levels	biological_process	0.46263	1	1	660	28	31861	0		1	evm.TU.BraA06002292
GO:0031669	cellular response to nutrient levels	biological_process	0.46263	1	1	660	28	31861	0		1	evm.TU.BraA06002292
GO:0042594	response to starvation	biological_process	0.46263	1	1	660	28	31861	0		1	evm.TU.BraA06002292
GO:0071826	ribonucleoprotein complex subunit organization	biological_process	0.46277	1	1	660	29	31861	1	BraA02001855	0
GO:0016818	hydrolase activity, acting on acid anhydrides, in phosphorus-containing anhydrides	molecular_function	0.46346	1	32	660	1532	31861	6	BraA10002497,BraA04001299,BraA06004166,BraA01001778,Novel01581,BraA09006982	26	evm.TU.BraA01001163,Novel01351,evm.TU.BraA02000415,evm.TU.BraA09000421,Novel01072,evm.TU.BraA09003925,evm.TU.BraA06002697,evm.TU.BraA02002337,Novel00688,evm.TU.BraA05000673,evm.TU.BraA05000243,evm.TU.BraA07002733,evm.TU.BraA02002338,evm.TU.BraA05001189,evm.TU.BraA02004248,Novel00553,evm.TU.BraA03006292,evm.TU.BraA07000055,evm.TU.BraA05001768,Novel01352,evm.TU.BraA02003861,evm.TU.BraA05000978,evm.…
GO:0008283	cell proliferation	biological_process	0.46371	1	1	660	29	31861	0		1	evm.TU.BraA05000904
GO:0006006	glucose metabolic process	biological_process	0.46552	1	1	660	31	31861	1	BraA08000546	0
GO:0009791	post-embryonic development	biological_process	0.46725	1	1	660	28	31861	1	BraA08000154	0
GO:0006357	regulation of transcription from RNA polymerase II promoter	biological_process	0.46727	1	4	660	170	31861	2	Novel00424,BraA03001787	2	evm.TU.BraA08000869,evm.TU.BraA07000730
GO:0019068	virion assembly	biological_process	0.46959	1	2	660	75	31861	0		2	evm.TU.BraA06003338,Novel00848
GO:0019076	viral release from host cell	biological_process	0.46964	1	1	660	30	31861	1	Novel01089	0
GO:0009404	toxin metabolic process	biological_process	0.46972	1	1	660	30	31861	0		1	evm.TU.BraA06002492
GO:0006464	cellular protein modification process	biological_process	0.46988	1	56	660	2725	31861	17	BraA07001141,BraA06002629,BraA06002062,BraA04002340,Novel00120,BraA02001886,BraA02002416,BraA07002708,BraA03001787,BraA07000632,BraA06002295,BraA05001887,BraA07002539,BraA07002897,Novel00906,BraA04000339,BraA09004647	39	evm.TU.BraA07001625,evm.TU.BraA09005452,evm.TU.BraA07003890,Novel00949,evm.TU.BraA07003435,evm.TU.BraA09006161,evm.TU.BraA03003341,evm.TU.BraA07001617,evm.TU.BraA06002292,Novel00173,evm.TU.BraA05000673,evm.TU.BraA06002300,evm.TU.BraA08001907,evm.TU.BraA03003893,evm.TU.BraA09005947,evm.TU.BraA02001181,Novel00684,evm.TU.BraA07002569,evm.TU.BraA03003914,evm.TU.BraA10001541,evm.TU.BraA09006294,evm.TU…
GO:0036211	protein modification process	biological_process	0.46988	1	56	660	2725	31861	17	BraA07000632,BraA03001787,BraA07002708,BraA02002416,BraA02001886,Novel00120,BraA04002340,BraA06002062,BraA06002629,BraA07001141,BraA09004647,BraA04000339,Novel00906,BraA07002897,BraA07002539,BraA05001887,BraA06002295	39	evm.TU.BraA09005947,evm.TU.BraA02001181,evm.TU.BraA03003893,evm.TU.BraA06002300,evm.TU.BraA08001907,Novel00173,evm.TU.BraA05000673,evm.TU.BraA03003341,evm.TU.BraA07001617,evm.TU.BraA06002292,evm.TU.BraA07003435,evm.TU.BraA09006161,Novel00949,evm.TU.BraA07003890,evm.TU.BraA09005452,evm.TU.BraA07001625,evm.TU.BraA02000415,evm.TU.BraA01000178,evm.TU.BraA06004280,evm.TU.BraA10001906,Novel00773,evm.TU…
GO:0016887	ATPase activity	molecular_function	0.4702	1	17	660	811	31861	4	BraA06004166,BraA01001778,BraA04001299,Novel01581	13	evm.TU.BraA05000243,evm.TU.BraA05000673,evm.TU.BraA07002733,evm.TU.BraA02002338,Novel01072,Novel00553,evm.TU.BraA09003925,evm.TU.BraA05001768,evm.TU.BraA05000978,evm.TU.BraA02002337,Novel00688,evm.TU.BraA03003869,evm.TU.BraA01003151
GO:0006109	regulation of carbohydrate metabolic process	biological_process	0.4712	1	1	660	32	31861	0		1	evm.TU.BraA07000055
GO:0005664	nuclear origin of replication recognition complex	cellular_component	0.47307	1	1	660	31	31861	0		1	evm.TU.BraA09000785
GO:0031334	positive regulation of protein complex assembly	biological_process	0.47379	1	1	660	31	31861	1	BraA01001186	0
GO:0032273	positive regulation of protein polymerization	biological_process	0.47379	1	1	660	31	31861	1	BraA01001186	0
GO:0044089	positive regulation of cellular component biogenesis	biological_process	0.47379	1	1	660	31	31861	1	BraA01001186	0
GO:0051495	positive regulation of cytoskeleton organization	biological_process	0.47379	1	1	660	31	31861	1	BraA01001186	0
GO:0016854	racemase and epimerase activity	molecular_function	0.47563	1	1	660	31	31861	0		1	evm.TU.BraA09000675
GO:0016886	ligase activity, forming phosphoric ester bonds	molecular_function	0.4757	1	1	660	32	31861	0		1	evm.TU.BraA07000838
GO:0044802	single-organism membrane organization	biological_process	0.47756	1	5	660	222	31861	2	BraA05000516,Novel01581	3	evm.TU.BraA10003022,evm.TU.BraA05002077,evm.TU.BraA08003649
GO:0043130	ubiquitin binding	molecular_function	0.47956	1	1	660	31	31861	0		1	evm.TU.BraA03001897
GO:0016817	hydrolase activity, acting on acid anhydrides	molecular_function	0.47961	1	34	660	1639	31861	6	BraA01001778,BraA06004166,BraA09006982,Novel01581,BraA04001299,BraA10002497	28	evm.TU.BraA07002733,evm.TU.BraA05001189,evm.TU.BraA02002338,evm.TU.BraA05000243,evm.TU.BraA05000673,evm.TU.BraA05000978,evm.TU.BraA02003861,Novel01352,evm.TU.BraA01002900,evm.TU.BraA03003869,evm.TU.BraA01003151,evm.TU.BraA05000115,evm.TU.BraA07000055,evm.TU.BraA03006292,Novel00553,evm.TU.BraA02004248,evm.TU.BraA05001768,evm.TU.BraA02000415,evm.TU.BraA08000280,Novel01351,evm.TU.BraA01001163,evm.TU…
GO:0033218	amide binding	molecular_function	0.48004	1	1	660	31	31861	1	BraA05000516	0
GO:0030658	transport vesicle membrane	cellular_component	0.48033	1	2	660	79	31861	0		2	evm.TU.BraA07000838,evm.TU.BraA05000758
GO:0009523	photosystem II	cellular_component	0.48211	1	3	660	123	31861	0		3	evm.TU.BraA04001676,evm.TU.BraA03002968,evm.TU.BraA10001534
GO:0044703	multi-organism reproductive process	biological_process	0.48256	1	4	660	176	31861	0		4	Novel00684,evm.TU.BraA06004501,evm.TU.BraA09002216,evm.TU.BraA09006588
GO:0044403	symbiosis, encompassing mutualism through parasitism	biological_process	0.4846	1	15	660	703	31861	4	Novel01089,BraA01001778,BraA08000154,BraA07002708	11	evm.TU.BraA02002174,evm.TU.BraA05004544,evm.TU.BraA09000421,evm.TU.BraA09001475,evm.TU.BraA07001184,Novel01374,evm.TU.BraA06003338,Novel00848,evm.TU.BraA04001676,Novel00214,evm.TU.BraA03006129
GO:0032324	molybdopterin cofactor biosynthetic process	biological_process	0.48484	1	1	660	32	31861	0		1	evm.TU.BraA05000978
GO:0043545	molybdopterin cofactor metabolic process	biological_process	0.48484	1	1	660	32	31861	0		1	evm.TU.BraA05000978
GO:0009165	nucleotide biosynthetic process	biological_process	0.48834	1	6	660	268	31861	0		6	evm.TU.BraA03005659,Novel00688,evm.TU.BraA01001223,evm.TU.BraA07000731,evm.TU.BraA01003151,evm.TU.BraA01000016
GO:1901293	nucleoside phosphate biosynthetic process	biological_process	0.48834	1	6	660	268	31861	0		6	evm.TU.BraA07000731,evm.TU.BraA01001223,evm.TU.BraA01003151,Novel00688,evm.TU.BraA01000016,evm.TU.BraA03005659
GO:0019318	hexose metabolic process	biological_process	0.48955	1	2	660	80	31861	1	BraA08000546	1	evm.TU.BraA10003022
GO:0006754	ATP biosynthetic process	biological_process	0.49013	1	3	660	123	31861	0		3	evm.TU.BraA03005659,Novel00688,evm.TU.BraA01003151
GO:0042060	wound healing	biological_process	0.49072	1	3	660	128	31861	1	BraA01001112	2	evm.TU.BraA05000904,evm.TU.BraA05000166
GO:0007276	gamete generation	biological_process	0.49104	1	2	660	79	31861	0		2	evm.TU.BraA09006588,evm.TU.BraA06004501
GO:0098800	inner mitochondrial membrane protein complex	cellular_component	0.49125	1	3	660	125	31861	0		3	evm.TU.BraA01003151,Novel00688,evm.TU.BraA03005659
GO:0006694	steroid biosynthetic process	biological_process	0.49176	1	4	660	178	31861	0		4	evm.TU.BraA06001295,evm.TU.BraA05003251,evm.TU.BraA02003057,evm.TU.BraA01004020
GO:0015298	solute:cation antiporter activity	molecular_function	0.49259	1	2	660	83	31861	1	BraA07000517	1	evm.TU.BraA10000021
GO:0015299	solute:proton antiporter activity	molecular_function	0.49259	1	2	660	83	31861	1	BraA07000517	1	evm.TU.BraA10000021
GO:0016591	DNA-directed RNA polymerase II, holoenzyme	cellular_component	0.49436	1	3	660	127	31861	1	Novel00906	2	evm.TU.BraA04000625,evm.TU.BraA09004075
GO:0006275	regulation of DNA replication	biological_process	0.49473	1	1	660	33	31861	1	BraA08002509	0
GO:1901566	organonitrogen compound biosynthetic process	biological_process	0.49476	1	45	660	2120	31861	8	BraA04000237,BraA02002416,BraA01000396,BraA10002831,BraA09004647,BraA03006397,BraA09006058,BraA09006056	37	evm.TU.BraA07001814,evm.TU.BraA03001111,evm.TU.BraA07002733,evm.TU.BraA05003485,evm.TU.BraA08000869,evm.TU.BraA02002338,evm.TU.BraA03006416,evm.TU.BraA02000827,Novel01577,evm.TU.BraA06004937,evm.TU.BraA01003288,evm.TU.BraA01001223,evm.TU.BraA10002413,evm.TU.BraA06000320,evm.TU.BraA05000978,evm.TU.BraA01000355,evm.TU.BraA01003151,evm.TU.BraA03000960,evm.TU.BraA03005123,evm.TU.BraA04001328,evm.TU.B…
GO:0061024	membrane organization	biological_process	0.4956	1	6	660	275	31861	2	Novel01581,BraA05000516	4	evm.TU.BraA08003649,evm.TU.BraA03006129,evm.TU.BraA10003022,evm.TU.BraA05002077
GO:0004129	cytochrome-c oxidase activity	molecular_function	0.49561	1	2	660	77	31861	2	BraA03004429,BraA08000286	0
GO:0016675	oxidoreductase activity, acting on a heme group of donors	molecular_function	0.49561	1	2	660	77	31861	2	BraA08000286,BraA03004429	0
GO:0016676	oxidoreductase activity, acting on a heme group of donors, oxygen as acceptor	molecular_function	0.49561	1	2	660	77	31861	2	BraA08000286,BraA03004429	0
GO:0005694	chromosome	cellular_component	0.49621	1	9	660	419	31861	0		9	evm.TU.BraA09001562,evm.TU.BraA05000295,evm.TU.BraA04000638,evm.TU.BraA09000785,Novel01563,Novel00219,evm.TU.BraA05000243,evm.TU.BraA08000965,evm.TU.BraA03000163
GO:0050662	coenzyme binding	molecular_function	0.49688	1	17	660	819	31861	1	BraA05003347	16	evm.TU.BraA01004020,evm.TU.BraA05003251,evm.TU.BraA03004249,evm.TU.BraA09002161,evm.TU.BraA02002466,evm.TU.BraA08003649,evm.TU.BraA01003151,evm.TU.BraA03006161,evm.TU.BraA01000809,evm.TU.BraA06001295,evm.TU.BraA01001187,evm.TU.BraA01000535,evm.TU.BraA02003057,evm.TU.BraA03004934,evm.TU.BraA07002733,evm.TU.BraA03001094
GO:0043241	protein complex disassembly	biological_process	0.49817	1	2	660	80	31861	1	BraA09004647	1	evm.TU.BraA06003974
GO:0048518	positive regulation of biological process	biological_process	0.49852	1	7	660	322	31861	2	BraA01001186,BraA09003713	5	evm.TU.BraA08003649,evm.TU.BraA10001541,evm.TU.BraA07002072,evm.TU.BraA09000999,evm.TU.BraA06002292
GO:0005882	intermediate filament	cellular_component	0.49998	1	2	660	82	31861	0		2	evm.TU.BraA09006294,evm.TU.BraA05000166
GO:0045111	intermediate filament cytoskeleton	cellular_component	0.49998	1	2	660	82	31861	0		2	evm.TU.BraA05000166,evm.TU.BraA09006294
GO:0000160	phosphorelay signal transduction system	biological_process	0.50166	1	4	660	179	31861	0		4	evm.TU.BraA06004501,Novel01072,evm.TU.BraA07000055,evm.TU.BraA09000655
GO:0043604	amide biosynthetic process	biological_process	0.50284	1	28	660	1301	31861	4	BraA09004647,BraA04000237,BraA01000396,BraA09006058	24	evm.TU.BraA06002374,evm.TU.BraA07001814,evm.TU.BraA07002733,evm.TU.BraA05003485,evm.TU.BraA02002338,evm.TU.BraA03006416,evm.TU.BraA02000827,evm.TU.BraA01003288,evm.TU.BraA06004937,Novel01577,evm.TU.BraA03004419,evm.TU.BraA09000548,evm.TU.BraA10002413,evm.TU.BraA06000320,evm.TU.BraA01000355,evm.TU.BraA01001187,evm.TU.BraA03003870,evm.TU.BraA03000960,evm.TU.BraA06004205,evm.TU.BraA06003974,evm.TU.B…
GO:0005743	mitochondrial inner membrane	cellular_component	0.50381	1	4	660	174	31861	0		4	evm.TU.BraA03005659,evm.TU.BraA03003029,Novel00688,evm.TU.BraA01003151
GO:0016482	cytoplasmic transport	biological_process	0.50438	1	7	660	325	31861	3	Novel01581,BraA01001186,BraA05000516	4	evm.TU.BraA08003649,evm.TU.BraA02003898,evm.TU.BraA05002077,evm.TU.BraA10003022
GO:0008855	exodeoxyribonuclease VII activity	molecular_function	0.50539	1	2	660	81	31861	1	BraA01001112	1	evm.TU.BraA05000166
GO:0000145	exocyst	cellular_component	0.50546	1	2	660	84	31861	0		2	evm.TU.BraA06002299,evm.TU.BraA07002072
GO:0005088	Ras guanyl-nucleotide exchange factor activity	molecular_function	0.50746	1	1	660	35	31861	1	BraA01001112	0
GO:0005089	Rho guanyl-nucleotide exchange factor activity	molecular_function	0.50746	1	1	660	35	31861	1	BraA01001112	0
GO:0042626	ATPase activity, coupled to transmembrane movement of substances	molecular_function	0.5085	1	4	660	180	31861	1	BraA04001299	3	evm.TU.BraA05000243,evm.TU.BraA09003925,Novel00688
GO:0043492	ATPase activity, coupled to movement of substances	molecular_function	0.5085	1	4	660	180	31861	1	BraA04001299	3	evm.TU.BraA05000243,evm.TU.BraA09003925,Novel00688
GO:0071944	cell periphery	cellular_component	0.51304	1	16	660	768	31861	4	Novel00003,BraA01001186,BraA09003722,Novel01269	12	evm.TU.BraA09006484,evm.TU.BraA10002334,evm.TU.BraA02003147,evm.TU.BraA07002072,evm.TU.BraA06002299,evm.TU.BraA05000758,evm.TU.BraA05004544,evm.TU.BraA06003357,evm.TU.BraA07000838,evm.TU.BraA09006588,evm.TU.BraA01004327,Novel00219
GO:0006814	sodium ion transport	biological_process	0.51336	1	2	660	84	31861	0		2	evm.TU.BraA05001768,evm.TU.BraA01004266
GO:0051726	regulation of cell cycle	biological_process	0.5142	1	3	660	129	31861	0		3	evm.TU.BraA04002394,evm.TU.BraA09006161,evm.TU.BraA06002255
GO:0031224	intrinsic component of membrane	cellular_component	0.51437	1	73	660	3537	31861	18	BraA06002295,BraA07002044,BraA06000810,BraA09000681,BraA04000397,BraA04002340,BraA08001050,BraA04001435,Novel00003,BraA09001050,BraA04001299,Novel01269,BraA09000310,BraA03004429,BraA08000286,BraA09006587,Novel00120,BraA06004166	55	evm.TU.BraA01000478,evm.TU.BraA09000675,evm.TU.BraA09003925,evm.TU.BraA07002812,evm.TU.BraA06002291,evm.TU.BraA10000021,evm.TU.BraA03004669,evm.TU.BraA05004166,evm.TU.BraA03005982,evm.TU.BraA07000292,evm.TU.BraA06002248,evm.TU.BraA03003029,evm.TU.BraA05000166,evm.TU.BraA04003104,evm.TU.BraA01001215,evm.TU.BraA02000415,Novel01733,evm.TU.BraA07002440,evm.TU.BraA08001599,evm.TU.BraA09005159,evm.TU.B…
GO:0007610	behavior	biological_process	0.51547	1	1	660	35	31861	0		1	evm.TU.BraA06002292
GO:0008652	cellular amino acid biosynthetic process	biological_process	0.51683	1	6	660	281	31861	3	BraA03006397,BraA02002416,BraA09006056	3	evm.TU.BraA09005542,evm.TU.BraA03001111,evm.TU.BraA07001814
GO:0019866	organelle inner membrane	cellular_component	0.51696	1	4	660	177	31861	0		4	Novel00688,evm.TU.BraA01003151,evm.TU.BraA03005659,evm.TU.BraA03003029
GO:0016021	integral component of membrane	cellular_component	0.51711	1	72	660	3491	31861	18	BraA06002295,BraA04001435,BraA08001050,BraA04000397,BraA04002340,BraA09000681,BraA06000810,BraA07002044,BraA03004429,BraA09000310,Novel01269,BraA04001299,Novel00003,BraA09001050,BraA06004166,Novel00120,BraA09006587,BraA08000286	54	evm.TU.BraA02000415,Novel01733,evm.TU.BraA01001215,evm.TU.BraA04003104,evm.TU.BraA05000166,evm.TU.BraA03003029,evm.TU.BraA06002248,evm.TU.BraA05004166,evm.TU.BraA03005982,evm.TU.BraA07000292,evm.TU.BraA10000021,evm.TU.BraA07002812,evm.TU.BraA09003925,evm.TU.BraA06002291,evm.TU.BraA01000478,evm.TU.BraA09000675,evm.TU.BraA08000869,evm.TU.BraA04000539,evm.TU.BraA09005771,evm.TU.BraA07003425,evm.TU.B…
GO:0006091	generation of precursor metabolites and energy	biological_process	0.51745	1	7	660	328	31861	2	BraA03004429,Novel00424	5	evm.TU.BraA05002977,evm.TU.BraA09000851,evm.TU.BraA05000399,evm.TU.BraA02001642,evm.TU.BraA08001599
GO:0031225	anchored component of membrane	cellular_component	0.51751	1	1	660	35	31861	0		1	evm.TU.BraA03004669
GO:0043170	macromolecule metabolic process	biological_process	0.51782	1	219	660	10617	31861	56	BraA03001787,BraA01000396,BraA07002708,BraA02002416,BraA05003347,BraA03005485,BraA04000237,BraA07000632,BraA01001536,BraA04002340,BraA07001141,BraA02003116,Novel00046,BraA08000546,BraA07003359,BraA09004647,BraA02002468,BraA06004166,BraA07004118,BraA06002062,BraA09003713,BraA06002629,BraA02001855,BraA10002907,Novel01269,Novel00424,BraA06003758,BraA07002539,BraA05001887,BraA08001335,BraA04001915,Br…	163	evm.TU.BraA04000539,evm.TU.BraA08000869,evm.TU.BraA09005771,evm.TU.BraA07003325,evm.TU.BraA05003485,evm.TU.BraA09006161,evm.TU.BraA06004937,evm.TU.BraA02000827,Novel00173,evm.TU.BraA06002804,evm.TU.BraA05000115,evm.TU.BraA01003603,evm.TU.BraA01000355,evm.TU.BraA10002334,Novel00214,evm.TU.BraA03004468,evm.TU.BraA10001534,evm.TU.BraA02001144,evm.TU.BraA06003357,evm.TU.BraA06004280,Novel00773,evm.TU…
GO:1901606	alpha-amino acid catabolic process	biological_process	0.51917	1	1	660	35	31861	0		1	evm.TU.BraA10000966
GO:0009309	amine biosynthetic process	biological_process	0.51937	1	1	660	35	31861	1	BraA10002831	0
GO:0042401	cellular biogenic amine biosynthetic process	biological_process	0.51937	1	1	660	35	31861	1	BraA10002831	0
GO:0015077	monovalent inorganic cation transmembrane transporter activity	molecular_function	0.51952	1	13	660	613	31861	3	BraA03004429,BraA08000286,BraA07000517	10	Novel01155,evm.TU.BraA03001300,Novel00688,evm.TU.BraA05001589,evm.TU.BraA01004266,evm.TU.BraA10000021,evm.TU.BraA09005877,evm.TU.BraA03005659,evm.TU.BraA05003026,evm.TU.BraA05001768
GO:0000221	vacuolar proton-transporting V-type ATPase, V1 domain	cellular_component	0.5204	1	1	660	37	31861	0		1	evm.TU.BraA08000280
GO:0016471	vacuolar proton-transporting V-type ATPase complex	cellular_component	0.5204	1	1	660	37	31861	0		1	evm.TU.BraA08000280
GO:0006281	DNA repair	biological_process	0.52043	1	11	660	535	31861	2	BraA06004166,Novel01581	9	Novel01351,Novel00553,evm.TU.BraA06004501,evm.TU.BraA05000673,evm.TU.BraA01000336,evm.TU.BraA09005771,Novel01352,evm.TU.BraA03000162,evm.TU.BraA05000978
GO:0007281	germ cell development	biological_process	0.52069	1	1	660	35	31861	0		1	evm.TU.BraA09006588
GO:0015002	heme-copper terminal oxidase activity	molecular_function	0.52079	1	2	660	81	31861	2	BraA08000286,BraA03004429	0
GO:0022904	respiratory electron transport chain	biological_process	0.52098	1	2	660	83	31861	1	Novel00424	1	evm.TU.BraA05002977
GO:0048609	multicellular organismal reproductive process	biological_process	0.52291	1	2	660	84	31861	0		2	evm.TU.BraA09006588,evm.TU.BraA06004501
GO:0016049	cell growth	biological_process	0.52413	1	1	660	36	31861	0		1	evm.TU.BraA03004669
GO:0000502	proteasome complex	cellular_component	0.52428	1	2	660	82	31861	0		2	evm.TU.BraA02001597,evm.TU.BraA02002612
GO:0004857	enzyme inhibitor activity	molecular_function	0.5244	1	8	660	369	31861	0		8	evm.TU.BraA03003893,evm.TU.BraA01004327,Novel01138,Novel00728,evm.TU.BraA09006484,evm.TU.BraA06002998,evm.TU.BraA07001256,evm.TU.BraA04002394
GO:0004529	exodeoxyribonuclease activity	molecular_function	0.52479	1	2	660	84	31861	1	BraA01001112	1	evm.TU.BraA05000166
GO:0016895	exodeoxyribonuclease activity, producing 5'-phosphomonoesters	molecular_function	0.52479	1	2	660	84	31861	1	BraA01001112	1	evm.TU.BraA05000166
GO:0010638	positive regulation of organelle organization	biological_process	0.52515	1	1	660	36	31861	1	BraA01001186	0
GO:0005198	structural molecule activity	molecular_function	0.52541	1	29	660	1363	31861	2	BraA09006058,BraA04000237	27	evm.TU.BraA05002927,evm.TU.BraA04001328,evm.TU.BraA03000960,evm.TU.BraA03003870,evm.TU.BraA05000758,evm.TU.BraA05003699,evm.TU.BraA06004205,Novel00325,evm.TU.BraA01001187,evm.TU.BraA01000355,evm.TU.BraA01002024,Novel00049,evm.TU.BraA07003915,evm.TU.BraA09000548,evm.TU.BraA03004419,evm.TU.BraA10002413,evm.TU.BraA03006416,evm.TU.BraA06004937,evm.TU.BraA07002560,evm.TU.BraA05000166,evm.TU.BraA090065…
GO:1902582	single-organism intracellular transport	biological_process	0.52814	1	12	660	573	31861	3	BraA05000516,BraA01001186,Novel01581	9	evm.TU.BraA03003893,evm.TU.BraA03000781,evm.TU.BraA05002077,evm.TU.BraA07002730,evm.TU.BraA10003022,evm.TU.BraA08003649,evm.TU.BraA02003898,evm.TU.BraA02002914,evm.TU.BraA03004592
GO:0008171	O-methyltransferase activity	molecular_function	0.52954	1	3	660	136	31861	2	BraA07002539,BraA07002708	1	evm.TU.BraA07002569
GO:0008061	chitin binding	molecular_function	0.52961	1	1	660	36	31861	0		1	evm.TU.BraA01001476
GO:0005840	ribosome	cellular_component	0.53005	1	18	660	826	31861	3	BraA04000237,BraA03005585,BraA09006058	15	evm.TU.BraA02002338,evm.TU.BraA05003485,evm.TU.BraA07002733,evm.TU.BraA10002413,evm.TU.BraA03004419,evm.TU.BraA09000548,evm.TU.BraA06004937,evm.TU.BraA03006416,evm.TU.BraA06004205,evm.TU.BraA03003870,evm.TU.BraA03000960,evm.TU.BraA01000355,evm.TU.BraA01001187,evm.TU.BraA04001328,evm.TU.BraA05002927
GO:0008064	regulation of actin polymerization or depolymerization	biological_process	0.53039	1	1	660	36	31861	1	BraA01001186	0
GO:0008154	actin polymerization or depolymerization	biological_process	0.53039	1	1	660	36	31861	1	BraA01001186	0
GO:0030041	actin filament polymerization	biological_process	0.53039	1	1	660	36	31861	1	BraA01001186	0
GO:0030832	regulation of actin filament length	biological_process	0.53039	1	1	660	36	31861	1	BraA01001186	0
GO:0030833	regulation of actin filament polymerization	biological_process	0.53039	1	1	660	36	31861	1	BraA01001186	0
GO:0032535	regulation of cellular component size	biological_process	0.53039	1	1	660	36	31861	1	BraA01001186	0
GO:0032956	regulation of actin cytoskeleton organization	biological_process	0.53039	1	1	660	36	31861	1	BraA01001186	0
GO:0032970	regulation of actin filament-based process	biological_process	0.53039	1	1	660	36	31861	1	BraA01001186	0
GO:0048193	Golgi vesicle transport	biological_process	0.53082	1	5	660	234	31861	1	BraA01001186	4	evm.TU.BraA03003893,evm.TU.BraA03000781,evm.TU.BraA08003649,evm.TU.BraA02002914
GO:0070566	adenylyltransferase activity	molecular_function	0.53083	1	1	660	37	31861	1	BraA08000154	0
GO:0010629	negative regulation of gene expression	biological_process	0.53252	1	2	660	86	31861	0		2	evm.TU.BraA02002540,evm.TU.BraA01000535
GO:0001076	transcription factor activity, RNA polymerase II transcription factor binding	molecular_function	0.53301	1	3	660	135	31861	2	BraA03001787,Novel00424	1	evm.TU.BraA08000869
GO:0001104	RNA polymerase II transcription cofactor activity	molecular_function	0.53301	1	3	660	135	31861	2	Novel00424,BraA03001787	1	evm.TU.BraA08000869
GO:0006664	glycolipid metabolic process	biological_process	0.53364	1	3	660	137	31861	1	BraA09003713	2	evm.TU.BraA06002804,evm.TU.BraA06001295
GO:0000377	RNA splicing, via transesterification reactions with bulged adenosine as nucleophile	biological_process	0.53371	1	3	660	134	31861	2	BraA08000546,BraA02001855	1	evm.TU.BraA02000160
GO:0000398	mRNA splicing, via spliceosome	biological_process	0.53371	1	3	660	134	31861	2	BraA02001855,BraA08000546	1	evm.TU.BraA02000160
GO:0006270	DNA replication initiation	biological_process	0.53372	1	3	660	136	31861	3	BraA08002509,BraA04001435,BraA06004166	0
GO:0009396	folic acid-containing compound biosynthetic process	biological_process	0.53569	1	1	660	37	31861	0		1	evm.TU.BraA07001814
GO:0016762	xyloglucan:xyloglucosyl transferase activity	molecular_function	0.53599	1	1	660	36	31861	0		1	evm.TU.BraA06003357
GO:0048046	apoplast	cellular_component	0.53599	1	1	660	36	31861	0		1	evm.TU.BraA06003357
GO:0006289	nucleotide-excision repair	biological_process	0.53715	1	1	660	37	31861	0		1	evm.TU.BraA01000336
GO:0022414	reproductive process	biological_process	0.53785	1	4	660	189	31861	0		4	evm.TU.BraA06004501,Novel00684,evm.TU.BraA09002216,evm.TU.BraA09006588
GO:0044267	cellular protein metabolic process	biological_process	0.53825	1	89	660	4337	31861	19	Novel00120,BraA02001886,BraA06002629,BraA06002062,BraA09006058,BraA05001887,BraA07002897,BraA07002539,Novel00906,BraA03001787,BraA07002708,BraA02002416,BraA04000237,BraA07000632,BraA07001141,BraA04002340,BraA04000339,BraA09004647,BraA06002295	70	evm.TU.BraA03003341,evm.TU.BraA06002292,evm.TU.BraA10002413,evm.TU.BraA07003435,evm.TU.BraA01003288,Novel01577,evm.TU.BraA03006416,evm.TU.BraA05000673,evm.TU.BraA03003893,evm.TU.BraA09005947,evm.TU.BraA07002733,evm.TU.BraA04001328,evm.TU.BraA10002386,evm.TU.BraA03005123,evm.TU.BraA03000960,Novel00949,evm.TU.BraA05000978,evm.TU.BraA07000881,evm.TU.BraA05002977,evm.TU.BraA03004419,evm.TU.BraA070007…
GO:0007606	sensory perception of chemical stimulus	biological_process	0.53827	1	1	660	37	31861	1	BraA04002340	0
GO:0071705	nitrogen compound transport	biological_process	0.5392	1	5	660	238	31861	0		5	evm.TU.BraA02000548,evm.TU.BraA09003925,Novel00219,evm.TU.BraA08001599,evm.TU.BraA02003898
GO:0042600	chorion	cellular_component	0.53933	1	1	660	37	31861	0		1	evm.TU.BraA09006588
GO:0016874	ligase activity	molecular_function	0.54003	1	8	660	391	31861	1	BraA01000396	7	evm.TU.BraA07000838,evm.TU.BraA07000731,evm.TU.BraA06002374,evm.TU.BraA07001814,evm.TU.BraA01000016,evm.TU.BraA01001223,evm.TU.BraA05001235
GO:0036442	hydrogen-exporting ATPase activity	molecular_function	0.54058	1	1	660	36	31861	0		1	Novel00688
GO:0046961	proton-transporting ATPase activity, rotational mechanism	molecular_function	0.54058	1	1	660	36	31861	0		1	Novel00688
GO:0016772	transferase activity, transferring phosphorus-containing groups	molecular_function	0.54275	1	67	660	3332	31861	19	BraA01001510,BraA04000339,BraA10002497,BraA10002876,BraA06002295,BraA07000632,BraA03001787,BraA04002340,BraA03001438,BraA07002897,BraA05001887,BraA02001886,Novel00120,Novel00010,Novel00604,BraA01000273,BraA08000154,BraA06002062,BraA06002629	48	evm.TU.BraA02000415,evm.TU.BraA10001906,Novel00773,evm.TU.BraA06004280,evm.TU.BraA08003385,Novel01351,evm.TU.BraA10001534,evm.TU.BraA09005124,evm.TU.BraA04000439,evm.TU.BraA01003820,evm.TU.BraA02002337,evm.TU.BraA06002291,evm.TU.BraA09003925,evm.TU.BraA02001181,evm.TU.BraA05001189,Novel00173,evm.TU.BraA06002300,evm.TU.BraA08001907,evm.TU.BraA02001642,evm.TU.BraA07001617,evm.TU.BraA01002900,evm.TU…
GO:0016108	tetraterpenoid metabolic process	biological_process	0.54283	1	2	660	90	31861	0		2	evm.TU.BraA07002733,evm.TU.BraA01003603
GO:0016109	tetraterpenoid biosynthetic process	biological_process	0.54283	1	2	660	90	31861	0		2	evm.TU.BraA01003603,evm.TU.BraA07002733
GO:0016116	carotenoid metabolic process	biological_process	0.54283	1	2	660	90	31861	0		2	evm.TU.BraA07002733,evm.TU.BraA01003603
GO:0016117	carotenoid biosynthetic process	biological_process	0.54283	1	2	660	90	31861	0		2	evm.TU.BraA07002733,evm.TU.BraA01003603
GO:0022836	gated channel activity	molecular_function	0.54315	1	4	660	188	31861	1	BraA06004166	3	evm.TU.BraA08000869,evm.TU.BraA04000539,Novel01155
GO:0044445	cytosolic part	cellular_component	0.54318	1	1	660	37	31861	0		1	evm.TU.BraA06000511
GO:0008121	ubiquinol-cytochrome-c reductase activity	molecular_function	0.54322	1	1	660	37	31861	0		1	evm.TU.BraA05001589
GO:0016681	oxidoreductase activity, acting on diphenols and related substances as donors, cytochrome as acceptor	molecular_function	0.54322	1	1	660	37	31861	0		1	evm.TU.BraA05001589
GO:0042180	cellular ketone metabolic process	biological_process	0.54369	1	1	660	38	31861	0		1	evm.TU.BraA01003151
GO:0008202	steroid metabolic process	biological_process	0.54425	1	4	660	190	31861	0		4	evm.TU.BraA06001295,evm.TU.BraA05003251,evm.TU.BraA02003057,evm.TU.BraA01004020
GO:0065009	regulation of molecular function	biological_process	0.54455	1	3	660	137	31861	0		3	evm.TU.BraA09006161,evm.TU.BraA06002292,evm.TU.BraA09000999
GO:0006457	protein folding	biological_process	0.54546	1	5	660	231	31861	0		5	evm.TU.BraA02002001,evm.TU.BraA09000876,evm.TU.BraA09005452,evm.TU.BraA07000717,evm.TU.BraA07000731
GO:0009611	response to wounding	biological_process	0.54647	1	3	660	138	31861	1	BraA01001112	2	evm.TU.BraA05000904,evm.TU.BraA05000166
GO:0016052	carbohydrate catabolic process	biological_process	0.54668	1	3	660	141	31861	0		3	evm.TU.BraA09000851,evm.TU.BraA03005660,evm.TU.BraA02001642
GO:0009063	cellular amino acid catabolic process	biological_process	0.5478	1	1	660	38	31861	0		1	evm.TU.BraA10000966
GO:0033180	proton-transporting V-type ATPase, V1 domain	cellular_component	0.54851	1	1	660	40	31861	0		1	evm.TU.BraA08000280
GO:0005774	vacuolar membrane	cellular_component	0.54891	1	1	660	40	31861	0		1	evm.TU.BraA08000280
GO:0044437	vacuolar part	cellular_component	0.54891	1	1	660	40	31861	0		1	evm.TU.BraA08000280
GO:0015171	amino acid transmembrane transporter activity	molecular_function	0.54935	1	1	660	39	31861	0		1	Novel00219
GO:0009152	purine ribonucleotide biosynthetic process	biological_process	0.55064	1	4	660	185	31861	0		4	evm.TU.BraA03005659,Novel00688,evm.TU.BraA01003151,evm.TU.BraA01000016
GO:0072528	pyrimidine-containing compound biosynthetic process	biological_process	0.55147	1	2	660	90	31861	0		2	evm.TU.BraA07000731,evm.TU.BraA01001223
GO:0016592	mediator complex	cellular_component	0.55179	1	3	660	139	31861	2	BraA03001787,Novel00424	1	evm.TU.BraA08000869
GO:0030983	mismatched DNA binding	molecular_function	0.55189	1	1	660	39	31861	0		1	evm.TU.BraA09005771
GO:0000774	adenyl-nucleotide exchange factor activity	molecular_function	0.55194	1	1	660	38	31861	0		1	evm.TU.BraA02002001
GO:0009142	nucleoside triphosphate biosynthetic process	biological_process	0.5525	1	3	660	135	31861	0		3	evm.TU.BraA03005659,Novel00688,evm.TU.BraA01003151
GO:0009145	purine nucleoside triphosphate biosynthetic process	biological_process	0.5525	1	3	660	135	31861	0		3	evm.TU.BraA03005659,evm.TU.BraA01003151,Novel00688
GO:0009201	ribonucleoside triphosphate biosynthetic process	biological_process	0.5525	1	3	660	135	31861	0		3	Novel00688,evm.TU.BraA01003151,evm.TU.BraA03005659
GO:0009206	purine ribonucleoside triphosphate biosynthetic process	biological_process	0.5525	1	3	660	135	31861	0		3	evm.TU.BraA01003151,Novel00688,evm.TU.BraA03005659
GO:0000808	origin recognition complex	cellular_component	0.55337	1	1	660	39	31861	0		1	evm.TU.BraA09000785
GO:0006366	transcription from RNA polymerase II promoter	biological_process	0.55394	1	6	660	289	31861	3	Novel00906,BraA03001787,Novel00424	3	evm.TU.BraA07000730,evm.TU.BraA08000869,evm.TU.BraA09004075
GO:0004872	receptor activity	molecular_function	0.55499	1	6	660	294	31861	2	BraA04000339,BraA04002227	4	evm.TU.BraA07000055,evm.TU.BraA04000638,evm.TU.BraA06004501,Novel01072
GO:0016840	carbon-nitrogen lyase activity	molecular_function	0.55503	1	1	660	40	31861	0		1	evm.TU.BraA09004567
GO:1901615	organic hydroxy compound metabolic process	biological_process	0.55531	1	2	660	91	31861	0		2	evm.TU.BraA02004248,evm.TU.BraA03005660
GO:0016413	O-acetyltransferase activity	molecular_function	0.55609	1	1	660	39	31861	0		1	evm.TU.BraA09005542
GO:0051052	regulation of DNA metabolic process	biological_process	0.55621	1	1	660	39	31861	1	BraA08002509	0
GO:0004601	peroxidase activity	molecular_function	0.55673	1	4	660	192	31861	0		4	evm.TU.BraA01000355,evm.TU.BraA03006011,evm.TU.BraA10002595,evm.TU.BraA03002116
GO:0005681	spliceosomal complex	cellular_component	0.55864	1	2	660	89	31861	2	BraA08000546,BraA02001855	0
GO:0009260	ribonucleotide biosynthetic process	biological_process	0.5589	1	4	660	187	31861	0		4	evm.TU.BraA01000016,Novel00688,evm.TU.BraA01003151,evm.TU.BraA03005659
GO:0046390	ribose phosphate biosynthetic process	biological_process	0.5589	1	4	660	187	31861	0		4	evm.TU.BraA03005659,evm.TU.BraA01003151,Novel00688,evm.TU.BraA01000016
GO:0043043	peptide biosynthetic process	biological_process	0.5592	1	26	660	1238	31861	3	BraA04000237,BraA09004647,BraA09006058	23	evm.TU.BraA05003485,evm.TU.BraA06002374,evm.TU.BraA07002733,evm.TU.BraA02002338,evm.TU.BraA02000827,Novel01577,evm.TU.BraA06004937,evm.TU.BraA01003288,evm.TU.BraA03006416,evm.TU.BraA10002413,evm.TU.BraA06000320,evm.TU.BraA09000548,evm.TU.BraA03004419,evm.TU.BraA01000355,evm.TU.BraA01001187,evm.TU.BraA06004205,evm.TU.BraA03005123,evm.TU.BraA06003974,evm.TU.BraA03003870,evm.TU.BraA03000960,evm.TU.B…
GO:0046486	glycerolipid metabolic process	biological_process	0.55935	1	4	660	195	31861	1	BraA09003713	3	evm.TU.BraA06002804,evm.TU.BraA06000518,evm.TU.BraA06001295
GO:0009378	four-way junction helicase activity	molecular_function	0.5601	1	4	660	200	31861	1	BraA06004166	3	Novel00553,evm.TU.BraA05000978,evm.TU.BraA05000673
GO:0006497	protein lipidation	biological_process	0.5622	1	1	660	40	31861	0		1	evm.TU.BraA06001295
GO:0006506	GPI anchor biosynthetic process	biological_process	0.5622	1	1	660	40	31861	0		1	evm.TU.BraA06001295
GO:0006661	phosphatidylinositol biosynthetic process	biological_process	0.5622	1	1	660	40	31861	0		1	evm.TU.BraA06001295
GO:0042158	lipoprotein biosynthetic process	biological_process	0.5622	1	1	660	40	31861	0		1	evm.TU.BraA06001295
GO:0008138	protein tyrosine/serine/threonine phosphatase activity	molecular_function	0.563	1	1	660	40	31861	0		1	evm.TU.BraA09006294
GO:0033177	proton-transporting two-sector ATPase complex, proton-transporting domain	cellular_component	0.56328	1	4	660	185	31861	0		4	evm.TU.BraA09005877,evm.TU.BraA03005659,evm.TU.BraA05003026,evm.TU.BraA03001300
GO:0000428	DNA-directed RNA polymerase complex	cellular_component	0.56331	1	3	660	141	31861	1	Novel00906	2	evm.TU.BraA09004075,evm.TU.BraA04000625
GO:0030880	RNA polymerase complex	cellular_component	0.56331	1	3	660	141	31861	1	Novel00906	2	evm.TU.BraA04000625,evm.TU.BraA09004075
GO:0055029	nuclear DNA-directed RNA polymerase complex	cellular_component	0.56331	1	3	660	141	31861	1	Novel00906	2	evm.TU.BraA09004075,evm.TU.BraA04000625
GO:0005829	cytosol	cellular_component	0.56344	1	1	660	39	31861	0		1	evm.TU.BraA06000511
GO:0009069	serine family amino acid metabolic process	biological_process	0.56389	1	1	660	39	31861	0		1	evm.TU.BraA09005542
GO:0003746	translation elongation factor activity	molecular_function	0.56511	1	1	660	40	31861	0		1	evm.TU.BraA10002386
GO:0051189	prosthetic group metabolic process	biological_process	0.56542	1	1	660	40	31861	0		1	evm.TU.BraA05000978
GO:0046933	proton-transporting ATP synthase activity, rotational mechanism	molecular_function	0.56558	1	1	660	38	31861	0		1	Novel00688
GO:0006096	glycolytic process	biological_process	0.56619	1	2	660	93	31861	0		2	evm.TU.BraA02001642,evm.TU.BraA09000851
GO:0006757	ATP generation from ADP	biological_process	0.56619	1	2	660	93	31861	0		2	evm.TU.BraA09000851,evm.TU.BraA02001642
GO:0009135	purine nucleoside diphosphate metabolic process	biological_process	0.56619	1	2	660	93	31861	0		2	evm.TU.BraA02001642,evm.TU.BraA09000851
GO:0009179	purine ribonucleoside diphosphate metabolic process	biological_process	0.56619	1	2	660	93	31861	0		2	evm.TU.BraA02001642,evm.TU.BraA09000851
GO:0009185	ribonucleoside diphosphate metabolic process	biological_process	0.56619	1	2	660	93	31861	0		2	evm.TU.BraA02001642,evm.TU.BraA09000851
GO:0046031	ADP metabolic process	biological_process	0.56619	1	2	660	93	31861	0		2	evm.TU.BraA02001642,evm.TU.BraA09000851
GO:0009084	glutamine family amino acid biosynthetic process	biological_process	0.56654	1	1	660	41	31861	1	BraA03006397	0
GO:0015399	primary active transmembrane transporter activity	molecular_function	0.56706	1	4	660	194	31861	1	BraA04001299	3	evm.TU.BraA05000243,evm.TU.BraA09003925,Novel00688
GO:0015405	P-P-bond-hydrolysis-driven transmembrane transporter activity	molecular_function	0.56706	1	4	660	194	31861	1	BraA04001299	3	evm.TU.BraA09003925,Novel00688,evm.TU.BraA05000243
GO:0007091	metaphase/anaphase transition of mitotic cell cycle	biological_process	0.56708	1	1	660	40	31861	0		1	evm.TU.BraA06002255
GO:0010965	regulation of mitotic sister chromatid separation	biological_process	0.56708	1	1	660	40	31861	0		1	evm.TU.BraA06002255
GO:0030071	regulation of mitotic metaphase/anaphase transition	biological_process	0.56708	1	1	660	40	31861	0		1	evm.TU.BraA06002255
GO:0031145	anaphase-promoting complex-dependent proteasomal ubiquitin-dependent protein catabolic process	biological_process	0.56708	1	1	660	40	31861	0		1	evm.TU.BraA06002255
GO:0032434	regulation of proteasomal ubiquitin-dependent protein catabolic process	biological_process	0.56708	1	1	660	40	31861	0		1	evm.TU.BraA06002255
GO:0033044	regulation of chromosome organization	biological_process	0.56708	1	1	660	40	31861	0		1	evm.TU.BraA06002255
GO:0033045	regulation of sister chromatid segregation	biological_process	0.56708	1	1	660	40	31861	0		1	evm.TU.BraA06002255
GO:0033047	regulation of mitotic sister chromatid segregation	biological_process	0.56708	1	1	660	40	31861	0		1	evm.TU.BraA06002255
GO:0044784	metaphase/anaphase transition of cell cycle	biological_process	0.56708	1	1	660	40	31861	0		1	evm.TU.BraA06002255
GO:0051306	mitotic sister chromatid separation	biological_process	0.56708	1	1	660	40	31861	0		1	evm.TU.BraA06002255
GO:0051983	regulation of chromosome segregation	biological_process	0.56708	1	1	660	40	31861	0		1	evm.TU.BraA06002255
GO:1902099	regulation of metaphase/anaphase transition of cell cycle	biological_process	0.56708	1	1	660	40	31861	0		1	evm.TU.BraA06002255
GO:0009064	glutamine family amino acid metabolic process	biological_process	0.56828	1	2	660	93	31861	1	BraA03006397	1	evm.TU.BraA01001223
GO:0042597	periplasmic space	cellular_component	0.57064	1	1	660	40	31861	1	BraA01001186	0
GO:0030312	external encapsulating structure	cellular_component	0.57088	1	5	660	247	31861	1	BraA01001186	4	evm.TU.BraA09006484,evm.TU.BraA06003357,evm.TU.BraA09006588,evm.TU.BraA01004327
GO:0016846	carbon-sulfur lyase activity	molecular_function	0.57336	1	1	660	41	31861	0		1	evm.TU.BraA09003656
GO:0006904	vesicle docking involved in exocytosis	biological_process	0.57397	1	1	660	42	31861	0		1	evm.TU.BraA07002072
GO:0016272	prefoldin complex	cellular_component	0.57539	1	1	660	39	31861	0		1	evm.TU.BraA02002001
GO:0005215	transporter activity	molecular_function	0.5756	1	47	660	2330	31861	8	BraA03004429,BraA04001299,BraA03001787,BraA06004166,BraA07000517,BraA04000397,BraA08000286,Novel01089	39	evm.TU.BraA06004312,evm.TU.BraA08000280,evm.TU.BraA01004266,Novel00219,Novel01155,evm.TU.BraA09006220,evm.TU.BraA02002459,evm.TU.BraA02004364,evm.TU.BraA03005659,evm.TU.BraA09005757,Novel00481,evm.TU.BraA07003813,Novel00688,evm.TU.BraA06002248,evm.TU.BraA09003925,evm.TU.BraA10001989,evm.TU.BraA08001330,evm.TU.BraA10000021,evm.TU.BraA06001816,evm.TU.BraA03001300,evm.TU.BraA08000869,evm.TU.BraA0400…
GO:0008443	phosphofructokinase activity	molecular_function	0.57591	1	1	660	41	31861	0		1	evm.TU.BraA10003022
GO:0019843	rRNA binding	molecular_function	0.5763	1	1	660	39	31861	1	BraA04001301	0
GO:0015672	monovalent inorganic cation transport	biological_process	0.57844	1	12	660	596	31861	1	BraA07000517	11	evm.TU.BraA03001300,evm.TU.BraA08000280,evm.TU.BraA01004266,evm.TU.BraA07003813,Novel00688,Novel01155,evm.TU.BraA05001768,evm.TU.BraA05003026,evm.TU.BraA03005659,evm.TU.BraA10000021,evm.TU.BraA09005877
GO:0015291	secondary active transmembrane transporter activity	molecular_function	0.57855	1	5	660	254	31861	1	BraA07000517	4	evm.TU.BraA10001989,evm.TU.BraA05001189,evm.TU.BraA10000021,evm.TU.BraA09006220
GO:0016782	transferase activity, transferring sulfur-containing groups	molecular_function	0.57906	1	1	660	41	31861	0		1	evm.TU.BraA01000238
GO:0000139	Golgi membrane	cellular_component	0.5802	1	2	660	95	31861	0		2	evm.TU.BraA05000758,evm.TU.BraA07000838
GO:0009636	response to toxic substance	biological_process	0.58101	1	1	660	42	31861	0		1	evm.TU.BraA02002338
GO:0031683	G-protein beta/gamma-subunit complex binding	molecular_function	0.58101	1	2	660	93	31861	0		2	evm.TU.BraA09003925,evm.TU.BraA03006292
GO:0031325	positive regulation of cellular metabolic process	biological_process	0.58277	1	4	660	197	31861	1	BraA09003713	3	evm.TU.BraA06002292,evm.TU.BraA09000999,evm.TU.BraA07002072
GO:0016877	ligase activity, forming carbon-sulfur bonds	molecular_function	0.58293	1	1	660	42	31861	1	BraA01000396	0
GO:0005643	nuclear pore	cellular_component	0.58438	1	1	660	42	31861	0		1	evm.TU.BraA02003898
GO:0016755	transferase activity, transferring amino-acyl groups	molecular_function	0.58486	1	1	660	43	31861	0		1	evm.TU.BraA06000320
GO:0061136	regulation of proteasomal protein catabolic process	biological_process	0.58496	1	1	660	42	31861	0		1	evm.TU.BraA06002255
GO:1903050	regulation of proteolysis involved in cellular protein catabolic process	biological_process	0.58496	1	1	660	42	31861	0		1	evm.TU.BraA06002255
GO:1903362	regulation of cellular protein catabolic process	biological_process	0.58496	1	1	660	42	31861	0		1	evm.TU.BraA06002255
GO:0051304	chromosome separation	biological_process	0.58513	1	1	660	42	31861	0		1	evm.TU.BraA06002255
GO:0043900	regulation of multi-organism process	biological_process	0.58587	1	1	660	42	31861	0		1	Novel00214
GO:0051258	protein polymerization	biological_process	0.58609	1	3	660	147	31861	2	BraA01001112,BraA01001186	1	evm.TU.BraA05000166
GO:0022402	cell cycle process	biological_process	0.58615	1	9	660	447	31861	0		9	evm.TU.BraA06000631,Novel01563,Novel00214,evm.TU.BraA09006369,evm.TU.BraA07002072,evm.TU.BraA05000295,evm.TU.BraA03000163,evm.TU.BraA04002394,evm.TU.BraA06002255
GO:0031072	heat shock protein binding	molecular_function	0.58628	1	1	660	41	31861	0		1	evm.TU.BraA06002805
GO:0005577	fibrinogen complex	cellular_component	0.5864	1	2	660	95	31861	1	BraA01001112	1	evm.TU.BraA05000166
GO:0030168	platelet activation	biological_process	0.5864	1	2	660	95	31861	1	BraA01001112	1	evm.TU.BraA05000166
GO:0016209	antioxidant activity	molecular_function	0.58664	1	6	660	297	31861	2	BraA05003576,BraA08000546	4	evm.TU.BraA03002116,evm.TU.BraA03006011,evm.TU.BraA01000355,evm.TU.BraA10002595
GO:0016055	Wnt signaling pathway	biological_process	0.58685	1	1	660	43	31861	0		1	evm.TU.BraA05000238
GO:0005996	monosaccharide metabolic process	biological_process	0.5869	1	2	660	96	31861	1	BraA08000546	1	evm.TU.BraA10003022
GO:0019887	protein kinase regulator activity	molecular_function	0.58829	1	1	660	41	31861	0		1	evm.TU.BraA04002394
GO:0004869	cysteine-type endopeptidase inhibitor activity	molecular_function	0.58849	1	1	660	40	31861	0		1	evm.TU.BraA07001256
GO:0006090	pyruvate metabolic process	biological_process	0.58903	1	2	660	97	31861	0		2	evm.TU.BraA09000851,evm.TU.BraA02001642
GO:0006383	transcription from RNA polymerase III promoter	biological_process	0.58929	1	1	660	43	31861	0		1	evm.TU.BraA05000243
GO:0007600	sensory perception	biological_process	0.59109	1	1	660	43	31861	1	BraA04002340	0
GO:0050877	neurological system process	biological_process	0.59109	1	1	660	43	31861	1	BraA04002340	0
GO:0008948	oxaloacetate decarboxylase activity	molecular_function	0.5912	1	1	660	43	31861	0		1	evm.TU.BraA05001768
GO:0035725	sodium ion transmembrane transport	biological_process	0.5912	1	1	660	43	31861	0		1	evm.TU.BraA05001768
GO:0071436	sodium ion export	biological_process	0.5912	1	1	660	43	31861	0		1	evm.TU.BraA05001768
GO:0072350	tricarboxylic acid metabolic process	biological_process	0.59137	1	1	660	43	31861	0		1	evm.TU.BraA05000399
GO:0016757	transferase activity, transferring glycosyl groups	molecular_function	0.5914	1	15	660	771	31861	1	Novel01269	14	evm.TU.BraA07002342,evm.TU.BraA07002126,evm.TU.BraA03003286,evm.TU.BraA03001111,evm.TU.BraA05000997,evm.TU.BraA01004266,evm.TU.BraA03005170,evm.TU.BraA10002334,evm.TU.BraA01003047,evm.TU.BraA09007034,evm.TU.BraA03003171,evm.TU.BraA06003357,evm.TU.BraA05004601,evm.TU.BraA09004221
GO:0007088	regulation of mitotic nuclear division	biological_process	0.59221	1	1	660	43	31861	0		1	evm.TU.BraA06002255
GO:0044770	cell cycle phase transition	biological_process	0.59221	1	1	660	43	31861	0		1	evm.TU.BraA06002255
GO:0044772	mitotic cell cycle phase transition	biological_process	0.59221	1	1	660	43	31861	0		1	evm.TU.BraA06002255
GO:1901987	regulation of cell cycle phase transition	biological_process	0.59221	1	1	660	43	31861	0		1	evm.TU.BraA06002255
GO:1901990	regulation of mitotic cell cycle phase transition	biological_process	0.59221	1	1	660	43	31861	0		1	evm.TU.BraA06002255
GO:0006164	purine nucleotide biosynthetic process	biological_process	0.59232	1	4	660	195	31861	0		4	evm.TU.BraA03005659,evm.TU.BraA01000016,evm.TU.BraA01003151,Novel00688
GO:0019200	carbohydrate kinase activity	molecular_function	0.59244	1	1	660	43	31861	0		1	evm.TU.BraA10003022
GO:0003676	nucleic acid binding	molecular_function	0.59301	1	121	660	5949	31861	30	BraA04002227,BraA08001009,BraA07001026,BraA05001350,BraA06004862,BraA09004647,BraA02002468,BraA09003722,BraA01001536,BraA08002509,BraA06000079,BraA02003116,BraA03005485,BraA07002708,BraA01000396,BraA08001335,BraA09000841,BraA01001778,BraA06003758,BraA03004615,BraA04001301,BraA01001112,BraA07002030,BraA08003655,BraA05000516,BraA08000166,BraA06004166,BraA09001136,BraA07004118,BraA04000134	91	evm.TU.BraA02002337,evm.TU.BraA01000535,evm.TU.BraA05004166,evm.TU.BraA07003703,evm.TU.BraA03000732,evm.TU.BraA01000336,evm.TU.BraA05002077,evm.TU.BraA02000548,Novel00214,Novel00219,evm.TU.BraA05003170,evm.TU.BraA09003375,evm.TU.BraA02000415,evm.TU.BraA02001144,evm.TU.BraA03000546,evm.TU.BraA07003853,evm.TU.BraA02003160,evm.TU.BraA04000625,evm.TU.BraA01003603,evm.TU.BraA09005159,evm.TU.BraA050001…
GO:0006414	translational elongation	biological_process	0.59342	1	1	660	43	31861	0		1	evm.TU.BraA10002386
GO:0005773	vacuole	cellular_component	0.59376	1	1	660	45	31861	0		1	evm.TU.BraA08000280
GO:0030313	cell envelope	cellular_component	0.59439	1	1	660	43	31861	1	BraA01001186	0
GO:0044455	mitochondrial membrane part	cellular_component	0.59459	1	4	660	196	31861	0		4	Novel00688,evm.TU.BraA01003151,evm.TU.BraA03005659,evm.TU.BraA03003029
GO:0030120	vesicle coat	cellular_component	0.59575	1	2	660	98	31861	0		2	evm.TU.BraA07000838,evm.TU.BraA05000758
GO:0030135	coated vesicle	cellular_component	0.59575	1	2	660	98	31861	0		2	evm.TU.BraA05000758,evm.TU.BraA07000838
GO:0030662	coated vesicle membrane	cellular_component	0.59575	1	2	660	98	31861	0		2	evm.TU.BraA05000758,evm.TU.BraA07000838
GO:0070206	protein trimerization	biological_process	0.59579	1	1	660	43	31861	0		1	evm.TU.BraA10000021
GO:0009055	electron carrier activity	molecular_function	0.59975	1	9	660	435	31861	4	BraA03004429,BraA05003576,BraA08000286,BraA04001995	5	evm.TU.BraA08003754,evm.TU.BraA07001823,evm.TU.BraA08003229,evm.TU.BraA09006640,evm.TU.BraA03001714
GO:0006760	folic acid-containing compound metabolic process	biological_process	0.60022	1	1	660	44	31861	0		1	evm.TU.BraA07001814
GO:0032504	multicellular organism reproduction	biological_process	0.60066	1	2	660	97	31861	0		2	evm.TU.BraA09006588,evm.TU.BraA06004501
GO:0044712	single-organism catabolic process	biological_process	0.60068	1	7	660	356	31861	1	BraA08000493	6	evm.TU.BraA10000966,evm.TU.BraA06002804,evm.TU.BraA06002255,evm.TU.BraA09000851,evm.TU.BraA03005660,evm.TU.BraA02001642
GO:0003697	single-stranded DNA binding	molecular_function	0.60097	1	1	660	44	31861	0		1	evm.TU.BraA03003337
GO:0051336	regulation of hydrolase activity	biological_process	0.60319	1	1	660	44	31861	0		1	evm.TU.BraA09000999
GO:0046474	glycerophospholipid biosynthetic process	biological_process	0.60422	1	1	660	45	31861	0		1	evm.TU.BraA06001295
GO:0022804	active transmembrane transporter activity	molecular_function	0.60546	1	9	660	466	31861	2	BraA04001299,BraA07000517	7	evm.TU.BraA09006220,evm.TU.BraA05001189,Novel00688,evm.TU.BraA10000021,evm.TU.BraA05000243,evm.TU.BraA09003925,evm.TU.BraA10001989
GO:0000049	tRNA binding	molecular_function	0.60628	1	1	660	45	31861	0		1	evm.TU.BraA10001891
GO:0048278	vesicle docking	biological_process	0.60653	1	1	660	46	31861	0		1	evm.TU.BraA07002072
GO:0030659	cytoplasmic vesicle membrane	cellular_component	0.60669	1	2	660	100	31861	0		2	evm.TU.BraA07000838,evm.TU.BraA05000758
GO:0016881	acid-amino acid ligase activity	molecular_function	0.60672	1	1	660	46	31861	0		1	evm.TU.BraA06002374
GO:0005737	cytoplasm	cellular_component	0.60808	1	63	660	3076	31861	10	BraA03005585,BraA07001467,BraA09006058,BraA09000681,BraA09006982,BraA06002305,BraA05000516,BraA07002708,BraA02002416,BraA04000237	53	evm.TU.BraA05000758,evm.TU.BraA06003974,evm.TU.BraA06004205,evm.TU.BraA04000261,evm.TU.BraA01001476,evm.TU.BraA09005542,evm.TU.BraA03003870,Novel00688,evm.TU.BraA06002299,evm.TU.BraA07000292,evm.TU.BraA05004166,evm.TU.BraA01001187,evm.TU.BraA02002540,evm.TU.BraA10001301,evm.TU.BraA05000238,evm.TU.BraA09000999,Novel00684,evm.TU.BraA08003649,evm.TU.BraA03000781,evm.TU.BraA08000280,evm.TU.BraA050020…
GO:0006368	transcription elongation from RNA polymerase II promoter	biological_process	0.60919	1	1	660	45	31861	1	Novel00906	0
GO:0001775	cell activation	biological_process	0.6092	1	2	660	99	31861	1	BraA01001112	1	evm.TU.BraA05000166
GO:0051783	regulation of nuclear division	biological_process	0.60981	1	1	660	45	31861	0		1	evm.TU.BraA06002255
GO:0042775	mitochondrial ATP synthesis coupled electron transport	biological_process	0.61058	1	1	660	44	31861	1	Novel00424	0
GO:0042176	regulation of protein catabolic process	biological_process	0.61074	1	1	660	45	31861	0		1	evm.TU.BraA06002255
GO:0005887	integral component of plasma membrane	cellular_component	0.61229	1	2	660	98	31861	1	Novel00003	1	evm.TU.BraA05004544
GO:0008378	galactosyltransferase activity	molecular_function	0.61266	1	1	660	47	31861	0		1	evm.TU.BraA01004266
GO:0015629	actin cytoskeleton	cellular_component	0.61295	1	2	660	100	31861	0		2	evm.TU.BraA02000415,evm.TU.BraA07000055
GO:0042025	host cell nucleus	cellular_component	0.61321	1	2	660	99	31861	1	BraA08000286	1	evm.TU.BraA03000732
GO:0005102	receptor binding	molecular_function	0.61402	1	8	660	411	31861	3	BraA02001855,Novel00120,BraA01001112	5	evm.TU.BraA06000631,evm.TU.BraA09000785,Novel00453,evm.TU.BraA02002466,evm.TU.BraA05000166
GO:0006974	cellular response to DNA damage stimulus	biological_process	0.61509	1	11	660	572	31861	2	Novel01581,BraA06004166	9	Novel01352,evm.TU.BraA03000162,evm.TU.BraA05000978,evm.TU.BraA09005771,Novel00553,evm.TU.BraA06004501,evm.TU.BraA01000336,evm.TU.BraA05000673,Novel01351
GO:0016278	lysine N-methyltransferase activity	molecular_function	0.61528	1	1	660	47	31861	1	BraA07002708	0
GO:0016279	protein-lysine N-methyltransferase activity	molecular_function	0.61528	1	1	660	47	31861	1	BraA07002708	0
GO:0018024	histone-lysine N-methyltransferase activity	molecular_function	0.61528	1	1	660	47	31861	1	BraA07002708	0
GO:0042054	histone methyltransferase activity	molecular_function	0.61528	1	1	660	47	31861	1	BraA07002708	0
GO:0098662	inorganic cation transmembrane transport	biological_process	0.61573	1	8	660	404	31861	0		8	evm.TU.BraA05001768,evm.TU.BraA05003026,evm.TU.BraA09005877,evm.TU.BraA03005659,evm.TU.BraA07003813,Novel00688,evm.TU.BraA03001300,evm.TU.BraA08000280
GO:0000070	mitotic sister chromatid segregation	biological_process	0.616	1	1	660	46	31861	0		1	evm.TU.BraA06002255
GO:0000819	sister chromatid segregation	biological_process	0.616	1	1	660	46	31861	0		1	evm.TU.BraA06002255
GO:0032182	ubiquitin-like protein binding	molecular_function	0.6167	1	1	660	46	31861	0		1	evm.TU.BraA03001897
GO:0009452	7-methylguanosine RNA capping	biological_process	0.61683	1	1	660	47	31861	1	BraA07002708	0
GO:0036260	RNA capping	biological_process	0.61683	1	1	660	47	31861	1	BraA07002708	0
GO:0009288	bacterial-type flagellum	cellular_component	0.61699	1	1	660	45	31861	0		1	Novel00680
GO:0006541	glutamine metabolic process	biological_process	0.617	1	1	660	47	31861	0		1	evm.TU.BraA01001223
GO:0012506	vesicle membrane	cellular_component	0.61751	1	2	660	102	31861	0		2	evm.TU.BraA05000758,evm.TU.BraA07000838
GO:0034062	RNA polymerase activity	molecular_function	0.61761	1	7	660	354	31861	4	BraA10002876,BraA10002497,Novel00604,BraA03001438	3	evm.TU.BraA07001159,evm.TU.BraA01002900,evm.TU.BraA05001189
GO:0016684	oxidoreductase activity, acting on peroxide as acceptor	molecular_function	0.61775	1	4	660	207	31861	0		4	evm.TU.BraA10002595,evm.TU.BraA03006011,evm.TU.BraA01000355,evm.TU.BraA03002116
GO:0033647	host intracellular organelle	cellular_component	0.61837	1	2	660	100	31861	1	BraA08000286	1	evm.TU.BraA03000732
GO:0033648	host intracellular membrane-bounded organelle	cellular_component	0.61837	1	2	660	100	31861	1	BraA08000286	1	evm.TU.BraA03000732
GO:0043603	cellular amide metabolic process	biological_process	0.61848	1	28	660	1374	31861	4	BraA09006058,BraA09004647,BraA04000237,BraA01000396	24	evm.TU.BraA01000355,evm.TU.BraA01001187,evm.TU.BraA03003870,evm.TU.BraA03000960,evm.TU.BraA06004205,evm.TU.BraA03005123,evm.TU.BraA06003974,evm.TU.BraA05002927,evm.TU.BraA10002386,evm.TU.BraA04001328,evm.TU.BraA07001814,evm.TU.BraA06002374,evm.TU.BraA07002733,evm.TU.BraA05003485,evm.TU.BraA02002338,evm.TU.BraA03006416,evm.TU.BraA02000827,evm.TU.BraA06004937,evm.TU.BraA01003288,Novel01577,evm.TU.B…
GO:0098655	cation transmembrane transport	biological_process	0.61888	1	8	660	405	31861	0		8	evm.TU.BraA07003813,Novel00688,evm.TU.BraA03001300,evm.TU.BraA08000280,evm.TU.BraA09005877,evm.TU.BraA03005659,evm.TU.BraA05001768,evm.TU.BraA05003026
GO:0042559	pteridine-containing compound biosynthetic process	biological_process	0.61913	1	1	660	46	31861	0		1	evm.TU.BraA07001814
GO:0000413	protein peptidyl-prolyl isomerization	biological_process	0.61957	1	1	660	45	31861	0		1	evm.TU.BraA09005452
GO:0003755	peptidyl-prolyl cis-trans isomerase activity	molecular_function	0.61957	1	1	660	45	31861	0		1	evm.TU.BraA09005452
GO:0016859	cis-trans isomerase activity	molecular_function	0.61957	1	1	660	45	31861	0		1	evm.TU.BraA09005452
GO:0018208	peptidyl-proline modification	biological_process	0.61957	1	1	660	45	31861	0		1	evm.TU.BraA09005452
GO:0001101	response to acid chemical	biological_process	0.62039	1	1	660	45	31861	0		1	evm.TU.BraA04003104
GO:0043412	macromolecule modification	biological_process	0.62125	1	60	660	3060	31861	17	BraA04000339,BraA09004647,BraA06002295,BraA05001887,BraA07002897,BraA07002539,Novel00906,Novel00120,BraA02001886,BraA07002708,BraA02002416,BraA03001787,BraA07000632,BraA07001141,BraA06002629,BraA06002062,BraA04002340	43	evm.TU.BraA10001534,evm.TU.BraA07000881,evm.TU.BraA01003047,evm.TU.BraA05002977,Novel00773,evm.TU.BraA10001906,evm.TU.BraA02003160,evm.TU.BraA06004280,evm.TU.BraA01000178,evm.TU.BraA02000415,Novel00684,evm.TU.BraA07002569,evm.TU.BraA03003914,evm.TU.BraA10001541,evm.TU.BraA04000439,evm.TU.BraA09006294,evm.TU.BraA09006894,evm.TU.BraA01003820,evm.TU.BraA06001295,evm.TU.BraA02002337,evm.TU.BraA030017…
GO:0007059	chromosome segregation	biological_process	0.62279	1	3	660	155	31861	0		3	evm.TU.BraA06002255,evm.TU.BraA03000163,Novel01563
GO:0098660	inorganic ion transmembrane transport	biological_process	0.62348	1	8	660	407	31861	0		8	evm.TU.BraA07003813,Novel00688,evm.TU.BraA03001300,evm.TU.BraA08000280,evm.TU.BraA09005877,evm.TU.BraA03005659,evm.TU.BraA05001768,evm.TU.BraA05003026
GO:0010333	terpene synthase activity	molecular_function	0.62392	1	1	660	48	31861	0		1	evm.TU.BraA07004110
GO:0005635	nuclear envelope	cellular_component	0.62514	1	1	660	47	31861	0		1	evm.TU.BraA02003898
GO:0044444	cytoplasmic part	cellular_component	0.62523	1	49	660	2408	31861	6	BraA06002305,BraA09000681,BraA05000516,BraA04000237,BraA09006058,BraA03005585	43	evm.TU.BraA10003022,evm.TU.BraA05002927,evm.TU.BraA10002386,evm.TU.BraA04001328,evm.TU.BraA08001599,evm.TU.BraA06000511,evm.TU.BraA03000960,evm.TU.BraA01003151,evm.TU.BraA07002072,evm.TU.BraA01000355,evm.TU.BraA10002413,evm.TU.BraA04002660,evm.TU.BraA06004937,evm.TU.BraA02002914,evm.TU.BraA03006416,evm.TU.BraA07000838,evm.TU.BraA02002338,evm.TU.BraA05003485,evm.TU.BraA07002733,evm.TU.BraA10001301…
GO:0015035	protein disulfide oxidoreductase activity	molecular_function	0.62552	1	3	660	146	31861	1	BraA05003576	2	evm.TU.BraA08003229,evm.TU.BraA03001714
GO:0015036	disulfide oxidoreductase activity	molecular_function	0.62552	1	3	660	146	31861	1	BraA05003576	2	evm.TU.BraA08003229,evm.TU.BraA03001714
GO:0090575	RNA polymerase II transcription factor complex	cellular_component	0.62573	1	2	660	101	31861	0		2	evm.TU.BraA09004075,evm.TU.BraA04000625
GO:0000276	mitochondrial proton-transporting ATP synthase complex, coupling factor F(o)	cellular_component	0.62662	1	1	660	46	31861	0		1	evm.TU.BraA03005659
GO:0006518	peptide metabolic process	biological_process	0.6268	1	26	660	1280	31861	3	BraA04000237,BraA09004647,BraA09006058	23	evm.TU.BraA02000827,Novel01577,evm.TU.BraA06004937,evm.TU.BraA01003288,evm.TU.BraA03006416,evm.TU.BraA10002413,evm.TU.BraA06000320,evm.TU.BraA09000548,evm.TU.BraA03004419,evm.TU.BraA05003485,evm.TU.BraA06002374,evm.TU.BraA07002733,evm.TU.BraA02002338,evm.TU.BraA10002386,evm.TU.BraA05002927,evm.TU.BraA04001328,evm.TU.BraA01000355,evm.TU.BraA01001187,evm.TU.BraA06004205,evm.TU.BraA06003974,evm.TU.B…
GO:0006364	rRNA processing	biological_process	0.62711	1	3	660	156	31861	2	BraA07001467,BraA07002708	1	evm.TU.BraA07004110
GO:0016072	rRNA metabolic process	biological_process	0.62711	1	3	660	156	31861	2	BraA07002708,BraA07001467	1	evm.TU.BraA07004110
GO:0070887	cellular response to chemical stimulus	biological_process	0.62771	1	1	660	48	31861	0		1	evm.TU.BraA04003104
GO:0004127	cytidylate kinase activity	molecular_function	0.62798	1	1	660	49	31861	0		1	evm.TU.BraA09003925
GO:0000096	sulfur amino acid metabolic process	biological_process	0.62851	1	1	660	47	31861	0		1	evm.TU.BraA09005542
GO:0072527	pyrimidine-containing compound metabolic process	biological_process	0.63119	1	2	660	104	31861	0		2	evm.TU.BraA07000731,evm.TU.BraA01001223
GO:0005085	guanyl-nucleotide exchange factor activity	molecular_function	0.63131	1	1	660	49	31861	1	BraA01001112	0
GO:0034622	cellular macromolecular complex assembly	biological_process	0.63253	1	9	660	467	31861	3	BraA01001112,BraA06000079,BraA01001186	6	evm.TU.BraA09000655,evm.TU.BraA08001599,evm.TU.BraA05000166,evm.TU.BraA06002697,evm.TU.BraA09001562,evm.TU.BraA07002730
GO:0019901	protein kinase binding	molecular_function	0.63263	1	1	660	46	31861	0		1	evm.TU.BraA09006161
GO:0019001	guanyl nucleotide binding	molecular_function	0.63371	1	14	660	732	31861	2	Novel01581,BraA06004166	12	evm.TU.BraA02002337,evm.TU.BraA01002237,evm.TU.BraA03003869,Novel01352,evm.TU.BraA01000095,evm.TU.BraA07002733,evm.TU.BraA05000978,evm.TU.BraA09003925,evm.TU.BraA10003022,evm.TU.BraA05001768,Novel01072,evm.TU.BraA03006292
GO:0071822	protein complex subunit organization	biological_process	0.63433	1	12	660	620	31861	4	BraA01001112,BraA01001186,BraA06000079,BraA09004647	8	evm.TU.BraA08001599,evm.TU.BraA05000166,evm.TU.BraA10000021,evm.TU.BraA09000655,evm.TU.BraA07002730,evm.TU.BraA09006369,evm.TU.BraA06002697,evm.TU.BraA06003974
GO:0022412	cellular process involved in reproduction in multicellular organism	biological_process	0.63483	1	1	660	48	31861	0		1	evm.TU.BraA09006588
GO:0006643	membrane lipid metabolic process	biological_process	0.63488	1	3	660	159	31861	1	BraA09003713	2	evm.TU.BraA06001295,evm.TU.BraA06002804
GO:0009072	aromatic amino acid family metabolic process	biological_process	0.63504	1	1	660	49	31861	0		1	evm.TU.BraA10000966
GO:0006165	nucleoside diphosphate phosphorylation	biological_process	0.63527	1	2	660	105	31861	0		2	evm.TU.BraA09000851,evm.TU.BraA02001642
GO:0046939	nucleotide phosphorylation	biological_process	0.63527	1	2	660	105	31861	0		2	evm.TU.BraA02001642,evm.TU.BraA09000851
GO:0044798	nuclear transcription factor complex	cellular_component	0.63586	1	2	660	103	31861	0		2	evm.TU.BraA04000625,evm.TU.BraA09004075
GO:0071704	organic substance metabolic process	biological_process	0.63587	1	277	660	13638	31861	62	BraA06003758,BraA07002539,BraA05001887,BraA02001855,Novel01269,BraA09006056,BraA09004647,Novel00046,BraA01001536,BraA08000493,BraA07001141,BraA04000237,BraA05003347,BraA01000396,BraA02002416,Novel00906,BraA05003024,BraA07004190,Novel01581,BraA02001886,Novel00604,Novel00120,BraA04002227,BraA06002295,BraA04000339,BraA09006776,BraA06000079,Novel01089,BraA08001335,BraA04001435,Novel00424,BraA10002907…	215	evm.TU.BraA03004864,Novel00684,evm.TU.BraA10000505,evm.TU.BraA07001159,evm.TU.BraA09001740,evm.TU.BraA02000887,evm.TU.BraA07000731,evm.TU.BraA01004266,evm.TU.BraA02001887,evm.TU.BraA06002480,evm.TU.BraA07002072,Novel00949,evm.TU.BraA05000978,Novel00325,evm.TU.BraA01004100,evm.TU.BraA02001375,evm.TU.BraA05003173,Novel00242,evm.TU.BraA06000285,evm.TU.BraA09000785,evm.TU.BraA07002560,Novel01577,evm.…
GO:0016667	oxidoreductase activity, acting on a sulfur group of donors	molecular_function	0.63648	1	5	660	251	31861	1	BraA05003576	4	evm.TU.BraA08003229,Novel00504,evm.TU.BraA03001714,Novel01446
GO:0044702	single organism reproductive process	biological_process	0.63705	1	2	660	104	31861	0		2	evm.TU.BraA06004501,evm.TU.BraA09006588
GO:0006298	mismatch repair	biological_process	0.63901	1	1	660	49	31861	0		1	evm.TU.BraA09005771
GO:0044238	primary metabolic process	biological_process	0.63928	1	266	660	13108	31861	58	BraA02001855,BraA05001887,BraA06003758,BraA07002539,BraA02002416,BraA01000396,BraA05003347,BraA04000237,BraA07001141,BraA01001536,Novel00046,BraA09004647,BraA09006056,Novel00120,Novel00604,BraA02001886,BraA07004190,Novel01581,BraA05003024,Novel00906,BraA04001435,BraA08001335,BraA06000079,BraA09006776,BraA04000339,BraA06002295,BraA04002227,BraA07004118,BraA06004166,BraA06002629,BraA06002062,BraA09…	208	evm.TU.BraA09000963,evm.TU.BraA03003341,evm.TU.BraA10002413,evm.TU.BraA05000243,Novel01577,evm.TU.BraA07002560,evm.TU.BraA01003288,evm.TU.BraA09000785,evm.TU.BraA06000285,Novel00242,evm.TU.BraA05003173,evm.TU.BraA02001375,evm.TU.BraA01004100,Novel00325,evm.TU.BraA05000978,Novel00949,evm.TU.BraA07002072,evm.TU.BraA06002480,evm.TU.BraA02001887,evm.TU.BraA01004266,evm.TU.BraA07000731,evm.TU.BraA0200…
GO:0004523	RNA-DNA hybrid ribonuclease activity	molecular_function	0.63967	1	1	660	48	31861	0		1	Novel00949
GO:0003006	developmental process involved in reproduction	biological_process	0.6397	1	1	660	49	31861	0		1	evm.TU.BraA09006588
GO:0016810	hydrolase activity, acting on carbon-nitrogen (but not peptide) bonds	molecular_function	0.64134	1	2	660	105	31861	2	BraA02002416,BraA10002831	0
GO:0051537	2 iron, 2 sulfur cluster binding	molecular_function	0.64229	1	1	660	49	31861	0		1	evm.TU.BraA05000673
GO:0016192	vesicle-mediated transport	biological_process	0.64261	1	13	660	686	31861	4	BraA10000179,BraA06001371,BraA06002305,BraA01001186	9	evm.TU.BraA02002914,evm.TU.BraA08003649,evm.TU.BraA05004544,evm.TU.BraA07002072,evm.TU.BraA06002299,evm.TU.BraA05000758,evm.TU.BraA07000838,evm.TU.BraA03003893,evm.TU.BraA03000781
GO:0044003	modification by symbiont of host morphology or physiology	biological_process	0.6431	1	2	660	106	31861	0		2	evm.TU.BraA05004544,evm.TU.BraA09001475
GO:0000105	histidine biosynthetic process	biological_process	0.64479	1	1	660	50	31861	0		1	evm.TU.BraA03001111
GO:0006547	histidine metabolic process	biological_process	0.64479	1	1	660	50	31861	0		1	evm.TU.BraA03001111
GO:0052803	imidazole-containing compound metabolic process	biological_process	0.64479	1	1	660	50	31861	0		1	evm.TU.BraA03001111
GO:0003735	structural constituent of ribosome	molecular_function	0.64631	1	17	660	837	31861	2	BraA04000237,BraA09006058	15	evm.TU.BraA02002338,evm.TU.BraA07002733,evm.TU.BraA05003485,evm.TU.BraA03004419,evm.TU.BraA09000548,evm.TU.BraA10002413,evm.TU.BraA03006416,evm.TU.BraA06004937,evm.TU.BraA03003870,evm.TU.BraA03000960,evm.TU.BraA06004205,evm.TU.BraA01001187,evm.TU.BraA01000355,evm.TU.BraA05002927,evm.TU.BraA04001328
GO:0004527	exonuclease activity	molecular_function	0.64666	1	3	660	161	31861	1	BraA01001112	2	evm.TU.BraA05000166,evm.TU.BraA03003337
GO:0052689	carboxylic ester hydrolase activity	molecular_function	0.64694	1	5	660	271	31861	2	BraA07002044,BraA08000493	3	evm.TU.BraA09006484,evm.TU.BraA06002804,evm.TU.BraA01004327
GO:0044769	ATPase activity, coupled to transmembrane movement of ions, rotational mechanism	molecular_function	0.64702	1	1	660	48	31861	0		1	Novel00688
GO:0051817	modification of morphology or physiology of other organism involved in symbiotic interaction	biological_process	0.64776	1	2	660	107	31861	0		2	evm.TU.BraA05004544,evm.TU.BraA09001475
GO:0015996	chlorophyll catabolic process	biological_process	0.64883	1	1	660	51	31861	1	BraA08000493	0
GO:0047746	chlorophyllase activity	molecular_function	0.64883	1	1	660	51	31861	1	BraA08000493	0
GO:0009236	cobalamin biosynthetic process	biological_process	0.64979	1	1	660	50	31861	0		1	evm.TU.BraA06004501
GO:0044433	cytoplasmic vesicle part	cellular_component	0.65	1	2	660	108	31861	0		2	evm.TU.BraA05000758,evm.TU.BraA07000838
GO:0007596	blood coagulation	biological_process	0.65007	1	2	660	107	31861	1	BraA01001112	1	evm.TU.BraA05000166
GO:0072522	purine-containing compound biosynthetic process	biological_process	0.65059	1	4	660	211	31861	0		4	evm.TU.BraA01003151,Novel00688,evm.TU.BraA01000016,evm.TU.BraA03005659
GO:0030258	lipid modification	biological_process	0.65313	1	1	660	52	31861	0		1	evm.TU.BraA06000518
GO:0016054	organic acid catabolic process	biological_process	0.65322	1	1	660	51	31861	0		1	evm.TU.BraA10000966
GO:0046395	carboxylic acid catabolic process	biological_process	0.65322	1	1	660	51	31861	0		1	evm.TU.BraA10000966
GO:0045454	cell redox homeostasis	biological_process	0.6534	1	5	660	256	31861	2	BraA08000546,BraA05003576	3	evm.TU.BraA08003229,evm.TU.BraA02003020,evm.TU.BraA03001714
GO:0018193	peptidyl-amino acid modification	biological_process	0.65414	1	2	660	108	31861	1	BraA02002416	1	evm.TU.BraA09005452
GO:0042157	lipoprotein metabolic process	biological_process	0.65424	1	2	660	107	31861	0		2	evm.TU.BraA06001295,evm.TU.BraA06000306
GO:0031226	intrinsic component of plasma membrane	cellular_component	0.65457	1	2	660	106	31861	1	Novel00003	1	evm.TU.BraA05004544
GO:0043623	cellular protein complex assembly	biological_process	0.65508	1	7	660	374	31861	2	BraA01001112,BraA01001186	5	evm.TU.BraA07002730,evm.TU.BraA06002697,evm.TU.BraA08001599,evm.TU.BraA05000166,evm.TU.BraA09000655
GO:0015849	organic acid transport	biological_process	0.65534	1	3	660	163	31861	1	BraA04000397	2	evm.TU.BraA02003147,Novel00219
GO:0046942	carboxylic acid transport	biological_process	0.65534	1	3	660	163	31861	1	BraA04000397	2	Novel00219,evm.TU.BraA02003147
GO:0001522	pseudouridine synthesis	biological_process	0.65544	1	1	660	51	31861	0		1	evm.TU.BraA01003603
GO:0004871	signal transducer activity	molecular_function	0.65616	1	9	660	479	31861	3	BraA04002227,BraA04000339,BraA01001112	6	evm.TU.BraA04000638,evm.TU.BraA07000055,evm.TU.BraA03006292,Novel01072,evm.TU.BraA06004501,evm.TU.BraA09003925
GO:0048037	cofactor binding	molecular_function	0.65674	1	19	660	1008	31861	1	BraA05003347	18	evm.TU.BraA01004020,evm.TU.BraA08000965,evm.TU.BraA05003251,evm.TU.BraA03004249,evm.TU.BraA09002161,evm.TU.BraA02002466,evm.TU.BraA08003649,evm.TU.BraA01000809,evm.TU.BraA01003151,evm.TU.BraA03006161,evm.TU.BraA06001295,evm.TU.BraA01001187,evm.TU.BraA01000535,evm.TU.BraA03001876,evm.TU.BraA02003057,evm.TU.BraA03004934,evm.TU.BraA07002733,evm.TU.BraA03001094
GO:0006887	exocytosis	biological_process	0.6575	1	2	660	111	31861	0		2	evm.TU.BraA07002072,evm.TU.BraA06002299
GO:0033554	cellular response to stress	biological_process	0.65925	1	12	660	641	31861	2	BraA06004166,Novel01581	10	Novel01351,evm.TU.BraA06002292,evm.TU.BraA05000673,evm.TU.BraA01000336,Novel00553,evm.TU.BraA06004501,evm.TU.BraA09005771,evm.TU.BraA05000978,evm.TU.BraA03000162,Novel01352
GO:0007067	mitotic nuclear division	biological_process	0.65951	1	2	660	109	31861	0		2	evm.TU.BraA05000295,evm.TU.BraA06002255
GO:0044425	membrane part	cellular_component	0.66016	1	87	660	4371	31861	19	BraA06004166,Novel00120,BraA08000286,BraA06002305,BraA09006587,Novel01269,BraA09000310,BraA03004429,Novel00003,BraA09001050,BraA04001299,BraA08001050,BraA04001435,BraA07002044,BraA06000810,BraA09000681,BraA04000397,BraA04002340,BraA06002295	68	evm.TU.BraA09005877,evm.TU.BraA05004544,evm.TU.BraA08002982,evm.TU.BraA05000243,evm.TU.BraA07000838,evm.TU.BraA06003421,evm.TU.BraA03001300,evm.TU.BraA01001189,evm.TU.BraA02003383,evm.TU.BraA06002364,evm.TU.BraA07003416,evm.TU.BraA09004773,evm.TU.BraA04001898,evm.TU.BraA01003151,Novel00949,evm.TU.BraA02003308,evm.TU.BraA05000978,evm.TU.BraA02002459,evm.TU.BraA03005659,evm.TU.BraA06003555,evm.TU.B…
GO:0032271	regulation of protein polymerization	biological_process	0.66037	1	1	660	52	31861	1	BraA01001186	0
GO:0043254	regulation of protein complex assembly	biological_process	0.66037	1	1	660	52	31861	1	BraA01001186	0
GO:0005576	extracellular region	cellular_component	0.66057	1	22	660	1133	31861	1	BraA01001112	21	evm.TU.BraA05003771,evm.TU.BraA03005170,evm.TU.BraA01002799,evm.TU.BraA10002334,evm.TU.BraA02002466,Novel00453,evm.TU.BraA04000493,evm.TU.BraA09002216,evm.TU.BraA09001475,evm.TU.BraA06000306,evm.TU.BraA05003165,evm.TU.BraA09006588,evm.TU.BraA05001189,evm.TU.BraA09000785,evm.TU.BraA01002774,evm.TU.BraA03000396,evm.TU.BraA09005757,evm.TU.BraA05000166,evm.TU.BraA01001223,evm.TU.BraA06003357,evm.TU.B…
GO:0009132	nucleoside diphosphate metabolic process	biological_process	0.66191	1	2	660	110	31861	0		2	evm.TU.BraA02001642,evm.TU.BraA09000851
GO:0006265	DNA topological change	biological_process	0.66199	1	1	660	53	31861	0		1	evm.TU.BraA08000965
GO:0065003	macromolecular complex assembly	biological_process	0.66212	1	11	660	582	31861	3	BraA01001112,BraA01001186,BraA06000079	8	evm.TU.BraA08001599,evm.TU.BraA10000021,evm.TU.BraA05000166,evm.TU.BraA09000655,evm.TU.BraA06002697,evm.TU.BraA09001562,evm.TU.BraA07002730,evm.TU.BraA09006369
GO:0022406	membrane docking	biological_process	0.6625	1	1	660	53	31861	0		1	evm.TU.BraA07002072
GO:0046149	pigment catabolic process	biological_process	0.66276	1	1	660	53	31861	1	BraA08000493	0
GO:0015711	organic anion transport	biological_process	0.66307	1	3	660	165	31861	1	BraA04000397	2	Novel00219,evm.TU.BraA02003147
GO:1902580	single-organism cellular localization	biological_process	0.66344	1	5	660	272	31861	2	Novel01581,BraA05000516	3	evm.TU.BraA08003649,evm.TU.BraA10003022,evm.TU.BraA05002077
GO:0009235	cobalamin metabolic process	biological_process	0.66393	1	1	660	52	31861	0		1	evm.TU.BraA06004501
GO:0044423	virion part	cellular_component	0.66399	1	12	660	635	31861	3	BraA05003203,BraA01000351,BraA06002305	9	evm.TU.BraA01002024,evm.TU.BraA07002072,Novel01493,Novel00512,evm.TU.BraA03006129,Novel00325,evm.TU.BraA06002480,evm.TU.BraA05000166,evm.TU.BraA06002492
GO:0016830	carbon-carbon lyase activity	molecular_function	0.66498	1	4	660	220	31861	1	BraA08000546	3	evm.TU.BraA05000399,evm.TU.BraA05001768,evm.TU.BraA01001272
GO:0034220	ion transmembrane transport	biological_process	0.66523	1	9	660	476	31861	0		9	evm.TU.BraA05003026,evm.TU.BraA05001768,evm.TU.BraA09005877,evm.TU.BraA03005659,Novel00688,Novel00219,evm.TU.BraA07003813,evm.TU.BraA08000280,evm.TU.BraA03001300
GO:0007015	actin filament organization	biological_process	0.66609	1	1	660	52	31861	1	BraA01001186	0
GO:0006261	DNA-dependent DNA replication	biological_process	0.66613	1	3	660	166	31861	3	BraA04001435,BraA08002509,BraA06004166	0
GO:0009893	positive regulation of metabolic process	biological_process	0.66721	1	4	660	220	31861	1	BraA09003713	3	evm.TU.BraA07002072,evm.TU.BraA09000999,evm.TU.BraA06002292
GO:0031324	negative regulation of cellular metabolic process	biological_process	0.66772	1	2	660	109	31861	0		2	evm.TU.BraA01000535,evm.TU.BraA02002540
GO:0006576	cellular biogenic amine metabolic process	biological_process	0.66774	1	2	660	111	31861	1	BraA10002831	1	evm.TU.BraA05000978
GO:0044106	cellular amine metabolic process	biological_process	0.66774	1	2	660	111	31861	1	BraA10002831	1	evm.TU.BraA05000978
GO:0009987	cellular process	biological_process	0.66984	1	331	660	16268	31861	68	BraA06003758,BraA07002539,BraA04001299,BraA05001887,BraA02001855,BraA05003576,Novel01269,BraA09006982,BraA09006056,Novel00046,BraA09004647,BraA08000493,BraA01001536,BraA07001141,BraA05003347,BraA02002416,BraA01000396,BraA04000237,BraA05003024,Novel00906,BraA09001050,BraA03004429,BraA07004190,Novel01581,BraA05000516,Novel00120,Novel00604,BraA02001886,BraA04002227,BraA06002295,BraA04000339,BraA0600…	263	Novel00285,evm.TU.BraA06002697,evm.TU.BraA10000505,evm.TU.BraA07001159,evm.TU.BraA03004390,evm.TU.BraA10001989,evm.TU.BraA07001184,Novel00684,Novel01072,evm.TU.BraA03004864,evm.TU.BraA07000731,evm.TU.BraA01004266,evm.TU.BraA09006220,Novel00325,evm.TU.BraA05000978,evm.TU.BraA07002730,evm.TU.BraA07002072,Novel00949,evm.TU.BraA05003173,evm.TU.BraA02001375,evm.TU.BraA09000785,Novel00242,evm.TU.BraA06…
GO:0016020	membrane	cellular_component	0.67021	1	136	660	6813	31861	24	BraA04000339,BraA06002295,BraA04001435,BraA04000397,BraA09000681,BraA06000810,BraA03004429,BraA09000310,BraA01001112,BraA09001050,Novel00120,BraA09006587,BraA08000286,BraA06002305,BraA08001050,BraA04002340,BraA09003722,BraA07002044,Novel01269,BraA04001299,Novel00003,BraA06004166,BraA06002062,BraA06002629	112	Novel01155,evm.TU.BraA02000415,Novel01733,evm.TU.BraA01001215,evm.TU.BraA08000280,Novel00219,evm.TU.BraA05000166,evm.TU.BraA02004364,evm.TU.BraA03003029,evm.TU.BraA06002248,evm.TU.BraA03005982,evm.TU.BraA05004166,evm.TU.BraA07000292,evm.TU.BraA04001676,evm.TU.BraA03004669,evm.TU.BraA07003813,evm.TU.BraA04000261,evm.TU.BraA10000021,evm.TU.BraA09003925,evm.TU.BraA07002812,evm.TU.BraA06002291,evm.TU…
GO:0001539	cilium or flagellum-dependent cell motility	biological_process	0.67031	1	1	660	52	31861	0		1	evm.TU.BraA09000379
GO:0097588	archaeal or bacterial-type flagellum-dependent cell motility	biological_process	0.67031	1	1	660	52	31861	0		1	evm.TU.BraA09000379
GO:1902589	single-organism organelle organization	biological_process	0.67076	1	11	660	590	31861	3	BraA01001186,Novel01581,Novel00906	8	evm.TU.BraA03000163,Novel01351,evm.TU.BraA06002255,Novel01563,Novel00214,evm.TU.BraA09006369,evm.TU.BraA05000295,Novel01352
GO:0035821	modification of morphology or physiology of other organism	biological_process	0.67133	1	2	660	112	31861	0		2	evm.TU.BraA05004544,evm.TU.BraA09001475
GO:0008137	NADH dehydrogenase (ubiquinone) activity	molecular_function	0.67242	1	1	660	52	31861	0		1	Novel00684
GO:0050136	NADH dehydrogenase (quinone) activity	molecular_function	0.67242	1	1	660	52	31861	0		1	Novel00684
GO:0052126	movement in host environment	biological_process	0.6735	1	1	660	54	31861	0		1	evm.TU.BraA02002174
GO:0052192	movement in environment of other organism involved in symbiotic interaction	biological_process	0.6735	1	1	660	54	31861	0		1	evm.TU.BraA02002174
GO:0008047	enzyme activator activity	molecular_function	0.67796	1	2	660	114	31861	1	BraA01001112	1	evm.TU.BraA03005170
GO:0019207	kinase regulator activity	molecular_function	0.67851	1	1	660	53	31861	0		1	evm.TU.BraA04002394
GO:0004866	endopeptidase inhibitor activity	molecular_function	0.67854	1	2	660	108	31861	0		2	evm.TU.BraA07001256,Novel00728
GO:0061135	endopeptidase regulator activity	molecular_function	0.67854	1	2	660	108	31861	0		2	evm.TU.BraA07001256,Novel00728
GO:0044036	cell wall macromolecule metabolic process	biological_process	0.67999	1	1	660	54	31861	1	Novel01269	0
GO:0016838	carbon-oxygen lyase activity, acting on phosphates	molecular_function	0.68013	1	1	660	56	31861	0		1	evm.TU.BraA07004110
GO:1901576	organic substance biosynthetic process	biological_process	0.68017	1	138	660	6854	31861	36	BraA05003024,Novel00906,BraA09006058,BraA03004615,BraA08000286,BraA02002018,Novel00604,BraA09001136,BraA04002227,BraA08001009,BraA06000079,BraA08002509,BraA08001335,BraA04001435,BraA06003758,Novel00424,Novel01269,BraA09003713,BraA07004118,BraA06004166,BraA09006056,BraA09004647,BraA08000546,BraA03006397,BraA02002468,BraA04002340,BraA01001536,BraA10002831,BraA02003116,BraA04000237,BraA07002708,BraA…	102	evm.TU.BraA03003870,evm.TU.BraA10000506,Novel00688,Novel01685,evm.TU.BraA06003974,evm.TU.BraA07004110,evm.TU.BraA06001295,evm.TU.BraA06004205,evm.TU.BraA02004368,evm.TU.BraA09004075,evm.TU.BraA02002540,evm.TU.BraA05003251,evm.TU.BraA03000770,evm.TU.BraA05000399,evm.TU.BraA06000631,evm.TU.BraA06004501,evm.TU.BraA10000209,evm.TU.BraA03005659,Novel00240,evm.TU.BraA03004419,evm.TU.BraA03003937,evm.TU…
GO:0010181	FMN binding	molecular_function	0.68121	1	1	660	54	31861	0		1	evm.TU.BraA01000809
GO:0072686	mitotic spindle	cellular_component	0.68194	1	1	660	55	31861	0		1	evm.TU.BraA05000295
GO:0010564	regulation of cell cycle process	biological_process	0.68204	1	1	660	55	31861	0		1	evm.TU.BraA06002255
GO:0061695	transferase complex, transferring phosphorus-containing groups	cellular_component	0.68235	1	3	660	169	31861	1	Novel00906	2	evm.TU.BraA04000625,evm.TU.BraA09004075
GO:0019900	kinase binding	molecular_function	0.68261	1	1	660	53	31861	0		1	evm.TU.BraA09006161
GO:0006354	DNA-templated transcription, elongation	biological_process	0.68301	1	1	660	55	31861	1	Novel00906	0
GO:0007599	hemostasis	biological_process	0.68372	1	2	660	114	31861	1	BraA01001112	1	evm.TU.BraA05000166
GO:0050817	coagulation	biological_process	0.68372	1	2	660	114	31861	1	BraA01001112	1	evm.TU.BraA05000166
GO:0050878	regulation of body fluid levels	biological_process	0.68372	1	2	660	114	31861	1	BraA01001112	1	evm.TU.BraA05000166
GO:0012505	endomembrane system	cellular_component	0.68378	1	12	660	643	31861	1	BraA09000681	11	evm.TU.BraA08003649,evm.TU.BraA02003898,evm.TU.BraA02002914,evm.TU.BraA06003555,evm.TU.BraA05000238,evm.TU.BraA05004166,evm.TU.BraA07000292,evm.TU.BraA03000781,evm.TU.BraA07000838,evm.TU.BraA06000511,evm.TU.BraA05000758
GO:0006412	translation	biological_process	0.68426	1	24	660	1218	31861	3	BraA09006058,BraA04000237,BraA09004647	21	evm.TU.BraA01001187,evm.TU.BraA01000355,evm.TU.BraA06004205,evm.TU.BraA03005123,evm.TU.BraA06003974,evm.TU.BraA03003870,evm.TU.BraA03000960,evm.TU.BraA10002386,evm.TU.BraA04001328,evm.TU.BraA05002927,evm.TU.BraA05003485,evm.TU.BraA07002733,evm.TU.BraA02002338,evm.TU.BraA02000827,Novel01577,evm.TU.BraA06004937,evm.TU.BraA01003288,evm.TU.BraA03006416,evm.TU.BraA10002413,evm.TU.BraA03004419,evm.TU.B…
GO:0022890	inorganic cation transmembrane transporter activity	molecular_function	0.6844	1	19	660	994	31861	4	BraA08000286,BraA03004429,BraA06004166,BraA07000517	15	evm.TU.BraA07002072,evm.TU.BraA05000978,Novel00688,evm.TU.BraA10000021,evm.TU.BraA05003026,evm.TU.BraA05001768,evm.TU.BraA08001330,Novel01155,evm.TU.BraA08000869,evm.TU.BraA04000539,evm.TU.BraA03001300,evm.TU.BraA05001589,evm.TU.BraA01004266,evm.TU.BraA03005659,evm.TU.BraA09005877
GO:0007346	regulation of mitotic cell cycle	biological_process	0.68468	1	1	660	55	31861	0		1	evm.TU.BraA06002255
GO:0005654	nucleoplasm	cellular_component	0.68488	1	6	660	331	31861	3	BraA03001787,Novel00424,Novel00906	3	evm.TU.BraA08000869,evm.TU.BraA09004075,evm.TU.BraA04000625
GO:0044451	nucleoplasm part	cellular_component	0.68488	1	6	660	331	31861	3	Novel00906,Novel00424,BraA03001787	3	evm.TU.BraA04000625,evm.TU.BraA09004075,evm.TU.BraA08000869
GO:0042558	pteridine-containing compound metabolic process	biological_process	0.68529	1	1	660	55	31861	0		1	evm.TU.BraA07001814
GO:0009856	pollination	biological_process	0.68592	1	1	660	58	31861	0		1	Novel00684
GO:0009875	pollen-pistil interaction	biological_process	0.68592	1	1	660	58	31861	0		1	Novel00684
GO:0048544	recognition of pollen	biological_process	0.68592	1	1	660	58	31861	0		1	Novel00684
GO:1901564	organonitrogen compound metabolic process	biological_process	0.68592	1	55	660	2780	31861	12	BraA08000493,BraA07004190,BraA10002831,BraA05003347,BraA01000396,BraA02002416,BraA04000237,Novel00424,BraA09006056,BraA09006058,BraA03006397,BraA09004647	43	evm.TU.BraA09000851,evm.TU.BraA03005123,evm.TU.BraA03000960,evm.TU.BraA01003151,evm.TU.BraA05000978,evm.TU.BraA01000355,evm.TU.BraA08000965,evm.TU.BraA04001328,evm.TU.BraA10002386,evm.TU.BraA05002927,evm.TU.BraA08000869,evm.TU.BraA02002338,evm.TU.BraA05003485,evm.TU.BraA07001814,evm.TU.BraA03001111,evm.TU.BraA07002733,evm.TU.BraA10002413,evm.TU.BraA06000320,evm.TU.BraA01001223,evm.TU.BraA02001642…
GO:0033646	host intracellular part	cellular_component	0.68723	1	2	660	114	31861	1	BraA08000286	1	evm.TU.BraA03000732
GO:0043656	intracellular region of host	cellular_component	0.68723	1	2	660	114	31861	1	BraA08000286	1	evm.TU.BraA03000732
GO:0015743	malate transport	biological_process	0.68736	1	1	660	56	31861	0		1	evm.TU.BraA02003147
GO:0015985	energy coupled proton transport, down electrochemical gradient	biological_process	0.6881	1	2	660	110	31861	0		2	evm.TU.BraA03005659,Novel00688
GO:0015986	ATP synthesis coupled proton transport	biological_process	0.6881	1	2	660	110	31861	0		2	evm.TU.BraA03005659,Novel00688
GO:0019829	cation-transporting ATPase activity	molecular_function	0.68943	1	1	660	54	31861	0		1	Novel00688
GO:0042625	ATPase activity, coupled to transmembrane movement of ions	molecular_function	0.68943	1	1	660	54	31861	0		1	Novel00688
GO:0006334	nucleosome assembly	biological_process	0.68956	1	1	660	55	31861	1	BraA06000079	0
GO:0031497	chromatin assembly	biological_process	0.68956	1	1	660	55	31861	1	BraA06000079	0
GO:0034728	nucleosome organization	biological_process	0.68956	1	1	660	55	31861	1	BraA06000079	0
GO:0006461	protein complex assembly	biological_process	0.69106	1	10	660	544	31861	3	BraA01001186,BraA06000079,BraA01001112	7	evm.TU.BraA06002697,evm.TU.BraA09006369,evm.TU.BraA07002730,evm.TU.BraA10000021,evm.TU.BraA05000166,evm.TU.BraA08001599,evm.TU.BraA09000655
GO:0044260	cellular macromolecule metabolic process	biological_process	0.6926	1	194	660	9654	31861	49	Novel01089,BraA06000079,BraA08002509,BraA04001435,BraA08001335,BraA07001467,BraA06002295,BraA08001009,BraA04002227,BraA04000339,BraA08000286,BraA08000154,Novel01581,Novel00120,Novel00604,BraA09001136,BraA02001886,BraA02002018,BraA03004615,BraA09006058,BraA07002897,Novel00906,BraA02003116,BraA07001141,BraA04002340,BraA01001536,BraA02002416,BraA01000396,BraA07002708,BraA05003347,BraA03005485,BraA03…	145	evm.TU.BraA05002927,evm.TU.BraA07001625,evm.TU.BraA08000965,evm.TU.BraA09005452,evm.TU.BraA07003890,evm.TU.BraA03005170,evm.TU.BraA09005159,evm.TU.BraA01004753,evm.TU.BraA03000163,evm.TU.BraA07001617,evm.TU.BraA02001439,evm.TU.BraA06002300,evm.TU.BraA08001907,evm.TU.BraA07000717,evm.TU.BraA02002338,evm.TU.BraA03003337,evm.TU.BraA09000876,evm.TU.BraA04000638,evm.TU.BraA02001181,evm.TU.BraA02002612…
GO:0008092	cytoskeletal protein binding	molecular_function	0.69326	1	10	660	547	31861	0		10	evm.TU.BraA08001955,evm.TU.BraA05000115,evm.TU.BraA09006588,evm.TU.BraA07002072,evm.TU.BraA02003548,evm.TU.BraA06002697,evm.TU.BraA07002730,evm.TU.BraA02003861,evm.TU.BraA02004248,evm.TU.BraA09000421
GO:0003954	NADH dehydrogenase activity	molecular_function	0.69326	1	1	660	55	31861	0		1	Novel00684
GO:0072594	establishment of protein localization to organelle	biological_process	0.69375	1	4	660	228	31861	2	Novel01581,BraA05000516	2	evm.TU.BraA10003022,evm.TU.BraA05002077
GO:0044764	multi-organism cellular process	biological_process	0.69528	1	13	660	704	31861	2	Novel01089,BraA01001778	11	evm.TU.BraA09000421,evm.TU.BraA05004544,evm.TU.BraA02002174,evm.TU.BraA07001184,evm.TU.BraA09001475,Novel00848,evm.TU.BraA06003338,Novel00214,evm.TU.BraA04001676,evm.TU.BraA04003104,evm.TU.BraA03006129
GO:0007165	signal transduction	biological_process	0.69531	1	31	660	1614	31861	4	BraA04002227,BraA10002497,BraA01001112,BraA08003658	27	evm.TU.BraA03004391,evm.TU.BraA03001700,Novel01446,evm.TU.BraA01003603,Novel00553,evm.TU.BraA03006292,evm.TU.BraA10001541,Novel01072,evm.TU.BraA07000055,evm.TU.BraA09003925,Novel00504,evm.TU.BraA05000238,evm.TU.BraA01000095,evm.TU.BraA04000638,evm.TU.BraA02002338,evm.TU.BraA02003534,Novel00219,evm.TU.BraA02002334,evm.TU.BraA06004501,evm.TU.BraA01004282,evm.TU.BraA05000166,evm.TU.BraA08001907,evm.…
GO:0030674	protein binding, bridging	molecular_function	0.69543	1	2	660	116	31861	1	BraA01001112	1	evm.TU.BraA05000166
GO:0060090	binding, bridging	molecular_function	0.69543	1	2	660	116	31861	1	BraA01001112	1	evm.TU.BraA05000166
GO:0016569	covalent chromatin modification	biological_process	0.69553	1	1	660	58	31861	1	Novel00906	0
GO:0016570	histone modification	biological_process	0.69553	1	1	660	58	31861	1	Novel00906	0
GO:0006787	porphyrin-containing compound catabolic process	biological_process	0.6961	1	1	660	58	31861	1	BraA08000493	0
GO:0033015	tetrapyrrole catabolic process	biological_process	0.6961	1	1	660	58	31861	1	BraA08000493	0
GO:0070271	protein complex biogenesis	biological_process	0.69966	1	10	660	548	31861	3	BraA06000079,BraA01001186,BraA01001112	7	evm.TU.BraA06002697,evm.TU.BraA07002730,evm.TU.BraA09006369,evm.TU.BraA08001599,evm.TU.BraA10000021,evm.TU.BraA05000166,evm.TU.BraA09000655
GO:0044430	cytoskeletal part	cellular_component	0.69997	1	7	660	393	31861	0		7	evm.TU.BraA01001163,evm.TU.BraA09006294,evm.TU.BraA05000166,evm.TU.BraA05000295,evm.TU.BraA02000415,evm.TU.BraA07000055,evm.TU.BraA09006369
GO:0051179	localization	biological_process	0.70186	1	92	660	4689	31861	17	Novel01581,BraA09006587,BraA09003713,BraA06002305,BraA06001371,BraA05000516,BraA03001557,BraA07000517,BraA04001299,BraA09001050,BraA04000397,BraA01001186,BraA09000681,BraA07002044,BraA09000841,BraA01001778,BraA10000179	75	evm.TU.BraA07002072,evm.TU.BraA07002730,evm.TU.BraA05000978,evm.TU.BraA04002664,Novel01138,evm.TU.BraA01003041,evm.TU.BraA09004773,evm.TU.BraA01003905,evm.TU.BraA02003147,evm.TU.BraA06002364,evm.TU.BraA01001189,evm.TU.BraA03001300,evm.TU.BraA03003893,evm.TU.BraA07000838,evm.TU.BraA08002982,evm.TU.BraA09005877,evm.TU.BraA05004544,evm.TU.BraA02002174,evm.TU.BraA05000243,evm.TU.BraA07001256,Novel006…
GO:0051187	cofactor catabolic process	biological_process	0.70252	1	1	660	59	31861	1	BraA08000493	0
GO:0006333	chromatin assembly or disassembly	biological_process	0.70309	1	1	660	57	31861	1	BraA06000079	0
GO:0006396	RNA processing	biological_process	0.70508	1	18	660	978	31861	6	BraA07001467,BraA06000079,Novel00046,BraA08000546,BraA07002708,BraA02001855	12	evm.TU.BraA06003576,evm.TU.BraA07004110,evm.TU.BraA02002337,evm.TU.BraA08001775,evm.TU.BraA03000163,Novel01577,evm.TU.BraA02003107,evm.TU.BraA10001891,evm.TU.BraA06000631,evm.TU.BraA09005947,evm.TU.BraA02000160,evm.TU.BraA03003337
GO:0030599	pectinesterase activity	molecular_function	0.70513	1	2	660	122	31861	0		2	evm.TU.BraA09006484,evm.TU.BraA01004327
GO:0042545	cell wall modification	biological_process	0.70513	1	2	660	122	31861	0		2	evm.TU.BraA01004327,evm.TU.BraA09006484
GO:0065004	protein-DNA complex assembly	biological_process	0.70569	1	2	660	117	31861	1	BraA06000079	1	evm.TU.BraA09001562
GO:0071824	protein-DNA complex subunit organization	biological_process	0.70569	1	2	660	117	31861	1	BraA06000079	1	evm.TU.BraA09001562
GO:0004222	metalloendopeptidase activity	molecular_function	0.70663	1	2	660	121	31861	2	Novel00120,BraA07003359	0
GO:0070838	divalent metal ion transport	biological_process	0.70736	1	3	660	177	31861	1	BraA09000681	2	Novel01138,evm.TU.BraA05000978
GO:0004190	aspartic-type endopeptidase activity	molecular_function	0.70871	1	5	660	289	31861	2	BraA08001050,BraA04001435	3	evm.TU.BraA05002003,evm.TU.BraA06003421,evm.TU.BraA07002560
GO:0070001	aspartic-type peptidase activity	molecular_function	0.70871	1	5	660	289	31861	2	BraA08001050,BraA04001435	3	evm.TU.BraA06003421,evm.TU.BraA05002003,evm.TU.BraA07002560
GO:0035556	intracellular signal transduction	biological_process	0.70913	1	12	660	653	31861	3	BraA08003658,BraA01001112,BraA10002497	9	evm.TU.BraA01000095,Novel01446,evm.TU.BraA07000055,evm.TU.BraA10001541,Novel01072,evm.TU.BraA06004501,Novel00504,evm.TU.BraA06002292,evm.TU.BraA09000655
GO:0016298	lipase activity	molecular_function	0.70932	1	1	660	59	31861	0		1	evm.TU.BraA06002804
GO:0030414	peptidase inhibitor activity	molecular_function	0.70933	1	2	660	115	31861	0		2	Novel00728,evm.TU.BraA07001256
GO:0061134	peptidase regulator activity	molecular_function	0.70933	1	2	660	115	31861	0		2	Novel00728,evm.TU.BraA07001256
GO:0032259	methylation	biological_process	0.70955	1	4	660	236	31861	2	BraA07002708,BraA07002539	2	evm.TU.BraA07002569,evm.TU.BraA07000703
GO:0003916	DNA topoisomerase activity	molecular_function	0.70969	1	1	660	60	31861	0		1	evm.TU.BraA08000965
GO:0044700	single organism signaling	biological_process	0.70973	1	31	660	1626	31861	4	BraA08003658,BraA10002497,BraA01001112,BraA04002227	27	evm.TU.BraA01004282,evm.TU.BraA03001131,evm.TU.BraA08001907,evm.TU.BraA05000166,evm.TU.BraA06004501,evm.TU.BraA03000396,evm.TU.BraA09000655,evm.TU.BraA01001163,evm.TU.BraA06002292,evm.TU.BraA01000095,evm.TU.BraA04000638,evm.TU.BraA02002338,evm.TU.BraA02002334,Novel00219,evm.TU.BraA02003534,evm.TU.BraA10001541,evm.TU.BraA03006292,Novel01072,Novel00553,evm.TU.BraA07000055,evm.TU.BraA09003925,Novel0…
GO:0005525	GTP binding	molecular_function	0.71026	1	13	660	720	31861	2	Novel01581,BraA06004166	11	Novel01352,evm.TU.BraA01000095,evm.TU.BraA07002733,evm.TU.BraA05000978,evm.TU.BraA02002337,evm.TU.BraA01002237,evm.TU.BraA03003869,Novel01072,evm.TU.BraA10003022,evm.TU.BraA09003925,evm.TU.BraA05001768
GO:0072509	divalent inorganic cation transmembrane transporter activity	molecular_function	0.71077	1	4	660	232	31861	1	BraA06004166	3	evm.TU.BraA08000869,evm.TU.BraA04000539,evm.TU.BraA05000978
GO:0008037	cell recognition	biological_process	0.7112	1	1	660	62	31861	0		1	Novel00684
GO:0005126	cytokine receptor binding	molecular_function	0.71189	1	1	660	60	31861	0		1	evm.TU.BraA09000785
GO:0023052	signaling	biological_process	0.71229	1	31	660	1628	31861	4	BraA10002497,BraA01001112,BraA04002227,BraA08003658	27	evm.TU.BraA07000055,Novel00553,evm.TU.BraA10001541,evm.TU.BraA03006292,Novel01072,evm.TU.BraA05000238,Novel00504,evm.TU.BraA09003925,evm.TU.BraA03001700,evm.TU.BraA03004391,evm.TU.BraA01003603,Novel01446,evm.TU.BraA03000396,evm.TU.BraA06004501,evm.TU.BraA01004282,evm.TU.BraA05000166,evm.TU.BraA03001131,evm.TU.BraA08001907,evm.TU.BraA09000655,evm.TU.BraA06002292,evm.TU.BraA01001163,evm.TU.BraA0400…
GO:0042451	purine nucleoside biosynthetic process	biological_process	0.71234	1	3	660	174	31861	0		3	evm.TU.BraA01003151,Novel00688,evm.TU.BraA03005659
GO:0046129	purine ribonucleoside biosynthetic process	biological_process	0.71234	1	3	660	174	31861	0		3	evm.TU.BraA03005659,evm.TU.BraA01003151,Novel00688
GO:0045786	negative regulation of cell cycle	biological_process	0.71461	1	1	660	58	31861	0		1	evm.TU.BraA04002394
GO:0004719	protein-L-isoaspartate (D-aspartate) O-methyltransferase activity	molecular_function	0.71563	1	1	660	61	31861	1	BraA07002708	0
GO:0044706	multi-multicellular organism process	biological_process	0.71656	1	1	660	63	31861	0		1	Novel00684
GO:0060089	molecular transducer activity	molecular_function	0.71722	1	9	660	505	31861	3	BraA04002227,BraA04000339,BraA01001112	6	evm.TU.BraA04000638,evm.TU.BraA06004501,Novel01072,evm.TU.BraA03006292,evm.TU.BraA07000055,evm.TU.BraA09003925
GO:0005667	transcription factor complex	cellular_component	0.71788	1	2	660	121	31861	0		2	evm.TU.BraA09004075,evm.TU.BraA04000625
GO:0005615	extracellular space	cellular_component	0.71792	1	3	660	180	31861	1	BraA01001112	2	evm.TU.BraA06002292,evm.TU.BraA05000166
GO:0008083	growth factor activity	molecular_function	0.71865	1	1	660	60	31861	1	Novel00120	0
GO:0051701	interaction with host	biological_process	0.71889	1	3	660	180	31861	0		3	evm.TU.BraA09001475,evm.TU.BraA02002174,evm.TU.BraA05004544
GO:0032561	guanyl ribonucleotide binding	molecular_function	0.71934	1	13	660	725	31861	2	BraA06004166,Novel01581	11	Novel01072,evm.TU.BraA05001768,evm.TU.BraA10003022,evm.TU.BraA09003925,evm.TU.BraA05000978,evm.TU.BraA07002733,evm.TU.BraA01000095,Novel01352,evm.TU.BraA03003869,evm.TU.BraA01002237,evm.TU.BraA02002337
GO:0044249	cellular biosynthetic process	biological_process	0.72256	1	132	660	6618	31861	34	BraA09003713,BraA07004118,BraA06004166,Novel00424,BraA06003758,Novel01269,BraA02003116,BraA10002831,BraA01001536,BraA04002340,BraA05003347,BraA03005485,BraA02002416,BraA01000396,BraA03001787,BraA04000237,BraA09006056,BraA02002468,BraA03006397,BraA09004647,BraA08000286,BraA09001136,Novel00604,BraA02002018,BraA03004615,BraA09006058,BraA05003024,Novel00906,BraA06000079,BraA08002509,BraA04001435,BraA…	98	evm.TU.BraA06001139,evm.TU.BraA02001375,evm.TU.BraA03000960,Novel00325,evm.TU.BraA03005123,evm.TU.BraA05000978,evm.TU.BraA07002072,evm.TU.BraA01001272,evm.TU.BraA05004601,evm.TU.BraA10002413,evm.TU.BraA05000243,Novel01577,evm.TU.BraA01003288,evm.TU.BraA09000785,evm.TU.BraA03001300,Novel00242,evm.TU.BraA06000285,evm.TU.BraA10000505,evm.TU.BraA07001159,evm.TU.BraA03004864,evm.TU.BraA10000503,evm.TU…
GO:0044087	regulation of cellular component biogenesis	biological_process	0.72321	1	1	660	62	31861	1	BraA01001186	0
GO:0016679	oxidoreductase activity, acting on diphenols and related substances as donors	molecular_function	0.72353	1	1	660	61	31861	0		1	evm.TU.BraA05001589
GO:0022857	transmembrane transporter activity	molecular_function	0.72378	1	36	660	1905	31861	7	Novel01089,BraA08000286,BraA04000397,BraA07000517,BraA06004166,BraA04001299,BraA03004429	29	evm.TU.BraA01003041,evm.TU.BraA07002440,evm.TU.BraA05003026,evm.TU.BraA05001768,evm.TU.BraA07002072,evm.TU.BraA02004014,evm.TU.BraA05000978,evm.TU.BraA09005877,evm.TU.BraA05000243,evm.TU.BraA08000869,evm.TU.BraA04000539,evm.TU.BraA03001300,evm.TU.BraA05001189,evm.TU.BraA05001589,evm.TU.BraA10000021,evm.TU.BraA06001816,evm.TU.BraA09003925,evm.TU.BraA10001989,evm.TU.BraA08001330,evm.TU.BraA06002248…
GO:0008408	3'-5' exonuclease activity	molecular_function	0.72515	1	1	660	63	31861	0		1	evm.TU.BraA03003337
GO:1901135	carbohydrate derivative metabolic process	biological_process	0.72521	1	16	660	879	31861	3	BraA07004190,Novel00424,BraA09003713	13	evm.TU.BraA01004266,evm.TU.BraA06002804,evm.TU.BraA03005659,evm.TU.BraA02001642,evm.TU.BraA05002977,evm.TU.BraA01003047,evm.TU.BraA01000016,Novel00688,evm.TU.BraA07003813,evm.TU.BraA01003151,evm.TU.BraA06001295,evm.TU.BraA09000851,evm.TU.BraA09000675
GO:0005618	cell wall	cellular_component	0.72537	1	3	660	184	31861	0		3	evm.TU.BraA09006484,evm.TU.BraA06003357,evm.TU.BraA01004327
GO:0022900	electron transport chain	biological_process	0.72584	1	2	660	121	31861	1	Novel00424	1	evm.TU.BraA05002977
GO:0008509	anion transmembrane transporter activity	molecular_function	0.72737	1	2	660	127	31861	1	BraA04000397	1	Novel00219
GO:0031966	mitochondrial membrane	cellular_component	0.72738	1	6	660	341	31861	0		6	Novel00688,evm.TU.BraA10001301,evm.TU.BraA04000261,evm.TU.BraA01003151,evm.TU.BraA03005659,evm.TU.BraA03003029
GO:0006040	amino sugar metabolic process	biological_process	0.72771	1	1	660	62	31861	0		1	evm.TU.BraA09000675
GO:0019362	pyridine nucleotide metabolic process	biological_process	0.72863	1	2	660	126	31861	0		2	evm.TU.BraA09000851,evm.TU.BraA02001642
GO:0046496	nicotinamide nucleotide metabolic process	biological_process	0.72863	1	2	660	126	31861	0		2	evm.TU.BraA02001642,evm.TU.BraA09000851
GO:0009163	nucleoside biosynthetic process	biological_process	0.7305	1	3	660	179	31861	0		3	evm.TU.BraA03005659,evm.TU.BraA01003151,Novel00688
GO:0042455	ribonucleoside biosynthetic process	biological_process	0.7305	1	3	660	179	31861	0		3	evm.TU.BraA03005659,evm.TU.BraA01003151,Novel00688
GO:0019752	carboxylic acid metabolic process	biological_process	0.73111	1	19	660	1050	31861	4	BraA03006397,BraA01000396,BraA02002416,BraA09006056	15	evm.TU.BraA10000966,evm.TU.BraA01001223,evm.TU.BraA02001642,evm.TU.BraA03001111,evm.TU.BraA07001814,Novel00242,evm.TU.BraA05000399,evm.TU.BraA09005776,evm.TU.BraA01004510,evm.TU.BraA05004632,evm.TU.BraA01001187,evm.TU.BraA09005542,evm.TU.BraA01003151,Novel01685,evm.TU.BraA09000851
GO:0005267	potassium channel activity	molecular_function	0.73126	1	1	660	63	31861	0		1	Novel01155
GO:0006914	autophagy	biological_process	0.73267	1	6	660	343	31861	3	BraA01001112,BraA01000396,BraA02002468	3	evm.TU.BraA07002072,evm.TU.BraA02000415,evm.TU.BraA09002216
GO:0006955	immune response	biological_process	0.73293	1	2	660	125	31861	0		2	evm.TU.BraA09000785,evm.TU.BraA10003174
GO:0006869	lipid transport	biological_process	0.73407	1	2	660	123	31861	0		2	evm.TU.BraA01002774,evm.TU.BraA06000306
GO:0051302	regulation of cell division	biological_process	0.73505	1	1	660	64	31861	0		1	evm.TU.BraA06002255
GO:0016638	oxidoreductase activity, acting on the CH-NH2 group of donors	molecular_function	0.7353	1	1	660	64	31861	0		1	evm.TU.BraA08000965
GO:0042393	histone binding	molecular_function	0.73546	1	1	660	64	31861	0		1	evm.TU.BraA09002216
GO:0009247	glycolipid biosynthetic process	biological_process	0.73557	1	1	660	64	31861	0		1	evm.TU.BraA06001295
GO:0046467	membrane lipid biosynthetic process	biological_process	0.73557	1	1	660	64	31861	0		1	evm.TU.BraA06001295
GO:0007154	cell communication	biological_process	0.73557	1	33	660	1750	31861	4	BraA08003658,BraA10002497,BraA01001112,BraA04002227	29	evm.TU.BraA09000655,evm.TU.BraA01001163,evm.TU.BraA03000396,evm.TU.BraA06004501,evm.TU.BraA05000166,evm.TU.BraA02002334,Novel00219,evm.TU.BraA05000238,evm.TU.BraA09003925,Novel00684,evm.TU.BraA10001541,Novel01072,evm.TU.BraA03001700,evm.TU.BraA03004391,evm.TU.BraA06002292,evm.TU.BraA08001907,evm.TU.BraA01004282,evm.TU.BraA03001131,evm.TU.BraA02003534,evm.TU.BraA02002338,evm.TU.BraA04000638,evm.TU…
GO:0043933	macromolecular complex subunit organization	biological_process	0.73848	1	15	660	830	31861	6	BraA01001112,BraA02001855,Novel00906,BraA09004647,BraA06000079,BraA01001186	9	evm.TU.BraA09000655,evm.TU.BraA10000021,evm.TU.BraA05000166,evm.TU.BraA08001599,evm.TU.BraA06003974,evm.TU.BraA09001562,evm.TU.BraA06002697,evm.TU.BraA09006369,evm.TU.BraA07002730
GO:0003333	amino acid transmembrane transport	biological_process	0.73863	1	1	660	66	31861	0		1	Novel00219
GO:1903825	organic acid transmembrane transport	biological_process	0.73863	1	1	660	66	31861	0		1	Novel00219
GO:0051129	negative regulation of cellular component organization	biological_process	0.74028	1	1	660	64	31861	1	BraA01001186	0
GO:0046907	intracellular transport	biological_process	0.74028	1	21	660	1149	31861	7	BraA06001371,BraA06002305,BraA01001186,Novel01581,BraA09003713,BraA10000179,BraA05000516	14	evm.TU.BraA08003649,evm.TU.BraA02003898,evm.TU.BraA10003022,evm.TU.BraA07002730,evm.TU.BraA04000261,evm.TU.BraA05000758,evm.TU.BraA02002914,evm.TU.BraA06002804,evm.TU.BraA06003555,evm.TU.BraA03004592,evm.TU.BraA05002077,evm.TU.BraA03000781,evm.TU.BraA07000838,evm.TU.BraA03003893
GO:1901659	glycosyl compound biosynthetic process	biological_process	0.74049	1	3	660	182	31861	0		3	evm.TU.BraA03005659,Novel00688,evm.TU.BraA01003151
GO:0007005	mitochondrion organization	biological_process	0.74125	1	2	660	126	31861	0		2	evm.TU.BraA03003029,evm.TU.BraA06002697
GO:0044237	cellular metabolic process	biological_process	0.74126	1	242	660	12081	31861	58	BraA07002539,BraA06003758,Novel00424,BraA05001887,BraA02001855,Novel01269,BraA06002062,BraA09003713,BraA09006982,BraA06002629,BraA06004166,BraA07004118,BraA09006056,Novel00046,BraA03006397,BraA08000546,BraA09004647,BraA02002468,BraA08000493,BraA01001536,BraA04002340,BraA07001141,BraA02003116,BraA10002831,BraA03001787,BraA07002708,BraA02002416,BraA01000396,BraA03005485,BraA05003347,BraA04000237,Br…	184	evm.TU.BraA09006894,evm.TU.BraA06001024,Novel01493,evm.TU.BraA08001775,evm.TU.BraA10000505,evm.TU.BraA07001159,evm.TU.BraA03003914,evm.TU.BraA03004864,Novel00684,evm.TU.BraA07000731,evm.TU.BraA01004266,evm.TU.BraA01000178,evm.TU.BraA06003109,evm.TU.BraA06002492,evm.TU.BraA05002977,evm.TU.BraA10000503,evm.TU.BraA02003107,evm.TU.BraA03005123,evm.TU.BraA09000851,Novel00325,evm.TU.BraA03000960,Novel0…
GO:0016032	viral process	biological_process	0.74168	1	11	660	624	31861	2	Novel01089,BraA01001778	9	evm.TU.BraA07001184,evm.TU.BraA02002174,evm.TU.BraA05004544,evm.TU.BraA09000421,evm.TU.BraA03006129,evm.TU.BraA04001676,Novel00214,evm.TU.BraA06003338,Novel00848
GO:0015994	chlorophyll metabolic process	biological_process	0.74194	1	1	660	66	31861	1	BraA08000493	0
GO:0098772	molecular function regulator	molecular_function	0.74195	1	14	660	770	31861	1	BraA01001112	13	evm.TU.BraA05001189,Novel01138,evm.TU.BraA05003771,evm.TU.BraA03005170,evm.TU.BraA01004327,evm.TU.BraA03003893,evm.TU.BraA02002001,evm.TU.BraA07001256,evm.TU.BraA04002394,evm.TU.BraA06002998,evm.TU.BraA09006484,evm.TU.BraA09005757,Novel00728
GO:0044424	intracellular part	cellular_component	0.74315	1	131	660	6567	31861	23	BraA06004166,BraA09006982,BraA09003713,BraA02001855,BraA03005585,Novel00424,BraA04000237,BraA03001787,BraA05003347,BraA01000396,BraA02002416,BraA07002708,BraA08000546,BraA02002468,BraA05000516,BraA08000286,BraA06002305,BraA03004429,Novel00906,BraA09006058,BraA09000681,BraA04002227,BraA07001467	108	evm.TU.BraA03000162,evm.TU.BraA09000785,Novel01577,evm.TU.BraA05000673,evm.TU.BraA05000243,evm.TU.BraA10002413,evm.TU.BraA07002072,Novel00949,evm.TU.BraA03005123,evm.TU.BraA03000960,evm.TU.BraA05003158,evm.TU.BraA06001139,evm.TU.BraA05003173,evm.TU.BraA05003609,evm.TU.BraA07000731,evm.TU.BraA02003107,evm.TU.BraA05000904,evm.TU.BraA06003555,evm.TU.BraA07000485,evm.TU.BraA08001775,Novel00285,Novel0…
GO:0022607	cellular component assembly	biological_process	0.74318	1	16	660	879	31861	3	BraA01001112,BraA01001186,BraA06000079	13	evm.TU.BraA10000021,evm.TU.BraA08001599,evm.TU.BraA03004669,evm.TU.BraA07002072,evm.TU.BraA06002697,evm.TU.BraA06003338,Novel00848,evm.TU.BraA07002730,evm.TU.BraA09000655,evm.TU.BraA05000166,evm.TU.BraA06000631,evm.TU.BraA09001562,evm.TU.BraA09006369
GO:0031975	envelope	cellular_component	0.74636	1	8	660	456	31861	1	BraA01001186	7	Novel00688,evm.TU.BraA01003151,evm.TU.BraA04000261,evm.TU.BraA02003898,evm.TU.BraA03003029,evm.TU.BraA03005659,evm.TU.BraA10001301
GO:0019201	nucleotide kinase activity	molecular_function	0.74658	1	1	660	67	31861	0		1	evm.TU.BraA09003925
GO:0033014	tetrapyrrole biosynthetic process	biological_process	0.74706	1	3	660	190	31861	0		3	evm.TU.BraA06004501,evm.TU.BraA10000209,evm.TU.BraA05004142
GO:0015144	carbohydrate transmembrane transporter activity	molecular_function	0.74746	1	1	660	65	31861	0		1	evm.TU.BraA07002440
GO:1901476	carbohydrate transporter activity	molecular_function	0.74746	1	1	660	65	31861	0		1	evm.TU.BraA07002440
GO:0003779	actin binding	molecular_function	0.74788	1	4	660	244	31861	0		4	evm.TU.BraA09006588,evm.TU.BraA08001955,evm.TU.BraA02003548,evm.TU.BraA07002072
GO:0016627	oxidoreductase activity, acting on the CH-CH group of donors	molecular_function	0.74915	1	3	660	192	31861	0		3	evm.TU.BraA05004142,evm.TU.BraA05001589,evm.TU.BraA10000209
GO:0044281	small molecule metabolic process	biological_process	0.7512	1	31	660	1680	31861	6	BraA09006056,Novel00424,BraA07004190,BraA01000396,BraA03006397,BraA02002416	25	evm.TU.BraA05004632,evm.TU.BraA09005776,evm.TU.BraA01004510,evm.TU.BraA02004248,Novel00688,evm.TU.BraA07003813,evm.TU.BraA09005542,evm.TU.BraA01003151,evm.TU.BraA09000851,Novel01685,evm.TU.BraA01001187,evm.TU.BraA02001642,evm.TU.BraA01001223,evm.TU.BraA05002977,evm.TU.BraA01000016,evm.TU.BraA03005659,evm.TU.BraA10000966,evm.TU.BraA06004501,evm.TU.BraA03005660,evm.TU.BraA07000731,evm.TU.BraA050003…
GO:0098656	anion transmembrane transport	biological_process	0.75384	1	1	660	69	31861	0		1	Novel00219
GO:0033013	tetrapyrrole metabolic process	biological_process	0.7547	1	4	660	251	31861	1	BraA08000493	3	evm.TU.BraA06004501,evm.TU.BraA10000209,evm.TU.BraA05004142
GO:0030234	enzyme regulator activity	molecular_function	0.75545	1	11	660	622	31861	1	BraA01001112	10	evm.TU.BraA03003893,Novel01138,evm.TU.BraA01004327,evm.TU.BraA03005170,evm.TU.BraA02002001,evm.TU.BraA07001256,evm.TU.BraA04002394,Novel00728,evm.TU.BraA06002998,evm.TU.BraA09006484
GO:0045017	glycerolipid biosynthetic process	biological_process	0.75685	1	1	660	69	31861	0		1	evm.TU.BraA06001295
GO:0043436	oxoacid metabolic process	biological_process	0.75765	1	19	660	1069	31861	4	BraA03006397,BraA01000396,BraA02002416,BraA09006056	15	evm.TU.BraA10000966,evm.TU.BraA02001642,evm.TU.BraA01001223,evm.TU.BraA07001814,Novel00242,evm.TU.BraA03001111,evm.TU.BraA05000399,evm.TU.BraA01004510,evm.TU.BraA09005776,evm.TU.BraA05004632,evm.TU.BraA01001187,evm.TU.BraA09000851,Novel01685,evm.TU.BraA09005542,evm.TU.BraA01003151
GO:1901361	organic cyclic compound catabolic process	biological_process	0.75799	1	2	660	134	31861	1	BraA08000493	1	evm.TU.BraA10000966
GO:0016485	protein processing	biological_process	0.75877	1	1	660	68	31861	0		1	evm.TU.BraA09000999
GO:0051604	protein maturation	biological_process	0.75877	1	1	660	68	31861	0		1	evm.TU.BraA09000999
GO:0016042	lipid catabolic process	biological_process	0.75966	1	1	660	68	31861	0		1	evm.TU.BraA06002804
GO:0051128	regulation of cellular component organization	biological_process	0.75977	1	3	660	192	31861	1	BraA01001186	2	evm.TU.BraA08003649,evm.TU.BraA06002255
GO:0008289	lipid binding	molecular_function	0.76	1	5	660	309	31861	1	BraA04002227	4	evm.TU.BraA06000306,evm.TU.BraA05003012,evm.TU.BraA01002774,evm.TU.BraA10002417
GO:0045893	positive regulation of transcription, DNA-templated	biological_process	0.76013	1	1	660	69	31861	1	BraA09003713	0
GO:0045935	positive regulation of nucleobase-containing compound metabolic process	biological_process	0.76013	1	1	660	69	31861	1	BraA09003713	0
GO:0051254	positive regulation of RNA metabolic process	biological_process	0.76013	1	1	660	69	31861	1	BraA09003713	0
GO:1902680	positive regulation of RNA biosynthetic process	biological_process	0.76013	1	1	660	69	31861	1	BraA09003713	0
GO:1903508	positive regulation of nucleic acid-templated transcription	biological_process	0.76013	1	1	660	69	31861	1	BraA09003713	0
GO:0009521	photosystem	cellular_component	0.76074	1	3	660	188	31861	0		3	evm.TU.BraA04001676,evm.TU.BraA03002968,evm.TU.BraA10001534
GO:0006082	organic acid metabolic process	biological_process	0.76178	1	19	660	1072	31861	4	BraA02002416,BraA03006397,BraA01000396,BraA09006056	15	evm.TU.BraA10000966,evm.TU.BraA01001223,evm.TU.BraA02001642,evm.TU.BraA03001111,evm.TU.BraA07001814,Novel00242,evm.TU.BraA05000399,evm.TU.BraA01004510,evm.TU.BraA09005776,evm.TU.BraA05004632,evm.TU.BraA01001187,Novel01685,evm.TU.BraA09000851,evm.TU.BraA01003151,evm.TU.BraA09005542
GO:0033043	regulation of organelle organization	biological_process	0.76238	1	2	660	133	31861	1	BraA01001186	1	evm.TU.BraA06002255
GO:0010035	response to inorganic substance	biological_process	0.76318	1	1	660	67	31861	0		1	evm.TU.BraA06000320
GO:0098798	mitochondrial protein complex	cellular_component	0.76405	1	3	660	189	31861	0		3	Novel00688,evm.TU.BraA01003151,evm.TU.BraA03005659
GO:0043093	FtsZ-dependent cytokinesis	biological_process	0.76498	1	2	660	131	31861	0		2	evm.TU.BraA07002072,evm.TU.BraA06000631
GO:0008324	cation transmembrane transporter activity	molecular_function	0.76519	1	20	660	1101	31861	5	BraA08000286,Novel01089,BraA07000517,BraA06004166,BraA03004429	15	evm.TU.BraA05003026,evm.TU.BraA08001330,evm.TU.BraA05001768,evm.TU.BraA10000021,Novel00688,evm.TU.BraA07002072,evm.TU.BraA05000978,evm.TU.BraA03005659,evm.TU.BraA09005877,evm.TU.BraA08000869,evm.TU.BraA04000539,evm.TU.BraA03001300,evm.TU.BraA05001589,evm.TU.BraA01004266,Novel01155
GO:0019058	viral life cycle	biological_process	0.76652	1	6	660	366	31861	2	BraA01001778,Novel01089	4	Novel00848,evm.TU.BraA06003338,evm.TU.BraA03006129,evm.TU.BraA07001184
GO:0009991	response to extracellular stimulus	biological_process	0.76773	1	1	660	68	31861	0		1	evm.TU.BraA06002292
GO:0031668	cellular response to extracellular stimulus	biological_process	0.76773	1	1	660	68	31861	0		1	evm.TU.BraA06002292
GO:0071496	cellular response to external stimulus	biological_process	0.76773	1	1	660	68	31861	0		1	evm.TU.BraA06002292
GO:0008757	S-adenosylmethionine-dependent methyltransferase activity	molecular_function	0.76775	1	3	660	196	31861	2	BraA07001467,BraA07002708	1	evm.TU.BraA09005947
GO:0072511	divalent inorganic cation transport	biological_process	0.76879	1	3	660	195	31861	1	BraA09000681	2	Novel01138,evm.TU.BraA05000978
GO:0019012	virion	cellular_component	0.76928	1	12	660	692	31861	3	BraA05003203,BraA01000351,BraA06002305	9	evm.TU.BraA07002072,Novel01493,evm.TU.BraA01002024,Novel00325,Novel00512,evm.TU.BraA03006129,evm.TU.BraA05000166,evm.TU.BraA06002480,evm.TU.BraA06002492
GO:0031967	organelle envelope	cellular_component	0.77003	1	7	660	413	31861	0		7	evm.TU.BraA03003029,evm.TU.BraA02003898,evm.TU.BraA03005659,evm.TU.BraA01003151,evm.TU.BraA04000261,evm.TU.BraA10001301,Novel00688
GO:0043414	macromolecule methylation	biological_process	0.77018	1	3	660	198	31861	2	BraA07002708,BraA07002539	1	evm.TU.BraA07002569
GO:0000278	mitotic cell cycle	biological_process	0.77026	1	4	660	251	31861	0		4	evm.TU.BraA06000631,evm.TU.BraA06002255,evm.TU.BraA05000295,evm.TU.BraA07002072
GO:1903047	mitotic cell cycle process	biological_process	0.77026	1	4	660	251	31861	0		4	evm.TU.BraA05000295,evm.TU.BraA07002072,evm.TU.BraA06002255,evm.TU.BraA06000631
GO:0043226	organelle	cellular_component	0.77049	1	105	660	5331	31861	18	BraA08000286,BraA09003713,BraA06004166,BraA09006058,BraA03005585,Novel00906,Novel00424,BraA02001855,BraA03004429,BraA09000681,BraA09000841,BraA04000237,BraA05003347,BraA01000396,BraA03001787,BraA04002227,BraA02002468,BraA08000546	87	evm.TU.BraA05003158,evm.TU.BraA06001139,evm.TU.BraA04001328,evm.TU.BraA05003609,evm.TU.BraA05003173,evm.TU.BraA09003796,Novel00949,evm.TU.BraA05003182,evm.TU.BraA03001877,evm.TU.BraA02000823,evm.TU.BraA01003151,evm.TU.BraA03000960,Novel01563,evm.TU.BraA05000673,evm.TU.BraA05000243,evm.TU.BraA03006416,evm.TU.BraA02002999,evm.TU.BraA10002413,evm.TU.BraA07001256,evm.TU.BraA09006369,evm.TU.BraA070027…
GO:0016645	oxidoreductase activity, acting on the CH-NH group of donors	molecular_function	0.77088	1	1	660	72	31861	1	BraA05003347	0
GO:0044448	cell cortex part	cellular_component	0.77094	1	2	660	137	31861	0		2	evm.TU.BraA06002299,evm.TU.BraA07002072
GO:0051276	chromosome organization	biological_process	0.77144	1	8	660	479	31861	3	BraA06000079,Novel01581,Novel00906	5	Novel01352,evm.TU.BraA09001562,Novel01351,evm.TU.BraA08000965,evm.TU.BraA06002255
GO:0032505	reproduction of a single-celled organism	biological_process	0.77178	1	2	660	133	31861	0		2	evm.TU.BraA06000631,evm.TU.BraA07002072
GO:0005856	cytoskeleton	cellular_component	0.77186	1	7	660	425	31861	0		7	evm.TU.BraA07000055,evm.TU.BraA02000415,evm.TU.BraA09006369,evm.TU.BraA05000166,evm.TU.BraA05000295,evm.TU.BraA01001163,evm.TU.BraA09006294
GO:0010605	negative regulation of macromolecule metabolic process	biological_process	0.77249	1	2	660	135	31861	0		2	evm.TU.BraA01000535,evm.TU.BraA02002540
GO:0045182	translation regulator activity	molecular_function	0.77312	1	1	660	74	31861	0		1	Novel01577
GO:0045263	proton-transporting ATP synthase complex, coupling factor F(o)	cellular_component	0.7732	1	1	660	68	31861	0		1	evm.TU.BraA03005659
GO:0006810	transport	biological_process	0.77336	1	87	660	4536	31861	16	BraA07002044,BraA04000397,BraA01001186,BraA09000681,BraA01001778,BraA10000179,BraA06002305,BraA06001371,Novel01581,BraA09006587,BraA09003713,BraA03001557,BraA07000517,BraA05000516,BraA04001299,BraA09001050	71	evm.TU.BraA08001599,evm.TU.BraA07002440,evm.TU.BraA03001375,evm.TU.BraA10003022,evm.TU.BraA05001768,evm.TU.BraA05003026,evm.TU.BraA02004014,evm.TU.BraA05000256,evm.TU.BraA03004592,evm.TU.BraA02002914,evm.TU.BraA06002804,evm.TU.BraA03003131,evm.TU.BraA07003425,Novel00800,evm.TU.BraA05001189,evm.TU.BraA09005771,evm.TU.BraA10000021,evm.TU.BraA08003649,evm.TU.BraA07002812,evm.TU.BraA09003925,evm.TU.B…
GO:0044765	single-organism transport	biological_process	0.77392	1	62	660	3279	31861	10	BraA09001050,BraA04001299,BraA05000516,BraA07000517,BraA03001557,BraA09000681,BraA01001186,BraA04000397,Novel01581,BraA07002044	52	Novel00219,evm.TU.BraA01004266,evm.TU.BraA01001215,evm.TU.BraA03000781,evm.TU.BraA08000280,evm.TU.BraA05002077,evm.TU.BraA09006220,Novel01155,evm.TU.BraA02000160,evm.TU.BraA02002459,evm.TU.BraA01002774,evm.TU.BraA03005659,evm.TU.BraA02004364,Novel00688,evm.TU.BraA07003813,evm.TU.BraA06002299,evm.TU.BraA06002248,evm.TU.BraA10001301,evm.TU.BraA08001330,evm.TU.BraA09000675,evm.TU.BraA09003925,evm.TU…
GO:0006979	response to oxidative stress	biological_process	0.77449	1	3	660	196	31861	0		3	evm.TU.BraA03002116,evm.TU.BraA03006011,evm.TU.BraA10002595
GO:0008237	metallopeptidase activity	molecular_function	0.77469	1	2	660	139	31861	2	BraA07003359,Novel00120	0
GO:0009058	biosynthetic process	biological_process	0.77472	1	141	660	7155	31861	36	BraA08000286,Novel00604,BraA09001136,BraA02002018,BraA09006058,BraA03004615,Novel00906,BraA05003024,BraA08002509,BraA06000079,BraA04001435,BraA08001335,BraA08001009,BraA04002227,BraA09003713,BraA06004166,BraA07004118,Novel00424,BraA06003758,Novel01269,BraA10002831,BraA02003116,BraA04002340,BraA01001536,BraA04000237,BraA03001787,BraA07002708,BraA01000396,BraA02002416,BraA03005485,BraA05003347,BraA…	105	evm.TU.BraA10002386,evm.TU.BraA05004632,evm.TU.BraA04001328,evm.TU.BraA07000730,evm.TU.BraA06003338,evm.TU.BraA06002546,evm.TU.BraA01003151,evm.TU.BraA03001877,evm.TU.BraA03006416,evm.TU.BraA02002999,evm.TU.BraA01001223,evm.TU.BraA01000095,evm.TU.BraA07002733,evm.TU.BraA03001111,evm.TU.BraA10001432,evm.TU.BraA02004368,evm.TU.BraA05003251,evm.TU.BraA02002540,evm.TU.BraA09004075,Novel01685,evm.TU.B…
GO:0043566	structure-specific DNA binding	molecular_function	0.77489	1	2	660	138	31861	0		2	evm.TU.BraA03003337,evm.TU.BraA09005771
GO:0010876	lipid localization	biological_process	0.77561	1	2	660	134	31861	0		2	evm.TU.BraA01002774,evm.TU.BraA06000306
GO:0005789	endoplasmic reticulum membrane	cellular_component	0.77742	1	3	660	195	31861	1	BraA09000681	2	evm.TU.BraA05004166,evm.TU.BraA07000292
GO:0072524	pyridine-containing compound metabolic process	biological_process	0.78284	1	2	660	141	31861	0		2	evm.TU.BraA09000851,evm.TU.BraA02001642
GO:0019439	aromatic compound catabolic process	biological_process	0.78309	1	2	660	141	31861	1	BraA08000493	1	evm.TU.BraA10000966
GO:0004616	phosphogluconate dehydrogenase (decarboxylating) activity	molecular_function	0.78378	1	1	660	75	31861	0		1	evm.TU.BraA01004510
GO:0051234	establishment of localization	biological_process	0.78633	1	87	660	4555	31861	16	BraA09001050,BraA04001299,BraA06001371,BraA06002305,BraA09003713,BraA09006587,Novel01581,BraA07000517,BraA03001557,BraA05000516,BraA10000179,BraA07002044,BraA09000681,BraA01001186,BraA04000397,BraA01001778	71	evm.TU.BraA10001301,evm.TU.BraA10001989,evm.TU.BraA02003898,evm.TU.BraA06001816,Novel00688,evm.TU.BraA02002459,Novel00481,evm.TU.BraA03005659,evm.TU.BraA09005757,evm.TU.BraA06003555,evm.TU.BraA01004266,evm.TU.BraA09006220,evm.TU.BraA02000160,evm.TU.BraA06002364,evm.TU.BraA02003147,evm.TU.BraA01003905,evm.TU.BraA09004773,evm.TU.BraA01003041,Novel01138,evm.TU.BraA04002664,evm.TU.BraA05000978,evm.TU…
GO:0006397	mRNA processing	biological_process	0.78713	1	4	660	260	31861	2	BraA02001855,BraA08000546	2	evm.TU.BraA06000631,evm.TU.BraA02000160
GO:0032991	macromolecular complex	cellular_component	0.78755	1	75	660	3871	31861	12	BraA08000286,BraA06002305,BraA05000516,BraA03005585,Novel00906,Novel00424,BraA09006058,BraA01001112,BraA02001855,BraA04000237,BraA03001787,BraA08000546	63	evm.TU.BraA07002072,evm.TU.BraA01004100,evm.TU.BraA03000960,evm.TU.BraA01003151,evm.TU.BraA10002386,evm.TU.BraA04001328,evm.TU.BraA05003609,evm.TU.BraA09006369,evm.TU.BraA07002733,evm.TU.BraA10000728,evm.TU.BraA09000785,evm.TU.BraA07000838,evm.TU.BraA03001300,evm.TU.BraA03006416,evm.TU.BraA09005877,Novel01577,evm.TU.BraA04002660,evm.TU.BraA10002413,evm.TU.BraA08001775,evm.TU.BraA03003870,Novel006…
GO:0005740	mitochondrial envelope	cellular_component	0.78814	1	6	660	366	31861	0		6	evm.TU.BraA01003151,evm.TU.BraA04000261,Novel00688,evm.TU.BraA10001301,evm.TU.BraA03005659,evm.TU.BraA03003029
GO:0042175	nuclear outer membrane-endoplasmic reticulum membrane network	cellular_component	0.78831	1	3	660	199	31861	1	BraA09000681	2	evm.TU.BraA07000292,evm.TU.BraA05004166
GO:0000776	kinetochore	cellular_component	0.78904	1	2	660	140	31861	0		2	evm.TU.BraA09001562,evm.TU.BraA05000295
GO:0016620	oxidoreductase activity, acting on the aldehyde or oxo group of donors, NAD or NADP as acceptor	molecular_function	0.78913	1	1	660	75	31861	0		1	evm.TU.BraA05003251
GO:0044085	cellular component biogenesis	biological_process	0.79017	1	20	660	1123	31861	6	BraA06000079,BraA01001186,BraA01001112,BraA07001467,BraA07002708,Novel01269	14	evm.TU.BraA06003338,Novel00848,evm.TU.BraA07002730,evm.TU.BraA07002072,evm.TU.BraA06002697,evm.TU.BraA03004669,evm.TU.BraA07004110,evm.TU.BraA10000021,evm.TU.BraA08001599,evm.TU.BraA09006369,evm.TU.BraA09001562,evm.TU.BraA06000631,evm.TU.BraA05000166,evm.TU.BraA09000655
GO:0043229	intracellular organelle	cellular_component	0.79216	1	103	660	5267	31861	17	BraA02001855,BraA03004429,BraA03005585,Novel00906,Novel00424,BraA09006058,BraA06004166,BraA09003713,BraA08000286,BraA08000546,BraA02002468,BraA04002227,BraA04000237,BraA01000396,BraA05003347,BraA03001787,BraA09000681	86	evm.TU.BraA02000160,evm.TU.BraA03000770,evm.TU.BraA05000399,evm.TU.BraA06000631,evm.TU.BraA07000485,evm.TU.BraA06003555,evm.TU.BraA05000904,evm.TU.BraA02003107,evm.TU.BraA03005659,evm.TU.BraA03004419,evm.TU.BraA03003870,Novel00688,evm.TU.BraA09006294,Novel00285,evm.TU.BraA06004205,evm.TU.BraA06001295,evm.TU.BraA06002255,Novel00684,evm.TU.BraA02003898,evm.TU.BraA02004368,evm.TU.BraA09004075,evm.TU…
GO:0051716	cellular response to stimulus	biological_process	0.79216	1	41	660	2219	31861	6	BraA06004166,Novel01581,BraA08003658,BraA10002497,BraA01001112,BraA04002227	35	evm.TU.BraA01004282,evm.TU.BraA03001131,evm.TU.BraA08001907,evm.TU.BraA05000673,evm.TU.BraA06002292,evm.TU.BraA03000162,evm.TU.BraA01000095,evm.TU.BraA04000638,evm.TU.BraA02002338,evm.TU.BraA02003534,evm.TU.BraA09005771,Novel00553,evm.TU.BraA03006292,evm.TU.BraA07000055,Novel00504,Novel01352,evm.TU.BraA05000978,Novel01446,evm.TU.BraA01003603,evm.TU.BraA06004501,evm.TU.BraA05000166,evm.TU.BraA0300…
GO:0005623	cell	cellular_component	0.79241	1	146	660	7388	31861	29	BraA09003722,BraA04000237,BraA03001787,BraA05003347,BraA01000396,BraA02002416,BraA07002708,BraA08000546,BraA02002468,BraA09006982,BraA09003713,BraA06004166,BraA03005585,Novel00424,BraA04001301,Novel00003,BraA02001855,Novel01269,BraA01001186,BraA09000681,BraA09000841,BraA04002227,BraA07001467,BraA08000286,BraA06002305,BraA05000516,Novel00906,BraA09006058,BraA03004429	117	evm.TU.BraA05000295,evm.TU.BraA01000355,evm.TU.BraA10002334,evm.TU.BraA05003485,evm.TU.BraA08000869,evm.TU.BraA02000827,evm.TU.BraA06004937,evm.TU.BraA02002914,evm.TU.BraA04002394,evm.TU.BraA06002299,evm.TU.BraA01001187,Novel00680,evm.TU.BraA05000758,evm.TU.BraA09005542,evm.TU.BraA01001476,evm.TU.BraA05002077,evm.TU.BraA03005660,evm.TU.BraA04000625,evm.TU.BraA01001163,evm.TU.BraA10001534,evm.TU.B…
GO:0044464	cell part	cellular_component	0.79241	1	146	660	7388	31861	29	BraA06002305,BraA08000286,BraA05000516,Novel00906,BraA09006058,BraA03004429,BraA09000681,BraA01001186,BraA09000841,BraA04002227,BraA07001467,BraA09003713,BraA09006982,BraA06004166,Novel00424,BraA03005585,Novel00003,BraA04001301,BraA02001855,Novel01269,BraA09003722,BraA03001787,BraA07002708,BraA01000396,BraA02002416,BraA05003347,BraA04000237,BraA08000546,BraA02002468	117	Novel01563,evm.TU.BraA01003151,evm.TU.BraA03001877,evm.TU.BraA02000823,evm.TU.BraA05003182,evm.TU.BraA09003796,evm.TU.BraA04001328,evm.TU.BraA10002386,evm.TU.BraA06003576,evm.TU.BraA09006484,evm.TU.BraA07000838,evm.TU.BraA09006588,evm.TU.BraA07002733,evm.TU.BraA03001111,evm.TU.BraA09006369,evm.TU.BraA07001256,evm.TU.BraA02002999,evm.TU.BraA04002660,evm.TU.BraA05004544,evm.TU.BraA03006416,evm.TU.B…
GO:0016151	nickel cation binding	molecular_function	0.79245	1	1	660	74	31861	0		1	Novel00949
GO:0006733	oxidoreduction coenzyme metabolic process	biological_process	0.79365	1	2	660	144	31861	0		2	evm.TU.BraA09000851,evm.TU.BraA02001642
GO:0003924	GTPase activity	molecular_function	0.79487	1	9	660	554	31861	0		9	evm.TU.BraA05001768,evm.TU.BraA09003925,evm.TU.BraA03006292,Novel01072,evm.TU.BraA03003869,evm.TU.BraA02002337,evm.TU.BraA05000978,evm.TU.BraA07002733,Novel01352
GO:0010340	carboxyl-O-methyltransferase activity	molecular_function	0.79584	1	1	660	77	31861	1	BraA07002708	0
GO:0051998	protein carboxyl O-methyltransferase activity	molecular_function	0.79584	1	1	660	77	31861	1	BraA07002708	0
GO:0006996	organelle organization	biological_process	0.79585	1	22	660	1240	31861	4	BraA06000079,BraA01001186,Novel01581,Novel00906	18	evm.TU.BraA08000965,evm.TU.BraA06002255,evm.TU.BraA08001955,Novel01563,Novel00285,Novel00680,evm.TU.BraA02003548,evm.TU.BraA06002697,evm.TU.BraA05000295,Novel01352,evm.TU.BraA03000163,Novel01351,evm.TU.BraA03003029,evm.TU.BraA09006588,evm.TU.BraA02000548,Novel00214,evm.TU.BraA09006369,evm.TU.BraA09001562
GO:0000917	barrier septum assembly	biological_process	0.79607	1	2	660	140	31861	0		2	evm.TU.BraA07002072,evm.TU.BraA06000631
GO:0032506	cytokinetic process	biological_process	0.79607	1	2	660	140	31861	0		2	evm.TU.BraA07002072,evm.TU.BraA06000631
GO:0090529	cell septum assembly	biological_process	0.79607	1	2	660	140	31861	0		2	evm.TU.BraA07002072,evm.TU.BraA06000631
GO:1902410	mitotic cytokinetic process	biological_process	0.79607	1	2	660	140	31861	0		2	evm.TU.BraA06000631,evm.TU.BraA07002072
GO:0030029	actin filament-based process	biological_process	0.79634	1	1	660	76	31861	1	BraA01001186	0
GO:0030036	actin cytoskeleton organization	biological_process	0.79634	1	1	660	76	31861	1	BraA01001186	0
GO:0016579	protein deubiquitination	biological_process	0.79673	1	1	660	79	31861	0		1	evm.TU.BraA03003893
GO:0070646	protein modification by small protein removal	biological_process	0.79673	1	1	660	79	31861	0		1	evm.TU.BraA03003893
GO:0008170	N-methyltransferase activity	molecular_function	0.79723	1	1	660	78	31861	1	BraA07002708	0
GO:0009891	positive regulation of biosynthetic process	biological_process	0.79872	1	1	660	77	31861	1	BraA09003713	0
GO:0010557	positive regulation of macromolecule biosynthetic process	biological_process	0.79872	1	1	660	77	31861	1	BraA09003713	0
GO:0031328	positive regulation of cellular biosynthetic process	biological_process	0.79872	1	1	660	77	31861	1	BraA09003713	0
GO:0051173	positive regulation of nitrogen compound metabolic process	biological_process	0.79872	1	1	660	77	31861	1	BraA09003713	0
GO:0000281	mitotic cytokinesis	biological_process	0.7991	1	2	660	141	31861	0		2	evm.TU.BraA06000631,evm.TU.BraA07002072
GO:0061640	cytoskeleton-dependent cytokinesis	biological_process	0.7991	1	2	660	141	31861	0		2	evm.TU.BraA06000631,evm.TU.BraA07002072
GO:0005938	cell cortex	cellular_component	0.79953	1	2	660	146	31861	0		2	evm.TU.BraA06002299,evm.TU.BraA07002072
GO:0033365	protein localization to organelle	biological_process	0.80054	1	4	660	266	31861	2	Novel01581,BraA05000516	2	evm.TU.BraA10003022,evm.TU.BraA05002077
GO:0004888	transmembrane signaling receptor activity	molecular_function	0.80071	1	2	660	146	31861	1	BraA04000339	1	evm.TU.BraA04000638
GO:0006865	amino acid transport	biological_process	0.80152	1	1	660	79	31861	0		1	Novel00219
GO:0051186	cofactor metabolic process	biological_process	0.80198	1	8	660	501	31861	2	BraA08000493,BraA01000396	6	evm.TU.BraA05004142,evm.TU.BraA09000851,evm.TU.BraA07001814,evm.TU.BraA05000978,evm.TU.BraA02001642,evm.TU.BraA10000209
GO:0030117	membrane coat	cellular_component	0.80346	1	3	660	213	31861	1	BraA06002305	2	evm.TU.BraA05000758,evm.TU.BraA07000838
GO:0048475	coated membrane	cellular_component	0.80346	1	3	660	213	31861	1	BraA06002305	2	evm.TU.BraA07000838,evm.TU.BraA05000758
GO:0044257	cellular protein catabolic process	biological_process	0.80492	1	4	660	264	31861	0		4	evm.TU.BraA06002255,evm.TU.BraA01000336,evm.TU.BraA02002612,evm.TU.BraA02001597
GO:0051603	proteolysis involved in cellular protein catabolic process	biological_process	0.80492	1	4	660	264	31861	0		4	evm.TU.BraA06002255,evm.TU.BraA01000336,evm.TU.BraA02002612,evm.TU.BraA02001597
GO:0016758	transferase activity, transferring hexosyl groups	molecular_function	0.80567	1	8	660	508	31861	0		8	evm.TU.BraA05004601,evm.TU.BraA06003357,evm.TU.BraA03003171,evm.TU.BraA10002334,evm.TU.BraA05000997,evm.TU.BraA01004266,evm.TU.BraA03005170,evm.TU.BraA03001111
GO:0051649	establishment of localization in cell	biological_process	0.80625	1	23	660	1309	31861	7	BraA09003713,Novel01581,BraA01001186,BraA06002305,BraA06001371,BraA05000516,BraA10000179	16	evm.TU.BraA05000758,evm.TU.BraA04000261,evm.TU.BraA07002072,evm.TU.BraA06002299,evm.TU.BraA07002730,evm.TU.BraA10003022,evm.TU.BraA08003649,evm.TU.BraA02003898,evm.TU.BraA05002077,evm.TU.BraA07000838,evm.TU.BraA03000781,evm.TU.BraA03003893,evm.TU.BraA03004592,evm.TU.BraA06003555,evm.TU.BraA02002914,evm.TU.BraA06002804
GO:1902578	single-organism localization	biological_process	0.80705	1	62	660	3323	31861	10	BraA09001050,BraA04001299,BraA07002044,BraA09000681,BraA04000397,Novel01581,BraA01001186,BraA07000517,BraA03001557,BraA05000516	52	evm.TU.BraA06000306,evm.TU.BraA07002812,evm.TU.BraA09003925,evm.TU.BraA10001989,evm.TU.BraA10001301,evm.TU.BraA08001330,evm.TU.BraA09000675,evm.TU.BraA06001816,evm.TU.BraA10000021,evm.TU.BraA08003649,evm.TU.BraA02003898,Novel00688,evm.TU.BraA07003813,evm.TU.BraA06002299,evm.TU.BraA06002248,evm.TU.BraA02002459,evm.TU.BraA03005659,evm.TU.BraA02004364,evm.TU.BraA01002774,evm.TU.BraA05002077,evm.TU.B…
GO:0046873	metal ion transmembrane transporter activity	molecular_function	0.80708	1	9	660	551	31861	1	BraA06004166	8	evm.TU.BraA07002072,Novel01155,evm.TU.BraA05000978,evm.TU.BraA04000539,evm.TU.BraA08000869,evm.TU.BraA01004266,evm.TU.BraA05001768,evm.TU.BraA08001330
GO:0005783	endoplasmic reticulum	cellular_component	0.80727	1	5	660	323	31861	1	BraA09000681	4	evm.TU.BraA05000238,evm.TU.BraA06003555,evm.TU.BraA05004166,evm.TU.BraA07000292
GO:0051259	protein oligomerization	biological_process	0.80893	1	1	660	79	31861	0		1	evm.TU.BraA10000021
GO:0008134	transcription factor binding	molecular_function	0.8092	1	4	660	275	31861	2	BraA01001112,BraA01000396	2	evm.TU.BraA05004166,evm.TU.BraA08000954
GO:0005739	mitochondrion	cellular_component	0.81074	1	9	660	544	31861	0		9	evm.TU.BraA01003151,evm.TU.BraA04000261,Novel00688,evm.TU.BraA10001301,evm.TU.BraA03003029,Novel00684,evm.TU.BraA08001599,evm.TU.BraA09000999,evm.TU.BraA03005659
GO:0019954	asexual reproduction	biological_process	0.81084	1	2	660	145	31861	0		2	evm.TU.BraA07002072,evm.TU.BraA06000631
GO:0044432	endoplasmic reticulum part	cellular_component	0.81191	1	3	660	208	31861	1	BraA09000681	2	evm.TU.BraA05004166,evm.TU.BraA07000292
GO:0098805	whole membrane	cellular_component	0.81467	1	5	660	331	31861	0		5	evm.TU.BraA10001301,evm.TU.BraA04000261,evm.TU.BraA07000838,evm.TU.BraA08000280,evm.TU.BraA05000758
GO:0051493	regulation of cytoskeleton organization	biological_process	0.81524	1	1	660	81	31861	1	BraA01001186	0
GO:0044454	nuclear chromosome part	cellular_component	0.81686	1	2	660	150	31861	0		2	evm.TU.BraA09000785,evm.TU.BraA05000295
GO:0003674	molecular_function	molecular_function	0.81701	1	570	660	27955	31861	123	BraA09006058,Novel00104,BraA07003512,BraA03001557,BraA09001136,BraA09003749,BraA01001807,BraA04001785,BraA03000957,BraA10002497,BraA07001467,BraA04001915,BraA09000681,BraA03005585,Novel00424,BraA09006534,BraA06002629,BraA08000546,BraA02002468,BraA03001787,BraA03005485,BraA07002708,BraA04001995,BraA07002044,BraA02003116,BraA05000669,BraA05003024,BraA05000516,BraA02001886,Novel00120,BraA07003697,Br…	447	Novel00617,evm.TU.BraA01000238,evm.TU.BraA05000997,evm.TU.BraA09006294,Novel01685,evm.TU.BraA05000238,evm.TU.BraA01000095,evm.TU.BraA10001432,evm.TU.BraA02003534,evm.TU.BraA05004544,evm.TU.BraA08003267,evm.TU.BraA03006416,evm.TU.BraA03001714,evm.TU.BraA01002902,evm.TU.BraA06002761,evm.TU.BraA07003435,Novel01352,evm.TU.BraA06003338,evm.TU.BraA08001955,evm.TU.BraA03001877,evm.TU.BraA02000823,evm.TU…
GO:0050661	NADP binding	molecular_function	0.81773	1	1	660	83	31861	0		1	evm.TU.BraA01001187
GO:0000778	condensed nuclear chromosome kinetochore	cellular_component	0.81844	1	1	660	82	31861	0		1	evm.TU.BraA05000295
GO:0000780	condensed nuclear chromosome, centromeric region	cellular_component	0.81844	1	1	660	82	31861	0		1	evm.TU.BraA05000295
GO:0000942	condensed nuclear chromosome outer kinetochore	cellular_component	0.81844	1	1	660	82	31861	0		1	evm.TU.BraA05000295
GO:0042729	DASH complex	cellular_component	0.81844	1	1	660	82	31861	0		1	evm.TU.BraA05000295
GO:0001510	RNA methylation	biological_process	0.81899	1	1	660	83	31861	1	BraA07002708	0
GO:0015630	microtubule cytoskeleton	cellular_component	0.82168	1	3	660	215	31861	0		3	evm.TU.BraA09006369,evm.TU.BraA05000295,evm.TU.BraA01001163
GO:0009892	negative regulation of metabolic process	biological_process	0.82266	1	2	660	150	31861	0		2	evm.TU.BraA01000535,evm.TU.BraA02002540
GO:0005622	intracellular	cellular_component	0.82273	1	133	660	6801	31861	24	BraA02002416,BraA01000396,BraA07002708,BraA05003347,BraA03001787,BraA04000237,BraA08000546,BraA02002468,BraA09003713,BraA09006982,BraA06004166,Novel00424,BraA03005585,BraA04001301,BraA02001855,BraA09000681,BraA04002227,BraA07001467,BraA06002305,BraA08000286,BraA05000516,Novel00906,BraA09006058,BraA03004429	109	evm.TU.BraA01000355,evm.TU.BraA05000295,evm.TU.BraA08000869,evm.TU.BraA05003485,evm.TU.BraA04002394,evm.TU.BraA02002914,evm.TU.BraA06004937,evm.TU.BraA02000827,evm.TU.BraA01001476,evm.TU.BraA09005542,evm.TU.BraA05000758,Novel00680,evm.TU.BraA01001187,evm.TU.BraA06002299,evm.TU.BraA03005660,evm.TU.BraA05002077,evm.TU.BraA10001534,evm.TU.BraA01001163,evm.TU.BraA04000625,evm.TU.BraA03000960,evm.TU.B…
GO:0071103	DNA conformation change	biological_process	0.82312	1	2	660	152	31861	1	BraA06000079	1	evm.TU.BraA08000965
GO:0036459	ubiquitinyl hydrolase activity	molecular_function	0.82524	1	1	660	86	31861	0		1	evm.TU.BraA03003893
GO:0010628	positive regulation of gene expression	biological_process	0.82568	1	1	660	84	31861	1	BraA09003713	0
GO:1901565	organonitrogen compound catabolic process	biological_process	0.82573	1	2	660	153	31861	1	BraA08000493	1	evm.TU.BraA10000966
GO:0006605	protein targeting	biological_process	0.8262	1	4	660	276	31861	2	BraA05000516,Novel01581	2	evm.TU.BraA10003022,evm.TU.BraA05002077
GO:0034357	photosynthetic membrane	cellular_component	0.82881	1	3	660	213	31861	0		3	evm.TU.BraA03002968,evm.TU.BraA10001534,evm.TU.BraA04001676
GO:0051082	unfolded protein binding	molecular_function	0.82897	1	3	660	212	31861	0		3	evm.TU.BraA06002805,evm.TU.BraA02002001,evm.TU.BraA07002730
GO:0042254	ribosome biogenesis	biological_process	0.82952	1	3	660	217	31861	2	BraA07001467,BraA07002708	1	evm.TU.BraA07004110
GO:0016614	oxidoreductase activity, acting on CH-OH group of donors	molecular_function	0.82964	1	7	660	464	31861	0		7	evm.TU.BraA01004510,evm.TU.BraA07002733,evm.TU.BraA05003251,evm.TU.BraA02003057,evm.TU.BraA06001295,evm.TU.BraA08000869,evm.TU.BraA01004020
GO:0006400	tRNA modification	biological_process	0.83351	1	3	660	225	31861	1	BraA07002708	2	evm.TU.BraA02002337,evm.TU.BraA09005947
GO:0005543	phospholipid binding	molecular_function	0.83371	1	1	660	88	31861	0		1	evm.TU.BraA10002417
GO:0004553	hydrolase activity, hydrolyzing O-glycosyl compounds	molecular_function	0.83489	1	13	660	802	31861	2	BraA07003512,BraA04000339	11	evm.TU.BraA09001475,evm.TU.BraA08000039,evm.TU.BraA02001837,evm.TU.BraA06003357,Novel01681,evm.TU.BraA06002480,evm.TU.BraA07002919,evm.TU.BraA01004098,evm.TU.BraA01004100,evm.TU.BraA10000728,evm.TU.BraA09001533
GO:0003857	3-hydroxyacyl-CoA dehydrogenase activity	molecular_function	0.83603	1	1	660	89	31861	0		1	evm.TU.BraA01004510
GO:0015075	ion transmembrane transporter activity	molecular_function	0.83713	1	23	660	1329	31861	6	BraA04000397,BraA08000286,Novel01089,BraA03004429,BraA07000517,BraA06004166	17	Novel00688,evm.TU.BraA05000978,evm.TU.BraA07002072,evm.TU.BraA08001330,evm.TU.BraA05001768,evm.TU.BraA05003026,evm.TU.BraA01003041,evm.TU.BraA10000021,evm.TU.BraA01004266,Novel00219,evm.TU.BraA05001589,evm.TU.BraA03001300,evm.TU.BraA08000869,evm.TU.BraA04000539,Novel01155,evm.TU.BraA03005659,evm.TU.BraA09005877
GO:0003690	double-stranded DNA binding	molecular_function	0.83883	1	1	660	89	31861	0		1	evm.TU.BraA09005771
GO:0030163	protein catabolic process	biological_process	0.83966	1	4	660	280	31861	0		4	evm.TU.BraA06002255,evm.TU.BraA01000336,evm.TU.BraA02002612,evm.TU.BraA02001597
GO:0042623	ATPase activity, coupled	molecular_function	0.84326	1	4	660	289	31861	1	BraA04001299	3	evm.TU.BraA09003925,Novel00688,evm.TU.BraA05000243
GO:1901137	carbohydrate derivative biosynthetic process	biological_process	0.84438	1	7	660	464	31861	0		7	evm.TU.BraA06001295,evm.TU.BraA01000016,evm.TU.BraA01003047,evm.TU.BraA01003151,evm.TU.BraA01004266,Novel00688,evm.TU.BraA03005659
GO:0004803	transposase activity	molecular_function	0.84528	1	2	660	164	31861	0		2	evm.TU.BraA06003109,evm.TU.BraA04000539
GO:0006913	nucleocytoplasmic transport	biological_process	0.84629	1	1	660	90	31861	0		1	evm.TU.BraA02003898
GO:0042440	pigment metabolic process	biological_process	0.84694	1	3	660	231	31861	1	BraA08000493	2	evm.TU.BraA01003603,evm.TU.BraA07002733
GO:0016616	oxidoreductase activity, acting on the CH-OH group of donors, NAD or NADP as acceptor	molecular_function	0.84829	1	6	660	416	31861	0		6	evm.TU.BraA01004020,evm.TU.BraA08000869,evm.TU.BraA06001295,evm.TU.BraA02003057,evm.TU.BraA05003251,evm.TU.BraA01004510
GO:0031981	nuclear lumen	cellular_component	0.8487	1	8	660	523	31861	3	Novel00906,BraA03001787,Novel00424	5	evm.TU.BraA04000625,evm.TU.BraA09004075,evm.TU.BraA05000295,evm.TU.BraA09000785,evm.TU.BraA08000869
GO:0061025	membrane fusion	biological_process	0.84891	1	1	660	91	31861	0		1	evm.TU.BraA03006129
GO:0034641	cellular nitrogen compound metabolic process	biological_process	0.84905	1	150	660	7740	31861	37	BraA02002468,BraA08000546,Novel00046,BraA09004647,BraA01000396,BraA07002708,BraA05003347,BraA03005485,BraA03001787,BraA04000237,BraA02003116,BraA10002831,BraA08000493,BraA01001536,BraA02001855,BraA06003758,Novel00424,BraA07004118,BraA06004166,BraA09003713,BraA07001467,BraA08001009,BraA04002227,BraA04001435,BraA08001335,BraA06000079,BraA08002509,BraA03004615,BraA09006058,Novel00906,Novel00604,BraA…	113	evm.TU.BraA02001144,evm.TU.BraA04000625,evm.TU.BraA02003160,Novel00214,evm.TU.BraA03004468,evm.TU.BraA01000336,Novel00889,evm.TU.BraA01001187,evm.TU.BraA06004937,evm.TU.BraA02000827,evm.TU.BraA09005771,evm.TU.BraA08000869,evm.TU.BraA04000539,evm.TU.BraA07001814,evm.TU.BraA07003325,evm.TU.BraA05003485,evm.TU.BraA05000115,evm.TU.BraA01003603,evm.TU.BraA01000355,evm.TU.BraA06003109,evm.TU.BraA050029…
GO:0060589	nucleoside-triphosphatase regulator activity	molecular_function	0.8512	1	2	660	162	31861	0		2	evm.TU.BraA02002001,Novel01138
GO:0008375	acetylglucosaminyltransferase activity	molecular_function	0.85145	1	1	660	93	31861	0		1	evm.TU.BraA03001111
GO:0006778	porphyrin-containing compound metabolic process	biological_process	0.85145	1	2	660	166	31861	1	BraA08000493	1	evm.TU.BraA10000209
GO:1990204	oxidoreductase complex	cellular_component	0.85211	1	1	660	89	31861	0		1	evm.TU.BraA04002660
GO:0005741	mitochondrial outer membrane	cellular_component	0.85677	1	2	660	162	31861	0		2	evm.TU.BraA04000261,evm.TU.BraA10001301
GO:0031968	organelle outer membrane	cellular_component	0.85677	1	2	660	162	31861	0		2	evm.TU.BraA04000261,evm.TU.BraA10001301
GO:0019205	nucleobase-containing compound kinase activity	molecular_function	0.85788	1	1	660	94	31861	0		1	evm.TU.BraA09003925
GO:0051169	nuclear transport	biological_process	0.85875	1	1	660	94	31861	0		1	evm.TU.BraA02003898
GO:0022891	substrate-specific transmembrane transporter activity	molecular_function	0.85997	1	24	660	1406	31861	6	BraA06004166,BraA07000517,BraA03004429,BraA08000286,Novel01089,BraA04000397	18	evm.TU.BraA03005659,evm.TU.BraA09005877,evm.TU.BraA08000869,evm.TU.BraA04000539,evm.TU.BraA03001300,evm.TU.BraA05001589,Novel00219,evm.TU.BraA01004266,Novel01155,evm.TU.BraA05003026,evm.TU.BraA05001768,evm.TU.BraA08001330,evm.TU.BraA10000021,evm.TU.BraA01003041,evm.TU.BraA07002440,Novel00688,evm.TU.BraA07002072,evm.TU.BraA05000978
GO:0007166	cell surface receptor signaling pathway	biological_process	0.86031	1	1	660	94	31861	0		1	evm.TU.BraA05000238
GO:0046148	pigment biosynthetic process	biological_process	0.86055	1	2	660	171	31861	0		2	evm.TU.BraA01003603,evm.TU.BraA07002733
GO:0032940	secretion by cell	biological_process	0.8608	1	2	660	170	31861	0		2	evm.TU.BraA07002072,evm.TU.BraA06002299
GO:0015079	potassium ion transmembrane transporter activity	molecular_function	0.86129	1	1	660	95	31861	0		1	Novel01155
GO:0046903	secretion	biological_process	0.86294	1	2	660	171	31861	0		2	evm.TU.BraA07002072,evm.TU.BraA06002299
GO:0007186	G-protein coupled receptor signaling pathway	biological_process	0.86556	1	3	660	234	31861	0		3	evm.TU.BraA06002292,evm.TU.BraA09003925,evm.TU.BraA03006292
GO:0022613	ribonucleoprotein complex biogenesis	biological_process	0.86588	1	3	660	234	31861	2	BraA07001467,BraA07002708	1	evm.TU.BraA07004110
GO:0009579	thylakoid	cellular_component	0.86596	1	3	660	231	31861	0		3	evm.TU.BraA10001534,evm.TU.BraA03002968,evm.TU.BraA04001676
GO:0044436	thylakoid part	cellular_component	0.86596	1	3	660	231	31861	0		3	evm.TU.BraA04001676,evm.TU.BraA10001534,evm.TU.BraA03002968
GO:0005509	calcium ion binding	molecular_function	0.86605	1	7	660	474	31861	4	BraA02002416,BraA04001915,BraA06002062,BraA06002295	3	evm.TU.BraA06002292,evm.TU.BraA06002291,evm.TU.BraA03000396
GO:0031090	organelle membrane	cellular_component	0.8672	1	12	660	758	31861	1	BraA09000681	11	evm.TU.BraA05004166,evm.TU.BraA07000292,Novel00688,evm.TU.BraA04000261,evm.TU.BraA01003151,evm.TU.BraA08000280,evm.TU.BraA07000838,evm.TU.BraA05000758,evm.TU.BraA03003029,evm.TU.BraA03005659,evm.TU.BraA10001301
GO:0000228	nuclear chromosome	cellular_component	0.86722	1	2	660	170	31861	0		2	evm.TU.BraA09000785,evm.TU.BraA05000295
GO:0031329	regulation of cellular catabolic process	biological_process	0.86765	1	2	660	168	31861	0		2	evm.TU.BraA07002072,evm.TU.BraA06002255
GO:0044429	mitochondrial part	cellular_component	0.868	1	6	660	411	31861	0		6	evm.TU.BraA04000261,evm.TU.BraA01003151,evm.TU.BraA10001301,Novel00688,evm.TU.BraA03003029,evm.TU.BraA03005659
GO:0016568	chromatin modification	biological_process	0.86971	1	2	660	172	31861	2	BraA06000079,Novel00906	0
GO:0000777	condensed chromosome kinetochore	cellular_component	0.8733	1	1	660	99	31861	0		1	evm.TU.BraA05000295
GO:0000779	condensed chromosome, centromeric region	cellular_component	0.8733	1	1	660	99	31861	0		1	evm.TU.BraA05000295
GO:0000940	condensed chromosome outer kinetochore	cellular_component	0.8733	1	1	660	99	31861	0		1	evm.TU.BraA05000295
GO:0015979	photosynthesis	biological_process	0.87377	1	3	660	235	31861	0		3	evm.TU.BraA04001676,evm.TU.BraA10001534,evm.TU.BraA03002968
GO:0016071	mRNA metabolic process	biological_process	0.87391	1	4	660	304	31861	2	BraA02001855,BraA08000546	2	evm.TU.BraA06000631,evm.TU.BraA02000160
GO:0009894	regulation of catabolic process	biological_process	0.87413	1	2	660	171	31861	0		2	evm.TU.BraA06002255,evm.TU.BraA07002072
GO:0000910	cytokinesis	biological_process	0.87435	1	2	660	170	31861	0		2	evm.TU.BraA07002072,evm.TU.BraA06000631
GO:0051641	cellular localization	biological_process	0.87448	1	23	660	1382	31861	7	BraA06001371,BraA06002305,BraA01001186,Novel01581,BraA09003713,BraA10000179,BraA05000516	16	evm.TU.BraA08003649,evm.TU.BraA02003898,evm.TU.BraA10003022,evm.TU.BraA07002730,evm.TU.BraA06002299,evm.TU.BraA07002072,evm.TU.BraA04000261,evm.TU.BraA05000758,evm.TU.BraA06002804,evm.TU.BraA02002914,evm.TU.BraA06003555,evm.TU.BraA03004592,evm.TU.BraA07000838,evm.TU.BraA03000781,evm.TU.BraA03003893,evm.TU.BraA05002077
GO:0044248	cellular catabolic process	biological_process	0.87454	1	14	660	874	31861	5	BraA02002468,Novel01089,BraA01001112,BraA01000396,BraA08000493	9	evm.TU.BraA09002216,evm.TU.BraA02002612,evm.TU.BraA10000966,evm.TU.BraA02001597,evm.TU.BraA06002255,evm.TU.BraA01000336,evm.TU.BraA03005660,evm.TU.BraA07002072,evm.TU.BraA02000415
GO:0009896	positive regulation of catabolic process	biological_process	0.87471	1	1	660	98	31861	0		1	evm.TU.BraA07002072
GO:0010508	positive regulation of autophagy	biological_process	0.87471	1	1	660	98	31861	0		1	evm.TU.BraA07002072
GO:0031331	positive regulation of cellular catabolic process	biological_process	0.87471	1	1	660	98	31861	0		1	evm.TU.BraA07002072
GO:0006417	regulation of translation	biological_process	0.87479	1	1	660	102	31861	0		1	Novel01577
GO:0034248	regulation of cellular amide metabolic process	biological_process	0.87479	1	1	660	102	31861	0		1	Novel01577
GO:0006323	DNA packaging	biological_process	0.8753	1	1	660	99	31861	1	BraA06000079	0
GO:0010608	posttranscriptional regulation of gene expression	biological_process	0.87725	1	1	660	103	31861	0		1	Novel01577
GO:0019048	modulation by virus of host morphology or physiology	biological_process	0.87737	1	1	660	101	31861	0		1	evm.TU.BraA05004544
GO:0006367	transcription initiation from RNA polymerase II promoter	biological_process	0.87868	1	1	660	101	31861	0		1	evm.TU.BraA09004075
GO:0006813	potassium ion transport	biological_process	0.88173	1	2	660	180	31861	0		2	Novel01155,evm.TU.BraA10000021
GO:0016798	hydrolase activity, acting on glycosyl bonds	molecular_function	0.88193	1	13	660	845	31861	2	BraA04000339,BraA07003512	11	evm.TU.BraA07002919,evm.TU.BraA01004098,evm.TU.BraA10000728,evm.TU.BraA01004100,evm.TU.BraA09001533,evm.TU.BraA09001475,evm.TU.BraA08000039,evm.TU.BraA02001837,evm.TU.BraA06003357,Novel01681,evm.TU.BraA06002480
GO:0000794	condensed nuclear chromosome	cellular_component	0.88294	1	1	660	103	31861	0		1	evm.TU.BraA05000295
GO:0016567	protein ubiquitination	biological_process	0.88542	1	2	660	182	31861	1	BraA09004647	1	evm.TU.BraA07003435
GO:0006779	porphyrin-containing compound biosynthetic process	biological_process	0.88728	1	1	660	107	31861	0		1	evm.TU.BraA10000209
GO:0006139	nucleobase-containing compound metabolic process	biological_process	0.8873	1	119	660	6329	31861	32	BraA03001787,BraA05003347,BraA03005485,BraA07002708,BraA01000396,BraA08001335,BraA04001435,BraA08002509,BraA01001536,BraA06000079,BraA02003116,Novel00046,BraA08000546,BraA02002468,BraA04002227,BraA08001009,BraA07001467,BraA02002018,BraA06004166,BraA09001136,Novel00604,BraA07004118,BraA09003713,BraA08000154,BraA07004190,Novel01581,BraA08000286,BraA02001855,Novel00424,BraA06003758,Novel00906,BraA03…	87	evm.TU.BraA08000869,evm.TU.BraA04000539,evm.TU.BraA09005771,evm.TU.BraA07003325,evm.TU.BraA04000638,evm.TU.BraA03003337,evm.TU.BraA02001642,evm.TU.BraA03000163,evm.TU.BraA02001439,evm.TU.BraA09005159,evm.TU.BraA01003603,evm.TU.BraA05000115,evm.TU.BraA08000965,Novel00214,evm.TU.BraA02000548,Novel00219,evm.TU.BraA05003170,evm.TU.BraA02000415,evm.TU.BraA03004468,evm.TU.BraA02001144,Novel01351,evm.TU…
GO:0016740	transferase activity	molecular_function	0.88766	1	114	660	6172	31861	32	BraA02001886,Novel00120,Novel00010,Novel00604,BraA01000273,BraA06002629,BraA08000286,BraA08000154,BraA06002062,Novel01269,BraA03004429,BraA03001438,BraA09006058,BraA05001887,BraA07002897,BraA07002539,BraA07000632,BraA07002708,BraA03001787,BraA03000945,BraA04002340,BraA09004647,BraA01001510,BraA04000339,BraA03006397,BraA10002497,BraA10002876,BraA09006056,BraA07001026,BraA07001467,BraA06002295,BraA…	82	evm.TU.BraA05000673,evm.TU.BraA07003435,evm.TU.BraA02002999,evm.TU.BraA05004601,evm.TU.BraA03003341,evm.TU.BraA06002292,evm.TU.BraA03001111,Novel00242,evm.TU.BraA09005947,evm.TU.BraA05003609,evm.TU.BraA04001328,evm.TU.BraA05000978,evm.TU.BraA09000851,evm.TU.BraA06004501,evm.TU.BraA07000881,evm.TU.BraA05002977,evm.TU.BraA01004266,evm.TU.BraA01000178,evm.TU.BraA07002569,Novel00684,evm.TU.BraA020043…
GO:0006732	coenzyme metabolic process	biological_process	0.88855	1	4	660	317	31861	0		4	evm.TU.BraA07001814,evm.TU.BraA05000978,evm.TU.BraA02001642,evm.TU.BraA09000851
GO:0008374	O-acyltransferase activity	molecular_function	0.89273	1	1	660	108	31861	0		1	evm.TU.BraA09005542
GO:0043167	ion binding	molecular_function	0.89502	1	173	660	9146	31861	43	BraA08002509,BraA04001915,BraA08001335,BraA10002497,BraA10002876,BraA06002295,BraA05000745,BraA04000339,BraA08000286,Novel01581,BraA08000154,BraA07003697,BraA03001557,BraA02001886,Novel00010,Novel00120,BraA05003025,Novel00104,BraA02002026,BraA07002897,BraA03001438,BraA03004429,BraA04002340,BraA03001782,BraA01001778,BraA07000632,BraA03001995,BraA05003347,BraA01000396,BraA02002416,BraA03001787,BraA…	130	evm.TU.BraA07000055,evm.TU.BraA07003890,evm.TU.BraA08001599,evm.TU.BraA10003022,evm.TU.BraA08000965,evm.TU.BraA03004249,evm.TU.BraA07001625,evm.TU.BraA02003861,evm.TU.BraA01000809,evm.TU.BraA03003869,evm.TU.BraA05001235,evm.TU.BraA10001890,evm.TU.BraA10002417,evm.TU.BraA08001907,evm.TU.BraA06002300,evm.TU.BraA02001642,evm.TU.BraA06000320,evm.TU.BraA07001617,evm.TU.BraA03006496,evm.TU.BraA02001181…
GO:0061630	ubiquitin protein ligase activity	molecular_function	0.89578	1	1	660	108	31861	0		1	evm.TU.BraA05003609
GO:0061659	ubiquitin-like protein ligase activity	molecular_function	0.89578	1	1	660	108	31861	0		1	evm.TU.BraA05003609
GO:0051188	cofactor biosynthetic process	biological_process	0.89588	1	4	660	323	31861	0		4	evm.TU.BraA10000209,evm.TU.BraA05000978,evm.TU.BraA07001814,evm.TU.BraA05004142
GO:0006520	cellular amino acid metabolic process	biological_process	0.896	1	9	660	630	31861	3	BraA09006056,BraA03006397,BraA02002416	6	evm.TU.BraA10000966,evm.TU.BraA01001223,evm.TU.BraA03001111,evm.TU.BraA01001187,evm.TU.BraA07001814,evm.TU.BraA09005542
GO:0002376	immune system process	biological_process	0.89651	1	2	660	183	31861	0		2	evm.TU.BraA09000785,evm.TU.BraA10003174
GO:0080090	regulation of primary metabolic process	biological_process	0.89694	1	57	660	3191	31861	20	BraA09003713,BraA08002509,BraA01001536,BraA06000079,BraA08000286,BraA02003116,BraA03001787,BraA01000396,BraA03005485,BraA05003347,BraA08001335,BraA02002018,BraA09001136,BraA07004118,BraA06003758,Novel00424,BraA04002227,BraA08001009,BraA03004615,BraA02002468	37	evm.TU.BraA05000115,evm.TU.BraA01003151,evm.TU.BraA03001877,evm.TU.BraA09005159,evm.TU.BraA07000730,evm.TU.BraA06003338,evm.TU.BraA07000055,evm.TU.BraA03001300,evm.TU.BraA08000869,evm.TU.BraA10001432,evm.TU.BraA04000638,evm.TU.BraA06002292,evm.TU.BraA02002999,evm.TU.BraA09006161,Novel01577,evm.TU.BraA05000243,evm.TU.BraA02001439,evm.TU.BraA03000731,evm.TU.BraA06001295,evm.TU.BraA07004110,evm.TU.B…
GO:0044265	cellular macromolecule catabolic process	biological_process	0.89745	1	4	660	317	31861	0		4	evm.TU.BraA06002255,evm.TU.BraA01000336,evm.TU.BraA02002612,evm.TU.BraA02001597
GO:0006338	chromatin remodeling	biological_process	0.89911	1	1	660	110	31861	1	BraA06000079	0
GO:0032446	protein modification by small protein conjugation	biological_process	0.89943	1	2	660	190	31861	1	BraA09004647	1	evm.TU.BraA07003435
GO:0006886	intracellular protein transport	biological_process	0.89986	1	14	660	919	31861	6	Novel01581,BraA09003713,BraA05000516,BraA10000179,BraA06001371,BraA06002305	8	evm.TU.BraA04000261,evm.TU.BraA07000838,evm.TU.BraA05002077,evm.TU.BraA05000758,evm.TU.BraA06002804,evm.TU.BraA08003649,evm.TU.BraA06003555,evm.TU.BraA10003022
GO:0051301	cell division	biological_process	0.89994	1	3	660	252	31861	0		3	evm.TU.BraA07002072,evm.TU.BraA06002255,evm.TU.BraA06000631
GO:0008643	carbohydrate transport	biological_process	0.9022	1	1	660	110	31861	0		1	evm.TU.BraA07002440
GO:0016829	lyase activity	molecular_function	0.90317	1	9	660	636	31861	2	BraA08000546,BraA05000669	7	evm.TU.BraA05000399,evm.TU.BraA07004110,evm.TU.BraA09004567,evm.TU.BraA01001272,evm.TU.BraA05001768,evm.TU.BraA09003656,evm.TU.BraA01004510
GO:0005634	nucleus	cellular_component	0.90363	1	52	660	2938	31861	13	BraA08000286,BraA09003713,BraA06004166,BraA05003347,BraA01000396,BraA03001787,Novel00424,BraA04002227,Novel00906,BraA02002468,BraA02001855,BraA08000546,BraA03004429	39	evm.TU.BraA06001139,evm.TU.BraA05003609,evm.TU.BraA05003173,evm.TU.BraA09003796,evm.TU.BraA05003158,evm.TU.BraA08001599,evm.TU.BraA02000823,evm.TU.BraA09005159,evm.TU.BraA03001877,Novel01563,evm.TU.BraA05000295,evm.TU.BraA05003182,evm.TU.BraA03000163,evm.TU.BraA02002999,evm.TU.BraA04002394,evm.TU.BraA02001439,evm.TU.BraA05000243,evm.TU.BraA08000869,evm.TU.BraA09000785,evm.TU.BraA04000638,evm.TU.B…
GO:0004650	polygalacturonase activity	molecular_function	0.9051	1	1	660	116	31861	1	BraA04000339	0
GO:0050794	regulation of cellular process	biological_process	0.907	1	95	660	5144	31861	26	BraA08003658,BraA08000546,BraA02002468,BraA04002227,BraA10002497,BraA08001009,BraA08001335,BraA03001787,BraA05003347,BraA03005485,BraA01000396,BraA08002509,BraA01001536,BraA06000079,BraA01001186,BraA02003116,BraA05003576,Novel00424,BraA06003758,BraA01001112,BraA03004615,BraA02002018,BraA09001136,BraA07004118,BraA09003713,BraA08000286	69	evm.TU.BraA02000415,evm.TU.BraA01000270,evm.TU.BraA03004468,evm.TU.BraA02000548,Novel00214,Novel00219,evm.TU.BraA05000166,evm.TU.BraA10000277,evm.TU.BraA03000396,evm.TU.BraA01001163,evm.TU.BraA02001144,evm.TU.BraA01000535,evm.TU.BraA05004166,evm.TU.BraA03000731,evm.TU.BraA09000999,evm.TU.BraA08003649,evm.TU.BraA09003925,evm.TU.BraA04000638,evm.TU.BraA08000869,evm.TU.BraA02002338,evm.TU.BraA010042…
GO:0090304	nucleic acid metabolic process	biological_process	0.90793	1	107	660	5782	31861	31	BraA03004615,Novel00906,Novel00424,BraA06003758,BraA02001855,BraA08000286,Novel01581,BraA09003713,BraA08000154,Novel00604,BraA06004166,BraA09001136,BraA07004118,BraA02002018,BraA07001467,BraA08001009,BraA04002227,BraA02002468,Novel00046,BraA08000546,BraA02003116,BraA08002509,BraA01001536,BraA06000079,BraA04001435,BraA08001335,BraA03001787,BraA07002708,BraA01000396,BraA05003347,BraA03005485	76	evm.TU.BraA02004368,evm.TU.BraA03004864,evm.TU.BraA02002540,evm.TU.BraA09004075,evm.TU.BraA07001159,Novel01493,evm.TU.BraA08001775,evm.TU.BraA07004110,evm.TU.BraA06001295,evm.TU.BraA06004501,evm.TU.BraA02003107,evm.TU.BraA06003109,evm.TU.BraA03003937,Novel00240,evm.TU.BraA02000160,evm.TU.BraA03000770,evm.TU.BraA05000399,evm.TU.BraA06000631,Novel00553,evm.TU.BraA06003576,evm.TU.BraA05003158,evm.TU…
GO:0065007	biological regulation	biological_process	0.90797	1	103	660	5551	31861	29	Novel01581,BraA09003713,BraA08000286,BraA02002018,BraA06004166,BraA09001136,BraA07004118,BraA06003758,Novel00424,BraA01001112,BraA03004615,BraA05003576,BraA08002509,BraA01001536,BraA06000079,BraA01001186,BraA09000681,BraA02003116,BraA08001335,BraA03001787,BraA01000396,BraA03005485,BraA05003347,BraA04002227,BraA10002497,BraA08001009,BraA08003658,BraA08000546,BraA02002468	74	Novel01352,evm.TU.BraA07000730,evm.TU.BraA07002072,evm.TU.BraA06003338,evm.TU.BraA01003151,evm.TU.BraA03001877,Novel00553,evm.TU.BraA03006292,Novel00504,evm.TU.BraA01000095,evm.TU.BraA03001300,evm.TU.BraA02003534,evm.TU.BraA10001432,Novel01577,evm.TU.BraA05004544,evm.TU.BraA03001131,evm.TU.BraA05000243,evm.TU.BraA03001714,evm.TU.BraA06002292,evm.TU.BraA02002999,evm.TU.BraA03004391,evm.TU.BraA0300…
GO:1901575	organic substance catabolic process	biological_process	0.90802	1	11	660	751	31861	2	BraA08000493,Novel01089	9	evm.TU.BraA03005660,evm.TU.BraA09000851,evm.TU.BraA06002804,evm.TU.BraA01000336,evm.TU.BraA06002255,evm.TU.BraA10000966,evm.TU.BraA02001597,evm.TU.BraA02002612,evm.TU.BraA02001642
GO:0070647	protein modification by small protein conjugation or removal	biological_process	0.90846	1	3	660	268	31861	1	BraA09004647	2	evm.TU.BraA07003435,evm.TU.BraA03003893
GO:0005488	binding	molecular_function	0.90928	1	372	660	18884	31861	87	BraA07002030,BraA03005585,BraA09006534,BraA06004166,BraA07004118,BraA04000134,BraA06002062,BraA10000140,BraA06002629,BraA07003359,BraA08000546,BraA02002468,BraA01001068,BraA07000632,BraA01001778,BraA03001787,BraA03005485,BraA07002708,BraA04001995,BraA03001782,BraA04002340,BraA08003447,BraA02003116,BraA03001438,BraA07002897,Novel00104,BraA01001112,BraA03004615,BraA05003025,BraA03001557,BraA0900113…	285	evm.TU.BraA09001211,evm.TU.BraA05002309,evm.TU.BraA01001359,evm.TU.BraA08001975,evm.TU.BraA02002334,evm.TU.BraA01000178,evm.TU.BraA09000379,evm.TU.BraA02003107,evm.TU.BraA03005791,evm.TU.BraA05002977,evm.TU.BraA02003057,evm.TU.BraA06002492,evm.TU.BraA06003109,Novel01374,evm.TU.BraA07001349,Novel01493,evm.TU.BraA06001024,evm.TU.BraA04000535,evm.TU.BraA08001775,evm.TU.BraA09006894,evm.TU.BraA060028…
GO:0009451	RNA modification	biological_process	0.9096	1	4	660	335	31861	1	BraA07002708	3	evm.TU.BraA01003603,evm.TU.BraA02002337,evm.TU.BraA09005947
GO:0043233	organelle lumen	cellular_component	0.90977	1	8	660	575	31861	3	Novel00906,BraA03001787,Novel00424	5	evm.TU.BraA05000295,evm.TU.BraA08000869,evm.TU.BraA09000785,evm.TU.BraA04000625,evm.TU.BraA09004075
GO:0070013	intracellular organelle lumen	cellular_component	0.90977	1	8	660	575	31861	3	Novel00906,BraA03001787,Novel00424	5	evm.TU.BraA05000295,evm.TU.BraA08000869,evm.TU.BraA09000785,evm.TU.BraA04000625,evm.TU.BraA09004075
GO:0009108	coenzyme biosynthetic process	biological_process	0.90979	1	2	660	196	31861	0		2	evm.TU.BraA07001814,evm.TU.BraA05000978
GO:0019079	viral genome replication	biological_process	0.90993	1	1	660	118	31861	1	BraA01001778	0
GO:0030684	preribosome	cellular_component	0.91062	1	1	660	116	31861	0		1	evm.TU.BraA07004110
GO:0098588	bounding membrane of organelle	cellular_component	0.91073	1	8	660	575	31861	1	BraA09000681	7	evm.TU.BraA10001301,evm.TU.BraA04000261,evm.TU.BraA05000758,evm.TU.BraA08000280,evm.TU.BraA07000838,evm.TU.BraA07000292,evm.TU.BraA05004166
GO:0030001	metal ion transport	biological_process	0.91116	1	11	660	751	31861	2	BraA09000681,BraA03001557	9	evm.TU.BraA07002072,Novel01155,evm.TU.BraA02000160,evm.TU.BraA05000978,Novel01138,evm.TU.BraA01004266,evm.TU.BraA10000021,evm.TU.BraA05001768,evm.TU.BraA08001330
GO:0034645	cellular macromolecule biosynthetic process	biological_process	0.91303	1	99	660	5336	31861	28	Novel01269,Novel00906,BraA06003758,Novel00424,BraA09006058,BraA03004615,BraA02002018,Novel00604,BraA06004166,BraA09001136,BraA07004118,BraA09003713,BraA08000286,BraA09004647,BraA02002468,BraA04002227,BraA08001009,BraA04000237,BraA08001335,BraA03001787,BraA01000396,BraA03005485,BraA05003347,BraA04001435,BraA08002509,BraA01001536,BraA06000079,BraA02003116	71	evm.TU.BraA03000770,evm.TU.BraA05000399,evm.TU.BraA01004266,evm.TU.BraA06000631,evm.TU.BraA02003107,evm.TU.BraA03003937,Novel00240,evm.TU.BraA03004419,evm.TU.BraA06003974,evm.TU.BraA06004205,evm.TU.BraA06001295,evm.TU.BraA07004110,evm.TU.BraA03003870,evm.TU.BraA02004368,evm.TU.BraA03004864,evm.TU.BraA02002540,evm.TU.BraA09004075,evm.TU.BraA07001159,evm.TU.BraA01000095,evm.TU.BraA07002733,evm.TU.B…
GO:0008276	protein methyltransferase activity	molecular_function	0.91337	1	1	660	119	31861	1	BraA07002708	0
GO:0009059	macromolecule biosynthetic process	biological_process	0.91377	1	100	660	5389	31861	28	BraA02002468,BraA09004647,BraA08001009,BraA04002227,BraA04001435,BraA08001335,BraA04000237,BraA03001787,BraA03005485,BraA05003347,BraA01000396,BraA02003116,BraA01001536,BraA08002509,BraA06000079,Novel01269,BraA09006058,BraA03004615,Novel00906,BraA06003758,Novel00424,BraA09001136,BraA06004166,Novel00604,BraA07004118,BraA02002018,BraA08000286,BraA09003713	72	evm.TU.BraA10000277,evm.TU.BraA04000625,evm.TU.BraA01003047,evm.TU.BraA02001144,evm.TU.BraA09000548,evm.TU.BraA02000415,evm.TU.BraA03004468,evm.TU.BraA02000548,Novel00219,evm.TU.BraA01000535,evm.TU.BraA05004166,evm.TU.BraA01001187,evm.TU.BraA07000292,evm.TU.BraA03000731,evm.TU.BraA02000827,evm.TU.BraA06004937,evm.TU.BraA02001439,evm.TU.BraA05003485,evm.TU.BraA07003325,evm.TU.BraA04000638,evm.TU.B…
GO:0006812	cation transport	biological_process	0.91492	1	19	660	1207	31861	3	BraA09000681,BraA07000517,BraA03001557	16	evm.TU.BraA05003026,evm.TU.BraA05001768,evm.TU.BraA08001330,evm.TU.BraA10000021,Novel00688,Novel01138,evm.TU.BraA07003813,evm.TU.BraA07002072,evm.TU.BraA05000978,evm.TU.BraA09005877,evm.TU.BraA03005659,evm.TU.BraA08000280,evm.TU.BraA03001300,evm.TU.BraA01004266,Novel01155,evm.TU.BraA02000160
GO:0006820	anion transport	biological_process	0.91719	1	3	660	271	31861	1	BraA04000397	2	Novel00219,evm.TU.BraA02003147
GO:0006807	nitrogen compound metabolic process	biological_process	0.91785	1	155	660	8187	31861	40	BraA04002227,BraA08001009,BraA07001467,BraA06000079,BraA08002509,BraA08001335,BraA04001435,Novel00906,BraA09006058,BraA03004615,BraA07004190,Novel01581,BraA08000154,BraA08000286,BraA02002018,BraA09001136,Novel00604,BraA09006056,BraA09004647,BraA08000546,BraA03006397,Novel00046,BraA02002468,BraA01001536,BraA08000493,BraA10002831,BraA02003116,BraA04000237,BraA03005485,BraA05003347,BraA02002416,BraA…	115	evm.TU.BraA05004166,evm.TU.BraA01000535,evm.TU.BraA07003813,evm.TU.BraA02002337,evm.TU.BraA05004142,evm.TU.BraA03000731,evm.TU.BraA09003925,evm.TU.BraA02000415,evm.TU.BraA06002374,evm.TU.BraA05003170,Novel00219,evm.TU.BraA02000548,evm.TU.BraA10000277,Novel01351,evm.TU.BraA09000548,evm.TU.BraA09005159,evm.TU.BraA05002927,evm.TU.BraA08000965,evm.TU.BraA04000638,evm.TU.BraA03003337,evm.TU.BraA020023…
GO:0006725	cellular aromatic compound metabolic process	biological_process	0.91807	1	125	660	6724	31861	33	BraA08000546,Novel00046,BraA02002468,BraA04002227,BraA08001009,BraA07001467,BraA03005485,BraA05003347,BraA07002708,BraA01000396,BraA03001787,BraA08001335,BraA04001435,BraA08000493,BraA06000079,BraA08002509,BraA01001536,BraA02003116,BraA02001855,BraA06003758,Novel00424,Novel00906,BraA03004615,BraA02002018,BraA07004118,BraA06004166,BraA09001136,Novel00604,BraA08000154,BraA09003713,BraA07004190,Nove…	92	Novel00219,evm.TU.BraA02000548,Novel00214,evm.TU.BraA02000415,evm.TU.BraA03004468,evm.TU.BraA05003170,Novel01351,evm.TU.BraA02001144,evm.TU.BraA02003160,evm.TU.BraA04000625,evm.TU.BraA10000277,evm.TU.BraA07003813,evm.TU.BraA02002337,Novel00889,evm.TU.BraA05004142,evm.TU.BraA03000731,evm.TU.BraA05004166,evm.TU.BraA01000535,evm.TU.BraA09003925,evm.TU.BraA01000336,evm.TU.BraA09005771,evm.TU.BraA0800…
GO:0003677	DNA binding	molecular_function	0.91958	1	68	660	3818	31861	19	BraA07002030,BraA03004615,BraA06003758,BraA09001136,BraA04000134,BraA07004118,BraA08000166,BraA02002468,BraA08001009,BraA07001026,BraA04002227,BraA01000396,BraA03005485,BraA09000841,BraA08001335,BraA01001778,BraA02003116,BraA01001536,BraA08002509	49	evm.TU.BraA06003109,evm.TU.BraA03005791,Novel00240,evm.TU.BraA07004110,evm.TU.BraA05000243,evm.TU.BraA03001300,evm.TU.BraA06004376,evm.TU.BraA09000785,evm.TU.BraA10001432,evm.TU.BraA01000095,evm.TU.BraA03000162,evm.TU.BraA06000285,evm.TU.BraA05003173,evm.TU.BraA06001139,evm.TU.BraA06003561,Novel00553,evm.TU.BraA05003158,evm.TU.BraA07001280,evm.TU.BraA02000823,evm.TU.BraA03001877,evm.TU.BraA050031…
GO:0043169	cation binding	molecular_function	0.92048	1	85	660	4702	31861	24	BraA10002497,BraA06002295,BraA05000745,BraA09004647,BraA04000339,BraA07003359,BraA03001995,BraA08001335,BraA02002416,BraA03001782,BraA04001915,Novel00104,BraA05003031,BraA03004429,BraA09006982,BraA06002062,BraA04000583,BraA08000154,BraA07003697,BraA10000140,BraA08000286,BraA05003025,BraA03001557,Novel00010	61	evm.TU.BraA05004166,evm.TU.BraA05004142,evm.TU.BraA10000021,evm.TU.BraA06002291,evm.TU.BraA03004468,evm.TU.BraA01001215,evm.TU.BraA03005660,Novel00219,evm.TU.BraA04002035,evm.TU.BraA03000396,evm.TU.BraA02001144,evm.TU.BraA01001163,evm.TU.BraA05000295,evm.TU.BraA06004233,evm.TU.BraA08000965,evm.TU.BraA03004249,evm.TU.BraA09005524,evm.TU.BraA05003026,evm.TU.BraA03006496,evm.TU.BraA03004934,evm.TU.B…
GO:0009056	catabolic process	biological_process	0.92104	1	17	660	1103	31861	5	BraA02002468,BraA01000396,BraA01001112,Novel01089,BraA08000493	12	evm.TU.BraA02001642,evm.TU.BraA06002804,evm.TU.BraA10000966,evm.TU.BraA03005660,evm.TU.BraA02000415,evm.TU.BraA09002216,evm.TU.BraA06002255,evm.TU.BraA01000336,evm.TU.BraA02002612,evm.TU.BraA02001597,evm.TU.BraA09000851,evm.TU.BraA07002072
GO:0031974	membrane-enclosed lumen	cellular_component	0.92171	1	8	660	588	31861	3	Novel00906,Novel00424,BraA03001787	5	evm.TU.BraA04000625,evm.TU.BraA09004075,evm.TU.BraA05000295,evm.TU.BraA09000785,evm.TU.BraA08000869
GO:1901360	organic cyclic compound metabolic process	biological_process	0.92221	1	128	660	6891	31861	33	BraA04001435,BraA08001335,BraA06000079,BraA08002509,BraA08001009,BraA07001467,BraA04002227,BraA09001136,Novel00604,BraA02002018,BraA08000286,BraA08000154,BraA07004190,Novel01581,BraA03004615,Novel00906,BraA05003347,BraA03005485,BraA01000396,BraA07002708,BraA03001787,BraA02003116,BraA08000493,BraA01001536,BraA02002468,BraA08000546,Novel00046,BraA07004118,BraA06004166,BraA09003713,BraA02001855,BraA…	95	evm.TU.BraA02001642,evm.TU.BraA03000163,evm.TU.BraA02001439,evm.TU.BraA04000638,evm.TU.BraA03003337,evm.TU.BraA08000965,evm.TU.BraA09005159,Novel01351,evm.TU.BraA10000277,Novel00219,evm.TU.BraA02000548,evm.TU.BraA02000415,evm.TU.BraA05003170,evm.TU.BraA09003925,evm.TU.BraA07003813,evm.TU.BraA02002337,evm.TU.BraA03000731,evm.TU.BraA05004142,evm.TU.BraA05004166,evm.TU.BraA01000535,evm.TU.BraA010012…
GO:0046483	heterocycle metabolic process	biological_process	0.92356	1	124	660	6692	31861	33	BraA02001855,BraA03004615,Novel00424,BraA06003758,Novel00906,BraA07004118,BraA06004166,BraA09001136,Novel00604,BraA02002018,BraA08000286,BraA08000154,BraA09003713,BraA07004190,Novel01581,BraA02002468,BraA08000546,Novel00046,BraA08001009,BraA07001467,BraA04002227,BraA04001435,BraA05003347,BraA03005485,BraA01000396,BraA07002708,BraA03001787,BraA08001335,BraA02003116,BraA08000493,BraA06000079,BraA08…	91	Novel00240,evm.TU.BraA05002977,evm.TU.BraA01000016,evm.TU.BraA06003109,evm.TU.BraA03003937,evm.TU.BraA02003107,evm.TU.BraA03005659,evm.TU.BraA06004501,evm.TU.BraA10000209,evm.TU.BraA06000631,evm.TU.BraA05000399,evm.TU.BraA07000731,evm.TU.BraA03000770,evm.TU.BraA02000160,evm.TU.BraA07001159,evm.TU.BraA09004075,evm.TU.BraA02002540,evm.TU.BraA03004864,evm.TU.BraA02004368,Novel00688,evm.TU.BraA060012…
GO:0098796	membrane protein complex	cellular_component	0.92368	1	15	660	992	31861	1	BraA06002305	14	Novel00688,evm.TU.BraA07003813,evm.TU.BraA01003151,evm.TU.BraA04001676,evm.TU.BraA07000838,evm.TU.BraA08000280,evm.TU.BraA03001300,evm.TU.BraA05000758,evm.TU.BraA05003026,evm.TU.BraA03002968,evm.TU.BraA10001534,evm.TU.BraA10002334,evm.TU.BraA03005659,evm.TU.BraA09005877
GO:0043231	intracellular membrane-bounded organelle	cellular_component	0.92403	1	74	660	4116	31861	14	BraA06004166,BraA09003713,BraA08000286,BraA03004429,BraA02001855,Novel00424,Novel00906,BraA03001787,BraA05003347,BraA01000396,BraA09000681,BraA08000546,BraA02002468,BraA04002227	60	evm.TU.BraA07000838,evm.TU.BraA09000785,evm.TU.BraA03000162,evm.TU.BraA02002999,evm.TU.BraA05000243,evm.TU.BraA05000673,Novel01563,evm.TU.BraA03001877,evm.TU.BraA02000823,evm.TU.BraA01003151,evm.TU.BraA05003182,evm.TU.BraA09003796,evm.TU.BraA06001139,evm.TU.BraA05003609,evm.TU.BraA05003173,evm.TU.BraA05003158,evm.TU.BraA06000631,evm.TU.BraA05000399,evm.TU.BraA03000770,evm.TU.BraA02000160,evm.TU.B…
GO:0006313	transposition, DNA-mediated	biological_process	0.92462	1	2	660	207	31861	0		2	evm.TU.BraA06003109,evm.TU.BraA04000539
GO:0032196	transposition	biological_process	0.92462	1	2	660	207	31861	0		2	evm.TU.BraA04000539,evm.TU.BraA06003109
GO:0043227	membrane-bounded organelle	cellular_component	0.9247	1	74	660	4118	31861	14	BraA09000681,BraA03001787,BraA05003347,BraA01000396,BraA04002227,BraA02002468,BraA08000546,BraA08000286,BraA09003713,BraA06004166,Novel00424,Novel00906,BraA03004429,BraA02001855	60	evm.TU.BraA08001599,evm.TU.BraA06000511,evm.TU.BraA09005159,evm.TU.BraA05000295,evm.TU.BraA04002394,evm.TU.BraA03000163,evm.TU.BraA02001439,evm.TU.BraA02002914,evm.TU.BraA08000869,evm.TU.BraA04000638,evm.TU.BraA09000999,evm.TU.BraA08003649,evm.TU.BraA05000758,evm.TU.BraA04000261,evm.TU.BraA01001476,evm.TU.BraA05004166,evm.TU.BraA07000292,evm.TU.BraA10001932,evm.TU.BraA10000277,evm.TU.BraA04000625…
GO:0015074	DNA integration	biological_process	0.92512	1	1	660	127	31861	0		1	Novel01493
GO:0031323	regulation of cellular metabolic process	biological_process	0.92577	1	57	660	3258	31861	20	BraA02002468,Novel00424,BraA06003758,BraA04002227,BraA08001009,BraA03004615,BraA03001787,BraA01000396,BraA05003347,BraA03005485,BraA08001335,BraA02002018,BraA09001136,BraA07004118,BraA09003713,BraA01001536,BraA08002509,BraA06000079,BraA08000286,BraA02003116	37	evm.TU.BraA02000548,Novel00219,evm.TU.BraA06000631,evm.TU.BraA02000160,evm.TU.BraA03000770,evm.TU.BraA03004468,evm.TU.BraA02000415,evm.TU.BraA03003937,evm.TU.BraA02001144,evm.TU.BraA10000277,evm.TU.BraA03000731,evm.TU.BraA07004110,evm.TU.BraA06001295,evm.TU.BraA01000535,evm.TU.BraA05004166,evm.TU.BraA02002540,evm.TU.BraA02004368,evm.TU.BraA03004864,evm.TU.BraA09000999,evm.TU.BraA06002255,evm.TU.B…
GO:0009605	response to external stimulus	biological_process	0.92657	1	4	660	339	31861	1	BraA08003888	3	evm.TU.BraA06002292,evm.TU.BraA10000564,evm.TU.BraA04000638
GO:0019028	viral capsid	cellular_component	0.92764	1	5	660	411	31861	0		5	evm.TU.BraA01002024,evm.TU.BraA07002072,Novel01493,evm.TU.BraA05000166,Novel00325
GO:0005819	spindle	cellular_component	0.92852	1	1	660	127	31861	0		1	evm.TU.BraA05000295
GO:0050789	regulation of biological process	biological_process	0.92866	1	97	660	5312	31861	27	BraA02002018,BraA07004118,BraA09001136,BraA09003713,BraA08000286,BraA05003576,BraA06003758,Novel00424,BraA03004615,BraA01001112,BraA01000396,BraA05003347,BraA03005485,BraA03001787,BraA08001335,BraA09000681,BraA06000079,BraA01001186,BraA08002509,BraA01001536,BraA02003116,BraA08000546,BraA08003658,BraA02002468,BraA04002227,BraA08001009,BraA10002497	70	evm.TU.BraA02003534,evm.TU.BraA10001432,evm.TU.BraA03001300,evm.TU.BraA01000095,evm.TU.BraA02002999,evm.TU.BraA06002292,evm.TU.BraA03001714,evm.TU.BraA05000243,Novel01577,evm.TU.BraA03001131,evm.TU.BraA05004544,evm.TU.BraA01003151,evm.TU.BraA03001877,evm.TU.BraA06003338,evm.TU.BraA07000730,evm.TU.BraA07002072,Novel00504,Novel00553,evm.TU.BraA03006292,evm.TU.BraA02002334,evm.TU.BraA06000631,evm.TU…
GO:0071702	organic substance transport	biological_process	0.92886	1	26	660	1628	31861	7	BraA10000179,BraA05000516,BraA06001371,BraA06002305,Novel01581,BraA04000397,BraA09003713	19	evm.TU.BraA01002774,evm.TU.BraA03003131,evm.TU.BraA06002804,evm.TU.BraA06003555,Novel00219,evm.TU.BraA02000548,evm.TU.BraA05002077,evm.TU.BraA07000838,evm.TU.BraA07002440,evm.TU.BraA08003649,evm.TU.BraA02003898,evm.TU.BraA08001599,evm.TU.BraA10003022,evm.TU.BraA06000306,evm.TU.BraA09003925,evm.TU.BraA02003147,evm.TU.BraA07002072,evm.TU.BraA04000261,evm.TU.BraA05000758
GO:0031012	extracellular matrix	cellular_component	0.92972	1	2	660	202	31861	1	BraA07003359	1	evm.TU.BraA03000396
GO:0006486	protein glycosylation	biological_process	0.93004	1	1	660	131	31861	0		1	evm.TU.BraA01003047
GO:0043413	macromolecule glycosylation	biological_process	0.93004	1	1	660	131	31861	0		1	evm.TU.BraA01003047
GO:0046700	heterocycle catabolic process	biological_process	0.9304	1	1	660	130	31861	1	BraA08000493	0
GO:0050660	flavin adenine dinucleotide binding	molecular_function	0.93101	1	3	660	289	31861	1	BraA05003347	2	evm.TU.BraA09002161,evm.TU.BraA07002733
GO:0043234	protein complex	cellular_component	0.93106	1	49	660	2846	31861	6	Novel00906,Novel00424,BraA01001112,BraA08000286,BraA06002305,BraA03001787	43	evm.TU.BraA06002299,evm.TU.BraA02002001,evm.TU.BraA04001676,evm.TU.BraA09006294,evm.TU.BraA05000758,Novel00688,evm.TU.BraA07003813,evm.TU.BraA02001597,evm.TU.BraA02002612,evm.TU.BraA06002255,evm.TU.BraA03004390,evm.TU.BraA09004075,evm.TU.BraA02000415,evm.TU.BraA03000781,evm.TU.BraA08000280,evm.TU.BraA06000631,evm.TU.BraA05000166,evm.TU.BraA03005659,evm.TU.BraA04000625,evm.TU.BraA01001163,evm.TU.B…
GO:0010506	regulation of autophagy	biological_process	0.93174	1	1	660	127	31861	0		1	evm.TU.BraA07002072
GO:0000793	condensed chromosome	cellular_component	0.93196	1	1	660	129	31861	0		1	evm.TU.BraA05000295
GO:0019899	enzyme binding	molecular_function	0.93197	1	1	660	129	31861	0		1	evm.TU.BraA09006161
GO:0044446	intracellular organelle part	cellular_component	0.93322	1	42	660	2478	31861	7	Novel00906,Novel00424,BraA02001855,BraA08000546,BraA09000681,BraA08000286,BraA03001787	35	evm.TU.BraA05004166,evm.TU.BraA07000292,Novel00688,evm.TU.BraA04000261,evm.TU.BraA09006294,evm.TU.BraA05000758,evm.TU.BraA02003898,evm.TU.BraA08003649,evm.TU.BraA06002255,evm.TU.BraA10001301,evm.TU.BraA09004075,evm.TU.BraA02000415,evm.TU.BraA06000631,Novel00219,evm.TU.BraA08000280,evm.TU.BraA03000781,evm.TU.BraA03003029,evm.TU.BraA04000625,evm.TU.BraA03005659,evm.TU.BraA05000166,evm.TU.BraA010011…
GO:0015093	ferrous iron transmembrane transporter activity	molecular_function	0.93591	1	1	660	132	31861	0		1	evm.TU.BraA05000978
GO:0015684	ferrous iron transport	biological_process	0.93591	1	1	660	132	31861	0		1	evm.TU.BraA05000978
GO:0003899	DNA-directed RNA polymerase activity	molecular_function	0.93612	1	3	660	278	31861	2	Novel00604,BraA10002497	1	evm.TU.BraA07001159
GO:0002949	tRNA threonylcarbamoyladenosine modification	biological_process	0.93823	1	1	660	139	31861	0		1	evm.TU.BraA02002337
GO:0070525	tRNA threonylcarbamoyladenosine metabolic process	biological_process	0.93823	1	1	660	139	31861	0		1	evm.TU.BraA02002337
GO:0044270	cellular nitrogen compound catabolic process	biological_process	0.9383	1	1	660	136	31861	1	BraA08000493	0
GO:0044422	organelle part	cellular_component	0.94021	1	42	660	2497	31861	7	BraA09000681,BraA08000286,BraA03001787,Novel00424,Novel00906,BraA02001855,BraA08000546	35	Novel01563,evm.TU.BraA01003151,evm.TU.BraA05000295,evm.TU.BraA05003609,evm.TU.BraA07000055,evm.TU.BraA08000869,evm.TU.BraA07000838,evm.TU.BraA09000785,evm.TU.BraA09001562,evm.TU.BraA04000638,evm.TU.BraA09006369,evm.TU.BraA03000163,evm.TU.BraA05000243,evm.TU.BraA02002914,evm.TU.BraA09006294,evm.TU.BraA05000758,Novel00688,evm.TU.BraA04000261,evm.TU.BraA05004166,evm.TU.BraA07000292,evm.TU.BraA100013…
GO:0009101	glycoprotein biosynthetic process	biological_process	0.94071	1	1	660	139	31861	0		1	evm.TU.BraA01003047
GO:0046872	metal ion binding	molecular_function	0.94155	1	83	660	4669	31861	24	BraA03001557,Novel00010,BraA05003025,BraA10000140,BraA08000286,BraA09006982,BraA06002062,BraA08000154,BraA04000583,BraA07003697,BraA05003031,BraA03004429,Novel00104,BraA03001782,BraA04001915,BraA08001335,BraA03001995,BraA02002416,BraA05000745,BraA09004647,BraA07003359,BraA04000339,BraA10002497,BraA06002295	59	evm.TU.BraA05000243,evm.TU.BraA07001204,evm.TU.BraA06002292,evm.TU.BraA05002671,evm.TU.BraA02002999,evm.TU.BraA07003435,evm.TU.BraA03001111,evm.TU.BraA05000681,evm.TU.BraA01003295,evm.TU.BraA03002946,evm.TU.BraA01002488,evm.TU.BraA06003396,evm.TU.BraA02001375,evm.TU.BraA05004632,evm.TU.BraA05003609,Novel00949,evm.TU.BraA09000109,evm.TU.BraA07001280,evm.TU.BraA09000851,evm.TU.BraA02003052,evm.TU.B…
GO:0009100	glycoprotein metabolic process	biological_process	0.94188	1	1	660	140	31861	0		1	evm.TU.BraA01003047
GO:0009057	macromolecule catabolic process	biological_process	0.94265	1	5	660	426	31861	1	Novel01089	4	evm.TU.BraA02001597,evm.TU.BraA02002612,evm.TU.BraA01000336,evm.TU.BraA06002255
GO:0019867	outer membrane	cellular_component	0.94431	1	3	660	292	31861	0		3	evm.TU.BraA03003914,evm.TU.BraA10001301,evm.TU.BraA04000261
GO:0001071	nucleic acid binding transcription factor activity	molecular_function	0.94449	1	22	660	1418	31861	10	BraA01001536,BraA04002227,BraA06003758,BraA08000286,BraA02003116,BraA08001335,BraA02002018,BraA01000396,BraA03005485,BraA02002468	12	evm.TU.BraA06001295,evm.TU.BraA05000115,evm.TU.BraA09005159,evm.TU.BraA03001877,evm.TU.BraA03004864,evm.TU.BraA03004468,evm.TU.BraA02000415,evm.TU.BraA02000548,evm.TU.BraA03001300,evm.TU.BraA05000243,evm.TU.BraA03003937,evm.TU.BraA02001144
GO:0003700	transcription factor activity, sequence-specific DNA binding	molecular_function	0.94449	1	22	660	1418	31861	10	BraA02002468,BraA08001335,BraA02002018,BraA03005485,BraA01000396,BraA08000286,BraA02003116,BraA01001536,BraA04002227,BraA06003758	12	evm.TU.BraA05000243,evm.TU.BraA03003937,evm.TU.BraA02001144,evm.TU.BraA02000415,evm.TU.BraA03004468,evm.TU.BraA03001300,evm.TU.BraA02000548,evm.TU.BraA03004864,evm.TU.BraA06001295,evm.TU.BraA03001877,evm.TU.BraA09005159,evm.TU.BraA05000115
GO:0060255	regulation of macromolecule metabolic process	biological_process	0.94495	1	55	660	3213	31861	20	BraA04002227,Novel00424,BraA06003758,BraA03004615,BraA08001009,BraA02002468,BraA06000079,BraA01001536,BraA08002509,BraA09003713,BraA02003116,BraA08000286,BraA02002018,BraA08001335,BraA03005485,BraA05003347,BraA01000396,BraA03001787,BraA07004118,BraA09001136	35	evm.TU.BraA05004166,evm.TU.BraA01000535,evm.TU.BraA07004110,evm.TU.BraA06001295,evm.TU.BraA03000731,evm.TU.BraA06002255,evm.TU.BraA03004864,evm.TU.BraA09000999,evm.TU.BraA02004368,evm.TU.BraA02002540,evm.TU.BraA02000415,evm.TU.BraA03004468,evm.TU.BraA03000770,evm.TU.BraA02000160,Novel00219,evm.TU.BraA06000631,evm.TU.BraA02000548,evm.TU.BraA10000277,evm.TU.BraA02001144,evm.TU.BraA03003937,evm.TU.B…
GO:0022892	substrate-specific transporter activity	molecular_function	0.94559	1	24	660	1546	31861	6	BraA06004166,BraA07000517,BraA03004429,Novel01089,BraA08000286,BraA04000397	18	evm.TU.BraA03005659,evm.TU.BraA09005877,Novel01155,evm.TU.BraA04000539,evm.TU.BraA08000869,evm.TU.BraA03001300,Novel00219,evm.TU.BraA05001589,evm.TU.BraA01004266,evm.TU.BraA10000021,evm.TU.BraA01003041,evm.TU.BraA07002440,evm.TU.BraA05003026,evm.TU.BraA08001330,evm.TU.BraA05001768,evm.TU.BraA07002072,evm.TU.BraA05000978,Novel00688
GO:0017038	protein import	biological_process	0.94683	1	1	660	139	31861	0		1	evm.TU.BraA03003131
GO:0006325	chromatin organization	biological_process	0.94703	1	2	660	224	31861	2	Novel00906,BraA06000079	0
GO:0019222	regulation of metabolic process	biological_process	0.94751	1	58	660	3380	31861	20	BraA04002227,BraA06003758,Novel00424,BraA08001009,BraA03004615,BraA02002468,BraA08002509,BraA01001536,BraA06000079,BraA09003713,BraA08000286,BraA02003116,BraA08001335,BraA02002018,BraA03001787,BraA01000396,BraA03005485,BraA05003347,BraA09001136,BraA07004118	38	evm.TU.BraA01000535,evm.TU.BraA05004166,evm.TU.BraA03000731,evm.TU.BraA06001295,evm.TU.BraA07004110,evm.TU.BraA02004368,evm.TU.BraA03004864,evm.TU.BraA09000999,evm.TU.BraA06002255,evm.TU.BraA02002540,evm.TU.BraA02000160,evm.TU.BraA03000770,evm.TU.BraA03004468,evm.TU.BraA02000415,evm.TU.BraA02000548,evm.TU.BraA06000631,Novel00219,evm.TU.BraA10000277,evm.TU.BraA02001144,evm.TU.BraA03003937,evm.TU.B…
GO:0034613	cellular protein localization	biological_process	0.94866	1	14	660	997	31861	6	BraA10000179,BraA06002305,BraA06001371,Novel01581,BraA05000516,BraA09003713	8	evm.TU.BraA06003555,evm.TU.BraA06002804,evm.TU.BraA08003649,evm.TU.BraA10003022,evm.TU.BraA05002077,evm.TU.BraA07000838,evm.TU.BraA05000758,evm.TU.BraA04000261
GO:0070727	cellular macromolecule localization	biological_process	0.94866	1	14	660	997	31861	6	Novel01581,BraA05000516,BraA09003713,BraA10000179,BraA06001371,BraA06002305	8	evm.TU.BraA04000261,evm.TU.BraA07000838,evm.TU.BraA05002077,evm.TU.BraA05000758,evm.TU.BraA08003649,evm.TU.BraA06002804,evm.TU.BraA06003555,evm.TU.BraA10003022
GO:0006826	iron ion transport	biological_process	0.95017	1	1	660	144	31861	0		1	evm.TU.BraA05000978
GO:0005381	iron ion transmembrane transporter activity	molecular_function	0.95036	1	1	660	144	31861	0		1	evm.TU.BraA05000978
GO:0008033	tRNA processing	biological_process	0.95149	1	5	660	451	31861	2	BraA07002708,Novel00046	3	evm.TU.BraA09005947,evm.TU.BraA02002337,evm.TU.BraA10001891
GO:0070085	glycosylation	biological_process	0.95227	1	1	660	150	31861	0		1	evm.TU.BraA01003047
GO:0019219	regulation of nucleobase-containing compound metabolic process	biological_process	0.9534	1	50	660	2975	31861	20	BraA04002227,BraA06003758,Novel00424,BraA08001009,BraA03004615,BraA02002468,BraA08002509,BraA01001536,BraA06000079,BraA09003713,BraA08000286,BraA02003116,BraA08001335,BraA02002018,BraA03001787,BraA01000396,BraA03005485,BraA05003347,BraA09001136,BraA07004118	30	evm.TU.BraA01000535,evm.TU.BraA05004166,evm.TU.BraA03000731,evm.TU.BraA06001295,evm.TU.BraA07004110,evm.TU.BraA02004368,evm.TU.BraA03004864,evm.TU.BraA02002540,evm.TU.BraA02000160,evm.TU.BraA03000770,evm.TU.BraA03004468,evm.TU.BraA02000415,evm.TU.BraA02000548,Novel00219,evm.TU.BraA06000631,evm.TU.BraA10000277,evm.TU.BraA02001144,evm.TU.BraA03003937,evm.TU.BraA07000730,evm.TU.BraA06003338,evm.TU.B…
GO:0034470	ncRNA processing	biological_process	0.9536	1	7	660	584	31861	3	BraA07001467,Novel00046,BraA07002708	4	evm.TU.BraA09005947,evm.TU.BraA10001891,evm.TU.BraA07004110,evm.TU.BraA02002337
GO:0006511	ubiquitin-dependent protein catabolic process	biological_process	0.95396	1	2	660	230	31861	0		2	evm.TU.BraA01000336,evm.TU.BraA06002255
GO:0019941	modification-dependent protein catabolic process	biological_process	0.95396	1	2	660	230	31861	0		2	evm.TU.BraA06002255,evm.TU.BraA01000336
GO:0043632	modification-dependent macromolecule catabolic process	biological_process	0.95396	1	2	660	230	31861	0		2	evm.TU.BraA06002255,evm.TU.BraA01000336
GO:0044421	extracellular region part	cellular_component	0.95533	1	4	660	375	31861	1	BraA01001112	3	evm.TU.BraA03000396,evm.TU.BraA05000166,evm.TU.BraA06002292
GO:0070925	organelle assembly	biological_process	0.95541	1	1	660	146	31861	0		1	evm.TU.BraA09006369
GO:0015031	protein transport	biological_process	0.95843	1	16	660	1136	31861	6	Novel01581,BraA09003713,BraA06001371,BraA06002305,BraA05000516,BraA10000179	10	evm.TU.BraA07002072,evm.TU.BraA04000261,evm.TU.BraA05000758,evm.TU.BraA08003649,evm.TU.BraA10003022,evm.TU.BraA05002077,evm.TU.BraA07000838,evm.TU.BraA03003131,evm.TU.BraA06002804,evm.TU.BraA06003555
GO:0016779	nucleotidyltransferase activity	molecular_function	0.95897	1	8	660	647	31861	5	BraA03001438,BraA08000154,BraA10002876,BraA10002497,Novel00604	3	evm.TU.BraA05001189,evm.TU.BraA01002900,evm.TU.BraA07001159
GO:0044271	cellular nitrogen compound biosynthetic process	biological_process	0.95954	1	95	660	5306	31861	25	BraA02002018,BraA07004118,Novel00604,BraA09001136,BraA09003713,BraA08000286,Novel00906,Novel00424,BraA06003758,BraA09006058,BraA03004615,BraA04000237,BraA08001335,BraA01000396,BraA03005485,BraA05003347,BraA03001787,BraA06000079,BraA01001536,BraA10002831,BraA02003116,BraA09004647,BraA02002468,BraA04002227,BraA08001009	70	evm.TU.BraA07002733,evm.TU.BraA10001432,evm.TU.BraA03001300,evm.TU.BraA03006416,evm.TU.BraA05000243,Novel01577,evm.TU.BraA01003288,evm.TU.BraA01001223,evm.TU.BraA02002999,evm.TU.BraA10002413,evm.TU.BraA06003338,evm.TU.BraA07000730,evm.TU.BraA03000960,evm.TU.BraA01003151,evm.TU.BraA06002546,evm.TU.BraA03001877,evm.TU.BraA03005123,Novel00325,evm.TU.BraA04001328,evm.TU.BraA10002386,evm.TU.BraA060011…
GO:0051252	regulation of RNA metabolic process	biological_process	0.95974	1	49	660	2947	31861	19	BraA06003758,Novel00424,BraA04002227,BraA08001009,BraA03004615,BraA02002468,BraA09003713,BraA01001536,BraA06000079,BraA08000286,BraA02003116,BraA03001787,BraA01000396,BraA03005485,BraA05003347,BraA08001335,BraA02002018,BraA09001136,BraA07004118	30	evm.TU.BraA03000731,evm.TU.BraA06001295,evm.TU.BraA07004110,evm.TU.BraA01000535,evm.TU.BraA05004166,evm.TU.BraA02002540,evm.TU.BraA02004368,evm.TU.BraA03004864,evm.TU.BraA02000548,evm.TU.BraA06000631,Novel00219,evm.TU.BraA02000160,evm.TU.BraA03000770,evm.TU.BraA03004468,evm.TU.BraA02000415,evm.TU.BraA02001144,evm.TU.BraA03003937,evm.TU.BraA10000277,evm.TU.BraA05000115,evm.TU.BraA09005159,evm.TU.B…
GO:0016835	carbon-oxygen lyase activity	molecular_function	0.96037	1	2	660	244	31861	0		2	evm.TU.BraA07004110,evm.TU.BraA01004510
GO:0016836	hydro-lyase activity	molecular_function	0.96091	1	1	660	156	31861	0		1	evm.TU.BraA01004510
GO:0030170	pyridoxal phosphate binding	molecular_function	0.96106	1	1	660	161	31861	0		1	evm.TU.BraA03006161
GO:0051171	regulation of nitrogen compound metabolic process	biological_process	0.9632	1	51	660	3072	31861	20	BraA06003758,Novel00424,BraA04002227,BraA03004615,BraA08001009,BraA02002468,BraA09003713,BraA06000079,BraA01001536,BraA08002509,BraA02003116,BraA08000286,BraA03005485,BraA05003347,BraA01000396,BraA03001787,BraA02002018,BraA08001335,BraA07004118,BraA09001136	31	evm.TU.BraA07004110,evm.TU.BraA06001295,evm.TU.BraA03000731,evm.TU.BraA05004166,evm.TU.BraA01000535,evm.TU.BraA02002540,evm.TU.BraA03004864,evm.TU.BraA02004368,evm.TU.BraA06000631,Novel00219,evm.TU.BraA02000548,evm.TU.BraA02000415,evm.TU.BraA03004468,evm.TU.BraA03000770,evm.TU.BraA02000160,evm.TU.BraA02001144,evm.TU.BraA03003937,evm.TU.BraA10000277,evm.TU.BraA03001877,evm.TU.BraA09005159,evm.TU.B…
GO:0045184	establishment of protein localization	biological_process	0.96463	1	16	660	1154	31861	6	BraA10000179,BraA05000516,BraA06001371,BraA06002305,BraA09003713,Novel01581	10	evm.TU.BraA03003131,evm.TU.BraA06002804,evm.TU.BraA06003555,evm.TU.BraA05002077,evm.TU.BraA07000838,evm.TU.BraA10003022,evm.TU.BraA08003649,evm.TU.BraA04000261,evm.TU.BraA05000758,evm.TU.BraA07002072
GO:0005515	protein binding	molecular_function	0.96665	1	150	660	8288	31861	32	BraA06001371,BraA08000286,Novel01581,BraA07003697,Novel00120,BraA01000273,BraA01001112,BraA09000310,BraA01001186,BraA09000681,BraA04001915,BraA06002295,BraA04001785,BraA08002900,BraA10000179,BraA05000745,BraA08003726,BraA09004041,BraA02000949,BraA06002062,BraA09006534,BraA03001518,BraA02001855,BraA08003447,BraA04002340,BraA03001782,BraA01001778,BraA05003347,BraA01000396,BraA02001320,BraA03001787,…	118	evm.TU.BraA06003576,evm.TU.BraA03006292,Novel00553,Novel00504,evm.TU.BraA04000090,evm.TU.BraA02004213,evm.TU.BraA05003182,Novel01352,evm.TU.BraA06002546,evm.TU.BraA08001955,evm.TU.BraA05004544,evm.TU.BraA08003267,evm.TU.BraA07003435,evm.TU.BraA06002292,evm.TU.BraA01002902,evm.TU.BraA09006369,evm.TU.BraA03001111,evm.TU.BraA09006588,evm.TU.BraA02003534,evm.TU.BraA06004376,evm.TU.BraA06003421,evm.TU…
GO:0007010	cytoskeleton organization	biological_process	0.96751	1	5	660	472	31861	1	BraA01001186	4	evm.TU.BraA09006588,evm.TU.BraA08001955,evm.TU.BraA09006369,evm.TU.BraA02003548
GO:0006811	ion transport	biological_process	0.96764	1	23	660	1561	31861	4	BraA03001557,BraA07000517,BraA04000397,BraA09000681	19	evm.TU.BraA09005877,evm.TU.BraA03005659,Novel01155,evm.TU.BraA02000160,evm.TU.BraA08000280,evm.TU.BraA03001300,Novel00219,evm.TU.BraA01004266,evm.TU.BraA10000021,evm.TU.BraA01003041,evm.TU.BraA02003147,evm.TU.BraA05003026,evm.TU.BraA08001330,evm.TU.BraA05001768,evm.TU.BraA07002072,evm.TU.BraA05000978,Novel00688,Novel01138,evm.TU.BraA07003813
GO:0033036	macromolecule localization	biological_process	0.96872	1	20	660	1398	31861	6	BraA06001371,BraA06002305,BraA09003713,Novel01581,BraA10000179,BraA05000516	14	evm.TU.BraA10003022,evm.TU.BraA06000306,evm.TU.BraA08003649,evm.TU.BraA02003898,evm.TU.BraA04000261,evm.TU.BraA05000758,evm.TU.BraA07002072,evm.TU.BraA01002774,evm.TU.BraA06002804,evm.TU.BraA03003131,evm.TU.BraA06003555,evm.TU.BraA02000548,evm.TU.BraA07000838,evm.TU.BraA05002077
GO:0098542	defense response to other organism	biological_process	0.96906	1	1	660	164	31861	1	BraA08003888	0
GO:0046983	protein dimerization activity	molecular_function	0.96917	1	10	660	791	31861	2	BraA01001112,BraA01000396	8	evm.TU.BraA07002569,Novel01066,evm.TU.BraA08000954,evm.TU.BraA06003421,evm.TU.BraA03000731,evm.TU.BraA02002001,evm.TU.BraA09001211,evm.TU.BraA07003691
GO:0006355	regulation of transcription, DNA-templated	biological_process	0.96943	1	48	660	2939	31861	19	BraA02002468,BraA06003758,Novel00424,BraA04002227,BraA03004615,BraA08001009,BraA03005485,BraA05003347,BraA01000396,BraA03001787,BraA02002018,BraA08001335,BraA07004118,BraA09001136,BraA09003713,BraA06000079,BraA01001536,BraA02003116,BraA08000286	29	evm.TU.BraA06000631,Novel00219,evm.TU.BraA02000548,evm.TU.BraA02000415,evm.TU.BraA03004468,evm.TU.BraA03000770,evm.TU.BraA03003937,evm.TU.BraA02001144,evm.TU.BraA10000277,evm.TU.BraA06001295,evm.TU.BraA07004110,evm.TU.BraA03000731,evm.TU.BraA05004166,evm.TU.BraA01000535,evm.TU.BraA02002540,evm.TU.BraA03004864,evm.TU.BraA02004368,evm.TU.BraA10001432,evm.TU.BraA08000869,evm.TU.BraA03001300,evm.TU.B…
GO:1903506	regulation of nucleic acid-templated transcription	biological_process	0.96943	1	48	660	2939	31861	19	BraA06000079,BraA01001536,BraA09003713,BraA02003116,BraA08000286,BraA02002018,BraA08001335,BraA01000396,BraA03005485,BraA05003347,BraA03001787,BraA07004118,BraA09001136,BraA04002227,BraA06003758,Novel00424,BraA08001009,BraA03004615,BraA02002468	29	evm.TU.BraA06003338,evm.TU.BraA07000730,evm.TU.BraA05000115,evm.TU.BraA03001877,evm.TU.BraA09005159,evm.TU.BraA04000638,evm.TU.BraA10001432,evm.TU.BraA03001300,evm.TU.BraA08000869,evm.TU.BraA05000243,evm.TU.BraA02001439,evm.TU.BraA02002999,evm.TU.BraA05004166,evm.TU.BraA01000535,evm.TU.BraA03000731,evm.TU.BraA06001295,evm.TU.BraA07004110,evm.TU.BraA02004368,evm.TU.BraA03004864,evm.TU.BraA02002540…
GO:2001141	regulation of RNA biosynthetic process	biological_process	0.97031	1	48	660	2944	31861	19	BraA08001335,BraA02002018,BraA03001787,BraA03005485,BraA05003347,BraA01000396,BraA09001136,BraA07004118,BraA01001536,BraA06000079,BraA09003713,BraA08000286,BraA02003116,BraA02002468,BraA04002227,BraA06003758,Novel00424,BraA03004615,BraA08001009	29	evm.TU.BraA04000638,evm.TU.BraA08000869,evm.TU.BraA03001300,evm.TU.BraA10001432,evm.TU.BraA05000243,evm.TU.BraA02001439,evm.TU.BraA02002999,evm.TU.BraA07000730,evm.TU.BraA06003338,evm.TU.BraA03001877,evm.TU.BraA09005159,evm.TU.BraA05000115,evm.TU.BraA03000770,evm.TU.BraA02000415,evm.TU.BraA03004468,evm.TU.BraA02000548,evm.TU.BraA06000631,Novel00219,evm.TU.BraA10000277,evm.TU.BraA03003937,evm.TU.B…
GO:2000112	regulation of cellular macromolecule biosynthetic process	biological_process	0.97095	1	50	660	3058	31861	20	BraA09001136,BraA07004118,BraA08001335,BraA02002018,BraA03001787,BraA03005485,BraA05003347,BraA01000396,BraA08000286,BraA02003116,BraA01001536,BraA08002509,BraA06000079,BraA09003713,BraA02002468,BraA08001009,BraA03004615,BraA04002227,BraA06003758,Novel00424	30	Novel01577,evm.TU.BraA05000243,evm.TU.BraA02001439,evm.TU.BraA02002999,evm.TU.BraA04000638,evm.TU.BraA08000869,evm.TU.BraA03001300,evm.TU.BraA10001432,evm.TU.BraA07000730,evm.TU.BraA06003338,evm.TU.BraA03001877,evm.TU.BraA09005159,evm.TU.BraA05000115,evm.TU.BraA10000277,evm.TU.BraA02001144,evm.TU.BraA03003937,evm.TU.BraA03000770,evm.TU.BraA02000415,evm.TU.BraA03004468,evm.TU.BraA02000548,Novel002…
GO:0010556	regulation of macromolecule biosynthetic process	biological_process	0.97179	1	50	660	3063	31861	20	BraA09001136,BraA07004118,BraA03001787,BraA03005485,BraA05003347,BraA01000396,BraA08001335,BraA02002018,BraA08000286,BraA02003116,BraA09003713,BraA01001536,BraA08002509,BraA06000079,BraA02002468,BraA03004615,BraA08001009,BraA06003758,Novel00424,BraA04002227	30	evm.TU.BraA02002999,Novel01577,evm.TU.BraA02001439,evm.TU.BraA05000243,evm.TU.BraA08000869,evm.TU.BraA03001300,evm.TU.BraA10001432,evm.TU.BraA04000638,evm.TU.BraA03001877,evm.TU.BraA09005159,evm.TU.BraA05000115,evm.TU.BraA07000730,evm.TU.BraA06003338,evm.TU.BraA02001144,evm.TU.BraA03003937,evm.TU.BraA10000277,evm.TU.BraA02000548,Novel00219,evm.TU.BraA06000631,evm.TU.BraA03000770,evm.TU.BraA020004…
GO:0031326	regulation of cellular biosynthetic process	biological_process	0.97179	1	50	660	3063	31861	20	BraA03004615,BraA08001009,BraA06003758,Novel00424,BraA04002227,BraA02002468,BraA02003116,BraA08000286,BraA09003713,BraA06000079,BraA01001536,BraA08002509,BraA07004118,BraA09001136,BraA03005485,BraA05003347,BraA01000396,BraA03001787,BraA02002018,BraA08001335	30	evm.TU.BraA02002540,evm.TU.BraA03004864,evm.TU.BraA02004368,evm.TU.BraA06001295,evm.TU.BraA07004110,evm.TU.BraA03000731,evm.TU.BraA05004166,evm.TU.BraA01000535,evm.TU.BraA03003937,evm.TU.BraA02001144,evm.TU.BraA10000277,evm.TU.BraA06000631,Novel00219,evm.TU.BraA02000548,evm.TU.BraA02000415,evm.TU.BraA03004468,evm.TU.BraA03000770,evm.TU.BraA03001877,evm.TU.BraA09005159,evm.TU.BraA05000115,evm.TU.B…
GO:0009889	regulation of biosynthetic process	biological_process	0.97211	1	50	660	3065	31861	20	BraA02003116,BraA08000286,BraA06000079,BraA01001536,BraA08002509,BraA09003713,BraA07004118,BraA09001136,BraA02002018,BraA08001335,BraA01000396,BraA03005485,BraA05003347,BraA03001787,BraA03004615,BraA08001009,BraA04002227,Novel00424,BraA06003758,BraA02002468	30	evm.TU.BraA06003338,evm.TU.BraA07000730,evm.TU.BraA05000115,evm.TU.BraA09005159,evm.TU.BraA03001877,evm.TU.BraA02001439,evm.TU.BraA05000243,Novel01577,evm.TU.BraA02002999,evm.TU.BraA04000638,evm.TU.BraA10001432,evm.TU.BraA03001300,evm.TU.BraA08000869,evm.TU.BraA02004368,evm.TU.BraA03004864,evm.TU.BraA02002540,evm.TU.BraA05004166,evm.TU.BraA01000535,evm.TU.BraA03000731,evm.TU.BraA06001295,evm.TU.B…
GO:0010467	gene expression	biological_process	0.97625	1	98	660	5579	31861	29	BraA08001335,BraA04000237,BraA03005485,BraA05003347,BraA01000396,BraA07002708,BraA03001787,BraA02003116,BraA06000079,BraA01001536,BraA02002468,BraA09004647,BraA08000546,Novel00046,BraA08001009,BraA07001467,BraA04002227,BraA07004118,BraA09001136,Novel00604,BraA02002018,BraA08000286,BraA09003713,BraA02001855,BraA09006058,BraA03004615,Novel00906,BraA06003758,Novel00424	69	evm.TU.BraA02001439,evm.TU.BraA02000827,evm.TU.BraA06004937,evm.TU.BraA03000163,evm.TU.BraA04000638,evm.TU.BraA03003337,evm.TU.BraA05003485,evm.TU.BraA08000869,evm.TU.BraA02002338,evm.TU.BraA05002927,evm.TU.BraA01000355,evm.TU.BraA09005159,evm.TU.BraA05000115,evm.TU.BraA04000625,evm.TU.BraA10000277,evm.TU.BraA09000548,evm.TU.BraA02001144,evm.TU.BraA02000415,evm.TU.BraA03004468,Novel00219,evm.TU.B…
GO:0034654	nucleobase-containing compound biosynthetic process	biological_process	0.97646	1	64	660	3827	31861	21	BraA07004118,BraA09001136,Novel00604,BraA02002018,BraA08000286,BraA09003713,BraA03004615,Novel00424,BraA06003758,Novel00906,BraA05003347,BraA03005485,BraA01000396,BraA03001787,BraA08001335,BraA02003116,BraA06000079,BraA01001536,BraA02002468,BraA08001009,BraA04002227	43	evm.TU.BraA01001223,evm.TU.BraA02002999,evm.TU.BraA05000243,evm.TU.BraA10001432,evm.TU.BraA03001300,evm.TU.BraA06001139,evm.TU.BraA02001375,evm.TU.BraA03001877,evm.TU.BraA06002546,evm.TU.BraA01003151,Novel00325,evm.TU.BraA06003338,evm.TU.BraA07000730,Novel00240,evm.TU.BraA01000016,evm.TU.BraA03003937,evm.TU.BraA03005659,evm.TU.BraA06000631,evm.TU.BraA07000731,evm.TU.BraA05000399,evm.TU.BraA030007…
GO:0010468	regulation of gene expression	biological_process	0.97725	1	50	660	3098	31861	19	BraA09001136,BraA07004118,BraA08001335,BraA02002018,BraA03001787,BraA03005485,BraA05003347,BraA01000396,BraA08000286,BraA02003116,BraA01001536,BraA06000079,BraA09003713,BraA02002468,BraA08001009,BraA03004615,BraA04002227,BraA06003758,Novel00424	31	Novel01577,evm.TU.BraA02001439,evm.TU.BraA05000243,evm.TU.BraA02002999,evm.TU.BraA04000638,evm.TU.BraA08000869,evm.TU.BraA03001300,evm.TU.BraA10001432,evm.TU.BraA07000730,evm.TU.BraA06003338,evm.TU.BraA03001877,evm.TU.BraA09005159,evm.TU.BraA05000115,evm.TU.BraA10000277,evm.TU.BraA03003937,evm.TU.BraA02001144,evm.TU.BraA03000770,evm.TU.BraA02000160,evm.TU.BraA02000415,evm.TU.BraA03004468,evm.TU.B…
GO:0046914	transition metal ion binding	molecular_function	0.97833	1	52	660	3227	31861	14	BraA03001995,BraA05003025,BraA08001335,BraA03001782,BraA04000583,BraA07003697,BraA10000140,BraA08000286,BraA05003031,BraA09004647,BraA03004429,BraA07003359,BraA10002497,Novel00104	38	evm.TU.BraA03001111,evm.TU.BraA03006496,evm.TU.BraA01003295,evm.TU.BraA05000681,evm.TU.BraA10001890,evm.TU.BraA05000243,Novel00447,evm.TU.BraA05002671,evm.TU.BraA07001204,evm.TU.BraA02002999,evm.TU.BraA07003435,evm.TU.BraA06002213,evm.TU.BraA08003590,Novel00949,evm.TU.BraA05000295,evm.TU.BraA02003052,evm.TU.BraA06004233,evm.TU.BraA06002546,evm.TU.BraA03002946,evm.TU.BraA01002488,evm.TU.BraA080009…
GO:0006351	transcription, DNA-templated	biological_process	0.97893	1	58	660	3527	31861	21	BraA02002468,BraA08001009,BraA03004615,Novel00906,BraA04002227,Novel00424,BraA06003758,BraA09001136,Novel00604,BraA07004118,BraA08001335,BraA02002018,BraA03001787,BraA03005485,BraA05003347,BraA01000396,BraA08000286,BraA02003116,BraA01001536,BraA06000079,BraA09003713	37	evm.TU.BraA10000277,evm.TU.BraA04000625,evm.TU.BraA03003937,evm.TU.BraA02001144,Novel00240,evm.TU.BraA03000770,evm.TU.BraA02000415,evm.TU.BraA03004468,evm.TU.BraA02000548,evm.TU.BraA06000631,Novel00219,evm.TU.BraA05000399,evm.TU.BraA03004864,evm.TU.BraA02004368,evm.TU.BraA02002540,evm.TU.BraA09004075,evm.TU.BraA01000535,evm.TU.BraA05004166,evm.TU.BraA07004110,evm.TU.BraA06001295,evm.TU.BraA030007…
GO:0097659	nucleic acid-templated transcription	biological_process	0.97893	1	58	660	3527	31861	21	BraA09003713,BraA06000079,BraA01001536,BraA02003116,BraA08000286,BraA03005485,BraA05003347,BraA01000396,BraA03001787,BraA02002018,BraA08001335,BraA07004118,BraA09001136,Novel00604,Novel00424,BraA06003758,BraA04002227,Novel00906,BraA08001009,BraA03004615,BraA02002468	37	evm.TU.BraA03001877,evm.TU.BraA09005159,evm.TU.BraA05000115,evm.TU.BraA06002546,Novel00325,evm.TU.BraA06003338,evm.TU.BraA07000730,evm.TU.BraA06001139,evm.TU.BraA02001375,evm.TU.BraA10001432,evm.TU.BraA08000869,evm.TU.BraA03001300,evm.TU.BraA04000638,evm.TU.BraA02002999,evm.TU.BraA02001439,evm.TU.BraA05000243,evm.TU.BraA06001295,evm.TU.BraA07004110,evm.TU.BraA03000731,evm.TU.BraA05004166,evm.TU.B…
GO:0018130	heterocycle biosynthetic process	biological_process	0.97925	1	70	660	4171	31861	21	BraA08000286,BraA09003713,BraA07004118,BraA09001136,Novel00604,BraA02002018,BraA03004615,Novel00906,Novel00424,BraA06003758,BraA02003116,BraA06000079,BraA01001536,BraA08001335,BraA03005485,BraA05003347,BraA01000396,BraA03001787,BraA08001009,BraA04002227,BraA02002468	49	evm.TU.BraA06001139,evm.TU.BraA02001375,evm.TU.BraA06003338,evm.TU.BraA05000978,evm.TU.BraA07000730,evm.TU.BraA03001877,evm.TU.BraA01003151,evm.TU.BraA06002546,Novel00325,evm.TU.BraA05000243,evm.TU.BraA01001223,evm.TU.BraA02002999,evm.TU.BraA03001111,evm.TU.BraA10001432,evm.TU.BraA03001300,evm.TU.BraA03004864,evm.TU.BraA02004368,evm.TU.BraA09004075,evm.TU.BraA02002540,Novel00688,evm.TU.BraA070041…
GO:0008104	protein localization	biological_process	0.9795	1	16	660	1213	31861	6	BraA05000516,BraA10000179,BraA09003713,Novel01581,BraA06002305,BraA06001371	10	evm.TU.BraA07000838,evm.TU.BraA05002077,evm.TU.BraA06003555,evm.TU.BraA03003131,evm.TU.BraA06002804,evm.TU.BraA05000758,evm.TU.BraA04000261,evm.TU.BraA07002072,evm.TU.BraA10003022,evm.TU.BraA08003649
GO:0046915	transition metal ion transmembrane transporter activity	molecular_function	0.98107	1	1	660	188	31861	0		1	evm.TU.BraA05000978
GO:0007264	small GTPase mediated signal transduction	biological_process	0.9811	1	2	660	277	31861	1	BraA01001112	1	evm.TU.BraA01000095
GO:0019438	aromatic compound biosynthetic process	biological_process	0.98176	1	69	660	4141	31861	21	BraA06000079,BraA01001536,BraA02003116,BraA01000396,BraA03005485,BraA05003347,BraA03001787,BraA08001335,BraA04002227,BraA08001009,BraA02002468,BraA09003713,BraA08000286,BraA02002018,BraA07004118,Novel00604,BraA09001136,BraA06003758,Novel00424,Novel00906,BraA03004615	48	evm.TU.BraA05000115,evm.TU.BraA09005159,evm.TU.BraA08000869,evm.TU.BraA07001814,evm.TU.BraA04000638,evm.TU.BraA02001439,evm.TU.BraA05004142,evm.TU.BraA03000731,evm.TU.BraA05004166,evm.TU.BraA01000535,Novel00219,evm.TU.BraA02000548,evm.TU.BraA03004468,evm.TU.BraA02000415,evm.TU.BraA02001144,evm.TU.BraA04000625,evm.TU.BraA10000277,evm.TU.BraA01003151,evm.TU.BraA06002546,evm.TU.BraA03001877,Novel003…
GO:0043207	response to external biotic stimulus	biological_process	0.9826	1	1	660	191	31861	1	BraA08003888	0
GO:0051707	response to other organism	biological_process	0.9826	1	1	660	191	31861	1	BraA08003888	0
GO:0032774	RNA biosynthetic process	biological_process	0.983	1	58	660	3563	31861	21	Novel00906,BraA04002227,BraA06003758,Novel00424,BraA08001009,BraA03004615,BraA02002468,BraA01001536,BraA06000079,BraA09003713,BraA08000286,BraA02003116,BraA08001335,BraA02002018,BraA03001787,BraA01000396,BraA05003347,BraA03005485,Novel00604,BraA09001136,BraA07004118	37	evm.TU.BraA01000535,evm.TU.BraA05004166,evm.TU.BraA03000731,evm.TU.BraA07004110,evm.TU.BraA06001295,evm.TU.BraA02004368,evm.TU.BraA03004864,evm.TU.BraA02002540,evm.TU.BraA09004075,evm.TU.BraA03000770,evm.TU.BraA03004468,evm.TU.BraA02000415,evm.TU.BraA02000548,evm.TU.BraA05000399,evm.TU.BraA06000631,Novel00219,evm.TU.BraA10000277,evm.TU.BraA04000625,evm.TU.BraA02001144,evm.TU.BraA03003937,Novel002…
GO:0008168	methyltransferase activity	molecular_function	0.98312	1	7	660	662	31861	4	BraA07002708,BraA07002539,BraA07001026,BraA07001467	3	evm.TU.BraA07002569,evm.TU.BraA09005947,evm.TU.BraA07000703
GO:0000226	microtubule cytoskeleton organization	biological_process	0.98321	1	1	660	196	31861	0		1	evm.TU.BraA09006369
GO:1901362	organic cyclic compound biosynthetic process	biological_process	0.98343	1	73	660	4373	31861	21	BraA02003116,BraA06000079,BraA01001536,BraA01000396,BraA05003347,BraA03005485,BraA03001787,BraA08001335,BraA08001009,BraA04002227,BraA02002468,BraA08000286,BraA09003713,BraA07004118,Novel00604,BraA09001136,BraA02002018,BraA03004615,Novel00424,BraA06003758,Novel00906	52	evm.TU.BraA05000115,evm.TU.BraA09005159,evm.TU.BraA02001439,evm.TU.BraA08000869,evm.TU.BraA04000638,evm.TU.BraA07001814,evm.TU.BraA01004020,evm.TU.BraA05004142,evm.TU.BraA03000731,evm.TU.BraA05004166,evm.TU.BraA01000535,evm.TU.BraA02001144,evm.TU.BraA04000625,evm.TU.BraA10000277,Novel00219,evm.TU.BraA02000548,evm.TU.BraA03004468,evm.TU.BraA02000415,evm.TU.BraA06001139,evm.TU.BraA02001375,evm.TU.B…
GO:0044428	nuclear part	cellular_component	0.9842	1	15	660	1161	31861	6	BraA08000286,Novel00906,BraA08000546,Novel00424,BraA02001855,BraA03001787	9	evm.TU.BraA06002255,evm.TU.BraA04000625,evm.TU.BraA02003898,evm.TU.BraA05003609,evm.TU.BraA09004075,evm.TU.BraA05000295,evm.TU.BraA06000631,evm.TU.BraA09000785,evm.TU.BraA08000869
GO:0005578	proteinaceous extracellular matrix	cellular_component	0.98469	1	1	660	194	31861	0		1	evm.TU.BraA03000396
GO:0000041	transition metal ion transport	biological_process	0.9866	1	1	660	204	31861	0		1	evm.TU.BraA05000978
GO:0016741	transferase activity, transferring one-carbon groups	molecular_function	0.98802	1	7	660	688	31861	4	BraA07001467,BraA07002708,BraA07002539,BraA07001026	3	evm.TU.BraA09005947,evm.TU.BraA07002569,evm.TU.BraA07000703
GO:0051287	NAD binding	molecular_function	0.98862	1	1	660	219	31861	0		1	evm.TU.BraA05003251
[truncated: 12 more rows]

## Sheet: Table S14
Table S14 GO analysis of the DEGs between P2 (w30) and F1
GO_accession	Description	Term_type	Over_represented_pValue	Corrected_pValue	DEG_item	DEG_list	Bg_item	Bg_list	Up	Up_Gene_names	Down	Down_Gene_names
GO:0043531	ADP binding	molecular_function	4.0535e-05	0.19181	21	1051	227	31861	12	BraA03002937,Novel01352,Novel01581,BraA09004739,BraA01003952,BraA01004183,BraA03000948,Novel00292,BraA02002337,BraA03002936,BraA01004161,Novel00698	9	evm.TU.BraA07001692,Novel01329,Novel01475,evm.TU.BraA09002996,evm.TU.BraA02004178,evm.TU.BraA06003970,evm.TU.BraA05003181,Novel01421,evm.TU.BraA06003979
GO:0003856	3-dehydroquinate synthase activity	molecular_function	0.00035738	0.84556	3	1051	5	31861	1	BraA03000495	2	evm.TU.BraA09003725,evm.TU.BraA06004152
GO:0015858	nucleoside transport	biological_process	0.0010611	1	2	1051	2	31861	1	BraA04000445	1	evm.TU.BraA10001123
GO:0034257	nicotinamide riboside transmembrane transporter activity	molecular_function	0.0010611	1	2	1051	2	31861	1	BraA04000445	1	evm.TU.BraA10001123
GO:0034258	nicotinamide riboside transport	biological_process	0.0010611	1	2	1051	2	31861	1	BraA04000445	1	evm.TU.BraA10001123
GO:0015074	DNA integration	biological_process	0.0012705	1	12	1051	127	31861	8	Novel01147,BraA06000050,Novel01378,Novel00499,Novel01152,Novel01512,BraA05000045,Novel01656	4	evm.TU.BraA02001069,Novel01536,Novel01151,Novel00915
GO:0006259	DNA metabolic process	biological_process	0.0018849	1	78	1051	1672	31861	36	Novel01656,Novel01147,BraA01003399,BraA06000050,Novel01378,BraA04000760,BraA01001081,Novel01257,BraA03000948,BraA08002509,BraA03002742,BraA01002130,BraA10000508,BraA03006357,Novel01512,BraA03001574,BraA02003107,Novel00499,Novel01581,Novel01352,Novel00377,Novel01655,BraA04002702,BraA09001201,BraA05001826,Novel01152,BraA05000045,BraA02002846,BraA09001185,BraA03003085,BraA06002473,BraA01001475,BraA0…	42	evm.TU.BraA05001125,evm.TU.BraA06004501,evm.TU.BraA01003360,evm.TU.BraA07003325,evm.TU.BraA04002361,evm.TU.BraA03005689,evm.TU.BraA09001498,evm.TU.BraA04001637,evm.TU.BraA06001481,evm.TU.BraA02004025,evm.TU.BraA03000200,evm.TU.BraA09001396,evm.TU.BraA02001652,Novel01391,Novel00846,evm.TU.BraA06000285,evm.TU.BraA09000044,Novel01151,evm.TU.BraA09002244,evm.TU.BraA09001758,evm.TU.BraA01002631,evm.TU…
GO:0009432	SOS response	biological_process	0.0020173	1	5	1051	28	31861	4	BraA03004640,BraA07004167,Novel01535,BraA02002817	1	evm.TU.BraA01003360
GO:0050151	oleate hydratase activity	molecular_function	0.0053475	1	3	1051	11	31861	1	BraA04000847	2	evm.TU.BraA05000028,evm.TU.BraA02000635
GO:0009236	cobalamin biosynthetic process	biological_process	0.0059568	1	6	1051	50	31861	3	Novel01147,BraA02003410,Novel01152	3	evm.TU.BraA06004501,evm.TU.BraA09000214,evm.TU.BraA07001963
[truncated: 2,196 more rows]
