# Supplementary material for: Integrating Dynamic 3D Chromatin Architecture and Gene Expression Alterations Reveal Heterosis in Brassica rapa
Source: Int J Mol Sci. 2024 Feb 22;25(5):2568. doi: 10.3390/ijms25052568 (PMC10931744; doi:10.3390/ijms25052568)
Supplement: Supplementary file 1 [file ijms-25-02568-s001.zip › Supplmentary file 9.xlsx]

## Sheet: Table S15
Table S15 KEGG analysis of DEGs between P1 (082) and F1
##Databases: KEGG PATHWAY
##Statistical test method: hypergeometric test / Fisher's exact test
##FDR correction method: Benjamini and Hochberg
#Term	Database	ID	Input number	Background number	P-Value	Corrected P-Value	Input	KEGG_ID/KO	Entrez_ID	Hyperlink
Glyoxylate and dicarboxylate metabolism	KEGG PATHWAY	ath00630	8	63	0.0087201	0.547457	evm.TU.BraA01000355|evm.TU.BraA06003844|Novel00554|evm.TU.BraA02001907|evm.TU.BraA03004468|evm.TU.BraA09005196|evm.TU.BraA05002716|evm.TU.BraA05002364	ath:AT4G35090|ath:AT1G70580|ath:AT4G37560|ath:AT5G38430|ath:AT2G05710|ath:AT3G58750|ath:AT5G38430|ath:AT1G32470|	829661|843395|829911|833830|815120|825044|833830|840141|	http://www.genome.jp/kegg-bin/show_pathway?ath00630/ath:AT2G05710%09red/ath:AT1G70580%09red/ath:AT5G38430%09red/ath:AT3G58750%09red/ath:AT1G32470%09red/ath:AT4G37560%09red/ath:AT4G35090%09red
Peroxisome	KEGG PATHWAY	ath04146	9	81	0.0119012	0.547457	evm.TU.BraA01000355|evm.TU.BraA09005574|evm.TU.BraA09005524|evm.TU.BraA03001094|evm.TU.BraA09001589|evm.TU.BraA09000174|evm.TU.BraA05003178|evm.TU.BraA06000810|Novel01008	ath:AT4G35090|ath:AT2G26350|ath:AT2G26350|ath:AT5G22420|ath:AT3G04460|ath:AT4G34890|ath:AT2G04350|ath:AT1G52870|ath:AT2G04350|	829661|817175|817175|832303|819602|829641|814974|841720|814974|	http://www.genome.jp/kegg-bin/show_pathway?ath04146/ath:AT5G22420%09red/ath:AT4G34890%09red/ath:AT3G04460%09red/ath:AT2G04350%09red/ath:AT1G52870%09red/ath:AT2G26350%09red/ath:AT4G35090%09red
Pentose and glucuronate interconversions	KEGG PATHWAY	ath00040	8	81	0.0305905	0.849195	evm.TU.BraA03000162|evm.TU.BraA03005544|evm.TU.BraA01001647|evm.TU.BraA04000339|evm.TU.BraA02003721|evm.TU.BraA09006484|evm.TU.BraA03003893|evm.TU.BraA01004327	ath:AT5G04310|ath:AT4G24780|ath:AT4G24780|ath:AT3G57510|ath:AT3G27400|ath:AT1G11580|ath:AT3G14310|ath:AT3G10720|	830310|828580|828580|824918|822361|837701|820651|820241|	http://www.genome.jp/kegg-bin/show_pathway?ath00040/ath:AT5G04310%09red/ath:AT3G57510%09red/ath:AT3G14310%09red/ath:AT3G10720%09red/ath:AT3G27400%09red/ath:AT1G11580%09red/ath:AT4G24780%09red
Linoleic acid metabolism	KEGG PATHWAY	ath00591	2	9	0.0733225	0.849195	evm.TU.BraA02001939|evm.TU.BraA07002947	ath:AT1G67560|ath:AT3G45140|	843077|823650|	http://www.genome.jp/kegg-bin/show_pathway?ath00591/ath:AT1G67560%09red/ath:AT3G45140%09red
DNA replication	KEGG PATHWAY	ath03030	5	50	0.0760923	0.849195	evm.TU.BraA06000079|evm.TU.BraA07000523|evm.TU.BraA09005542|evm.TU.BraA07000522|evm.TU.BraA06000285	ath:AT1G52950|ath:AT1G52950|ath:AT1G10590|ath:AT1G52950|ath:AT5G44635|	841728|841728|837601|841728|834492|	http://www.genome.jp/kegg-bin/show_pathway?ath03030/ath:AT5G44635%09red/ath:AT1G10590%09red/ath:AT1G52950%09red
Glycerophospholipid metabolism	KEGG PATHWAY	ath00564	7	83	0.0786048	0.849195	Novel01269|evm.TU.BraA05001918|evm.TU.BraA05001930|Novel00318|evm.TU.BraA05001927|evm.TU.BraA07002708|evm.TU.BraA01001272	ath:AT4G30340|ath:AT1G51260|ath:AT2G26870|ath:AT4G30340|ath:AT2G26870|ath:AT1G73600|ath:AT4G16700|	829157|841549|817228|829157|817228|843694|827373|	http://www.genome.jp/kegg-bin/show_pathway?ath00564/ath:AT2G26870%09red/ath:AT1G51260%09red/ath:AT4G16700%09red/ath:AT4G30340%09red/ath:AT1G73600%09red
Plant hormone signal transduction	KEGG PATHWAY	ath04075	17	271	0.0890696	0.849195	evm.TU.BraA02000819|evm.TU.BraA06004501|evm.TU.BraA10000277|Novel01212|evm.TU.BraA10003174|evm.TU.BraA03000875|evm.TU.BraA01000018|evm.TU.BraA05003837|evm.TU.BraA02000824|evm.TU.BraA02000825|evm.TU.BraA02000820|evm.TU.BraA02000822|evm.TU.BraA02000823|evm.TU.BraA01000016|evm.TU.BraA03000439|evm.TU.BraA05000904|evm.TU.BraA09005896	ath:AT5G18030|ath:AT2G01830|ath:AT1G04240|ath:AT1G60940|ath:AT5G01240|ath:AT5G18010|ath:AT4G38860|ath:AT3G12830|ath:AT5G18020|ath:AT5G18030|ath:AT5G18080|ath:AT5G18060|ath:AT5G18020|ath:AT4G38840|ath:AT5G10120|ath:AT2G38120|ath:AT2G21220|	831670|814714|839570|842385|831866|831668|830041|820465|831669|831670|830267|831310|831669|830039|830876|818390|816659|	http://www.genome.jp/kegg-bin/show_pathway?ath04075/ath:AT5G01240%09red/ath:AT4G38860%09red/ath:AT5G18020%09red/ath:AT1G60940%09red/ath:AT1G04240%09red/ath:AT3G12830%09red/ath:AT2G38120%09red/ath:AT5G18010%09red/ath:AT2G01830%09red/ath:AT5G18060%09red/ath:AT5G10120%09red/ath:AT5G18080%09red/ath:AT5G18030%09red/ath:AT4G38840%09red/ath:AT2G21220%09red
Thiamine metabolism	KEGG PATHWAY	ath00730	2	11	0.0985408	0.849195	evm.TU.BraA03004249|evm.TU.BraA03004934	ath:AT4G15560|ath:AT4G15560|	827230|827230|	http://www.genome.jp/kegg-bin/show_pathway?ath00730/ath:AT4G15560%09red
Mismatch repair	KEGG PATHWAY	ath03430	4	39	0.100708	0.849195	evm.TU.BraA06000079|evm.TU.BraA09005542|evm.TU.BraA07000522|evm.TU.BraA07000523	ath:AT1G52950|ath:AT1G10590|ath:AT1G52950|ath:AT1G52950|	841728|837601|841728|841728|	http://www.genome.jp/kegg-bin/show_pathway?ath03430/ath:AT1G10590%09red/ath:AT1G52950%09red
Sulfur metabolism	KEGG PATHWAY	ath00920	4	41	0.114215	0.849195	evm.TU.BraA02003021|evm.TU.BraA02003020|evm.TU.BraA03003690|evm.TU.BraA06000518	ath:AT4G21990|ath:AT4G04610|ath:AT5G04590|ath:AT5G63980|	828288|825793|830336|836519|	http://www.genome.jp/kegg-bin/show_pathway?ath00920/ath:AT5G63980%09red/ath:AT5G04590%09red/ath:AT4G21990%09red/ath:AT4G04610%09red
Proteasome	KEGG PATHWAY	ath03050	5	58	0.118519	0.849195	evm.TU.BraA02001597|evm.TU.BraA02004213|evm.TU.BraA02002616|Novel01089|evm.TU.BraA02002612	ath:AT3G26340|ath:AT5G23540|ath:AT4G28470|ath:AT1G20200|ath:AT1G21720|	822238|832420|828964|838609|838776|	http://www.genome.jp/kegg-bin/show_pathway?ath03050/ath:AT4G28470%09red/ath:AT1G20200%09red/ath:AT5G23540%09red/ath:AT3G26340%09red/ath:AT1G21720%09red
Starch and sucrose metabolism	KEGG PATHWAY	ath00500	12	188	0.12583	0.849195	evm.TU.BraA03003286|evm.TU.BraA04000339|evm.TU.BraA10000505|evm.TU.BraA01000792|evm.TU.BraA02003057|evm.TU.BraA10000503|evm.TU.BraA10000506|evm.TU.BraA09006437|evm.TU.BraA09006484|evm.TU.BraA03003893|evm.TU.BraA02002662|evm.TU.BraA01004327	ath:AT3G02350|ath:AT3G57510|ath:AT1G06410|ath:AT4G30440|ath:AT4G12250|ath:AT1G06410|ath:AT1G06410|ath:AT1G12240|ath:AT1G11580|ath:AT3G14310|ath:AT1G78090|ath:AT3G10720|	820474|824918|837152|829167|826833|837152|837152|837777|837701|820651|844144|820241|	http://www.genome.jp/kegg-bin/show_pathway?ath00500/ath:AT1G06410%09red/ath:AT1G78090%09red/ath:AT4G30440%09red/ath:AT1G12240%09red/ath:AT3G02350%09red/ath:AT3G14310%09red/ath:AT3G10720%09red/ath:AT1G11580%09red/ath:AT3G57510%09red/ath:AT4G12250%09red
Inositol phosphate metabolism	KEGG PATHWAY	ath00562	5	65	0.162947	0.849195	evm.TU.BraA03005660|evm.TU.BraA05001930|evm.TU.BraA06000518|evm.TU.BraA05001927|Novel01742	ath:AT4G26260|ath:AT2G26870|ath:AT5G63980|ath:AT2G26870|ath:AT1G09870|	828732|817228|836519|817228|837519|	http://www.genome.jp/kegg-bin/show_pathway?ath00562/ath:AT2G26870%09red/ath:AT4G26260%09red/ath:AT1G09870%09red/ath:AT5G63980%09red
Lysine biosynthesis	KEGG PATHWAY	ath00300	2	16	0.169285	0.849195	evm.TU.BraA05000669|evm.TU.BraA01001187	ath:AT2G45440|ath:AT4G19710|	819152|827715|	http://www.genome.jp/kegg-bin/show_pathway?ath00300/ath:AT4G19710%09red/ath:AT2G45440%09red
alpha-Linolenic acid metabolism	KEGG PATHWAY	ath00592	3	33	0.185334	0.849195	evm.TU.BraA07002947|evm.TU.BraA02001939|evm.TU.BraA01004510	ath:AT3G45140|ath:AT1G67560|ath:AT3G06860|	823650|843077|819870|	http://www.genome.jp/kegg-bin/show_pathway?ath00592/ath:AT3G06860%09red/ath:AT1G67560%09red/ath:AT3G45140%09red
Glycine, serine and threonine metabolism	KEGG PATHWAY	ath00260	5	69	0.190921	0.849195	evm.TU.BraA09001208|evm.TU.BraA08000965|evm.TU.BraA06003844|evm.TU.BraA01001187|evm.TU.BraA05002364	ath:AT5G28237|ath:AT1G31710|ath:AT1G70580|ath:AT4G19710|ath:AT1G32470|	2746023|840058|843395|827715|840141|	http://www.genome.jp/kegg-bin/show_pathway?ath00260/ath:AT5G28237%09red/ath:AT1G31710%09red/ath:AT1G32470%09red/ath:AT4G19710%09red/ath:AT1G70580%09red
Selenocompound metabolism	KEGG PATHWAY	ath00450	2	18	0.199508	0.849195	evm.TU.BraA09006579|Novel00010	ath:AT2G17420|ath:AT2G17420|	816248|816248|	http://www.genome.jp/kegg-bin/show_pathway?ath00450/ath:AT2G17420%09red
Diterpenoid biosynthesis	KEGG PATHWAY	ath00904	2	18	0.199508	0.849195	evm.TU.BraA07004110|evm.TU.BraA09003749	ath:AT1G79460|ath:AT2G34555|	844284|818019|	http://www.genome.jp/kegg-bin/show_pathway?ath00904/ath:AT2G34555%09red/ath:AT1G79460%09red
Glycerolipid metabolism	KEGG PATHWAY	ath00561	4	52	0.200483	0.849195	evm.TU.BraA01000535|evm.TU.BraA05001918|Novel01269|Novel00318	ath:AT4G33030|ath:AT1G51260|ath:AT4G30340|ath:AT4G30340|	829440|841549|829157|829157|	http://www.genome.jp/kegg-bin/show_pathway?ath00561/ath:AT4G33030%09red/ath:AT4G30340%09red/ath:AT1G51260%09red
Protein export	KEGG PATHWAY	ath03060	4	53	0.209139	0.849195	evm.TU.BraA05000516|evm.TU.BraA05002077|evm.TU.BraA10003022|evm.TU.BraA03003131	ath:AT2G43640|ath:AT1G48160|ath:AT5G03940|ath:AT4G01800|	818966|841235|830273|827922|	http://www.genome.jp/kegg-bin/show_pathway?ath03060/ath:AT4G01800%09red/ath:AT5G03940%09red/ath:AT1G48160%09red/ath:AT2G43640%09red
2-Oxocarboxylic acid metabolism	KEGG PATHWAY	ath01210	5	74	0.228045	0.849195	evm.TU.BraA06000989|evm.TU.BraA06003844|evm.TU.BraA03004468|evm.TU.BraA09005196|evm.TU.BraA09006056	ath:AT1G50110|ath:AT1G70580|ath:AT2G05710|ath:AT3G58750|ath:AT1G18500|	841433|843395|815120|825044|838431|	http://www.genome.jp/kegg-bin/show_pathway?ath01210/ath:AT3G58750%09red/ath:AT2G05710%09red/ath:AT1G50110%09red/ath:AT1G70580%09red/ath:AT1G18500%09red
Homologous recombination	KEGG PATHWAY	ath03440	4	56	0.235704	0.849195	evm.TU.BraA06000079|evm.TU.BraA09005542|evm.TU.BraA07000522|evm.TU.BraA07000523	ath:AT1G52950|ath:AT1G10590|ath:AT1G52950|ath:AT1G52950|	841728|837601|841728|841728|	http://www.genome.jp/kegg-bin/show_pathway?ath03440/ath:AT1G10590%09red/ath:AT1G52950%09red
Pyrimidine metabolism	KEGG PATHWAY	ath00240	7	116	0.246852	0.849195	evm.TU.BraA03003337|Novel00970|Novel00010|evm.TU.BraA01001223|evm.TU.BraA05004515|evm.TU.BraA09003517|evm.TU.BraA09006579	ath:AT3G03710|ath:ArthCp012|ath:AT2G17420|ath:AT4G20320|ath:AT5G18280|ath:AT3G53900|ath:AT2G17420|	821181|844785|816248|827780|831946|824557|816248|	http://www.genome.jp/kegg-bin/show_pathway?ath00240/ath:AT3G53900%09red/ath:AT3G03710%09red/ath:ArthCp012%09red/ath:AT5G18280%09red/ath:AT2G17420%09red/ath:AT4G20320%09red
Purine metabolism	KEGG PATHWAY	ath00230	9	157	0.249186	0.849195	evm.TU.BraA07004190|evm.TU.BraA02001642|Novel00970|evm.TU.BraA03003337|evm.TU.BraA09000851|evm.TU.BraA02002026|evm.TU.BraA09000174|evm.TU.BraA05004515|Novel01643	ath:AT1G80050|ath:AT5G52920|ath:ArthCp012|ath:AT3G03710|ath:AT5G63680|ath:AT3G55010|ath:AT4G34890|ath:AT5G18280|ath:AT1G79470|	844345|835369|844785|821181|836488|824667|829641|831946|844285|	http://www.genome.jp/kegg-bin/show_pathway?ath00230/ath:AT3G55010%09red/ath:AT3G03710%09red/ath:AT1G79470%09red/ath:AT4G34890%09red/ath:AT5G63680%09red/ath:AT5G52920%09red/ath:AT1G80050%09red/ath:ArthCp012%09red/ath:AT5G18280%09red
Photosynthesis - antenna proteins	KEGG PATHWAY	ath00196	2	22	0.261356	0.849195	evm.TU.BraA07001020|evm.TU.BraA07001021	ath:AT1G29930|ath:AT1G29930|	839871|839871|	http://www.genome.jp/kegg-bin/show_pathway?ath00196/ath:AT1G29930%09red
Fatty acid biosynthesis	KEGG PATHWAY	ath00061	3	40	0.262116	0.849195	evm.TU.BraA05003178|evm.TU.BraA09005776|Novel01008	ath:AT2G04350|ath:AT3G25110|ath:AT2G04350|	814974|822102|814974|	http://www.genome.jp/kegg-bin/show_pathway?ath00061/ath:AT3G25110%09red/ath:AT2G04350%09red
Fatty acid degradation	KEGG PATHWAY	ath00071	3	40	0.262116	0.849195	Novel01008|evm.TU.BraA05003178|evm.TU.BraA01004510	ath:AT2G04350|ath:AT2G04350|ath:AT3G06860|	814974|814974|819870|	http://www.genome.jp/kegg-bin/show_pathway?ath00071/ath:AT3G06860%09red/ath:AT2G04350%09red
Oxidative phosphorylation	KEGG PATHWAY	ath00190	9	162	0.27664	0.849195	evm.TU.BraA03002458|evm.TU.BraA09002828|evm.TU.BraA05003880|evm.TU.BraA03005659|evm.TU.BraA10001932|evm.TU.BraA09006982|evm.TU.BraA06003396|evm.TU.BraA09005877|evm.TU.BraA07003813	ath:AT2G44620|ath:AT2G18960|ath:AT3G12260|ath:AT4G26210|ath:AT5G47030|ath:AT1G01050|ath:AT1G80660|ath:AT2G21410|ath:AT1G76030|	819070|816413|820406|828727|834749|839579|844405|816680|843934|	http://www.genome.jp/kegg-bin/show_pathway?ath00190/ath:AT1G80660%09red/ath:AT1G76030%09red/ath:AT2G21410%09red/ath:AT2G18960%09red/ath:AT2G44620%09red/ath:AT3G12260%09red/ath:AT4G26210%09red/ath:AT5G47030%09red/ath:AT1G01050%09red
Sesquiterpenoid and triterpenoid biosynthesis	KEGG PATHWAY	ath00909	2	23	0.276911	0.849195	evm.TU.BraA05003024|evm.TU.BraA01003077	ath:AT1G78500|ath:AT1G78970|	844186|844237|	http://www.genome.jp/kegg-bin/show_pathway?ath00909/ath:AT1G78970%09red/ath:AT1G78500%09red
Valine, leucine and isoleucine biosynthesis	KEGG PATHWAY	ath00290	2	23	0.276911	0.849195	evm.TU.BraA06000989|evm.TU.BraA09006056	ath:AT1G50110|ath:AT1G18500|	841433|838431|	http://www.genome.jp/kegg-bin/show_pathway?ath00290/ath:AT1G18500%09red/ath:AT1G50110%09red
ABC transporters	KEGG PATHWAY	ath02010	2	24	0.292446	0.860346	evm.TU.BraA09003925|evm.TU.BraA04001299	ath:AT1G28010|ath:AT1G02520|	839694|839353|	http://www.genome.jp/kegg-bin/show_pathway?ath02010/ath:AT1G02520%09red/ath:AT1G28010%09red
Pyruvate metabolism	KEGG PATHWAY	ath00620	5	83	0.299251	0.860346	evm.TU.BraA02001642|evm.TU.BraA05000399|Novel00669|evm.TU.BraA09006056|evm.TU.BraA09000851	ath:AT5G52920|ath:AT2G42600|ath:AT2G47510|ath:AT1G18500|ath:AT5G63680|	835369|818860|819364|838431|836488|	http://www.genome.jp/kegg-bin/show_pathway?ath00620/ath:AT2G42600%09red/ath:AT5G63680%09red/ath:AT2G47510%09red/ath:AT5G52920%09red/ath:AT1G18500%09red
Ether lipid metabolism	KEGG PATHWAY	ath00565	2	26	0.323357	0.901479	evm.TU.BraA05001930|evm.TU.BraA05001927	ath:AT2G26870|ath:AT2G26870|	817228|817228|	http://www.genome.jp/kegg-bin/show_pathway?ath00565/ath:AT2G26870%09red
Pantothenate and CoA biosynthesis	KEGG PATHWAY	ath00770	2	28	0.353913	0.912453	evm.TU.BraA06000989|evm.TU.BraA05003357	ath:AT1G50110|ath:AT3G18030|	841433|821327|	http://www.genome.jp/kegg-bin/show_pathway?ath00770/ath:AT3G18030%09red/ath:AT1G50110%09red
Carbon fixation in photosynthetic organisms	KEGG PATHWAY	ath00710	4	69	0.357047	0.912453	evm.TU.BraA06003844|evm.TU.BraA05000399|evm.TU.BraA05002716|evm.TU.BraA02001907	ath:AT1G70580|ath:AT2G42600|ath:AT5G38430|ath:AT5G38430|	843395|818860|833830|833830|	http://www.genome.jp/kegg-bin/show_pathway?ath00710/ath:AT2G42600%09red/ath:AT1G70580%09red/ath:AT5G38430%09red
Nucleotide excision repair	KEGG PATHWAY	ath03420	4	69	0.357047	0.912453	evm.TU.BraA06000079|evm.TU.BraA09005542|evm.TU.BraA07000522|evm.TU.BraA07000523	ath:AT1G52950|ath:AT1G10590|ath:AT1G52950|ath:AT1G52950|	841728|837601|841728|841728|	http://www.genome.jp/kegg-bin/show_pathway?ath03420/ath:AT1G10590%09red/ath:AT1G52950%09red
Fatty acid metabolism	KEGG PATHWAY	ath01212	4	73	0.394954	0.93521	evm.TU.BraA09001740|Novel01008|evm.TU.BraA05003178|evm.TU.BraA01004510	ath:AT3G15870|ath:AT2G04350|ath:AT2G04350|ath:AT3G06860|	820830|814974|814974|819870|	http://www.genome.jp/kegg-bin/show_pathway?ath01212/ath:AT3G06860%09red/ath:AT3G15870%09red/ath:AT2G04350%09red
Fatty acid elongation	KEGG PATHWAY	ath00062	2	31	0.398773	0.93521	Novel01685|Novel00242	ath:AT1G68530|ath:AT1G04220|	843182|839578|	http://www.genome.jp/kegg-bin/show_pathway?ath00062/ath:AT1G68530%09red/ath:AT1G04220%09red
Galactose metabolism	KEGG PATHWAY	ath00052	3	55	0.432369	0.93521	evm.TU.BraA08000039|evm.TU.BraA01003047|evm.TU.BraA09006437	ath:AT1G55740|ath:AT1G60450|ath:AT1G12240|	842023|842340|837777|	http://www.genome.jp/kegg-bin/show_pathway?ath00052/ath:AT1G60450%09red/ath:AT1G12240%09red/ath:AT1G55740%09red
Terpenoid backbone biosynthesis	KEGG PATHWAY	ath00900	3	58	0.465155	0.93521	evm.TU.BraA03001225|evm.TU.BraA03004249|evm.TU.BraA03004934	ath:AT5G58560|ath:AT4G15560|ath:AT4G15560|	835969|827230|827230|	http://www.genome.jp/kegg-bin/show_pathway?ath00900/ath:AT5G58560%09red/ath:AT4G15560%09red
Taurine and hypotaurine metabolism	KEGG PATHWAY	ath00430	1	14	0.469501	0.93521	evm.TU.BraA08000143	ath:AT3G58670|	825036|	http://www.genome.jp/kegg-bin/show_pathway?ath00430/ath:AT3G58670%09red
Sulfur relay system	KEGG PATHWAY	ath04122	1	14	0.469501	0.93521	evm.TU.BraA07003836	ath:AT2G44270|	819035|	http://www.genome.jp/kegg-bin/show_pathway?ath04122/ath:AT2G44270%09red
Tropane, piperidine and pyridine alkaloid biosynthesis	KEGG PATHWAY	ath00960	2	36	0.470061	0.93521	evm.TU.BraA09001989|evm.TU.BraA08000965	ath:AT2G29330|ath:AT1G31710|	817482|840058|	http://www.genome.jp/kegg-bin/show_pathway?ath00960/ath:AT1G31710%09red/ath:AT2G29330%09red
Circadian rhythm - plant	KEGG PATHWAY	ath04712	2	36	0.470061	0.93521	evm.TU.BraA02000415|evm.TU.BraA09000655	ath:AT5G11260|ath:AT5G24470|	830996|832518|	http://www.genome.jp/kegg-bin/show_pathway?ath04712/ath:AT5G11260%09red/ath:AT5G24470%09red
Citrate cycle (TCA cycle)	KEGG PATHWAY	ath00020	3	62	0.507512	0.93521	evm.TU.BraA09005196|Novel00669|evm.TU.BraA03004468	ath:AT3G58750|ath:AT2G47510|ath:AT2G05710|	825044|819364|815120|	http://www.genome.jp/kegg-bin/show_pathway?ath00020/ath:AT3G58750%09red/ath:AT2G05710%09red/ath:AT2G47510%09red
Tyrosine metabolism	KEGG PATHWAY	ath00350	2	40	0.523315	0.93521	evm.TU.BraA08000965|evm.TU.BraA10000966	ath:AT1G31710|ath:AT5G54080|	840058|835494|	http://www.genome.jp/kegg-bin/show_pathway?ath00350/ath:AT5G54080%09red/ath:AT1G31710%09red
Stilbenoid, diarylheptanoid and gingerol biosynthesis	KEGG PATHWAY	ath00945	3	64	0.528027	0.93521	evm.TU.BraA03006496|evm.TU.BraA01002253|evm.TU.BraA01001215	ath:AT4G37330|ath:AT5G48930|ath:AT5G24950|	829888|834951|832565|	http://www.genome.jp/kegg-bin/show_pathway?ath00945/ath:AT4G37330%09red/ath:AT5G48930%09red/ath:AT5G24950%09red
Phosphatidylinositol signaling system	KEGG PATHWAY	ath04070	3	66	0.548058	0.93521	Novel00318|Novel01269|evm.TU.BraA06000518	ath:AT4G30340|ath:AT4G30340|ath:AT5G63980|	829157|829157|836519|	http://www.genome.jp/kegg-bin/show_pathway?ath04070/ath:AT5G63980%09red/ath:AT4G30340%09red
Nitrogen metabolism	KEGG PATHWAY	ath00910	2	42	0.548562	0.93521	Novel00554|evm.TU.BraA07000517	ath:AT4G37560|ath:AT2G15620|	829911|816055|	http://www.genome.jp/kegg-bin/show_pathway?ath00910/ath:AT2G15620%09red/ath:AT4G37560%09red
Plant-pathogen interaction	KEGG PATHWAY	ath04626	7	164	0.565502	0.93521	evm.TU.BraA01001778|evm.TU.BraA05001887|evm.TU.BraA01000031|evm.TU.BraA06002062|Novel01352|Novel01351|evm.TU.BraA07000228	ath:AT4G26090|ath:AT1G51660|ath:AT4G39090|ath:AT1G18890|ath:AT1G12220|ath:AT1G12220|ath:AT1G76640|	828715|841591|830064|838470|837775|837775|843997|	http://www.genome.jp/kegg-bin/show_pathway?ath04626/ath:AT1G12220%09red/ath:AT4G39090%09red/ath:AT1G76640%09red/ath:AT1G51660%09red/ath:AT1G18890%09red/ath:AT4G26090%09red
Endocytosis	KEGG PATHWAY	ath04144	5	117	0.57228	0.93521	evm.TU.BraA07002730|evm.TU.BraA03004592|evm.TU.BraA10002417|evm.TU.BraA01004361|evm.TU.BraA08003385	ath:AT1G73030|ath:AT5G22950|ath:AT5G11710|ath:AT5G02500|ath:AT1G16030|	843634|832359|831043|831020|838174|	http://www.genome.jp/kegg-bin/show_pathway?ath04144/ath:AT1G73030%09red/ath:AT5G22950%09red/ath:AT5G11710%09red/ath:AT5G02500%09red/ath:AT1G16030%09red
Porphyrin and chlorophyll metabolism	KEGG PATHWAY	ath00860	2	45	0.584643	0.93521	evm.TU.BraA05004142|evm.TU.BraA10000209	ath:AT3G09150|ath:AT1G03475|	820069|839489|	http://www.genome.jp/kegg-bin/show_pathway?ath00860/ath:AT3G09150%09red/ath:AT1G03475%09red
Tryptophan metabolism	KEGG PATHWAY	ath00380	2	45	0.584643	0.93521	Novel01681|evm.TU.BraA01000355	ath:AT5G26000|ath:AT4G35090|	832669|829661|	http://www.genome.jp/kegg-bin/show_pathway?ath00380/ath:AT5G26000%09red/ath:AT4G35090%09red
Spliceosome	KEGG PATHWAY	ath03040	8	192	0.589382	0.93521	evm.TU.BraA09001254|evm.TU.BraA08001599|evm.TU.BraA01004361|evm.TU.BraA04001743|evm.TU.BraA06003576|evm.TU.BraA06002910|evm.TU.BraA08003385|evm.TU.BraA03002968	ath:AT5G06160|ath:AT1G20960|ath:AT5G02500|ath:AT3G11500|ath:AT5G41770|ath:AT3G49430|ath:AT1G16030|ath:AT4G15900|	830503|838690|831020|820323|834182|824105|838174|827272|	http://www.genome.jp/kegg-bin/show_pathway?ath03040/ath:AT5G02500%09red/ath:AT1G20960%09red/ath:AT3G11500%09red/ath:AT5G06160%09red/ath:AT5G41770%09red/ath:AT1G16030%09red/ath:AT4G15900%09red/ath:AT3G49430%09red
Carbon metabolism	KEGG PATHWAY	ath01200	10	243	0.604183	0.93521	evm.TU.BraA06003844|Novel00669|Novel00554|evm.TU.BraA02001907|evm.TU.BraA02001642|evm.TU.BraA03004468|evm.TU.BraA09005196|evm.TU.BraA09000851|evm.TU.BraA05000399|evm.TU.BraA05002716	ath:AT1G70580|ath:AT2G47510|ath:AT4G37560|ath:AT5G38430|ath:AT5G52920|ath:AT2G05710|ath:AT3G58750|ath:AT5G63680|ath:AT2G42600|ath:AT5G38430|	843395|819364|829911|833830|835369|815120|825044|836488|818860|833830|	http://www.genome.jp/kegg-bin/show_pathway?ath01200/ath:AT3G58750%09red/ath:AT2G05710%09red/ath:AT1G70580%09red/ath:AT5G38430%09red/ath:AT2G42600%09red/ath:AT5G63680%09red/ath:AT2G47510%09red/ath:AT5G52920%09red/ath:AT4G37560%09red
Flavonoid biosynthesis	KEGG PATHWAY	ath00941	1	21	0.605479	0.93521	evm.TU.BraA01002253	ath:AT5G48930|	834951|	http://www.genome.jp/kegg-bin/show_pathway?ath00941/ath:AT5G48930%09red
Amino sugar and nucleotide sugar metabolism	KEGG PATHWAY	ath00520	5	122	0.608185	0.93521	evm.TU.BraA01000535|evm.TU.BraA03003286|evm.TU.BraA01000792|evm.TU.BraA02003057|evm.TU.BraA01004020	ath:AT4G33030|ath:AT3G02350|ath:AT4G30440|ath:AT4G12250|ath:AT3G14790|	829440|820474|829167|826833|820707|	http://www.genome.jp/kegg-bin/show_pathway?ath00520/ath:AT4G33030%09red/ath:AT4G12250%09red/ath:AT3G02350%09red/ath:AT3G14790%09red/ath:AT4G30440%09red
SNARE interactions in vesicular transport	KEGG PATHWAY	ath04130	2	48	0.618552	0.93521	evm.TU.BraA03004391|evm.TU.BraA09005715	ath:AT5G07880|ath:AT3G05710|	830681|819740|	http://www.genome.jp/kegg-bin/show_pathway?ath04130/ath:AT3G05710%09red/ath:AT5G07880%09red
Metabolic pathways	KEGG PATHWAY	ath01100	78	1861	0.628257	0.93521	evm.TU.BraA07004190|evm.TU.BraA05000991|evm.TU.BraA06003844|evm.TU.BraA02003057|evm.TU.BraA03006496|evm.TU.BraA03004249|evm.TU.BraA07001020|evm.TU.BraA01000792|evm.TU.BraA02002691|Novel00669|evm.TU.BraA02001907|evm.TU.BraA02002026|evm.TU.BraA02001642|evm.TU.BraA10000209|evm.TU.BraA01001215|evm.TU.BraA03005659|evm.TU.BraA07004110|evm.TU.BraA09005196|evm.TU.BraA05002716|evm.TU.BraA07003813|evm.TU.B…	ath:AT1G80050|ath:AT2G37040|ath:AT1G70580|ath:AT4G12250|ath:AT4G37330|ath:AT4G15560|ath:AT1G29930|ath:AT4G30440|ath:AT1G60550|ath:AT2G47510|ath:AT5G38430|ath:AT3G55010|ath:AT5G52920|ath:AT1G03475|ath:AT5G24950|ath:AT4G26210|ath:AT1G79460|ath:AT3G58750|ath:AT5G38430|ath:AT1G76030|ath:AT3G02580|ath:AT1G50110|ath:AT3G12260|ath:AT1G18500|ath:AT5G28237|ath:AT2G45440|ath:AT3G06860|ath:AT2G26870|ath:AT5…	844345|818280|843395|826833|829888|827230|839871|829167|842350|819364|833830|824667|835369|839489|832565|828727|844284|825044|833830|843934|820679|841433|820406|838431|2746023|819152|819870|817228|834951|830336|819070|823650|836519|820651|836709|829157|844285|815120|834975|829452|839871|843077|844785|5007658|821327|818419|837152|825036|836488|837152|840058|837701|814974|827230|818860|824557|83751…	http://www.genome.jp/kegg-bin/show_pathway?ath01100/ath:AT5G28237%09red/ath:AT5G48930%09red/ath:AT3G53900%09red/ath:AT3G06860%09red/ath:AT2G26870%09red/ath:AT3G57510%09red/ath:AT1G79470%09red/ath:AT1G67560%09red/ath:AT2G04350%09red/ath:AT1G09870%09red/ath:AT5G63680%09red/ath:ArthCp012%09red/ath:AT1G18500%09red/ath:AT1G53000%09red/ath:AT1G11580%09red/ath:AT2G27450%09red/ath:AT4G26210%09red/ath:AT4…
Isoquinoline alkaloid biosynthesis	KEGG PATHWAY	ath00950	1	23	0.6375	0.93521	evm.TU.BraA08000965	ath:AT1G31710|	840058|	http://www.genome.jp/kegg-bin/show_pathway?ath00950/ath:AT1G31710%09red
Cutin, suberine and wax biosynthesis	KEGG PATHWAY	ath00073	1	23	0.6375	0.93521	evm.TU.BraA03001094	ath:AT5G22420|	832303|	http://www.genome.jp/kegg-bin/show_pathway?ath00073/ath:AT5G22420%09red
Biosynthesis of amino acids	KEGG PATHWAY	ath01230	10	255	0.66222	0.93521	evm.TU.BraA06000989|evm.TU.BraA06003844|evm.TU.BraA09006056|evm.TU.BraA09001208|evm.TU.BraA01001187|evm.TU.BraA05000669|evm.TU.BraA09000851|evm.TU.BraA02001642|evm.TU.BraA03004468|evm.TU.BraA09005196	ath:AT1G50110|ath:AT1G70580|ath:AT1G18500|ath:AT5G28237|ath:AT4G19710|ath:AT2G45440|ath:AT5G63680|ath:AT5G52920|ath:AT2G05710|ath:AT3G58750|	841433|843395|838431|2746023|827715|819152|836488|835369|815120|825044|	http://www.genome.jp/kegg-bin/show_pathway?ath01230/ath:AT5G28237%09red/ath:AT2G05710%09red/ath:AT1G70580%09red/ath:AT2G45440%09red/ath:AT3G58750%09red/ath:AT5G63680%09red/ath:AT5G52920%09red/ath:AT1G50110%09red/ath:AT1G18500%09red/ath:AT4G19710%09red
Lysine degradation	KEGG PATHWAY	ath00310	1	25	0.666928	0.93521	Novel01165	ath:AT4G33150|	829452|	http://www.genome.jp/kegg-bin/show_pathway?ath00310/ath:AT4G33150%09red
Phenylalanine metabolism	KEGG PATHWAY	ath00360	4	114	0.725048	0.93521	evm.TU.BraA10002595|evm.TU.BraA05000991|evm.TU.BraA08000965|evm.TU.BraA03002116	ath:AT5G05340|ath:AT2G37040|ath:AT1G31710|ath:AT2G38380|	830416|818280|840058|818419|	http://www.genome.jp/kegg-bin/show_pathway?ath00360/ath:AT2G38380%09red/ath:AT1G31710%09red/ath:AT2G37040%09red/ath:AT5G05340%09red
Ubiquinone and other terpenoid-quinone biosynthesis	KEGG PATHWAY	ath00130	1	32	0.752377	0.93521	evm.TU.BraA02002691	ath:AT1G60550|	842350|	http://www.genome.jp/kegg-bin/show_pathway?ath00130/ath:AT1G60550%09red
Limonene and pinene degradation	KEGG PATHWAY	ath00903	2	63	0.756573	0.93521	evm.TU.BraA03006496|evm.TU.BraA01001215	ath:AT4G37330|ath:AT5G24950|	829888|832565|	http://www.genome.jp/kegg-bin/show_pathway?ath00903/ath:AT4G37330%09red/ath:AT5G24950%09red
Glutathione metabolism	KEGG PATHWAY	ath00480	3	93	0.764938	0.93521	evm.TU.BraA05002979|evm.TU.BraA07001336|evm.TU.BraA07002850	ath:AT5G02790|ath:AT1G27130|ath:AT1G69930|	831798|839602|843329|	http://www.genome.jp/kegg-bin/show_pathway?ath00480/ath:AT1G27130%09red/ath:AT5G02790%09red/ath:AT1G69930%09red
Steroid biosynthesis	KEGG PATHWAY	ath00100	1	34	0.772495	0.93521	evm.TU.BraA05004632	ath:AT3G02580|	820679|	http://www.genome.jp/kegg-bin/show_pathway?ath00100/ath:AT3G02580%09red
Biosynthesis of unsaturated fatty acids	KEGG PATHWAY	ath01040	1	36	0.790983	0.93521	evm.TU.BraA09001740	ath:AT3G15870|	820830|	http://www.genome.jp/kegg-bin/show_pathway?ath01040/ath:AT3G15870%09red
Phenylpropanoid biosynthesis	KEGG PATHWAY	ath00940	5	154	0.79258	0.93521	evm.TU.BraA01002253|evm.TU.BraA05000991|evm.TU.BraA10002907|evm.TU.BraA03002116|evm.TU.BraA10002595	ath:AT5G48930|ath:AT2G37040|ath:AT5G09640|ath:AT2G38380|ath:AT5G05340|	834951|818280|830823|818419|830416|	http://www.genome.jp/kegg-bin/show_pathway?ath00940/ath:AT2G38380%09red/ath:AT5G48930%09red/ath:AT5G09640%09red/ath:AT2G37040%09red/ath:AT5G05340%09red
Cysteine and methionine metabolism	KEGG PATHWAY	ath00270	3	99	0.799623	0.93521	evm.TU.BraA04001676|evm.TU.BraA03006161|evm.TU.BraA01001187	ath:AT5G49160|ath:AT5G65800|ath:AT4G19710|	834975|836709|827715|	http://www.genome.jp/kegg-bin/show_pathway?ath00270/ath:AT5G65800%09red/ath:AT5G49160%09red/ath:AT4G19710%09red
beta-Alanine metabolism	KEGG PATHWAY	ath00410	1	40	0.823581	0.93521	evm.TU.BraA08000965	ath:AT1G31710|	840058|	http://www.genome.jp/kegg-bin/show_pathway?ath00410/ath:AT1G31710%09red
Ascorbate and aldarate metabolism	KEGG PATHWAY	ath00053	1	41	0.830904	0.93521	evm.TU.BraA03005660	ath:AT4G26260|	828732|	http://www.genome.jp/kegg-bin/show_pathway?ath00053/ath:AT4G26260%09red
Arginine and proline metabolism	KEGG PATHWAY	ath00330	2	75	0.833784	0.93521	evm.TU.BraA01003151|evm.TU.BraA10002831	ath:AT2G27450|ath:AT5G08170|	817290|830713|	http://www.genome.jp/kegg-bin/show_pathway?ath00330/ath:AT5G08170%09red/ath:AT2G27450%09red
Protein processing in endoplasmic reticulum	KEGG PATHWAY	ath04141	7	220	0.834771	0.93521	evm.TU.BraA07000293|evm.TU.BraA01000336|evm.TU.BraA08003385|Novel01380|evm.TU.BraA01000345|evm.TU.BraA10001812|evm.TU.BraA01004361	ath:AT3G09840|ath:AT2G17200|ath:AT1G16030|ath:AT1G52260|ath:AT4G32670|ath:AT5G19660|ath:AT5G02500|	820142|816225|838174|841656|829402|832086|831020|	http://www.genome.jp/kegg-bin/show_pathway?ath04141/ath:AT5G02500%09red/ath:AT2G17200%09red/ath:AT4G32670%09red/ath:AT1G52260%09red/ath:AT5G19660%09red/ath:AT3G09840%09red/ath:AT1G16030%09red
Photosynthesis	KEGG PATHWAY	ath00195	2	77	0.844266	0.93521	evm.TU.BraA04001995|evm.TU.BraA07001823	ath:AT2G27510|ath:AT2G27510|	817297|817297|	http://www.genome.jp/kegg-bin/show_pathway?ath00195/ath:AT2G27510%09red
Biosynthesis of secondary metabolites	KEGG PATHWAY	ath01110	37	995	0.845381	0.93521	evm.TU.BraA05000991|evm.TU.BraA06003844|evm.TU.BraA03006496|evm.TU.BraA03004249|evm.TU.BraA02002691|Novel00669|evm.TU.BraA09000851|evm.TU.BraA02002026|evm.TU.BraA02001642|Novel00242|evm.TU.BraA07004110|evm.TU.BraA09005196|evm.TU.BraA05002364|evm.TU.BraA05004632|evm.TU.BraA06000989|evm.TU.BraA09006056|evm.TU.BraA09001208|evm.TU.BraA05000669|evm.TU.BraA01001215|evm.TU.BraA01002253|evm.TU.BraA010030…	ath:AT2G37040|ath:AT1G70580|ath:AT4G37330|ath:AT4G15560|ath:AT1G60550|ath:AT2G47510|ath:AT5G63680|ath:AT3G55010|ath:AT5G52920|ath:AT1G04220|ath:AT1G79460|ath:AT3G58750|ath:AT1G32470|ath:AT3G02580|ath:AT1G50110|ath:AT1G18500|ath:AT5G28237|ath:AT2G45440|ath:AT5G24950|ath:AT5G48930|ath:AT1G78970|ath:AT5G65800|ath:AT1G79470|ath:AT4G33150|ath:AT3G14790|ath:AT3G02350|ath:AT2G38380|ath:AT2G29330|ath:AT4…	818280|843395|829888|827230|842350|819364|836488|824667|835369|839578|844284|825044|840141|820679|841433|838431|2746023|819152|832565|834951|844237|836709|844285|829452|820707|820474|818419|817482|827230|843182|829661|830416|829641|827715|840058|815120|839489|	http://www.genome.jp/kegg-bin/show_pathway?ath01110/ath:AT5G28237%09red/ath:AT5G48930%09red/ath:AT4G15560%09red/ath:AT1G79470%09red/ath:AT1G68530%09red/ath:AT5G63680%09red/ath:AT4G19710%09red/ath:AT5G24950%09red/ath:AT2G05710%09red/ath:AT3G14790%09red/ath:AT3G02350%09red/ath:AT2G47510%09red/ath:AT1G50110%09red/ath:AT4G33150%09red/ath:AT1G60550%09red/ath:AT3G02580%09red/ath:AT3G55010%09red/ath:AT1…
N-Glycan biosynthesis	KEGG PATHWAY	ath00510	1	44	0.851104	0.93521	evm.TU.BraA09007034	ath:AT1G02145|	5007658|	http://www.genome.jp/kegg-bin/show_pathway?ath00510/ath:AT1G02145%09red
RNA transport	KEGG PATHWAY	ath03013	5	169	0.851876	0.93521	evm.TU.BraA09004315|evm.TU.BraA09002302|evm.TU.BraA09006219|evm.TU.BraA03005123|evm.TU.BraA02000827	ath:AT1G71770|ath:AT4G31120|ath:AT1G15200|ath:AT4G18040|ath:AT5G18110|	843507|829240|838086|827529|831929|	http://www.genome.jp/kegg-bin/show_pathway?ath03013/ath:AT5G18110%09red/ath:AT1G15200%09red/ath:AT4G18040%09red/ath:AT1G71770%09red/ath:AT4G31120%09red
RNA degradation	KEGG PATHWAY	ath03018	3	111	0.856212	0.93521	evm.TU.BraA09004315|evm.TU.BraA08001975|evm.TU.BraA03003337	ath:AT1G71770|ath:AT4G29830|ath:AT3G03710|	843507|829105|821181|	http://www.genome.jp/kegg-bin/show_pathway?ath03018/ath:AT3G03710%09red/ath:AT4G29830%09red/ath:AT1G71770%09red
RNA polymerase	KEGG PATHWAY	ath03020	1	45	0.857288	0.93521	Novel00970	ath:ArthCp012|	844785|	http://www.genome.jp/kegg-bin/show_pathway?ath03020/ath:ArthCp012%09red
Valine, leucine and isoleucine degradation	KEGG PATHWAY	ath00280	1	45	0.857288	0.93521	evm.TU.BraA06000989	ath:AT1G50110|	841433|	http://www.genome.jp/kegg-bin/show_pathway?ath00280/ath:AT1G50110%09red
Glycolysis / Gluconeogenesis	KEGG PATHWAY	ath00010	3	112	0.860231	0.93521	evm.TU.BraA02001642|Novel01742|evm.TU.BraA09000851	ath:AT5G52920|ath:AT1G09870|ath:AT5G63680|	835369|837519|836488|	http://www.genome.jp/kegg-bin/show_pathway?ath00010/ath:AT5G63680%09red/ath:AT5G52920%09red/ath:AT1G09870%09red
mRNA surveillance pathway	KEGG PATHWAY	ath03015	3	114	0.867975	0.93521	evm.TU.BraA09004315|evm.TU.BraA07001565|evm.TU.BraA09006219	ath:AT1G71770|ath:AT3G05580|ath:AT1G15200|	843507|819724|838086|	http://www.genome.jp/kegg-bin/show_pathway?ath03015/ath:AT3G05580%09red/ath:AT1G71770%09red/ath:AT1G15200%09red
Alanine, aspartate and glutamate metabolism	KEGG PATHWAY	ath00250	1	48	0.874342	0.93521	evm.TU.BraA06003844	ath:AT1G70580|	843395|	http://www.genome.jp/kegg-bin/show_pathway?ath00250/ath:AT1G70580%09red
Ubiquitin mediated proteolysis	KEGG PATHWAY	ath04120	4	149	0.882694	0.93521	evm.TU.BraA07002489|evm.TU.BraA03001111|evm.TU.BraA08003447|evm.TU.BraA03006129	ath:AT1G16890|ath:AT5G22920|ath:AT1G14400|ath:AT4G33260|	838260|832356|838002|829462|	http://www.genome.jp/kegg-bin/show_pathway?ath04120/ath:AT5G22920%09red/ath:AT4G33260%09red/ath:AT1G14400%09red/ath:AT1G16890%09red
Phagosome	KEGG PATHWAY	ath04145	2	86	0.884383	0.93521	evm.TU.BraA09005877|evm.TU.BraA07003813	ath:AT2G21410|ath:AT1G76030|	816680|843934|	http://www.genome.jp/kegg-bin/show_pathway?ath04145/ath:AT1G76030%09red/ath:AT2G21410%09red
Phenylalanine, tyrosine and tryptophan biosynthesis	KEGG PATHWAY	ath00400	1	57	0.914241	0.951343	evm.TU.BraA09001208	ath:AT5G28237|	2746023|	http://www.genome.jp/kegg-bin/show_pathway?ath00400/ath:AT5G28237%09red
Cyanoamino acid metabolism	KEGG PATHWAY	ath00460	1	60	0.9245	0.951343	Novel00554	ath:AT4G37560|	829911|	http://www.genome.jp/kegg-bin/show_pathway?ath00460/ath:AT4G37560%09red
Ribosome biogenesis in eukaryotes	KEGG PATHWAY	ath03008	2	101	0.930662	0.951343	evm.TU.BraA02003107|evm.TU.BraA01002237	ath:AT3G57150|ath:AT3G22980|	824882|821872|	http://www.genome.jp/kegg-bin/show_pathway?ath03008/ath:AT3G57150%09red/ath:AT3G22980%09red
Ribosome	KEGG PATHWAY	ath03010	10	360	0.946076	0.956473	evm.TU.BraA02002174|evm.TU.BraA04000237|evm.TU.BraA05002927|evm.TU.BraA03004419|evm.TU.BraA03006416|evm.TU.BraA04001301|evm.TU.BraA09006058|evm.TU.BraA03003870|evm.TU.BraA06004205|evm.TU.BraA09000504	ath:AT1G70600|ath:AT3G59540|ath:AT3G53740|ath:AT5G39740|ath:AT4G36130|ath:AT5G39850|ath:AT1G74050|ath:AT3G13882|ath:AT3G27850|ath:AT5G30510|	843397|825123|824541|833970|829770|833981|843744|3768810|822405|833138|	http://www.genome.jp/kegg-bin/show_pathway?ath03010/ath:AT3G13882%09red/ath:AT5G30510%09red/ath:AT1G70600%09red/ath:AT5G39740%09red/ath:AT3G27850%09red/ath:AT3G53740%09red/ath:AT1G74050%09red/ath:AT3G59540%09red/ath:AT5G39850%09red/ath:AT4G36130%09red
Aminoacyl-tRNA biosynthesis	KEGG PATHWAY	ath00970	1	115	0.992744	0.992744	evm.TU.BraA07002126	ath:AT3G58140|	824983|	http://www.genome.jp/kegg-bin/show_pathway?ath00970/ath:AT3G58140%09red
--------------------
#Term	Database	ID	Input number	Background number	P-Value	Corrected P-Value	Input	KEGG_ID/KO	Entrez_ID	Hyperlink
--------------------
#Term	Database	ID	Input number	Background number	P-Value	Corrected P-Value	Input	KEGG_ID/KO	Entrez_ID	Hyperlink
--------------------

## Sheet: Table S16
Table S16 KEGG analysis of DEGs between P2 (w30) and F1
##Databases: KEGG PATHWAY
##Statistical test method: hypergeometric test / Fisher's exact test
##FDR correction method: Benjamini and Hochberg
#Term	Database	ID	Input number	Background number	P-Value	Corrected P-Value	Input	KEGG_ID/KO	Entrez_ID	Hyperlink
Mismatch repair	KEGG PATHWAY	ath03430	9	39	0.00640895	0.560429	evm.TU.BraA09002244|Novel01311|evm.TU.BraA09000044|evm.TU.BraA09006137|evm.TU.BraA07000522|evm.TU.BraA07000523|evm.TU.BraA01001081|Novel00058|evm.TU.BraA07001087	ath:AT5G45400|ath:AT1G52950|ath:AT3G24495|ath:AT1G52950|ath:AT1G52950|ath:AT1G52950|ath:AT4G18590|ath:AT1G52950|ath:AT1G52950|	834576|841728|822040|841728|841728|841728|827591|841728|841728|	http://www.genome.jp/kegg-bin/show_pathway?ath03430/ath:AT5G45400%09red/ath:AT3G24495%09red/ath:AT4G18590%09red/ath:AT1G52950%09red
Butanoate metabolism	KEGG PATHWAY	ath00650	5	17	0.0177656	0.560429	evm.TU.BraA09002415|evm.TU.BraA02003071|evm.TU.BraA05001416|evm.TU.BraA02002748|evm.TU.BraA07003032	ath:AT5G47720|ath:AT4G11820|ath:AT2G31810|ath:AT1G79440|ath:AT1G65960|	834823|826788|817738|844282|842908|	http://www.genome.jp/kegg-bin/show_pathway?ath00650/ath:AT2G31810%09red/ath:AT1G79440%09red/ath:AT1G65960%09red/ath:AT4G11820%09red/ath:AT5G47720%09red
Homologous recombination	KEGG PATHWAY	ath03440	10	56	0.0185376	0.560429	evm.TU.BraA09002244|Novel01311|evm.TU.BraA09001758|evm.TU.BraA09006137|evm.TU.BraA07000522|evm.TU.BraA07000523|evm.TU.BraA01001081|evm.TU.BraA09000074|Novel00058|evm.TU.BraA07001087	ath:AT5G45400|ath:AT1G52950|ath:AT1G60930|ath:AT1G52950|ath:AT1G52950|ath:AT1G52950|ath:AT4G18590|ath:AT5G57450|ath:AT1G52950|ath:AT1G52950|	834576|841728|842384|841728|841728|841728|827591|835850|841728|841728|	http://www.genome.jp/kegg-bin/show_pathway?ath03440/ath:AT5G57450%09red/ath:AT1G60930%09red/ath:AT5G45400%09red/ath:AT4G18590%09red/ath:AT1G52950%09red
DNA replication	KEGG PATHWAY	ath03030	9	50	0.0238353	0.560429	evm.TU.BraA09002244|Novel01311|evm.TU.BraA09006137|evm.TU.BraA06000285|evm.TU.BraA07000522|evm.TU.BraA07000523|evm.TU.BraA01001081|Novel00058|evm.TU.BraA07001087	ath:AT5G45400|ath:AT1G52950|ath:AT1G52950|ath:AT5G44635|ath:AT1G52950|ath:AT1G52950|ath:AT4G18590|ath:AT1G52950|ath:AT1G52950|	834576|841728|841728|834492|841728|841728|827591|841728|841728|	http://www.genome.jp/kegg-bin/show_pathway?ath03030/ath:AT5G45400%09red/ath:AT5G44635%09red/ath:AT4G18590%09red/ath:AT1G52950%09red
Glucosinolate biosynthesis	KEGG PATHWAY	ath00966	5	19	0.0254741	0.560429	evm.TU.BraA08003665|evm.TU.BraA04003012|evm.TU.BraA09001381|evm.TU.BraA03004646|evm.TU.BraA04000887	ath:AT1G10060|ath:AT4G13770|ath:AT1G74090|ath:AT5G23010|ath:AT4G13770|	837542|827011|843749|832365|827011|	http://www.genome.jp/kegg-bin/show_pathway?ath00966/ath:AT1G10060%09red/ath:AT1G74090%09red/ath:AT4G13770%09red/ath:AT5G23010%09red
Sesquiterpenoid and triterpenoid biosynthesis	KEGG PATHWAY	ath00909	5	23	0.0465656	0.853703	evm.TU.BraA05003024|evm.TU.BraA06003595|Novel00751|evm.TU.BraA01003077|evm.TU.BraA06003596	ath:AT1G78500|ath:AT5G24140|ath:AT1G78955|ath:AT1G78970|ath:AT5G24140|	844186|832479|844235|844237|832479|	http://www.genome.jp/kegg-bin/show_pathway?ath00909/ath:AT5G24140%09red/ath:AT1G78955%09red/ath:AT1G78970%09red/ath:AT1G78500%09red
Nucleotide excision repair	KEGG PATHWAY	ath03420	10	69	0.0553613	0.853793	evm.TU.BraA09002244|Novel01311|evm.TU.BraA09006137|evm.TU.BraA01002131|evm.TU.BraA01002130|evm.TU.BraA07000522|evm.TU.BraA07000523|evm.TU.BraA01001081|Novel00058|evm.TU.BraA07001087	ath:AT5G45400|ath:AT1G52950|ath:AT1G52950|ath:AT4G17020|ath:AT4G17020|ath:AT1G52950|ath:AT1G52950|ath:AT4G18590|ath:AT1G52950|ath:AT1G52950|	834576|841728|841728|827410|827410|841728|841728|827591|841728|841728|	http://www.genome.jp/kegg-bin/show_pathway?ath03420/ath:AT4G17020%09red/ath:AT5G45400%09red/ath:AT4G18590%09red/ath:AT1G52950%09red
Tropane, piperidine and pyridine alkaloid biosynthesis	KEGG PATHWAY	ath00960	6	36	0.077421	0.853793	evm.TU.BraA05001503|evm.TU.BraA04002131|evm.TU.BraA09002685|evm.TU.BraA09001988|evm.TU.BraA01000976|evm.TU.BraA09005406	ath:AT2G30970|ath:AT2G30670|ath:AT4G23590|ath:AT2G29310|ath:AT4G28420|ath:AT4G23590|	817648|817617|828459|817480|828959|828459|	http://www.genome.jp/kegg-bin/show_pathway?ath00960/ath:AT2G30670%09red/ath:AT2G29310%09red/ath:AT2G30970%09red/ath:AT4G23590%09red/ath:AT4G28420%09red
Inositol phosphate metabolism	KEGG PATHWAY	ath00562	9	65	0.081848	0.853793	evm.TU.BraA10001401|evm.TU.BraA09001289|evm.TU.BraA05001936|evm.TU.BraA05001927|evm.TU.BraA04001598|Novel00301|evm.TU.BraA07000093|evm.TU.BraA06000518|evm.TU.BraA05001930	ath:AT5G58670|ath:AT2G19800|ath:AT1G49340|ath:AT2G26870|ath:AT2G22240|ath:AT5G58690|ath:AT2G19800|ath:AT5G63980|ath:AT2G26870|	835981|816499|841357|817228|816757|835983|816499|836519|817228|	http://www.genome.jp/kegg-bin/show_pathway?ath00562/ath:AT2G26870%09red/ath:AT2G19800%09red/ath:AT1G49340%09red/ath:AT5G58670%09red/ath:AT2G22240%09red/ath:AT5G58690%09red/ath:AT5G63980%09red
Peroxisome	KEGG PATHWAY	ath04146	10	81	0.116372	0.853793	evm.TU.BraA09000174|evm.TU.BraA09005574|evm.TU.BraA06003836|evm.TU.BraA09003069|evm.TU.BraA09004600|evm.TU.BraA09005524|evm.TU.BraA08002794|evm.TU.BraA09000170|evm.TU.BraA06002227|evm.TU.BraA02001060	ath:AT4G34890|ath:AT2G26350|ath:AT5G27600|ath:AT4G04470|ath:AT3G51840|ath:AT2G26350|ath:AT1G29260|ath:AT4G34890|ath:AT1G20630|ath:AT5G22500|	829641|817175|832820|825777|824347|817175|839800|829641|838652|832311|	http://www.genome.jp/kegg-bin/show_pathway?ath04146/ath:AT5G27600%09red/ath:AT4G34890%09red/ath:AT3G51840%09red/ath:AT1G29260%09red/ath:AT4G04470%09red/ath:AT1G20630%09red/ath:AT5G22500%09red/ath:AT2G26350%09red
Sulfur metabolism	KEGG PATHWAY	ath00920	6	41	0.117977	0.853793	evm.TU.BraA09003086|evm.TU.BraA03005328|evm.TU.BraA06003870|evm.TU.BraA03003690|evm.TU.BraA06000518|evm.TU.BraA03004313	ath:AT4G04610|ath:AT4G21990|ath:AT5G28020|ath:AT5G04590|ath:AT5G63980|ath:AT3G22890|	825793|828288|832872|830336|836519|821861|	http://www.genome.jp/kegg-bin/show_pathway?ath00920/ath:AT5G63980%09red/ath:AT3G22890%09red/ath:AT5G04590%09red/ath:AT5G28020%09red/ath:AT4G21990%09red/ath:AT4G04610%09red
Purine metabolism	KEGG PATHWAY	ath00230	17	157	0.119921	0.853793	evm.TU.BraA07004190|evm.TU.BraA03004247|evm.TU.BraA09000174|Novel00970|evm.TU.BraA03001958|evm.TU.BraA08001495|evm.TU.BraA03004221|evm.TU.BraA02001642|evm.TU.BraA02001641|evm.TU.BraA03004313|evm.TU.BraA08001562|evm.TU.BraA09000170|evm.TU.BraA08002787|evm.TU.BraA07004111|evm.TU.BraA08003587|Novel01643|evm.TU.BraA10002864	ath:AT1G80050|ath:AT3G27060|ath:AT4G34890|ath:ArthCp012|ath:AT5G47840|ath:AT4G21710|ath:AT3G21110|ath:AT5G52920|ath:AT5G52920|ath:AT3G22890|ath:AT4G21710|ath:AT4G34890|ath:AT3G04080|ath:AT1G79470|ath:AT1G11475|ath:AT1G79470|ath:AT5G08570|	844345|822324|829641|844785|834835|828259|821663|835369|835369|821861|828259|829641|819563|844285|837690|844285|830758|	http://www.genome.jp/kegg-bin/show_pathway?ath00230/ath:AT3G22890%09red/ath:AT4G21710%09red/ath:AT1G11475%09red/ath:AT1G79470%09red/ath:AT3G21110%09red/ath:AT5G08570%09red/ath:AT5G47840%09red/ath:AT5G52920%09red/ath:AT1G80050%09red/ath:AT4G34890%09red/ath:ArthCp012%09red/ath:AT3G27060%09red/ath:AT3G04080%09red
Ubiquinone and other terpenoid-quinone biosynthesis	KEGG PATHWAY	ath00130	5	32	0.122765	0.853793	evm.TU.BraA09002685|evm.TU.BraA02002691|evm.TU.BraA01000976|evm.TU.BraA09005406|evm.TU.BraA05001526	ath:AT4G23590|ath:AT1G60550|ath:AT4G28420|ath:AT4G23590|ath:AT2G30490|	828459|842350|828959|828459|817599|	http://www.genome.jp/kegg-bin/show_pathway?ath00130/ath:AT2G30490%09red/ath:AT4G23590%09red/ath:AT4G28420%09red/ath:AT1G60550%09red
Isoquinoline alkaloid biosynthesis	KEGG PATHWAY	ath00950	4	23	0.124497	0.853793	evm.TU.BraA05001503|evm.TU.BraA09002685|evm.TU.BraA01000976|evm.TU.BraA09005406	ath:AT2G30970|ath:AT4G23590|ath:AT4G28420|ath:AT4G23590|	817648|828459|828959|828459|	http://www.genome.jp/kegg-bin/show_pathway?ath00950/ath:AT2G30970%09red/ath:AT4G23590%09red/ath:AT4G28420%09red
Glycerolipid metabolism	KEGG PATHWAY	ath00561	7	52	0.128207	0.853793	evm.TU.BraA10001571|Novel01269|evm.TU.BraA07004167|evm.TU.BraA02002817|evm.TU.BraA09003507|evm.TU.BraA06002823|evm.TU.BraA06002891	ath:AT5G60620|ath:AT4G30340|ath:AT1G80460|ath:AT1G80460|ath:AT1G32200|ath:AT3G48000|ath:AT3G56310|	836183|829157|844385|844385|840112|823955|824798|	http://www.genome.jp/kegg-bin/show_pathway?ath00561/ath:AT1G80460%09red/ath:AT4G30340%09red/ath:AT5G60620%09red/ath:AT3G56310%09red/ath:AT1G32200%09red/ath:AT3G48000%09red
Glycerophospholipid metabolism	KEGG PATHWAY	ath00564	10	83	0.129196	0.853793	evm.TU.BraA06003890|evm.TU.BraA08002278|evm.TU.BraA10001571|Novel01269|evm.TU.BraA07002681|evm.TU.BraA05001930|evm.TU.BraA09003507|evm.TU.BraA04002896|evm.TU.BraA05001927|evm.TU.BraA05002270	ath:AT2G38670|ath:AT4G35790|ath:AT5G60620|ath:AT4G30340|ath:AT1G74210|ath:AT2G26870|ath:AT1G32200|ath:AT2G39290|ath:AT2G26870|ath:AT2G32260|	818449|829733|836183|829157|843761|817228|840112|818514|817228|817786|	http://www.genome.jp/kegg-bin/show_pathway?ath00564/ath:AT2G38670%09red/ath:AT2G26870%09red/ath:AT4G30340%09red/ath:AT1G74210%09red/ath:AT5G60620%09red/ath:AT2G32260%09red/ath:AT4G35790%09red/ath:AT2G39290%09red/ath:AT1G32200%09red
Glycosaminoglycan degradation	KEGG PATHWAY	ath00531	2	7	0.132403	0.853793	evm.TU.BraA02000545|evm.TU.BraA04000676	ath:AT5G13690|ath:AT3G52840|	831214|824450|	http://www.genome.jp/kegg-bin/show_pathway?ath00531/ath:AT5G13690%09red/ath:AT3G52840%09red
2-Oxocarboxylic acid metabolism	KEGG PATHWAY	ath01210	9	74	0.139712	0.853793	evm.TU.BraA04003012|evm.TU.BraA09006056|evm.TU.BraA03004646|evm.TU.BraA05001503|evm.TU.BraA07001383|evm.TU.BraA05001416|evm.TU.BraA08003665|evm.TU.BraA04000887|evm.TU.BraA09005196	ath:AT4G13770|ath:AT1G18500|ath:AT5G23010|ath:AT2G30970|ath:AT1G70580|ath:AT2G31810|ath:AT1G10060|ath:AT4G13770|ath:AT3G58750|	827011|838431|832365|817648|843395|817738|837542|827011|825044|	http://www.genome.jp/kegg-bin/show_pathway?ath01210/ath:AT1G10060%09red/ath:AT1G18500%09red/ath:AT4G13770%09red/ath:AT1G70580%09red/ath:AT2G31810%09red/ath:AT5G23010%09red/ath:AT3G58750%09red/ath:AT2G30970%09red
Galactose metabolism	KEGG PATHWAY	ath00052	7	55	0.154595	0.861552	evm.TU.BraA10001941|evm.TU.BraA05000475|evm.TU.BraA01001796|evm.TU.BraA08001115|evm.TU.BraA06002891|evm.TU.BraA04000676|evm.TU.BraA01004676	ath:AT5G18200|ath:AT1G50460|ath:AT4G26270|ath:AT5G56630|ath:AT3G56310|ath:AT3G52840|ath:AT3G03250|	831938|841468|828733|835764|824798|824450|821313|	http://www.genome.jp/kegg-bin/show_pathway?ath00052/ath:AT5G18200%09red/ath:AT1G50460%09red/ath:AT3G52840%09red/ath:AT3G03250%09red/ath:AT4G26270%09red/ath:AT3G56310%09red/ath:AT5G56630%09red
Valine, leucine and isoleucine degradation	KEGG PATHWAY	ath00280	6	45	0.156646	0.861552	evm.TU.BraA09002415|evm.TU.BraA03000405|evm.TU.BraA08003665|evm.TU.BraA02003071|evm.TU.BraA06002823|evm.TU.BraA06002313	ath:AT5G47720|ath:AT5G09300|ath:AT1G10060|ath:AT4G11820|ath:AT3G48000|ath:AT1G21400|	834823|830789|837542|826788|823955|838739|	http://www.genome.jp/kegg-bin/show_pathway?ath00280/ath:AT1G10060%09red/ath:AT1G21400%09red/ath:AT4G11820%09red/ath:AT5G47720%09red/ath:AT3G48000%09red/ath:AT5G09300%09red
Proteasome	KEGG PATHWAY	ath03050	7	58	0.183257	0.944065	evm.TU.BraA08003578|evm.TU.BraA09002495|evm.TU.BraA05000794|evm.TU.BraA09004774|evm.TU.BraA02002616|evm.TU.BraA08001414|evm.TU.BraA05001733	ath:AT4G28470|ath:AT5G05780|ath:AT1G53750|ath:AT3G53970|ath:AT4G28470|ath:AT4G19006|ath:AT3G22110|	828964|830463|841812|824564|828964|827638|821774|	http://www.genome.jp/kegg-bin/show_pathway?ath03050/ath:AT3G53970%09red/ath:AT4G28470%09red/ath:AT4G19006%09red/ath:AT1G53750%09red/ath:AT3G22110%09red/ath:AT5G05780%09red
Alanine, aspartate and glutamate metabolism	KEGG PATHWAY	ath00250	6	48	0.188813	0.944065	evm.TU.BraA03002118|evm.TU.BraA05001503|evm.TU.BraA07001383|evm.TU.BraA07003032|evm.TU.BraA02002748|evm.TU.BraA06002605	ath:AT2G38400|ath:AT2G30970|ath:AT1G70580|ath:AT1G65960|ath:AT1G79440|ath:AT3G47340|	818421|817648|843395|842908|844282|823888|	http://www.genome.jp/kegg-bin/show_pathway?ath00250/ath:AT1G70580%09red/ath:AT2G38400%09red/ath:AT1G79440%09red/ath:AT2G30970%09red/ath:AT3G47340%09red/ath:AT1G65960%09red
Ascorbate and aldarate metabolism	KEGG PATHWAY	ath00053	5	41	0.232473	0.974719	evm.TU.BraA06002823|evm.TU.BraA07000093|evm.TU.BraA08002182|evm.TU.BraA03000724|evm.TU.BraA09001289	ath:AT3G48000|ath:AT2G19800|ath:AT4G26850|ath:AT5G15490|ath:AT2G19800|	823955|816499|828792|831402|816499|	http://www.genome.jp/kegg-bin/show_pathway?ath00053/ath:AT2G19800%09red/ath:AT4G26850%09red/ath:AT5G15490%09red/ath:AT3G48000%09red
Biosynthesis of secondary metabolites	KEGG PATHWAY	ath01110	83	995	0.259441	0.974719	evm.TU.BraA10001941|Novel01132|evm.TU.BraA05001526|evm.TU.BraA04000887|evm.TU.BraA06004963|evm.TU.BraA05000475|evm.TU.BraA10002516|evm.TU.BraA03006495|evm.TU.BraA06004028|evm.TU.BraA03000405|evm.TU.BraA08001057|evm.TU.BraA02000635|evm.TU.BraA02001642|evm.TU.BraA02001641|evm.TU.BraA06002313|Novel00242|evm.TU.BraA09000170|Novel01192|evm.TU.BraA07004111|evm.TU.BraA07001149|evm.TU.BraA09005196|evm.TU…	ath:AT5G18200|ath:AT5G52320|ath:AT2G30490|ath:AT4G13770|ath:AT4G39210|ath:AT1G50460|ath:AT5G10480|ath:AT4G37320|ath:AT5G48300|ath:AT5G09300|ath:AT5G40150|ath:AT3G04870|ath:AT5G52920|ath:AT5G52920|ath:AT1G21400|ath:AT1G04220|ath:AT4G34890|ath:AT1G68530|ath:AT1G79470|ath:AT4G27830|ath:AT3G58750|ath:AT5G56630|ath:AT3G26290|ath:AT4G02610|ath:AT5G47720|ath:AT3G27380|ath:AT1G18500|ath:AT5G24140|ath:AT2…	831938|835308|817599|827011|830076|841468|830912|829887|834883|830789|834012|819647|835369|835369|838739|839578|829641|843182|844285|828896|825044|835764|822232|828226|834823|822359|838431|832479|817648|821333|834835|817617|819152|837931|839233|827061|828459|844237|842465|823955|823888|844285|820474|829452|828733|844284|817480|842350|831406|831402|827011|816757|828959|820960|838652|822833|832479|…	http://www.genome.jp/kegg-bin/show_pathway?ath01110/ath:AT4G14210%09red/ath:AT5G15530%09red/ath:AT1G79470%09red/ath:AT4G23590%09red/ath:AT1G68530%09red/ath:AT4G33420%09red/ath:AT1G13700%09red/ath:AT4G26270%09red/ath:AT5G47840%09red/ath:AT2G22240%09red/ath:AT4G11820%09red/ath:AT5G47720%09red/ath:AT5G48300%09red/ath:AT2G07050%09red/ath:AT5G22620%09red/ath:AT3G30775%09red/ath:AT4G01850%09red/ath:AT1…
Phosphatidylinositol signaling system	KEGG PATHWAY	ath04070	7	66	0.2687	0.974719	evm.TU.BraA10001401|evm.TU.BraA05001936|Novel01269|evm.TU.BraA06000586|Novel00301|evm.TU.BraA06000518|evm.TU.BraA04001444	ath:AT5G58670|ath:AT1G49340|ath:AT4G30340|ath:AT5G37780|ath:AT5G58690|ath:AT5G63980|ath:AT5G37780|	835981|841357|829157|833756|835983|836519|833756|	http://www.genome.jp/kegg-bin/show_pathway?ath04070/ath:AT5G37780%09red/ath:AT1G49340%09red/ath:AT5G63980%09red/ath:AT4G30340%09red/ath:AT5G58690%09red/ath:AT5G58670%09red
Valine, leucine and isoleucine biosynthesis	KEGG PATHWAY	ath00290	3	23	0.285569	0.974719	evm.TU.BraA08003665|evm.TU.BraA05001416|evm.TU.BraA09006056	ath:AT1G10060|ath:AT2G31810|ath:AT1G18500|	837542|817738|838431|	http://www.genome.jp/kegg-bin/show_pathway?ath00290/ath:AT1G10060%09red/ath:AT2G31810%09red/ath:AT1G18500%09red
Tryptophan metabolism	KEGG PATHWAY	ath00380	5	45	0.288103	0.974719	Novel01681|evm.TU.BraA06002823|evm.TU.BraA06000550|evm.TU.BraA09002415|evm.TU.BraA06002227	ath:AT5G26000|ath:AT3G48000|ath:AT3G44300|ath:AT5G47720|ath:AT1G20630|	832669|823955|823555|834823|838652|	http://www.genome.jp/kegg-bin/show_pathway?ath00380/ath:AT3G44300%09red/ath:AT5G26000%09red/ath:AT3G48000%09red/ath:AT1G20630%09red/ath:AT5G47720%09red
Steroid biosynthesis	KEGG PATHWAY	ath00100	4	34	0.28942	0.974719	evm.TU.BraA02003059|evm.TU.BraA07000908|evm.TU.BraA06003595|evm.TU.BraA06003596	ath:AT4G12110|ath:AT2G07050|ath:AT5G24140|ath:AT5G24140|	826819|815275|832479|832479|	http://www.genome.jp/kegg-bin/show_pathway?ath00100/ath:AT5G24140%09red/ath:AT2G07050%09red/ath:AT4G12110%09red
Phenylalanine, tyrosine and tryptophan biosynthesis	KEGG PATHWAY	ath00400	6	57	0.297315	0.974719	evm.TU.BraA09000214|evm.TU.BraA05001503|evm.TU.BraA09002685|evm.TU.BraA04001452|evm.TU.BraA01000976|evm.TU.BraA09005406	ath:AT4G02610|ath:AT2G30970|ath:AT4G23590|ath:AT5G38530|ath:AT4G28420|ath:AT4G23590|	828226|817648|828459|833841|828959|828459|	http://www.genome.jp/kegg-bin/show_pathway?ath00400/ath:AT4G23590%09red/ath:AT2G30970%09red/ath:AT5G38530%09red/ath:AT4G02610%09red/ath:AT4G28420%09red
Pyrimidine metabolism	KEGG PATHWAY	ath00240	11	116	0.302994	0.974719	evm.TU.BraA03004640|evm.TU.BraA03004247|Novel01371|Novel00970|evm.TU.BraA08001495|Novel01639|evm.TU.BraA05003279|evm.TU.BraA08001562|evm.TU.BraA08002787|evm.TU.BraA08003587|evm.TU.BraA03004566	ath:AT5G23070|ath:AT3G27060|ath:AT3G07800|ath:ArthCp012|ath:AT4G21710|ath:AT3G27440|ath:AT3G18680|ath:AT4G21710|ath:AT3G04080|ath:AT1G11475|ath:AT2G16370|	832371|822324|819971|844785|828259|822365|821399|828259|819563|837690|816134|	http://www.genome.jp/kegg-bin/show_pathway?ath00240/ath:AT3G07800%09red/ath:AT4G21710%09red/ath:AT1G11475%09red/ath:AT3G27440%09red/ath:AT2G16370%09red/ath:ArthCp012%09red/ath:AT3G27060%09red/ath:AT3G04080%09red/ath:AT3G18680%09red/ath:AT5G23070%09red
Sulfur relay system	KEGG PATHWAY	ath04122	2	14	0.320561	0.974719	evm.TU.BraA04003153|evm.TU.BraA02001463	ath:AT2G43760|ath:AT5G55130|	818979|835604|	http://www.genome.jp/kegg-bin/show_pathway?ath04122/ath:AT5G55130%09red/ath:AT2G43760%09red
Lysine degradation	KEGG PATHWAY	ath00310	3	25	0.325889	0.974719	evm.TU.BraA06002823|evm.TU.BraA09002415|Novel01165	ath:AT3G48000|ath:AT5G47720|ath:AT4G33150|	823955|834823|829452|	http://www.genome.jp/kegg-bin/show_pathway?ath00310/ath:AT3G48000%09red/ath:AT4G33150%09red/ath:AT5G47720%09red
Pyruvate metabolism	KEGG PATHWAY	ath00620	8	83	0.328821	0.974719	evm.TU.BraA07001963|evm.TU.BraA09002415|evm.TU.BraA09006056|evm.TU.BraA03000726|evm.TU.BraA02001642|evm.TU.BraA02001641|evm.TU.BraA06002823|evm.TU.BraA10002864	ath:AT3G54600|ath:AT5G47720|ath:AT1G18500|ath:AT5G15530|ath:AT5G52920|ath:AT5G52920|ath:AT3G48000|ath:AT5G08570|	824625|834823|838431|831406|835369|835369|823955|830758|	http://www.genome.jp/kegg-bin/show_pathway?ath00620/ath:AT1G18500%09red/ath:AT5G15530%09red/ath:AT5G08570%09red/ath:AT5G52920%09red/ath:AT5G47720%09red/ath:AT3G48000%09red/ath:AT3G54600%09red
Ether lipid metabolism	KEGG PATHWAY	ath00565	3	26	0.34607	0.974719	evm.TU.BraA05001930|evm.TU.BraA05001927|evm.TU.BraA08002278	ath:AT2G26870|ath:AT2G26870|ath:AT4G35790|	817228|817228|829733|	http://www.genome.jp/kegg-bin/show_pathway?ath00565/ath:AT2G26870%09red/ath:AT4G35790%09red
Amino sugar and nucleotide sugar metabolism	KEGG PATHWAY	ath00520	11	122	0.357743	0.974719	evm.TU.BraA10001941|evm.TU.BraA05000475|evm.TU.BraA06004963|evm.TU.BraA05001378|evm.TU.BraA06004028|evm.TU.BraA03000724|evm.TU.BraA04003251|evm.TU.BraA05003904|evm.TU.BraA03003970|evm.TU.BraA01004676|evm.TU.BraA01004745	ath:AT5G18200|ath:AT1G50460|ath:AT4G39210|ath:AT3G10700|ath:AT5G48300|ath:AT5G15490|ath:AT2G45790|ath:AT2G20810|ath:AT3G23820|ath:AT3G03250|ath:AT3G02350|	831938|841468|830076|820239|834883|831402|819187|816611|821965|821313|820474|	http://www.genome.jp/kegg-bin/show_pathway?ath00520/ath:AT5G18200%09red/ath:AT1G50460%09red/ath:AT5G15490%09red/ath:AT5G48300%09red/ath:AT3G03250%09red/ath:AT3G10700%09red/ath:AT2G20810%09red/ath:AT4G39210%09red/ath:AT3G02350%09red/ath:AT3G23820%09red/ath:AT2G45790%09red
Glycosphingolipid biosynthesis - ganglio series	KEGG PATHWAY	ath00604	1	5	0.360443	0.974719	evm.TU.BraA04000676	ath:AT3G52840|	824450|	http://www.genome.jp/kegg-bin/show_pathway?ath00604/ath:AT3G52840%09red
Cysteine and methionine metabolism	KEGG PATHWAY	ath00270	9	99	0.371211	0.974719	evm.TU.BraA05001503|Novel00648|evm.TU.BraA06003870|evm.TU.BraA09002685|evm.TU.BraA04001676|evm.TU.BraA01000976|evm.TU.BraA05004638|evm.TU.BraA09005406|evm.TU.BraA03003133	ath:AT2G30970|ath:AT5G53850|ath:AT5G28020|ath:AT4G23590|ath:AT5G49160|ath:AT4G28420|ath:AT3G02470|ath:AT4G23590|ath:AT4G01850|	817648|835466|832872|828459|834975|828959|821214|828459|826987|	http://www.genome.jp/kegg-bin/show_pathway?ath00270/ath:AT3G02470%09red/ath:AT5G53850%09red/ath:AT4G23590%09red/ath:AT5G28020%09red/ath:AT2G30970%09red/ath:AT4G28420%09red/ath:AT5G49160%09red/ath:AT4G01850%09red
Pantothenate and CoA biosynthesis	KEGG PATHWAY	ath00770	3	28	0.386204	0.974719	evm.TU.BraA08003665|evm.TU.BraA05001416|evm.TU.BraA05003357	ath:AT1G10060|ath:AT2G31810|ath:AT3G18030|	837542|817738|821327|	http://www.genome.jp/kegg-bin/show_pathway?ath00770/ath:AT1G10060%09red/ath:AT3G18030%09red/ath:AT2G31810%09red
Tyrosine metabolism	KEGG PATHWAY	ath00350	4	40	0.389404	0.974719	evm.TU.BraA05001503|evm.TU.BraA09002685|evm.TU.BraA01000976|evm.TU.BraA09005406	ath:AT2G30970|ath:AT4G23590|ath:AT4G28420|ath:AT4G23590|	817648|828459|828959|828459|	http://www.genome.jp/kegg-bin/show_pathway?ath00350/ath:AT2G30970%09red/ath:AT4G23590%09red/ath:AT4G28420%09red
Fatty acid degradation	KEGG PATHWAY	ath00071	4	40	0.389404	0.974719	evm.TU.BraA06002823|evm.TU.BraA06003836|evm.TU.BraA09002415|evm.TU.BraA09004600	ath:AT3G48000|ath:AT5G27600|ath:AT5G47720|ath:AT3G51840|	823955|832820|834823|824347|	http://www.genome.jp/kegg-bin/show_pathway?ath00071/ath:AT5G27600%09red/ath:AT5G47720%09red/ath:AT3G48000%09red/ath:AT3G51840%09red
Fructose and mannose metabolism	KEGG PATHWAY	ath00051	5	52	0.389547	0.974719	evm.TU.BraA01001796|evm.TU.BraA01004198|evm.TU.BraA08001115|evm.TU.BraA05000475|evm.TU.BraA04003251	ath:AT4G26270|ath:AT1G12000|ath:AT5G56630|ath:AT1G50460|ath:AT2G45790|	828733|837752|835764|841468|819187|	http://www.genome.jp/kegg-bin/show_pathway?ath00051/ath:AT1G50460%09red/ath:AT4G26270%09red/ath:AT5G56630%09red/ath:AT1G12000%09red/ath:AT2G45790%09red
Carotenoid biosynthesis	KEGG PATHWAY	ath00906	3	29	0.406063	0.974719	evm.TU.BraA02000635|evm.TU.BraA04000847|evm.TU.BraA05000028	ath:AT3G04870|ath:AT4G14210|ath:AT3G04870|	819647|827061|819647|	http://www.genome.jp/kegg-bin/show_pathway?ath00906/ath:AT3G04870%09red/ath:AT4G14210%09red
Fatty acid elongation	KEGG PATHWAY	ath00062	3	31	0.445159	0.974719	evm.TU.BraA10002516|Novel00242|Novel01192	ath:AT5G10480|ath:AT1G04220|ath:AT1G68530|	830912|839578|843182|	http://www.genome.jp/kegg-bin/show_pathway?ath00062/ath:AT1G68530%09red/ath:AT5G10480%09red/ath:AT1G04220%09red
Monoterpenoid biosynthesis	KEGG PATHWAY	ath00902	1	7	0.449004	0.974719	evm.TU.BraA09001723	ath:AT1G61680|	842465|	http://www.genome.jp/kegg-bin/show_pathway?ath00902/ath:AT1G61680%09red
Glycine, serine and threonine metabolism	KEGG PATHWAY	ath00260	6	69	0.453554	0.974719	evm.TU.BraA09000214|evm.TU.BraA03002118|evm.TU.BraA07001383|evm.TU.BraA04001452|evm.TU.BraA02001067|evm.TU.BraA07002649	ath:AT4G02610|ath:AT2G38400|ath:AT1G70580|ath:AT5G38530|ath:AT5G22620|ath:AT1G74920|	828226|818421|843395|833841|832325|843831|	http://www.genome.jp/kegg-bin/show_pathway?ath00260/ath:AT5G38530%09red/ath:AT1G70580%09red/ath:AT2G38400%09red/ath:AT1G74920%09red/ath:AT5G22620%09red/ath:AT4G02610%09red
RNA polymerase	KEGG PATHWAY	ath03020	4	45	0.471354	0.974719	Novel00970|evm.TU.BraA08003587|evm.TU.BraA08001495|evm.TU.BraA08001562	ath:ArthCp012|ath:AT1G11475|ath:AT4G21710|ath:AT4G21710|	844785|837690|828259|828259|	http://www.genome.jp/kegg-bin/show_pathway?ath03020/ath:AT1G11475%09red/ath:ArthCp012%09red/ath:AT4G21710%09red
Terpenoid backbone biosynthesis	KEGG PATHWAY	ath00900	5	58	0.475928	0.974719	evm.TU.BraA09002415|evm.TU.BraA02003071|evm.TU.BraA09001439|evm.TU.BraA01004708|evm.TU.BraA06004584	ath:AT5G47720|ath:AT4G11820|ath:AT1G63970|ath:AT3G02780|ath:AT5G47770|	834823|826788|842700|820960|834828|	http://www.genome.jp/kegg-bin/show_pathway?ath00900/ath:AT3G02780%09red/ath:AT1G63970%09red/ath:AT5G47770%09red/ath:AT4G11820%09red/ath:AT5G47720%09red
Ubiquitin mediated proteolysis	KEGG PATHWAY	ath04120	12	149	0.489604	0.974719	evm.TU.BraA01000250|evm.TU.BraA03001111|evm.TU.BraA03006134|evm.TU.BraA09003579|evm.TU.BraA04000110|evm.TU.BraA03006177|evm.TU.BraA08002394|evm.TU.BraA07000430|evm.TU.BraA04001847|evm.TU.BraA04001448|evm.TU.BraA08003447|evm.TU.BraA10000372	ath:AT4G36410|ath:AT5G22920|ath:AT4G33270|ath:AT4G24940|ath:AT3G61790|ath:AT4G33270|ath:AT2G02760|ath:AT2G16740|ath:AT5G37910|ath:AT5G37890|ath:AT1G14400|ath:AT1G14400|	829793|832356|829463|828596|825352|829463|814805|816175|833770|833768|838002|838002|	http://www.genome.jp/kegg-bin/show_pathway?ath04120/ath:AT4G36410%09red/ath:AT5G37910%09red/ath:AT1G14400%09red/ath:AT2G02760%09red/ath:AT2G16740%09red/ath:AT4G24940%09red/ath:AT5G37890%09red/ath:AT3G61790%09red/ath:AT4G33270%09red/ath:AT5G22920%09red
Starch and sucrose metabolism	KEGG PATHWAY	ath00500	15	188	0.492462	0.974719	evm.TU.BraA05000475|evm.TU.BraA07001149|evm.TU.BraA06004963|evm.TU.BraA04001595|evm.TU.BraA01003773|evm.TU.BraA01000078|evm.TU.BraA03000724|Novel00056|evm.TU.BraA06004028|evm.TU.BraA09000183|evm.TU.BraA07003833|evm.TU.BraA05003904|evm.TU.BraA03003970|evm.TU.BraA01004676|evm.TU.BraA01004745	ath:AT1G50460|ath:AT4G27830|ath:AT4G39210|ath:AT2G22190|ath:AT3G18080|ath:AT4G39770|ath:AT5G15490|ath:AT1G60140|ath:AT5G48300|ath:AT4G02280|ath:AT1G76130|ath:AT2G20810|ath:AT3G23820|ath:AT3G03250|ath:AT3G02350|	841468|828896|830076|816753|821333|830135|831402|842309|834883|828081|843945|816611|821965|821313|820474|	http://www.genome.jp/kegg-bin/show_pathway?ath00500/ath:AT3G18080%09red/ath:AT1G50460%09red/ath:AT5G15490%09red/ath:AT1G60140%09red/ath:AT4G39770%09red/ath:AT5G48300%09red/ath:AT4G27830%09red/ath:AT3G03250%09red/ath:AT4G02280%09red/ath:AT3G02350%09red/ath:AT2G20810%09red/ath:AT2G22190%09red/ath:AT4G39210%09red/ath:AT1G76130%09red/ath:AT3G23820%09red
Flavonoid biosynthesis	KEGG PATHWAY	ath00941	2	21	0.499191	0.974719	evm.TU.BraA05001526|evm.TU.BraA09004891	ath:AT2G30490|ath:AT3G55120|	817599|824678|	http://www.genome.jp/kegg-bin/show_pathway?ath00941/ath:AT2G30490%09red/ath:AT3G55120%09red
Fatty acid metabolism	KEGG PATHWAY	ath01212	6	73	0.504562	0.974719	evm.TU.BraA09002415|evm.TU.BraA06003836|evm.TU.BraA09001740|evm.TU.BraA09004600|evm.TU.BraA03000726|evm.TU.BraA10002516	ath:AT5G47720|ath:AT5G27600|ath:AT3G15870|ath:AT3G51840|ath:AT5G15530|ath:AT5G10480|	834823|832820|820830|824347|831406|830912|	http://www.genome.jp/kegg-bin/show_pathway?ath01212/ath:AT5G27600%09red/ath:AT5G15530%09red/ath:AT3G15870%09red/ath:AT3G51840%09red/ath:AT5G10480%09red/ath:AT5G47720%09red
Biosynthesis of amino acids	KEGG PATHWAY	ath01230	20	255	0.509545	0.974719	evm.TU.BraA09000214|evm.TU.BraA07001383|evm.TU.BraA01001796|evm.TU.BraA09006056|evm.TU.BraA05001503|evm.TU.BraA02001067|evm.TU.BraA05001416|evm.TU.BraA05000669|evm.TU.BraA02001641|evm.TU.BraA06003870|evm.TU.BraA08003665|evm.TU.BraA02001642|evm.TU.BraA04001452|evm.TU.BraA01000976|evm.TU.BraA09005406|evm.TU.BraA09002685|evm.TU.BraA09005196|evm.TU.BraA08001115|evm.TU.BraA03003133|evm.TU.BraA10002864	ath:AT4G02610|ath:AT1G70580|ath:AT4G26270|ath:AT1G18500|ath:AT2G30970|ath:AT5G22620|ath:AT2G31810|ath:AT2G45440|ath:AT5G52920|ath:AT5G28020|ath:AT1G10060|ath:AT5G52920|ath:AT5G38530|ath:AT4G28420|ath:AT4G23590|ath:AT4G23590|ath:AT3G58750|ath:AT5G56630|ath:AT4G01850|ath:AT5G08570|	828226|843395|828733|838431|817648|832325|817738|819152|835369|832872|837542|835369|833841|828959|828459|828459|825044|835764|826987|830758|	http://www.genome.jp/kegg-bin/show_pathway?ath01230/ath:AT1G10060%09red/ath:AT3G58750%09red/ath:AT4G23590%09red/ath:AT5G38530%09red/ath:AT1G70580%09red/ath:AT2G31810%09red/ath:AT1G18500%09red/ath:AT5G28020%09red/ath:AT5G22620%09red/ath:AT4G26270%09red/ath:AT5G52920%09red/ath:AT4G01850%09red/ath:AT4G28420%09red/ath:AT5G08570%09red/ath:AT5G56630%09red/ath:AT4G02610%09red/ath:AT2G30970%09red/ath:AT2…
Folate biosynthesis	KEGG PATHWAY	ath00790	2	22	0.522235	0.974719	evm.TU.BraA04003153|evm.TU.BraA03004566	ath:AT2G43760|ath:AT2G16370|	818979|816134|	http://www.genome.jp/kegg-bin/show_pathway?ath00790/ath:AT2G43760%09red/ath:AT2G16370%09red
Propanoate metabolism	KEGG PATHWAY	ath00640	2	22	0.522235	0.974719	evm.TU.BraA09002415|evm.TU.BraA03000726	ath:AT5G47720|ath:AT5G15530|	834823|831406|	http://www.genome.jp/kegg-bin/show_pathway?ath00640/ath:AT5G15530%09red/ath:AT5G47720%09red
Degradation of aromatic compounds	KEGG PATHWAY	ath01220	1	9	0.525315	0.974719	evm.TU.BraA05001526	ath:AT2G30490|	817599|	http://www.genome.jp/kegg-bin/show_pathway?ath01220/ath:AT2G30490%09red
Glycosphingolipid biosynthesis - globo series	KEGG PATHWAY	ath00603	1	9	0.525315	0.974719	evm.TU.BraA06002891	ath:AT3G56310|	824798|	http://www.genome.jp/kegg-bin/show_pathway?ath00603/ath:AT3G56310%09red
Riboflavin metabolism	KEGG PATHWAY	ath00740	1	9	0.525315	0.974719	Novel00757	ath:AT2G44050|	819010|	http://www.genome.jp/kegg-bin/show_pathway?ath00740/ath:AT2G44050%09red
Biosynthesis of unsaturated fatty acids	KEGG PATHWAY	ath01040	3	36	0.537769	0.974719	evm.TU.BraA09001740|evm.TU.BraA10002516|evm.TU.BraA09004600	ath:AT3G15870|ath:AT5G10480|ath:AT3G51840|	820830|830912|824347|	http://www.genome.jp/kegg-bin/show_pathway?ath01040/ath:AT3G15870%09red/ath:AT5G10480%09red/ath:AT3G51840%09red
Limonene and pinene degradation	KEGG PATHWAY	ath00903	5	63	0.544674	0.974719	evm.TU.BraA10000072|evm.TU.BraA06002823|evm.TU.BraA03006495|Novel01132|evm.TU.BraA09000299	ath:AT1G01190|ath:AT3G48000|ath:AT4G37320|ath:AT5G52320|ath:AT3G26290|	839233|823955|829887|835308|822232|	http://www.genome.jp/kegg-bin/show_pathway?ath00903/ath:AT4G37320%09red/ath:AT1G01190%09red/ath:AT3G26290%09red/ath:AT3G48000%09red/ath:AT5G52320%09red
Stilbenoid, diarylheptanoid and gingerol biosynthesis	KEGG PATHWAY	ath00945	5	64	0.557913	0.974719	evm.TU.BraA10000072|evm.TU.BraA03006495|evm.TU.BraA05001526|Novel01132|evm.TU.BraA09000299	ath:AT1G01190|ath:AT4G37320|ath:AT2G30490|ath:AT5G52320|ath:AT3G26290|	839233|829887|817599|835308|822232|	http://www.genome.jp/kegg-bin/show_pathway?ath00945/ath:AT2G30490%09red/ath:AT4G37320%09red/ath:AT1G01190%09red/ath:AT3G26290%09red/ath:AT5G52320%09red
C5-Branched dibasic acid metabolism	KEGG PATHWAY	ath00660	1	10	0.559415	0.974719	evm.TU.BraA05001416	ath:AT2G31810|	817738|	http://www.genome.jp/kegg-bin/show_pathway?ath00660/ath:AT2G31810%09red
Glutathione metabolism	KEGG PATHWAY	ath00480	7	93	0.583501	0.974719	evm.TU.BraA04001083|evm.TU.BraA07002502|evm.TU.BraA08002899|evm.TU.BraA03004247|evm.TU.BraA05002821|evm.TU.BraA07001336|evm.TU.BraA08000979	ath:AT1G65820|ath:AT1G78320|ath:AT1G24280|ath:AT3G27060|ath:AT5G41210|ath:AT1G27130|ath:AT5G02790|	842893|844167|839044|822324|834123|839602|831798|	http://www.genome.jp/kegg-bin/show_pathway?ath00480/ath:AT1G65820%09red/ath:AT1G27130%09red/ath:AT5G41210%09red/ath:AT1G24280%09red/ath:AT3G27060%09red/ath:AT1G78320%09red/ath:AT5G02790%09red
Protein export	KEGG PATHWAY	ath03060	4	53	0.592412	0.974719	evm.TU.BraA10001776|evm.TU.BraA02003986|evm.TU.BraA08000620|evm.TU.BraA03003131	ath:AT4G21180|ath:AT5G28750|ath:AT2G46470|ath:AT4G01800|	827866|832987|819256|827922|	http://www.genome.jp/kegg-bin/show_pathway?ath03060/ath:AT4G01800%09red/ath:AT2G46470%09red/ath:AT4G21180%09red/ath:AT5G28750%09red
Pentose phosphate pathway	KEGG PATHWAY	ath00030	4	54	0.606361	0.974719	evm.TU.BraA01001796|evm.TU.BraA09006344|evm.TU.BraA08001115|evm.TU.BraA08002899	ath:AT4G26270|ath:AT1G13700|ath:AT5G56630|ath:AT1G24280|	828733|837931|835764|839044|	http://www.genome.jp/kegg-bin/show_pathway?ath00030/ath:AT4G26270%09red/ath:AT5G56630%09red/ath:AT1G13700%09red/ath:AT1G24280%09red
Sphingolipid metabolism	KEGG PATHWAY	ath00600	2	26	0.607056	0.974719	evm.TU.BraA06002891|evm.TU.BraA04000676	ath:AT3G56310|ath:AT3G52840|	824798|824450|	http://www.genome.jp/kegg-bin/show_pathway?ath00600/ath:AT3G52840%09red/ath:AT3G56310%09red
Nitrogen metabolism	KEGG PATHWAY	ath00910	3	42	0.636242	0.974719	evm.TU.BraA06000550|Novel00749|evm.TU.BraA10003003	ath:AT3G44300|ath:AT1G12940|ath:AT5G04180|	823555|837852|830296|	http://www.genome.jp/kegg-bin/show_pathway?ath00910/ath:AT1G12940%09red/ath:AT3G44300%09red/ath:AT5G04180%09red
Glycolysis / Gluconeogenesis	KEGG PATHWAY	ath00010	8	112	0.637601	0.974719	evm.TU.BraA05000475|evm.TU.BraA01001796|evm.TU.BraA08001115|evm.TU.BraA02001642|evm.TU.BraA02001641|evm.TU.BraA06002823|evm.TU.BraA02001067|evm.TU.BraA10002864	ath:AT1G50460|ath:AT4G26270|ath:AT5G56630|ath:AT5G52920|ath:AT5G52920|ath:AT3G48000|ath:AT5G22620|ath:AT5G08570|	841468|828733|835764|835369|835369|823955|832325|830758|	http://www.genome.jp/kegg-bin/show_pathway?ath00010/ath:AT1G50460%09red/ath:AT5G08570%09red/ath:AT5G22620%09red/ath:AT4G26270%09red/ath:AT5G52920%09red/ath:AT5G56630%09red/ath:AT3G48000%09red
Base excision repair	KEGG PATHWAY	ath03410	3	43	0.651151	0.974719	evm.TU.BraA05001466|evm.TU.BraA03003085|evm.TU.BraA05001826	ath:AT2G31320|ath:AT4G02390|ath:AT1G52500|	817690|828049|841681|	http://www.genome.jp/kegg-bin/show_pathway?ath03410/ath:AT2G31320%09red/ath:AT4G02390%09red/ath:AT1G52500%09red
RNA transport	KEGG PATHWAY	ath03013	12	169	0.655147	0.974719	evm.TU.BraA10001826|evm.TU.BraA05002782|evm.TU.BraA02002788|evm.TU.BraA10000709|evm.TU.BraA01003554|evm.TU.BraA03001573|evm.TU.BraA02002787|evm.TU.BraA03005123|evm.TU.BraA09004315|evm.TU.BraA05001896|evm.TU.BraA09002302|evm.TU.BraA10002704	ath:AT5G19485|ath:AT5G40480|ath:AT1G80680|ath:AT1G45233|ath:AT1G15200|ath:AT1G54270|ath:AT1G80680|ath:AT4G18040|ath:AT1G71770|ath:AT1G51510|ath:AT4G31120|ath:AT2G40290|	3770677|834046|844407|841093|838086|841868|844407|827529|843507|841576|829240|818621|	http://www.genome.jp/kegg-bin/show_pathway?ath03013/ath:AT5G40480%09red/ath:AT1G45233%09red/ath:AT1G71770%09red/ath:AT4G18040%09red/ath:AT1G54270%09red/ath:AT1G51510%09red/ath:AT5G19485%09red/ath:AT1G80680%09red/ath:AT1G15200%09red/ath:AT2G40290%09red/ath:AT4G31120%09red
Phenylalanine metabolism	KEGG PATHWAY	ath00360	8	114	0.656089	0.974719	evm.TU.BraA01003642|evm.TU.BraA05001503|evm.TU.BraA05001526|evm.TU.BraA08001057|evm.TU.BraA09002685|evm.TU.BraA01000976|evm.TU.BraA03006183|evm.TU.BraA09005406	ath:AT3G49120|ath:AT2G30970|ath:AT2G30490|ath:AT5G40150|ath:AT4G23590|ath:AT4G28420|ath:AT4G33420|ath:AT4G23590|	824073|817648|817599|834012|828459|828959|829479|828459|	http://www.genome.jp/kegg-bin/show_pathway?ath00360/ath:AT2G30490%09red/ath:AT5G40150%09red/ath:AT4G23590%09red/ath:AT4G33420%09red/ath:AT3G49120%09red/ath:AT2G30970%09red/ath:AT4G28420%09red
Taurine and hypotaurine metabolism	KEGG PATHWAY	ath00430	1	14	0.67304	0.974719	evm.TU.BraA07003032	ath:AT1G65960|	842908|	http://www.genome.jp/kegg-bin/show_pathway?ath00430/ath:AT1G65960%09red
Cyanoamino acid metabolism	KEGG PATHWAY	ath00460	4	60	0.683674	0.974719	evm.TU.BraA06000550|evm.TU.BraA01003773|evm.TU.BraA07003590|evm.TU.BraA07001149	ath:AT3G44300|ath:AT3G18080|ath:AT1G73050|ath:AT4G27830|	823555|821333|843636|828896|	http://www.genome.jp/kegg-bin/show_pathway?ath00460/ath:AT3G18080%09red/ath:AT3G44300%09red/ath:AT4G27830%09red/ath:AT1G73050%09red
Arginine and proline metabolism	KEGG PATHWAY	ath00330	5	75	0.689248	0.974719	evm.TU.BraA05001503|evm.TU.BraA06002823|evm.TU.BraA05004638|evm.TU.BraA02003297|evm.TU.BraA02003858	ath:AT2G30970|ath:AT3G48000|ath:AT3G02470|ath:AT2G27450|ath:AT3G30775|	817648|823955|821214|817290|822833|	http://www.genome.jp/kegg-bin/show_pathway?ath00330/ath:AT3G02470%09red/ath:AT2G30970%09red/ath:AT2G27450%09red/ath:AT3G48000%09red/ath:AT3G30775%09red
Glyoxylate and dicarboxylate metabolism	KEGG PATHWAY	ath00630	4	63	0.71809	0.974719	evm.TU.BraA07001383|evm.TU.BraA09002415|evm.TU.BraA09005196|evm.TU.BraA06002227	ath:AT1G70580|ath:AT5G47720|ath:AT3G58750|ath:AT1G20630|	843395|834823|825044|838652|	http://www.genome.jp/kegg-bin/show_pathway?ath00630/ath:AT3G58750%09red/ath:AT1G70580%09red/ath:AT1G20630%09red/ath:AT5G47720%09red
Lysine biosynthesis	KEGG PATHWAY	ath00300	1	16	0.71835	0.974719	evm.TU.BraA05000669	ath:AT2G45440|	819152|	http://www.genome.jp/kegg-bin/show_pathway?ath00300/ath:AT2G45440%09red
Plant-pathogen interaction	KEGG PATHWAY	ath04626	11	164	0.719604	0.974719	evm.TU.BraA05003399|evm.TU.BraA07004167|evm.TU.BraA02002817|evm.TU.BraA06000586|Novel01737|evm.TU.BraA03000589|evm.TU.BraA02001417|evm.TU.BraA04001444|evm.TU.BraA02003447|evm.TU.BraA03006357|Novel01352	ath:AT3G17690|ath:AT1G80460|ath:AT1G80460|ath:AT5G37780|ath:AT3G07770|ath:AT5G13160|ath:AT5G56000|ath:AT5G37780|ath:AT3G45640|ath:AT4G35310|ath:AT1G12220|	821036|844385|844385|833756|819968|831155|835698|833756|823706|829685|837775|	http://www.genome.jp/kegg-bin/show_pathway?ath04626/ath:AT1G80460%09red/ath:AT5G37780%09red/ath:AT1G12220%09red/ath:AT5G56000%09red/ath:AT3G07770%09red/ath:AT5G13160%09red/ath:AT3G45640%09red/ath:AT3G17690%09red/ath:AT4G35310%09red
Protein processing in endoplasmic reticulum	KEGG PATHWAY	ath04141	15	220	0.719656	0.974719	evm.TU.BraA04000071|evm.TU.BraA03002274|evm.TU.BraA01002220|evm.TU.BraA09000276|evm.TU.BraA07000430|evm.TU.BraA10000754|evm.TU.BraA08003270|evm.TU.BraA01000345|Novel01737|evm.TU.BraA06003918|evm.TU.BraA08002181|evm.TU.BraA02002634|evm.TU.BraA10001776|evm.TU.BraA10002704|evm.TU.BraA02001417	ath:AT3G62600|ath:AT5G22060|ath:AT3G07100|ath:AT4G03510|ath:AT2G16740|ath:AT5G51440|ath:AT1G18830|ath:AT4G32670|ath:AT3G07770|ath:AT5G49570|ath:AT4G14160|ath:AT1G18260|ath:AT4G21180|ath:AT2G40290|ath:AT5G56000|	825434|832267|819896|825654|816175|835218|838464|829402|819968|835019|827055|838406|827866|818621|835698|	http://www.genome.jp/kegg-bin/show_pathway?ath04141/ath:AT5G49570%09red/ath:AT1G18830%09red/ath:AT2G40290%09red/ath:AT4G14160%09red/ath:AT1G18260%09red/ath:AT4G32670%09red/ath:AT5G51440%09red/ath:AT4G21180%09red/ath:AT3G62600%09red/ath:AT2G16740%09red/ath:AT5G56000%09red/ath:AT5G22060%09red/ath:AT4G03510%09red/ath:AT3G07770%09red/ath:AT3G07100%09red
RNA degradation	KEGG PATHWAY	ath03018	7	111	0.751811	0.974719	evm.TU.BraA07000705|evm.TU.BraA01001796|evm.TU.BraA10000196|evm.TU.BraA09004315|evm.TU.BraA10001494|evm.TU.BraA08001115|evm.TU.BraA01004143	ath:AT3G25430|ath:AT4G26270|ath:AT1G03330|ath:AT1G71770|ath:AT5G59710|ath:AT5G56630|ath:AT3G13290|	822127|828733|839526|843507|836092|835764|820529|	http://www.genome.jp/kegg-bin/show_pathway?ath03018/ath:AT5G59710%09red/ath:AT3G13290%09red/ath:AT1G71770%09red/ath:AT1G03330%09red/ath:AT4G26270%09red/ath:AT5G56630%09red/ath:AT3G25430%09red
Other glycan degradation	KEGG PATHWAY	ath00511	1	18	0.757388	0.974719	evm.TU.BraA04000676	ath:AT3G52840|	824450|	http://www.genome.jp/kegg-bin/show_pathway?ath00511/ath:AT3G52840%09red
Selenocompound metabolism	KEGG PATHWAY	ath00450	1	18	0.757388	0.974719	evm.TU.BraA03004313	ath:AT3G22890|	821861|	http://www.genome.jp/kegg-bin/show_pathway?ath00450/ath:AT3G22890%09red
Diterpenoid biosynthesis	KEGG PATHWAY	ath00904	1	18	0.757388	0.974719	evm.TU.BraA07004110	ath:AT1G79460|	844284|	http://www.genome.jp/kegg-bin/show_pathway?ath00904/ath:AT1G79460%09red
Histidine metabolism	KEGG PATHWAY	ath00340	1	18	0.757388	0.974719	evm.TU.BraA06002823	ath:AT3G48000|	823955|	http://www.genome.jp/kegg-bin/show_pathway?ath00340/ath:AT3G48000%09red
Carbon metabolism	KEGG PATHWAY	ath01200	16	243	0.769762	0.974719	evm.TU.BraA09002415|evm.TU.BraA09000333|evm.TU.BraA05000475|evm.TU.BraA05001503|evm.TU.BraA02001067|evm.TU.BraA03000726|evm.TU.BraA06003870|evm.TU.BraA07001383|evm.TU.BraA02001642|evm.TU.BraA02001641|evm.TU.BraA01001796|evm.TU.BraA09005196|evm.TU.BraA08001115|evm.TU.BraA09006344|evm.TU.BraA08002899|evm.TU.BraA10002864	ath:AT5G47720|ath:AT3G27380|ath:AT1G50460|ath:AT2G30970|ath:AT5G22620|ath:AT5G15530|ath:AT5G28020|ath:AT1G70580|ath:AT5G52920|ath:AT5G52920|ath:AT4G26270|ath:AT3G58750|ath:AT5G56630|ath:AT1G13700|ath:AT1G24280|ath:AT5G08570|	834823|822359|841468|817648|832325|831406|832872|843395|835369|835369|828733|825044|835764|837931|839044|830758|	http://www.genome.jp/kegg-bin/show_pathway?ath01200/ath:AT1G50460%09red/ath:AT3G27380%09red/ath:AT1G13700%09red/ath:AT1G70580%09red/ath:AT5G15530%09red/ath:AT1G24280%09red/ath:AT5G22620%09red/ath:AT3G58750%09red/ath:AT4G26270%09red/ath:AT5G28020%09red/ath:AT5G52920%09red/ath:AT5G47720%09red/ath:AT5G08570%09red/ath:AT5G56630%09red/ath:AT2G30970%09red
mRNA surveillance pathway	KEGG PATHWAY	ath03015	7	114	0.774473	0.974719	evm.TU.BraA07001565|evm.TU.BraA01003554|evm.TU.BraA06004892|evm.TU.BraA09004315|evm.TU.BraA09004065|evm.TU.BraA05001896|evm.TU.BraA01003525	ath:AT3G05580|ath:AT1G15200|ath:AT5G43380|ath:AT1G71770|ath:AT1G27595|ath:AT1G51510|ath:AT3G20650|	819724|838086|834356|843507|839651|841576|821612|	http://www.genome.jp/kegg-bin/show_pathway?ath03015/ath:AT3G05580%09red/ath:AT1G71770%09red/ath:AT3G20650%09red/ath:AT1G51510%09red/ath:AT1G15200%09red/ath:AT5G43380%09red/ath:AT1G27595%09red
One carbon pool by folate	KEGG PATHWAY	ath00670	1	20	0.79102	0.974719	evm.TU.BraA03004566	ath:AT2G16370|	816134|	http://www.genome.jp/kegg-bin/show_pathway?ath00670/ath:AT2G16370%09red
Phagosome	KEGG PATHWAY	ath04145	5	86	0.791299	0.974719	evm.TU.BraA07001573|Novel00419|Novel00887|Novel01572|evm.TU.BraA04001361	ath:AT1G20260|ath:AT5G19780|ath:AT1G78900|ath:AT4G39080|ath:AT4G39080|	838614|832098|844228|830063|830063|	http://www.genome.jp/kegg-bin/show_pathway?ath04145/ath:AT1G78900%09red/ath:AT4G39080%09red/ath:AT1G20260%09red/ath:AT5G19780%09red
Endocytosis	KEGG PATHWAY	ath04144	7	117	0.795575	0.974719	evm.TU.BraA08002278|evm.TU.BraA01002480|evm.TU.BraA07000797|Novel01083|Novel00574|Novel01743|evm.TU.BraA02004304	ath:AT4G35790|ath:AT2G37550|ath:AT2G19830|ath:AT1G16920|ath:AT5G46630|ath:AT4G16144|ath:AT5G61980|	829733|818331|816502|838263|834706|827303|836319|	http://www.genome.jp/kegg-bin/show_pathway?ath04144/ath:AT5G46630%09red/ath:AT1G16920%09red/ath:AT4G35790%09red/ath:AT4G16144%09red/ath:AT5G61980%09red/ath:AT2G37550%09red/ath:AT2G19830%09red
Oxidative phosphorylation	KEGG PATHWAY	ath00190	10	162	0.798419	0.974719	evm.TU.BraA09000333|evm.TU.BraA04001361|evm.TU.BraA07001573|evm.TU.BraA01003985|Novel01572|evm.TU.BraA07004166|evm.TU.BraA08001667|evm.TU.BraA03002458|evm.TU.BraA02004354|Novel00887	ath:AT3G27380|ath:AT4G39080|ath:AT1G20260|ath:AT3G15352|ath:AT4G39080|ath:AT1G15690|ath:AT4G34700|ath:AT2G44620|ath:AT5G62670|ath:AT1G78900|	822359|830063|838614|820770|830063|838138|829622|819070|836388|844228|	http://www.genome.jp/kegg-bin/show_pathway?ath00190/ath:AT3G27380%09red/ath:AT4G34700%09red/ath:AT1G20260%09red/ath:AT3G15352%09red/ath:AT1G15690%09red/ath:AT1G78900%09red/ath:AT4G39080%09red/ath:AT2G44620%09red/ath:AT5G62670%09red
Fatty acid biosynthesis	KEGG PATHWAY	ath00061	2	40	0.814504	0.974719	evm.TU.BraA06003836|evm.TU.BraA03000726	ath:AT5G27600|ath:AT5G15530|	832820|831406|	http://www.genome.jp/kegg-bin/show_pathway?ath00061/ath:AT5G15530%09red/ath:AT5G27600%09red
beta-Alanine metabolism	KEGG PATHWAY	ath00410	2	40	0.814504	0.974719	evm.TU.BraA06002823|evm.TU.BraA07003032	ath:AT3G48000|ath:AT1G65960|	823955|842908|	http://www.genome.jp/kegg-bin/show_pathway?ath00410/ath:AT3G48000%09red/ath:AT1G65960%09red
Photosynthesis - antenna proteins	KEGG PATHWAY	ath00196	1	22	0.819996	0.974719	evm.TU.BraA02001524	ath:AT5G54270|	835515|	http://www.genome.jp/kegg-bin/show_pathway?ath00196/ath:AT5G54270%09red
Metabolic pathways	KEGG PATHWAY	ath01100	134	1861	0.822739	0.974719	evm.TU.BraA04001361|Novel00648|evm.TU.BraA02002691|Novel01639|evm.TU.BraA01004708|evm.TU.BraA08001057|evm.TU.BraA08000220|evm.TU.BraA08001115|evm.TU.BraA09002415|evm.TU.BraA07001573|evm.TU.BraA05001503|evm.TU.BraA05004638|evm.TU.BraA01002110|evm.TU.BraA04000676|evm.TU.BraA06004584|evm.TU.BraA07001149|evm.TU.BraA09000299|evm.TU.BraA03000726|evm.TU.BraA07000908|evm.TU.BraA03000724|evm.TU.BraA070041…	ath:AT4G39080|ath:AT5G53850|ath:AT1G60550|ath:AT3G27440|ath:AT3G02780|ath:AT5G40150|ath:AT1G52230|ath:AT5G56630|ath:AT5G47720|ath:AT1G20260|ath:AT2G30970|ath:AT3G02470|ath:AT5G64040|ath:AT3G52840|ath:AT5G47770|ath:AT4G27830|ath:AT3G26290|ath:AT5G15530|ath:AT2G07050|ath:AT5G15490|ath:AT1G80460|ath:AT1G10060|ath:AT4G11820|ath:AT5G47840|ath:AT5G22620|ath:AT4G01850|ath:AT5G08570|ath:AT5G13690|ath:AT3…	830063|835466|842350|822365|820960|834012|841653|835764|834823|838614|817648|821214|836525|824450|834828|828896|822232|831406|815275|831402|844385|837542|826788|834835|832325|826987|830758|831214|820770|823555|829622|835308|824347|821313|819647|832371|830076|826819|835983|843945|828733|825044|828226|843395|832479|832479|828459|821333|817599|839044|828081|829452|819971|839233|844785|830135|832872|…	http://www.genome.jp/kegg-bin/show_pathway?ath01100/ath:AT4G34700%09red/ath:AT2G43760%09red/ath:AT5G15530%09red/ath:AT5G47840%09red/ath:AT5G47720%09red/ath:AT3G30775%09red/ath:AT1G13700%09red/ath:AT5G58670%09red/ath:AT3G22890%09red/ath:AT1G78900%09red/ath:AT3G51840%09red/ath:AT1G24280%09red/ath:AT4G33150%09red/ath:AT1G60550%09red/ath:AT5G23070%09red/ath:AT1G10060%09red/ath:AT1G65960%09red/ath:AT2…
Zeatin biosynthesis	KEGG PATHWAY	ath00908	1	23	0.832942	0.974719	evm.TU.BraA02001369	ath:AT5G56970|	835799|	http://www.genome.jp/kegg-bin/show_pathway?ath00908/ath:AT5G56970%09red
Cutin, suberine and wax biosynthesis	KEGG PATHWAY	ath00073	1	23	0.832942	0.974719	evm.TU.BraA02001060	ath:AT5G22500|	832311|	http://www.genome.jp/kegg-bin/show_pathway?ath00073/ath:AT5G22500%09red
ABC transporters	KEGG PATHWAY	ath02010	1	24	0.844958	0.978372	evm.TU.BraA08004015	ath:AT1G02520|	839353|	http://www.genome.jp/kegg-bin/show_pathway?ath02010/ath:AT1G02520%09red
Pentose and glucuronate interconversions	KEGG PATHWAY	ath00040	4	81	0.868171	0.981217	evm.TU.BraA06002823|evm.TU.BraA01004676|evm.TU.BraA03000724|evm.TU.BraA01001647	ath:AT3G48000|ath:AT3G03250|ath:AT5G15490|ath:AT4G24780|	823955|821313|831402|828580|	http://www.genome.jp/kegg-bin/show_pathway?ath00040/ath:AT5G15490%09red/ath:AT4G24780%09red/ath:AT3G48000%09red/ath:AT3G03250%09red
Spliceosome	KEGG PATHWAY	ath03040	11	192	0.870764	0.981217	evm.TU.BraA02003498|Novel00754|evm.TU.BraA08001599|evm.TU.BraA05002844|evm.TU.BraA06003576|evm.TU.BraA06004029|evm.TU.BraA02002749|evm.TU.BraA05001896|evm.TU.BraA07001158|evm.TU.BraA10000196|evm.TU.BraA02002750	ath:AT2G02570|ath:AT2G41500|ath:AT1G20960|ath:AT5G41770|ath:AT5G41770|ath:AT3G07590|ath:AT1G20960|ath:AT1G51510|ath:AT5G42820|ath:AT1G03330|ath:AT1G20960|	814787|818748|838690|834182|834182|819950|838690|841576|834293|839526|838690|	http://www.genome.jp/kegg-bin/show_pathway?ath03040/ath:AT1G20960%09red/ath:AT2G41500%09red/ath:AT3G07590%09red/ath:AT1G51510%09red/ath:AT5G41770%09red/ath:AT1G03330%09red/ath:AT5G42820%09red/ath:AT2G02570%09red
Regulation of autophagy	KEGG PATHWAY	ath04140	1	27	0.87607	0.981217	evm.TU.BraA03003481	ath:AT3G06420|	819816|	http://www.genome.jp/kegg-bin/show_pathway?ath04140/ath:AT3G06420%09red
SNARE interactions in vesicular transport	KEGG PATHWAY	ath04130	2	48	0.883095	0.981217	evm.TU.BraA03004367|evm.TU.BraA08003389	ath:AT3G24315|ath:AT1G15880|	822020|838158|	http://www.genome.jp/kegg-bin/show_pathway?ath04130/ath:AT1G15880%09red/ath:AT3G24315%09red
alpha-Linolenic acid metabolism	KEGG PATHWAY	ath00592	1	33	0.920832	0.989482	evm.TU.BraA09004600	ath:AT3G51840|	824347|	http://www.genome.jp/kegg-bin/show_pathway?ath00592/ath:AT3G51840%09red
Basal transcription factors	KEGG PATHWAY	ath03022	2	55	0.92302	0.989482	evm.TU.BraA01002131|evm.TU.BraA01002130	ath:AT4G17020|ath:AT4G17020|	827410|827410|	http://www.genome.jp/kegg-bin/show_pathway?ath03022/ath:AT4G17020%09red
Photosynthesis	KEGG PATHWAY	ath00195	3	77	0.93328	0.989482	evm.TU.BraA07001576|evm.TU.BraA08000220|evm.TU.BraA01002110	ath:AT1G20340|ath:AT1G52230|ath:AT5G64040|	838622|841653|836525|	http://www.genome.jp/kegg-bin/show_pathway?ath00195/ath:AT1G20340%09red/ath:AT5G64040%09red/ath:AT1G52230%09red
Circadian rhythm - plant	KEGG PATHWAY	ath04712	1	36	0.93673	0.989482	evm.TU.BraA10000294	ath:AT1G04400|	839529|	http://www.genome.jp/kegg-bin/show_pathway?ath04712/ath:AT1G04400%09red
Phenylpropanoid biosynthesis	KEGG PATHWAY	ath00940	7	154	0.949031	0.989482	evm.TU.BraA07001149|evm.TU.BraA01003642|evm.TU.BraA01003773|evm.TU.BraA05001526|evm.TU.BraA08001057|evm.TU.BraA10002907|evm.TU.BraA03006183	ath:AT4G27830|ath:AT3G49120|ath:AT3G18080|ath:AT2G30490|ath:AT5G40150|ath:AT5G09640|ath:AT4G33420|	828896|824073|821333|817599|834012|830823|829479|	http://www.genome.jp/kegg-bin/show_pathway?ath00940/ath:AT3G18080%09red/ath:AT2G30490%09red/ath:AT5G40150%09red/ath:AT4G27830%09red/ath:AT4G33420%09red/ath:AT3G49120%09red/ath:AT5G09640%09red
Citrate cycle (TCA cycle)	KEGG PATHWAY	ath00020	2	62	0.949835	0.989482	evm.TU.BraA09005196|evm.TU.BraA09000333	ath:AT3G58750|ath:AT3G27380|	825044|822359|	http://www.genome.jp/kegg-bin/show_pathway?ath00020/ath:AT3G58750%09red/ath:AT3G27380%09red
Plant hormone signal transduction	KEGG PATHWAY	ath04075	14	271	0.953501	0.989482	evm.TU.BraA06001393|evm.TU.BraA09000110|evm.TU.BraA07000273|evm.TU.BraA06004501|evm.TU.BraA05001926|evm.TU.BraA10000708|evm.TU.BraA03003952|evm.TU.BraA02000399|evm.TU.BraA04001680|evm.TU.BraA09000094|evm.TU.BraA09005908|evm.TU.BraA09000076|evm.TU.BraA03000439|evm.TU.BraA02003420	ath:AT1G10470|ath:AT4G00880|ath:AT2G18010|ath:AT2G01830|ath:AT1G07430|ath:AT1G45249|ath:AT3G15540|ath:AT5G10990|ath:AT2G23030|ath:AT4G01026|ath:AT2G21050|ath:AT5G65210|ath:AT5G10120|ath:AT5G18020|	837587|827989|816313|814714|837255|841095|820793|830966|816833|827923|816640|836646|830876|831669|	http://www.genome.jp/kegg-bin/show_pathway?ath04075/ath:AT2G01830%09red/ath:AT1G07430%09red/ath:AT5G18020%09red/ath:AT4G00880%09red/ath:AT2G18010%09red/ath:AT2G21050%09red/ath:AT5G65210%09red/ath:AT4G01026%09red/ath:AT2G23030%09red/ath:AT5G10120%09red/ath:AT1G10470%09red/ath:AT5G10990%09red/ath:AT3G15540%09red/ath:AT1G45249%09red
Carbon fixation in photosynthetic organisms	KEGG PATHWAY	ath00710	2	69	0.967591	0.994719	evm.TU.BraA05001503|evm.TU.BraA07001383	ath:AT2G30970|ath:AT1G70580|	817648|843395|	http://www.genome.jp/kegg-bin/show_pathway?ath00710/ath:AT2G30970%09red/ath:AT1G70580%09red
Ribosome	KEGG PATHWAY	ath03010	18	360	0.979587	0.995937	evm.TU.BraA05001239|evm.TU.BraA04002634|evm.TU.BraA04000271|evm.TU.BraA09006058|evm.TU.BraA06004794|evm.TU.BraA09004411|evm.TU.BraA03000939|evm.TU.BraA09002431|evm.TU.BraA04000686|evm.TU.BraA03003870|evm.TU.BraA09004892|evm.TU.BraA04000499|evm.TU.BraA03003867|evm.TU.BraA07000098|evm.TU.BraA06004712|evm.TU.BraA01004226|evm.TU.BraA06003432|evm.TU.BraA01002207	ath:AT5G61170|ath:AT2G45710|ath:AT2G42740|ath:AT1G74050|ath:AT2G09990|ath:AT3G49910|ath:AT5G18790|ath:AT1G79850|ath:AT2G31610|ath:AT3G13882|ath:AT1G48350|ath:AT3G55280|ath:AT3G13882|ath:AT2G19740|ath:AT5G46160|ath:AT3G12370|ath:AT2G18020|ath:AT3G16080|	836238|819179|818874|843744|815456|824153|831997|844324|817719|3768810|841255|824694|3768810|816493|834658|820415|816314|820853|	http://www.genome.jp/kegg-bin/show_pathway?ath03010/ath:AT3G49910%09red/ath:AT3G13882%09red/ath:AT1G79850%09red/ath:AT2G42740%09red/ath:AT2G45710%09red/ath:AT2G19740%09red/ath:AT1G74050%09red/ath:AT3G55280%09red/ath:AT3G16080%09red/ath:AT2G18020%09red/ath:AT5G46160%09red/ath:AT1G48350%09red/ath:AT2G09990%09red/ath:AT5G18790%09red/ath:AT2G31610%09red/ath:AT3G12370%09red/ath:AT5G61170%09red
Aminoacyl-tRNA biosynthesis	KEGG PATHWAY	ath00970	3	115	0.992387	0.995937	evm.TU.BraA08002195|evm.TU.BraA06001308|evm.TU.BraA06001309	ath:AT4G26300|ath:AT1G09620|ath:AT1G09620|	828736|837489|837489|	http://www.genome.jp/kegg-bin/show_pathway?ath00970/ath:AT1G09620%09red/ath:AT4G26300%09red
Ribosome biogenesis in eukaryotes	KEGG PATHWAY	ath03008	2	101	0.995937	0.995937	evm.TU.BraA05002820|evm.TU.BraA02003107	ath:AT5G41190|ath:AT3G57150|	834121|824882|	http://www.genome.jp/kegg-bin/show_pathway?ath03008/ath:AT5G41190%09red/ath:AT3G57150%09red
--------------------
#Term	Database	ID	Input number	Background number	P-Value	Corrected P-Value	Input	KEGG_ID/KO	Entrez_ID	Hyperlink
--------------------
#Term	Database	ID	Input number	Background number	P-Value	Corrected P-Value	Input	KEGG_ID/KO	Entrez_ID	Hyperlink
--------------------
